# Supplementary material for: Genome-wide assessment of DNA methylation in mouse oocytes reveals effects associated with in vitro growth, superovulation, and sexual maturity
Source: Clin Epigenetics. 2019 Dec 19;11:197. doi: 10.1186/s13148-019-0794-y (PMC6923880; doi:10.1186/s13148-019-0794-y)
Supplement: Supplementary file 10 — Additional file 10: Table S3. Differentially hypomethylated tiles (n=829) and hypermethylated tiles (n=702) with more than 20% methylation difference in IFC compared to SO. Each tile contains information about the genome location, overlapping gene, Ensembl ID, gene description and methylation percentage in each sample. Differentially methylated CGIs between IFC and SO (n=85). [file 13148_2019_794_MOESM10_ESM.xlsx]

## Sheet: Hypomethylated 20% IFC vs SO
Additional file 10: Table S3. Differentially hypomethylated tiles (n=829) with more than 20% methylation difference in IFC compared to SO. Each tile contains information about the genome location, overlapping gene, Ensembl ID, gene description and methylation percentage in each sample.
Probe	Chromosome	Start	End	Probe Strand	Difference	Feature	ID	Description	Feature Strand	Type	Orientation	Distance	IFC1	IFC2	IFC3	IFC4	SO1	SO2	SO3	SO4	SO5	SOA1	SOA2	SOA3	SOA4	IV1	IV2	IV3
Chr1:16165176-16174501	1	16165176	16174501	+	20.0944	null					Not found	0	21.0526	45.4545	17.8571	8.33333	37.5	72.2222	61.7486	31.9728	38.1579	27.2727	50	22.2222	62.3809	62.5	65.1235	63.4503
Chr1:18650656-18663280	1	18650656	18663280	+	25.188	null					Not found	0	11.7647	26.6667	18.5185	25	50	41.6667	54.7619	39.5833	41.8919	90.4762	56.6667	40	57.8014	70.2703	62.5	43.3333
Chr1:18663326-18682573	1	18663326	18682573	+	20.9591	null					Not found	0	59.7561	38	49.3333	42.6471	77.7778	69.4444	65.991	68.0556	71.2121	79.6296	88.6364	92.8571	71.8037	79.6875	66.6667	70.6897
Chr1:20510148-20525849	1	20510148	20525849	+	21.2842	Pkhd1	ENSMUSG00000043760	polycystic kidney and hepatic disease 1 [Source:MGI Symbol;Acc:MGI:2155808]	-	gene	overlapping	0	19.697	16.6667	26.5432	28.3784	56.25	40	62.6389	54.3333	29.5833	50	69.5652	20	52.5362	50.3205	60.6389	64.0805
Chr1:22332621-22345491	1	22332621	22345491	+	24.6798	Rims1	ENSMUSG00000041670	regulating synaptic membrane exocytosis 1 [Source:MGI Symbol;Acc:MGI:2152971]	-	gene	overlapping	0	17.9487	10.5263	11.7117	10	38.0952	54.5455	43.75	27.193	28.9474	66.6667	20.4545	62.9032	40	55.2288	49.5935	56.7803
Chr1:22361615-22374390	1	22361615	22374390	+	31.2411	Rims1	ENSMUSG00000041670	regulating synaptic membrane exocytosis 1 [Source:MGI Symbol;Acc:MGI:2152971]	-	gene	overlapping	0	25.9259	28.2609	38.4615	30.6452	62.5	77.2727	70.3922	51.3889	56.5789	79.6296	75.8621	80	72.2973	84.0517	82.3529	75.8503
Chr1:22374455-22384429	1	22374455	22384429	+	32.5953	Rims1	ENSMUSG00000041670	regulating synaptic membrane exocytosis 1 [Source:MGI Symbol;Acc:MGI:2152971]	-	gene	overlapping	0	12.8571	13.3333	9.67742	8.62069	65.2174	30.7692	53.4722	41.8056	34.8837	65.1515	65	57.6923	55.4598	68.2692	65	50.7576
Chr1:22384443-22398527	1	22384443	22398527	+	33.0104	Rims1	ENSMUSG00000041670	regulating synaptic membrane exocytosis 1 [Source:MGI Symbol;Acc:MGI:2152971]	-	gene	overlapping	0	17.5676	5.55556	18.9189	35.6589	72.2222	63.1579	64.6135	29	50	77.2727	63.6364	72.7273	64.0845	70.4082	63.5519	67.2316
Chr1:22398556-22411270	1	22398556	22411270	+	35.6067	Rims1	ENSMUSG00000041670	regulating synaptic membrane exocytosis 1 [Source:MGI Symbol;Acc:MGI:2152971]	-	gene	overlapping	0	18.254	21.7391	29.6875	15.3846	40.9091	59.0909	77.3148	60.6383	37.5	82.6923	83.3333	71.4286	74.7396	74.1803	80.2083	84.6491
Chr1:22411432-22425630	1	22411432	22425630	+	29.5678	Rims1	ENSMUSG00000041670	regulating synaptic membrane exocytosis 1 [Source:MGI Symbol;Acc:MGI:2152971]	-	gene	overlapping	0	25.2381	46.1538	41.9355	37.931	77.7778	72.7273	74.7685	66.2568	70.9402	72.7273	79.1667	84.6154	77.3224	79.9242	83.6257	81.8966
Chr1:22425679-22468518	1	22425679	22468518	+	31.4482	Rims1	ENSMUSG00000041670	regulating synaptic membrane exocytosis 1 [Source:MGI Symbol;Acc:MGI:2152971]	-	gene	overlapping	0	48.4848	50	28.2609	44.8276	77.7778	77.7778	77.3224	75.8503	68.1818	91.0714	98.1482	100	83.8816	85.6944	93.5185	87.6263
Chr1:22483996-22498139	1	22483996	22498139	+	23.3847	Rims1	ENSMUSG00000041670	regulating synaptic membrane exocytosis 1 [Source:MGI Symbol;Acc:MGI:2152971]	-	gene	overlapping	0	43.0108	35.7143	63.5135	42.6471	58.9286	66.6667	75.3865	70.7547	78.8889	86.8421	83.3333	82.3529	85.446	68.7097	94	76.9841
Chr1:22498172-22510212	1	22498172	22510212	+	37.8959	Rims1	ENSMUSG00000041670	regulating synaptic membrane exocytosis 1 [Source:MGI Symbol;Acc:MGI:2152971]	-	gene	overlapping	0	32.8947	14	28.125	9.09091	61.9048	50	61.6936	59.5455	53.75	84.7826	84.2105	64.2857	89.1129	76.5306	89.4737	84.9206
Chr1:22510483-22523587	1	22510483	22523587	+	36.9932	Rims1	ENSMUSG00000041670	regulating synaptic membrane exocytosis 1 [Source:MGI Symbol;Acc:MGI:2152971]	-	gene	overlapping	0	55.102	20	25	17.1429	52.1739	66.6667	78.252	58.5185	62.234	82.7586	92.3077	100	79.7101	85.8757	96.4052	91.4583
Chr1:22523630-22533602	1	22523630	22533602	+	23.8107	Rims1	ENSMUSG00000041670	regulating synaptic membrane exocytosis 1 [Source:MGI Symbol;Acc:MGI:2152971]	-	gene	overlapping	0	44.2857	28.5714	28.3784	30.7692	81.8182	56.6667	69.1358	63.1148	27.5	64.8649	72.7273	83.3333	63.3333	55.4688	68.8889	67.298
Chr1:23442423-23460559	1	23442423	23460559	+	23.9266	null					Not found	0	18.1818	8.33333	18.9655	21.6216	45.6522	32.3529	44.5644	30.6667	39.8551	56.6667	63.0435	52.1739	49.2857	68.7793	52.9762	50.2
Chr1:23474748-23490749	1	23474748	23490749	+	27.042	null					Not found	0	19.2308	37.5	14.5833	30.3571	69.5652	56.25	63.172	43.5897	47.7778	71.7391	66.6667	71.4286	51.5873	71.0145	57.8431	63.4409
Chr1:23490750-23511830	1	23490750	23511830	+	23.7634	null					Not found	0	20	11.1111	37.1795	33.3333	54.0541	46.4286	46.484	48.2051	43.0894	65.3846	71.4286	59.2593	59.1315	64.1304	58.0556	70.9524
Chr1:36282813-36293534	1	36282813	36293534	+	24.1429	null					Not found	0	48.3333	31.8182	19.697	20	68.75	50	50.9563	51.5723	37	95.1613	58.3333	70.8333	72.0513	78.9773	62.9227	51.7241
Chr1:37064579-37074122	1	37064579	37074122	+	34.5957	Vwa3b	ENSMUSG00000050122	von Willebrand factor A domain containing 3B [Source:MGI Symbol;Acc:MGI:1918103]	+	gene	overlapping	0	44.8276	42.5	30	26.087	73.6111	70	70.3922	71.0648	58.5034	100	94.5946	88.6364	90.656	88.806	92.8571	86.3889
Chr1:39323493-39331547	1	39323493	39331547	+	22.4981	Npas2	ENSMUSG00000026077	neuronal PAS domain protein 2 [Source:MGI Symbol;Acc:MGI:109232]	+	gene	overlapping	0	50	27.7778	55.2083	30.7692	73.6842	81.0811	65.099	60	69.0476	93.1034	56.5217	81.4815	68.9139	53.125	70.5823	72.25
Chr1:42261971-42274885	1	42261971	42274885	+	22.791	null					Not found	0	43.1624	27.5862	34.3434	28.125	70	62.5	60.4701	42.4528	41.3793	76.25	71.1539	79.798	67.3611	68.1818	62.8655	62.6302
Chr1:42274916-42283891	1	42274916	42283891	+	28.668	null					Not found	0	32.2581	41.6667	35.3175	27.5862	56.9444	65.7895	78.125	68.6728	67.7419	85	38.8889	71.4286	82.0312	85.5	87.7551	76.7157
Chr1:42283916-42297005	1	42283916	42297005	+	25.8138	null					Not found	0	31.25	40.625	37.931	7.14286	54.8387	78.2609	66.9118	57.9221	41.3333	68.421	53.8462	51.5152	73.8095	68.8726	75	68.3333
Chr1:42328477-42338703	1	42328477	42338703	+	21.7604	null					Not found	0	37.037	64.7059	66.6667	50.7936	64	63.6364	76.7677	86.1905	83.871	100	85.7143	100	73.3333	87.8472	95.6522	90.4321
Chr1:43240846-43257818	1	43240846	43257818	+	32.0264	null					Not found	0	38.2353	22.5806	33.3333	15.1515	44.8276	63.6364	71.3115	50	59.7826	88	79.1667	75	83.9623	75	80.8642	70.2128
Chr1:43257855-43269153	1	43257855	43269153	+	37.2516	null					Not found	0	20.5128	4.93827	6.66667	13.0682	38.4058	46.3768	64.5161	39.9061	38.8889	75	67.8571	84.6491	68.6709	69.2982	78.7037	62.2396
Chr1:61033213-61050106	1	61033213	61050106	+	23.3932	null					Not found	0	40	43.0556	17.6471	31.5789	57.1429	33.3333	59.5238	72.2973	68.1818	62.5	72.2222	61.5385	66.954	73.8739	79.5977	62.3377
Chr1:63476749-63487402	1	63476749	63487402	+	21.3544	Adam23	ENSMUSG00000025964	a disintegrin and metallopeptidase domain 23 [Source:MGI Symbol;Acc:MGI:1345162]	+	gene	overlapping	0	50	78.7879	64	52.5926	83.9286	85.7143	88.7324	79.7043	80	90.7407	100	100	90.625	90.1961	95.5882	91.6667
Chr1:63501515-63515660	1	63501515	63515660	+	26.3555	Adam23	ENSMUSG00000025964	a disintegrin and metallopeptidase domain 23 [Source:MGI Symbol;Acc:MGI:1345162]	+	gene	overlapping	0	57.3529	48.0392	51.6667	46.5517	90.7895	67.5	92.6768	79.602	70.1136	80.6452	100	93.75	83.3333	89.5349	93.4783	88.2184
Chr1:63530748-63541200	1	63530748	63541200	+	26.9057	Adam23	ENSMUSG00000025964	a disintegrin and metallopeptidase domain 23 [Source:MGI Symbol;Acc:MGI:1345162]	+	gene	overlapping	0	60	39.2857	68.75	52.3809	82.7586	93.1034	87.5	83.9623	86.9048	89.1304	100	100	91	85.1351	95.7447	91.6667
Chr1:63541255-63550453	1	63541255	63550453	+	26.1467	Adam23	ENSMUSG00000025964	a disintegrin and metallopeptidase domain 23 [Source:MGI Symbol;Acc:MGI:1345162]	+	gene	overlapping	0	83.3333	61.5385	52.6316	42.1875	81.25	95.4545	96.7742	94.4444	95.6349	94.4444	100	94	98.1818	95.202	87.8788	97.5124
Chr1:63574502-63585626	1	63574502	63585626	+	37.5514	Adam23	ENSMUSG00000025964	a disintegrin and metallopeptidase domain 23 [Source:MGI Symbol;Acc:MGI:1345162]	+	gene	overlapping	0	24.3243	41.1765	43.3333	17.2414	91.3793	74.359	83.0508	70.1852	70.1923	96.2963	82.4561	66.6667	88.7732	78.3784	82.1277	86.4216
Chr1:63585680-63597178	1	63585680	63597178	+	25.4879	Adam23	ENSMUSG00000025964	a disintegrin and metallopeptidase domain 23 [Source:MGI Symbol;Acc:MGI:1345162]	+	gene	overlapping	0	6.09756	22.0588	26.7361	23.6434	40.7407	55	67.8125	42.5595	35.2273	59.5238	72.4138	47.3684	60.5263	57.9487	51.3889	49.7585
Chr1:77261804-77275369	1	77261804	77275369	+	24.8784	null					Not found	0	14.1026	22.4138	12.5	14.2857	31.8182	50	50.6629	32.2917	22.526	56.3725	52.1739	62.069	59.8101	56.1644	59.9638	57.3529
Chr1:77275376-77284351	1	77275376	77284351	+	32.0002	null					Not found	0	19.7368	31.0345	13.5135	37.8049	74.2424	62.8571	57.1429	50.7576	54.3103	84.6154	66	86	68.0488	78.2828	71.9577	61.7188
Chr1:81745293-81766719	1	81745293	81766719	+	28.2361	null					Not found	0	61.3636	18.1818	39.4737	30.7692	85	76.6667	71.8137	79.6154	66.2162	78.7879	62.5	68	70.4225	71.7687	78.0303	82.1429
Chr1:86398557-86407785	1	86398557	86407785	+	30.0745	null					Not found	0	32.2222	25	25	17.9487	65.3846	63	69.5076	52.7273	56.6667	63.7255	74.3333	81.25	56.5934	64.0244	65.1899	62.963
Chr1:86407838-86417190	1	86407838	86417190	+	25.1342	null					Not found	0	51.5152	39.3939	27.5362	23.0769	56	56	76.4706	56.5728	58.7121	83.7838	78.5714	90.2778	62.3958	76.5278	69.9531	61.2121
Chr1:89232834-89241434	1	89232834	89241434	+	27.425	null					Not found	0	10.5072	19.0476	19	14.1026	17.6471	48.8372	49.4845	44.8718	30.1887	67.1053	71.7949	58.0645	58.6735	68.7553	54.5662	61.6667
Chr1:92376201-92385858	1	92376201	92385858	+	32.8035	null					Not found	0	38.2979	41.8919	62.9032	32.5	87.5	85.7143	86.7064	83.5859	86.1111	85.7143	93.1034	93.1034	86.0795	82.3864	82.7957	89.6135
Chr1:92385967-92395413	1	92385967	92395413	+	37.7482	null					Not found	0	40	25.8065	21.5909	8.57143	66.6667	83.3333	65.0406	77.0619	63.4146	80	62.963	92.3077	67.6871	78.8557	73.1183	72.0657
Chr1:92395523-92404550	1	92395523	92404550	+	21.8741	null					Not found	0	3.33333	4.54545	3.33333	2.38095	23.913	18.0556	28.442	22.1393	24.4186	32.6923	38.2353	66.6667	30.8081	35.3333	46.4118	25.5274
Chr1:93375174-93386812	1	93375174	93386812	+	21.158	Ano7	ENSMUSG00000034107	anoctamin 7 [Source:MGI Symbol;Acc:MGI:3052714]	+	gene	overlapping	0	50	54.5455	25	48.7143	59.2593	54.1667	75.3623	69.8413	57.7778	83.3333	84.7222	77.5	81.1225	82.7957	77.8571	72.0098
Chr1:93681164-93685936	1	93681164	93685936	+	21.8211	Bok	ENSMUSG00000026278	BCL2-related ovarian killer protein [Source:MGI Symbol;Acc:MGI:1858494]	+	gene	overlapping	0	28.125	12	17.6471	10	18.5185	33.3333	35.6383	51.7361	10.0775	75	83.3333	66.6667	33.1111	69.2121	40.1852	44.5455
Chr1:93685942-93689151	1	93685942	93689151	+	34.1591	Bok	ENSMUSG00000026278	BCL2-related ovarian killer protein [Source:MGI Symbol;Acc:MGI:1858494]	+	gene	overlapping	0	0	7.5	2.32558	11.5385	52.6316	57.3529	43.9513	19.2708	45.679	39.1304	78.5714	80.5556	49.9405	41.4352	60.249	37.5926
Chr1:94020378-94025757	1	94020378	94025757	+	21.4813	Neu4	ENSMUSG00000034000	sialidase 4 [Source:MGI Symbol;Acc:MGI:2661364]	+	gene	overlapping	0	71.0526	54	66.6667	40.4412	85.7143	90.3226	88.0081	72.2973	92.1053	92.6471	86.2069	85.1852	85.8238	81.5069	91.3145	82.8829
Chr1:130225753-130247134	1	130225753	130247134	+	20.2581	null					Not found	0	9.61538	26.6667	16.129	17.3077	38.8889	48	39	27.0492	16.6667	40.3226	60	72.2222	47.2222	58.5366	49.6377	39.5062
Chr1:132233811-132241970	1	132233811	132241970	+	22.4328	Lemd1	ENSMUSG00000079330	LEM domain containing 1 [Source:MGI Symbol;Acc:MGI:1922403]	+	gene	overlapping	0	14.2857	11.6667	23.0769	36.3208	32.3529	35.1191	52.9762	35.2381	41.8699	58.5714	57.8947	60	57.0922	58.8462	63.0508	66.2222
Chr1:151512822-151520891	1	151512822	151520891	+	20.7817	null					Not found	0	53.3333	47.0588	58.0247	32.1705	66.6667	71.6216	91.9718	56.6176	61.4286	81.8182	91.6667	88.6364	72.5556	69.6078	74.8588	75.5868
Chr1:153340850-153354302	1	153340850	153354302	+	24.4132	null					Not found	0	41.0256	29.6296	59.375	41.0714	78.9474	91.6667	66.4319	71.25	75.463	84.6154	66	66.6667	68	72	81.0897	72.2222
Chr1:153978049-153987613	1	153978049	153987613	+	23.1167	null					Not found	0	25.7576	18.5714	26.5306	11.1905	54.4118	34.7222	39.0476	36.3454	21.9512	68.9655	58	72.2222	53.7778	61.0329	66.3636	55.5111
Chr1:154371816-154391563	1	154371816	154391563	+	22.8025	null					Not found	0	23.5294	31.5789	34.2105	38	61.9048	39.5833	64.5161	51.1667	44.186	82.3529	77.5	55.5556	72.9487	77.8846	69.2708	52.2876
Chr1:158514321-158528766	1	158514321	158528766	+	28.7029	Astn1	ENSMUSG00000026587	astrotactin 1 [Source:MGI Symbol;Acc:MGI:1098567]	+	gene	overlapping	0	34.4828	68.75	43.75	57.3529	90.4762	86.3636	87.0098	72.807	94.186	96	88.7097	100	90.1429	74.2188	96.7262	89.2308
Chr1:158577211-158589671	1	158577211	158589671	+	27.5185	Astn1	ENSMUSG00000026587	astrotactin 1 [Source:MGI Symbol;Acc:MGI:1098567]	+	gene	overlapping	0	41.6667	50	47.0588	11.8421	77.7778	56.5217	61.8293	61.4583	65.8064	80	100	100	77.2358	71.3415	65	75.5102
Chr1:158599975-158615868	1	158599975	158615868	+	20.5758	Astn1	ENSMUSG00000026587	astrotactin 1 [Source:MGI Symbol;Acc:MGI:1098567]	+	gene	overlapping	0	35	28.125	34.2857	40.7407	60	58	65.0685	48.9796	52.5417	65.5172	77.2727	58.7302	60.5263	59.8361	64.899	70.4918
Chr1:158616113-158631483	1	158616113	158631483	+	30.6963	Astn1	ENSMUSG00000026587	astrotactin 1 [Source:MGI Symbol;Acc:MGI:1098567]	+	gene	overlapping	0	17.0732	25	24.0741	37.6344	70	68.421	58.5417	48.1884	42.7273	73.0769	67.4074	84.127	62.3457	75.8333	77.5758	73.3073
Chr1:158660974-158674615	1	158660974	158674615	+	27.9558	Astn1	ENSMUSG00000026587	astrotactin 1 [Source:MGI Symbol;Acc:MGI:1098567]	+	gene	overlapping	0	20.614	40	16.2791	17.1429	44.4444	60.8696	57.2165	37.4294	42.623	63.7931	80.303	66.6667	77.2799	64.2196	59.009	78.4946
Chr1:158674932-158692049	1	158674932	158692049	+	25.7537	Astn1	ENSMUSG00000026587	astrotactin 1 [Source:MGI Symbol;Acc:MGI:1098567]	+	gene	overlapping	0	40.4762	46.1538	32.5	22.2973	52.1739	61.6667	63.5768	50.651	52.2059	83.3333	77.9412	94.4444	72.2414	76.5982	73.1602	83.4038
Chr1:165104328-165113741	1	165104328	165113741	+	23.9835	null					Not found	0	40.4762	26.4706	40.9091	25	43.4783	42.6829	65.4229	40.1282	42.9379	77.9412	94.1176	78.125	70.5952	77.6256	79.9578	79.5588
Chr1:165113761-165120567	1	165113761	165120567	+	22.1657	null					Not found	0	35.3535	20.6897	43.1373	41.4634	58.3333	69.697	57.906	62.2024	35.5263	72.549	77.2727	68.1818	65.9638	74	70.6897	64.8544
Chr1:166912779-166923148	1	166912779	166923148	+	24.2534	null					Not found	0	29.1667	85.7143	47.7273	23.0769	100	85.7143	87.037	72.9167	100	78.5714	54.5455	70	88.0769	41.3043	94.4444	54.0404
Chr1:167531581-167540954	1	167531581	167540954	+	23.3929	null					Not found	0	8.33333	22.4138	10.9756	7.95455	15.7895	25	44.2029	10.9705	14.6199	64.1026	55.5556	52.0833	60.0427	65.9722	69.4444	59.2308
Chr1:167759159-167767463	1	167759159	167767463	+	34.3211	Lmx1a	ENSMUSG00000026686	LIM homeobox transcription factor 1 alpha [Source:MGI Symbol;Acc:MGI:1888519]	+	gene	overlapping	0	50	35.4167	17.5676	28.8462	81.0811	70	81.0714	56.9079	63.4762	82.6923	88.4615	92.5926	79.6384	74.2667	84.0909	87.1212
Chr1:167825457-167835049	1	167825457	167835049	+	26.8086	Lmx1a	ENSMUSG00000026686	LIM homeobox transcription factor 1 alpha [Source:MGI Symbol;Acc:MGI:1888519]	+	gene	overlapping	0	7.69231	45.4545	53.125	26.1905	75	54.5455	66.129	64.8148	46.4286	41.6667	100	78.9474	81.8182	62.8571	81.5476	71.1111
Chr1:180787662-180794426	1	180787662	180794426	+	24.3168	null					Not found	0	13.8298	4.34783	10.2273	12.9167	54.5455	13.1579	40.2132	35.7923	18.4211	60.6061	58.9744	51.1364	50.1316	52.7465	37.6437	41.886
Chr1:183446355-183504812	1	183446355	183504812	+	23.6978	null					Not found	0	20.6897	63.75	42.4242	17.7419	57.8947	65	68.3333	54.0816	53.2258	79.3103	68.1818	83.3333	62.6667	77.044	71.875	72.1774
Chr1:183524884-183538645	1	183524884	183538645	+	23.551	null					Not found	0	64.1667	70.4545	66.6667	42.6471	96.1539	95.2381	92.2297	78.4156	87.5	95.9596	83.3333	88.7097	96.7857	95.7746	98.2759	94.8718
Chr1:183546364-183554521	1	183546364	183554521	+	35.4909	null					Not found	0	23.2558	33.9286	29.0698	27.7778	61.8421	80.4348	75.1302	49.0196	58.3333	94.1176	74.0741	68.6274	80.7407	87.3737	93.8095	85.4938
Chr1:183554654-183563518	1	183554654	183563518	+	28.533	null					Not found	0	13.5417	17.2414	15.7895	35.4839	34.8485	52.6316	40.308	65.0641	52.2222	71.7949	72.7273	63.4146	56.9097	66.5525	61.1582	65.098
Chr1:183567445-183575154	1	183567445	183575154	+	24.8236	null					Not found	0	26.3158	69.2308	60	46.875	83.3333	68.421	77.2436	73.718	84.7222	88.4615	95.8333	72.7273	94.5833	93.0108	84.6154	85.7143
Chr1:183575173-183587308	1	183575173	183587308	+	32.7214	null					Not found	0	26.6026	18.75	31.4286	15.7895	44	48.5714	51.0823	43.8889	37.5	74.2424	96.4286	85.1852	80.8835	93.2692	77.6836	79.375
Chr1:184134430-184148402	1	184134430	184148402	+	21.5264	null					Not found	0	82.1429	38.6364	64.2857	31.25	76.9231	70	87.4713	71.8579	74.8148	84.375	87.5	90.9091	90.9091	81.1403	90.1235	86.7347
Chr1:184450572-184457673	1	184450572	184457673	+	22.5523	null					Not found	0	74.0741	54.5455	42.4242	51.9608	73.2143	71.4286	79.5322	85.0575	73.1292	97.1429	91.3043	93.5897	93.3333	92.5	92.9078	88.5417
Chr1:193499814-193514398	1	193499814	193514398	+	21.4425	Mir205	ENSMUSG00000065533	microRNA 205 [Source:MGI Symbol;Acc:MGI:2676880]	-	gene	overlapping	0	32.5	46.1538	44.186	44.1441	77.0833	67.8571	67.6136	53.2129	70.4403	65.9091	79.6296	72.7273	62.931	78.0449	67.5	77.0299
Chr1:193514472-193530150	1	193514472	193530150	+	28	null					Not found	0	24.359	30.8824	6.25	25	38.8889	65.1515	70.2058	51.8889	41.1765	55.1724	64.2857	62	62.2054	70	55.7843	66.875
Chr1:193530319-193541949	1	193530319	193541949	+	27.279	null					Not found	0	25.9259	55	19.3548	11.5646	70.9302	58	66.5441	50.2525	36.4865	78.125	77.5862	68.5185	64.554	65.3153	70.1111	64.375
Chr1:193541958-193556798	1	193541958	193556798	+	20.8501	null					Not found	0	35.2941	50	34.6154	43.75	69.4444	60	73.494	46	60.5072	80.3571	76.5625	80.6452	68.1579	74.4048	66.9144	67.9688
Chr1:193556825-193572825	1	193556825	193572825	+	25.6632	null					Not found	0	35.8974	30.3571	21.6216	21.9697	50	48.1481	59.4156	41.195	54.4118	95.2381	83.3333	60	57.8189	66.1111	71.4744	55.4938
Chr2:3570487-3584012	2	3570487	3584012	+	21.5344	null					Not found	0	22.5806	26.1905	18.4211	28.0952	32	47.8261	53.2895	52.0115	48.1982	37.5	49.3056	70	63.0185	61.3333	62.1622	52.459
Chr2:4351072-4362613	2	4351072	4362613	+	24.4785	Frmd4a	ENSMUSG00000026657	FERM domain containing 4A [Source:MGI Symbol;Acc:MGI:1919850]	+	gene	overlapping	0	32.8125	29.4118	16.2791	12.963	47.0588	56.4103	56.1966	47.549	27.5794	68.2692	68.75	59.375	55.3442	58.0729	57.1429	64.693
Chr2:4584497-4592807	2	4584497	4592807	+	26.9424	Frmd4a	ENSMUSG00000026657	FERM domain containing 4A [Source:MGI Symbol;Acc:MGI:1919850]	+	gene	overlapping	0	35.8974	35.4839	64.2857	41.4634	68.3333	71.4286	79.4444	58.2329	50	92.1875	87.5	100	88.0351	91.5033	91.1765	90.3646
Chr2:7697607-7723875	2	7697607	7723875	+	20.1454	Gm13211	ENSMUSG00000085070	predicted gene 13211 [Source:MGI Symbol;Acc:MGI:3651019]	-	gene	overlapping	0	43.1034	65.7895	54.4118	43.5897	71.4286	92.3077	82.5	69.5652	70.4762	78.2609	68.421	89.2857	87.4044	75.8929	75.1572	76.9231
Chr2:9551355-9562865	2	9551355	9562865	+	31.4128	null					Not found	0	36.6667	25.8621	17.7419	32.5203	82.1429	66.6667	62.9845	60.0238	36.7925	84.6154	69.5652	86.9565	64.0351	73.7037	78.2486	73.1322
Chr2:9576176-9587600	2	9576176	9587600	+	25.3252	null					Not found	0	34.0426	52.2727	26.4706	34.4697	64.8148	58.3333	63.4259	50	51.938	88.8889	90	83.3333	68.6747	80.4348	78.2828	73.2804
Chr2:9588167-9598151	2	9588167	9598151	+	32.7506	Gm13218	ENSMUSG00000079603	predicted gene 13218 [Source:MGI Symbol;Acc:MGI:3651679]	-	gene	overlapping	0	28.3784	31.8182	20.5128	30.6452	74.1379	43.4211	64.8734	50	46.875	91.6667	85.7143	88.2353	80.8333	72.8261	85.1852	79.0323
Chr2:9598314-9615554	2	9598314	9615554	+	21.6407	null					Not found	0	53.4884	40.3846	45.3704	37.1429	50	65.9091	69.9134	55.5128	56	90	72.9167	81.8182	86.2543	77.7778	83.642	91.9355
Chr2:10169806-10177764	2	10169806	10177764	+	21.8904	Itih5	ENSMUSG00000025780	inter-alpha (globulin) inhibitor H5 [Source:MGI Symbol;Acc:MGI:1925751]	+	gene	overlapping	0	58.75	14.7059	6.25	52.9412	68.1818	48.4848	67.1958	38.5714	55.4264	70	56.25	87.5	64.554	46.6667	87.234	57.6027
Chr2:12515328-12533279	2	12515328	12533279	+	20.0934	null					Not found	0	21.4286	20	24.3902	50	64	52	64.1667	40.6028	61.4379	55.1724	57.7778	60	49.8775	51.345	45.614	59.5628
Chr2:14408736-14434051	2	14408736	14434051	+	25.815	Slc39a12	ENSMUSG00000036949	solute carrier family 39 (zinc transporter), member 12 [Source:MGI Symbol;Acc:MGI:2139274]	+	gene	overlapping	0	45.7143	40	48.4375	36.9565	71.2121	66.6667	71.2207	67.298	60.3704	82.9268	86.6667	95.2381	76.6283	81.1472	79.4271	88.8021
Chr2:14456559-14483660	2	14456559	14483660	+	21.4146	Slc39a12	ENSMUSG00000036949	solute carrier family 39 (zinc transporter), member 12 [Source:MGI Symbol;Acc:MGI:2139274]	+	gene	overlapping	0	12.1951	34.6154	37.1429	34.4444	47.0588	65.2174	53.5088	40.9357	53.8462	48	72.2222	54.6667	57.3593	72.9167	61.7647	69.2308
Chr2:20160115-20177321	2	20160115	20177321	+	23.2136	Etl4	ENSMUSG00000036617	enhancer trap locus 4 [Source:MGI Symbol;Acc:MGI:95454]	+	gene	overlapping	0	38.2353	34	43.75	54.1667	66.6667	66.6667	77.1097	54.0476	63.3333	84.7222	87.5	62.5	81.3077	87.8788	77.044	73.2843
Chr2:20318353-20338859	2	20318353	20338859	+	21.2381	Etl4	ENSMUSG00000036617	enhancer trap locus 4 [Source:MGI Symbol;Acc:MGI:95454]	+	gene	overlapping	0	39.2857	7.14286	19.0476	18.75	50	45.8333	46.5641	41.4894	43.3333	46.4286	53.125	46.1538	48.8095	59.7518	61.1111	46.7391
Chr2:20519388-20523100	2	20519388	20523100	+	44.4082	Etl4	ENSMUSG00000036617	enhancer trap locus 4 [Source:MGI Symbol;Acc:MGI:95454]	+	gene	overlapping	0	21.2121	20	9.25926	37.037	78.5714	73.4127	75.3968	52.3809	82.9787	80.7692	98.2143	100	90.3922	67.4405	86.8889	80.3483
Chr2:20523345-20535515	2	20523345	20535515	+	22.0323	Etl4	ENSMUSG00000036617	enhancer trap locus 4 [Source:MGI Symbol;Acc:MGI:95454]	+	gene	overlapping	0	33.3333	20.6897	48.3871	23.0769	54.5455	60	57.1368	38.4896	46.9945	70.3704	68.421	70	59.7994	68.0324	67.4479	69.7115
Chr2:20535532-20547253	2	20535532	20547253	+	28.7588	Etl4	ENSMUSG00000036617	enhancer trap locus 4 [Source:MGI Symbol;Acc:MGI:95454]	+	gene	overlapping	0	46.1538	32.6087	46.9388	40.4762	73.913	71.1539	76.4734	70.765	66.3934	92	90.9091	68.5185	89.539	86.6883	80.9322	89.9502
Chr2:20547380-20559200	2	20547380	20559200	+	36.3027	Etl4	ENSMUSG00000036617	enhancer trap locus 4 [Source:MGI Symbol;Acc:MGI:95454]	+	gene	overlapping	0	41.453	33.3333	40.9091	27.9412	77.7778	75	83.0918	63.9394	78.6822	100	90.9091	92.1053	85.8693	83.9623	88.5965	88.3333
Chr2:20559209-20571992	2	20559209	20571992	+	21.3014	Etl4	ENSMUSG00000036617	enhancer trap locus 4 [Source:MGI Symbol;Acc:MGI:95454]	+	gene	overlapping	0	38.6364	54.0541	50	37.1795	62.8571	72.9167	71.308	65.3646	60.7843	74.359	80	71.4286	86.0784	75.1639	83.5648	76.2295
Chr2:20628957-20642904	2	20628957	20642904	+	31.7968	Etl4	ENSMUSG00000036617	enhancer trap locus 4 [Source:MGI Symbol;Acc:MGI:95454]	+	gene	overlapping	0	31.8182	38.4615	25.9259	18.75	61.1111	57.1429	73.2911	63.6364	48.4043	83.3333	74.0741	81.25	76.6138	78.0423	88.4804	68.0556
Chr2:20642912-20654969	2	20642912	20654969	+	27.4276	Etl4	ENSMUSG00000036617	enhancer trap locus 4 [Source:MGI Symbol;Acc:MGI:95454]	+	gene	overlapping	0	29.4643	30.5556	30.5556	23.6111	52.6316	55	62.3246	42.8571	44.0252	81.25	85.2273	69.3548	65.9633	85.4497	75.3731	66.5509
Chr2:20654972-20667092	2	20654972	20667092	+	28.5139	Etl4	ENSMUSG00000036617	enhancer trap locus 4 [Source:MGI Symbol;Acc:MGI:95454]	+	gene	overlapping	0	25.1701	20.9677	16	14.3939	55.4054	50	49.9826	48.4848	43.8776	73.6111	62.963	60.5263	55.9072	78.4392	49.1803	55.5367
Chr2:20675214-20685765	2	20675214	20685765	+	35.9579	Etl4	ENSMUSG00000036617	enhancer trap locus 4 [Source:MGI Symbol;Acc:MGI:95454]	+	gene	overlapping	0	30	7.5	16.25	32.4324	55	59.2593	61.6438	47.9798	47.4359	77.4775	78.2609	83.3333	82.3671	83.3333	78.8194	82.2034
Chr2:20685795-20700753	2	20685795	20700753	+	30.3442	Etl4	ENSMUSG00000036617	enhancer trap locus 4 [Source:MGI Symbol;Acc:MGI:95454]	+	gene	overlapping	0	3.33333	25	12.1622	24.0741	55.8824	24.359	45.1082	45.4427	39.2857	70.3125	81.8182	71.4286	56.6667	68.8679	62.2935	62.2222
Chr2:20700824-20713424	2	20700824	20713424	+	36.9813	Etl4	ENSMUSG00000036617	enhancer trap locus 4 [Source:MGI Symbol;Acc:MGI:95454]	+	gene	overlapping	0	21.6216	26.3158	37.0968	25.4545	59.0909	70	76.1905	65.7595	59.5238	82.7586	94.6429	75.9259	85.7595	87.1094	84.2593	80.6372
Chr2:20713430-20722880	2	20713430	20722880	+	33.9074	Etl4	ENSMUSG00000036617	enhancer trap locus 4 [Source:MGI Symbol;Acc:MGI:95454]	+	gene	overlapping	0	51.7241	31.25	22.807	46.4646	82.6087	61.1111	82.7957	65.1191	76.087	95	88.4615	100	85.443	83.1731	85.7759	92.1053
Chr2:20749254-20762203	2	20749254	20762203	+	27.911	Etl4	ENSMUSG00000036617	enhancer trap locus 4 [Source:MGI Symbol;Acc:MGI:95454]	+	gene	overlapping	0	20	19.5652	19.2308	10.6061	50	66.0714	56.9249	48.8506	44.0972	55	47.8261	55.1724	53.7285	60.6322	63.0556	45.4955
Chr2:24637459-24648410	2	24637459	24648410	+	22.7901	Cacna1b	ENSMUSG00000004113	calcium channel, voltage-dependent, N type, alpha 1B subunit [Source:MGI Symbol;Acc:MGI:88296]	-	gene	overlapping	0	32.8947	42.8571	41.9355	39.6552	37.0968	95.4545	74.4518	67.6471	57.0261	79.1667	70.3704	77.5	62.8788	67.3913	73.8994	69.5767
Chr2:27385737-27394570	2	27385737	27394570	+	24.2445	Vav2	ENSMUSG00000009621	vav 2 oncogene [Source:MGI Symbol;Acc:MGI:102718]	-	gene	overlapping	0	33.6538	44.4444	39.4231	46.4286	77.3809	76.5625	69.5513	60.348	64.6505	80.3571	71.0526	80.4348	75.9341	79.8851	68.6747	70.463
Chr2:27804216-27815427	2	27804216	27815427	+	24.7699	null					Not found	0	21.4286	40.6977	25.2688	10.6061	57.1429	42.9293	53.4979	28.5024	44.8148	63.8889	75.6757	55.5556	69.7046	57.2695	78.9216	66.3116
Chr2:27815451-27824495	2	27815451	27824495	+	26.7338	null					Not found	0	20.9302	26.1905	39.7059	23.3333	60	61.1111	50.1754	26.4368	54.4753	75.4386	77.9412	75	64.7249	77.9412	72.8814	65.928
Chr2:27824527-27835426	2	27824527	27835426	+	21.5982	null					Not found	0	10.9756	21.2121	21.1712	2.12766	41.6667	40.7407	41.0643	30.314	30.6122	42.4603	55.5556	30.3419	42.2105	69.1026	40.5797	45.9722
Chr2:43939632-43955174	2	43939632	43955174	+	30.2451	Arhgap15	ENSMUSG00000049744	Rho GTPase activating protein 15 [Source:MGI Symbol;Acc:MGI:1923367]	+	gene	overlapping	0	40.1709	24	18.6274	32.6923	63.0435	82.2581	77.8169	69.186	67.1296	80.3571	75	70.3704	57.4074	46	59.1146	69.9405
Chr2:50544566-50562172	2	50544566	50562172	+	21.8726	Gm13485	ENSMUSG00000085429	predicted gene 13485 [Source:MGI Symbol;Acc:MGI:3651421]	+	gene	overlapping	0	38.1579	34.0909	36.4865	36.9444	61.6667	57.8947	57.6503	44.1919	38.9423	86.6667	82.3529	71.4286	66.899	69.2529	79.4271	76.8518
Chr2:50562332-50577921	2	50562332	50577921	+	20.7519	null					Not found	0	39.0625	42.3077	35.1351	33.3333	39.6552	80	58.5417	52.2727	46.3415	55.8824	72.2222	79.3103	73.913	69.8413	72.7273	83.6879
Chr2:62514688-62526895	2	62514688	62526895	+	22.8421	Fap	ENSMUSG00000000392	fibroblast activation protein [Source:MGI Symbol;Acc:MGI:109608]	-	gene	overlapping	0	2.85714	27.2727	17.9487	17.1053	34.5238	26.4706	49.2958	46.0452	31.1828	65.7895	61.9048	37.5	55.6911	63.5593	49.5614	41.1347
Chr2:62526907-62541156	2	62526907	62541156	+	20.927	Fap	ENSMUSG00000000392	fibroblast activation protein [Source:MGI Symbol;Acc:MGI:109608]	-	gene	overlapping	0	14.8649	20	33.7838	25	30.7692	44.4444	38.4615	46.2963	35.0962	51.626	77.5	62.5	38.3562	70.1754	68.0556	57.8231
Chr2:64916907-64925467	2	64916907	64925467	+	21.8972	Grb14	ENSMUSG00000026888	growth factor receptor bound protein 14 [Source:MGI Symbol;Acc:MGI:1355324]	-	gene	overlapping	0	16.2162	17.1053	26.3889	23.0769	42.1053	19.697	47.0253	52.963	81.6667	46.6667	48	55.4054	47.2637	72.327	47.5	32
Chr2:73395748-73403915	2	73395748	73403915	+	35.4531	D230022J07Rik	ENSMUSG00000087176	RIKEN cDNA D230022J07 gene [Source:MGI Symbol;Acc:MGI:2444095]	+	gene	overlapping	0	23.2143	12	26.7442	17.029	60	32	72.6488	42.1645	54.2424	89.3617	74.1936	61.9048	79.0293	80.5556	80.9524	80.1471
Chr2:73403943-73411779	2	73403943	73411779	+	29.6008	D230022J07Rik	ENSMUSG00000087176	RIKEN cDNA D230022J07 gene [Source:MGI Symbol;Acc:MGI:2444095]	+	gene	overlapping	0	44.3182	34.5238	50	40.9091	69.4444	72.7273	81.962	80.0926	69.8582	84.8485	88.5714	87.6543	86.5854	77.7381	88.2979	92.3077
Chr2:73411948-73419960	2	73411948	73419960	+	23.6112	D230022J07Rik	ENSMUSG00000087176	RIKEN cDNA D230022J07 gene [Source:MGI Symbol;Acc:MGI:2444095]	+	gene	overlapping	0	42.3077	34.4828	63.4146	36.7647	83.871	75	70.4641	67.9378	66.0494	82.1429	76.3158	76.4706	78.9773	79.7814	74.2647	72.6027
Chr2:75362942-75373777	2	75362942	75373777	+	20.7376	null					Not found	0	36.3636	16.6667	37.5	18.6667	51.8519	45.8333	62.6471	44.8052	40.0901	52.3809	59.2593	38.4615	63.9535	72.9167	68.29	57.8947
Chr2:75373937-75385605	2	75373937	75385605	+	23.2301	null					Not found	0	54.902	57.6923	51.3158	66.0714	84.375	91.4286	90.4948	73.9683	70.3704	88.8889	90.4762	94.7368	93.9506	90.2778	92.0635	99.1936
Chr2:93606155-93614721	2	93606155	93614721	+	21.0401	null					Not found	0	65.8537	54.3478	45.7447	46.1538	86.2069	90.3846	85.8209	65.2597	54.7619	83.871	73.0769	87.5	81.7376	82.6667	89.6226	89.6104
Chr2:93614762-93619678	2	93614762	93619678	+	26.0356	null					Not found	0	47.3333	8	59	8.33333	44	65	71.7742	36.715	21.0317	91.6667	64.5833	91.6667	68.0556	73.1707	77.9412	87.963
Chr2:101958526-101966018	2	101958526	101966018	+	21.0394	Ldlrad3	ENSMUSG00000048058	low density lipoprotein receptor class A domain containing 3 [Source:MGI Symbol;Acc:MGI:2138856]	-	gene	overlapping	0	23.2456	28.2609	42.1053	14.8148	44.3452	50	52.6042	44.2857	38.0435	60	77.5862	49.031	69.1038	65	52.2222	61.9792
Chr2:102026610-102035291	2	102026610	102035291	+	23.4306	Ldlrad3	ENSMUSG00000048058	low density lipoprotein receptor class A domain containing 3 [Source:MGI Symbol;Acc:MGI:2138856]	-	gene	overlapping	0	21.1538	31.9444	24.1935	32.5	48.6842	34.7826	43.9394	53.3958	31.8841	74.3056	82.4074	66	64.348	67.0513	72.2222	73.5865
Chr2:102144901-102153143	2	102144901	102153143	+	27.9681	Ldlrad3	ENSMUSG00000048058	low density lipoprotein receptor class A domain containing 3 [Source:MGI Symbol;Acc:MGI:2138856]	-	gene	overlapping	0	42.8571	18.75	46.4286	19.3548	78.2609	53.8462	56.4677	63.5593	43.8519	86.3636	57.8947	78.5714	64.652	93.3333	69.5122	83.9663
Chr2:106100517-106118059	2	106100517	106118059	+	23.4877	null					Not found	0	38.2353	19.5652	42.1875	30	62.069	44.4444	57.3099	55.4645	33.2212	78.8461	89.1304	79.3103	75.3521	80.3571	60.6061	55.1389
Chr2:115373411-115386743	2	115373411	115386743	+	27.2645	null					Not found	0	17.5676	9.09091	18.5185	14.7436	51.5152	30.9524	51.7413	31.8408	60.034	52.7027	76.087	74.2424	47.096	50.672	36.6667	49.4709
Chr2:115386996-115397159	2	115386996	115397159	+	21.4592	null					Not found	0	4.7619	10	8	25.7576	23.0769	31.6667	35.7143	41.5152	38.8889	64.0625	33.3333	37.5	51.8072	41.6667	40.625	48.4649
Chr2:115397168-115417250	2	115397168	115417250	+	21.4865	null					Not found	0	8.62069	50	4.54545	17.7305	45.3125	26.087	47.5	53.9007	26.3636	74.1379	70.5882	66	45.7108	30.1724	51.3889	51.1905
Chr2:123794239-123816930	2	123794239	123816930	+	23.0155	null					Not found	0	66.6667	65.3846	39.6552	39.1892	84.4828	78.2609	78.4115	67.5141	76.087	85	84.6154	92.5	82.906	86.1111	91.2698	92.5641
Chr2:131677687-131693319	2	131677687	131693319	+	24.6527	Gm14280	ENSMUSG00000086831	predicted gene 14280 [Source:MGI Symbol;Acc:MGI:3650415]	-	gene	overlapping	0	16.0714	37.5	19.1057	13.0435	51.8519	59.0909	43.3796	37.8571	31.3008	65	58.3333	48.2759	66.1382	74.0113	60.6481	57.1038
Chr2:131742134-131751588	2	131742134	131751588	+	21.8115	null					Not found	0	11.8421	37.931	11.4583	24.1379	45.9459	27.5862	42.0833	34.4262	46.0606	70.4545	50	63.6364	56.8182	63.6066	56.7797	51.6284
Chr2:135963500-135969154	2	135963500	135969154	+	24.0653	Plcb4	ENSMUSG00000039943	phospholipase C, beta 4 [Source:MGI Symbol;Acc:MGI:107464]	+	gene	overlapping	0	34.375	25	32	21.4286	37.0833	63.3333	39.2222	45.6061	52.6515	77.4194	62.5	77.0833	69.2623	75.8064	65.2582	62.9167
Chr2:135986061-135995629	2	135986061	135995629	+	36.5966	Plcb4	ENSMUSG00000039943	phospholipase C, beta 4 [Source:MGI Symbol;Acc:MGI:107464]	+	gene	overlapping	0	43.8776	19.5652	42.0455	22.2222	82.4561	76	64.7059	62.2951	68.7134	90.4762	100	81.25	80.6818	91.6667	87.6923	80.4293
Chr2:135995647-136004270	2	135995647	136004270	+	22.4577	Plcb4	ENSMUSG00000039943	phospholipase C, beta 4 [Source:MGI Symbol;Acc:MGI:107464]	+	gene	overlapping	0	36.5385	54.7619	55.9524	43.1818	59.0909	77.7778	70.4891	75.2347	69.8198	87.037	86.6667	79.4118	78.4722	78.4615	85	82.7485
Chr2:145144518-145158779	2	145144518	145158779	+	20.0757	null					Not found	0	34.2857	10	28.5714	12.5	50	33.3333	52.4691	58.1761	33.3333	67.7419	40	54.5455	35.1282	48.7288	56.9767	42.803
Chr2:152981186-152988963	2	152981186	152988963	+	23.4924	Ttll9	ENSMUSG00000074673	tubulin tyrosine ligase-like family, member 9 [Source:MGI Symbol;Acc:MGI:1913589]	+	gene	overlapping	0	14.1026	14.1026	23.3333	8.53659	47.8261	38.3333	30.6306	24.8889	11.2994	73.7288	33.3333	66.6667	62.9365	70.9722	56.5476	46.8553
Chr2:158696130-158702025	2	158696130	158702025	+	20.1271	Ppp1r16b	ENSMUSG00000037754	protein phosphatase 1, regulatory (inhibitor) subunit 16B [Source:MGI Symbol;Acc:MGI:2151841]	+	gene	overlapping	0	28	46.6667	22.3684	33.6601	77.5	74	62.5309	46.7105	69.4444	60.5263	58.3333	39.2857	50.5435	70.2778	52.6455	39.0845
Chr2:158702132-158710250	2	158702132	158710250	+	21.095	Ppp1r16b	ENSMUSG00000037754	protein phosphatase 1, regulatory (inhibitor) subunit 16B [Source:MGI Symbol;Acc:MGI:2151841]	+	gene	overlapping	0	28.5714	18.9189	29.2683	18.1818	45.9459	58.8235	61.3095	44.1156	34.7802	55.9524	57.3643	54.5455	52.509	59.3434	45.3252	48.1624
Chr2:158717051-158726509	2	158717051	158726509	+	20.3547	Ppp1r16b	ENSMUSG00000037754	protein phosphatase 1, regulatory (inhibitor) subunit 16B [Source:MGI Symbol;Acc:MGI:2151841]	+	gene	overlapping	0	10.6383	3.84615	11.3095	12.069	30.4348	33.3333	33.2353	26.1494	46.5517	45.2381	29.4118	43.75	39.4444	55.1323	28.3654	24.0964
Chr2:158743814-158750634	2	158743814	158750634	+	20.7613	Ppp1r16b	ENSMUSG00000037754	protein phosphatase 1, regulatory (inhibitor) subunit 16B [Source:MGI Symbol;Acc:MGI:2151841]	+	gene	overlapping	0	4.41176	2.94118	19.7368	20	36.0215	58.6957	44.6185	26.1847	19.5946	20.4545	48.2143	51.8519	31.4815	56.376	37.1345	38.3333
Chr2:158892130-158901696	2	158892130	158901696	+	20.0394	null					Not found	0	16.2162	16	21.2121	11.3636	44	39.5833	31.0502	30.2469	27.6596	54.0541	50	50	46.25	47.7612	46.0094	50.1208
Chr2:159065470-159073626	2	159065470	159073626	+	21.7734	null					Not found	0	61.4583	47.5	27.2727	43.0233	88.4615	68.5185	57.1272	60.274	56.6364	85.1351	78.125	82.6087	80.1829	77.5362	81.1392	70.7763
Chr2:160462220-160473854	2	160462220	160473854	+	27.3949	null					Not found	0	5.40541	9.25926	12.1212	15.0538	40	31.4286	37.5556	25.5072	20.7407	78.9474	55.3571	33.3333	60.2381	73.8095	64.0961	49.6324
Chr2:162882463-162891388	2	162882463	162891388	+	21.8832	null					Not found	0	58.3333	40	65	34.8039	82.2581	78.7879	82.3718	67.1958	69.2786	89.6552	71.4286	78	73.251	73.9583	88.7324	85.0649
Chr2:166411021-166417254	2	166411021	166417254	+	23.8873	null					Not found	0	41.3793	48.8889	44.3396	33.7838	59.1837	73.5294	71.3675	55.4264	49.6732	78.7879	90.9091	86.5385	82.439	83.5784	80.921	79.1667
Chr2:173981236-173991580	2	173981236	173991580	+	20.814	null					Not found	0	31.9149	26.9231	29.845	24.1935	43.5484	63.4615	58.1019	26.9192	37.234	57.8947	56.25	84.7826	54.9505	73.2843	60.7143	57.6923
Chr3:3153229-3177643	3	3153229	3177643	+	22.6486	null					Not found	0	32.5	58.3333	35.5263	54.1667	56	77.9412	79.4129	54.9621	36.3248	84.375	80.7692	95.2381	90.162	74.6914	90.3846	90.5473
Chr3:11552052-11570526	3	11552052	11570526	+	20.6715	null					Not found	0	19.8718	31.5789	31.5789	16.6667	54.5455	65.625	44	53.0303	51.7094	23.5294	60	53.3333	45.202	62.1212	68.6274	39.9225
Chr3:21531020-21546374	3	21531020	21546374	+	29.6809	null					Not found	0	20.8333	12.5	20.7317	14.5833	33.3333	29.0323	58.3333	35.3604	39.1503	66.6667	81.4815	70.8333	73.8202	73.2804	66.7929	60.5556
Chr3:22293734-22307809	3	22293734	22307809	+	23.9136	null					Not found	0	45.6522	42.1875	25	17.3077	72.7273	68.9655	57.3059	61.5591	56.4103	80	70	50	55.7143	67.8788	72.2222	53.3333
Chr3:22307822-22323994	3	22307822	22323994	+	22.869	null					Not found	0	59.6899	55.3571	40.7895	69.4444	89.4737	84.0909	79.9087	76.3158	87.0968	92.3077	100	92.8571	90.7895	82.5397	83.3333	78.8461
Chr3:25619219-25635740	3	25619219	25635740	+	23.7366	Nlgn1	ENSMUSG00000063887	neuroligin 1 [Source:MGI Symbol;Acc:MGI:2179435]	-	gene	overlapping	0	28.125	31.8182	24.359	13.7255	53.6232	61.1111	46.4286	44.3452	45.1389	71.2121	60	65.3846	49.8903	57.7358	58.7798	58.3333
Chr3:25698047-25715695	3	25698047	25715695	+	23.2524	Nlgn1	ENSMUSG00000063887	neuroligin 1 [Source:MGI Symbol;Acc:MGI:2179435]	-	gene	overlapping	0	40.7895	52.6316	29.6875	41.6667	65.7895	48.718	66	64.4068	62.5	86.2069	87.5	75	75.4762	81.6092	77.1078	79.0123
Chr3:25716623-25732268	3	25716623	25732268	+	29.2564	Nlgn1	ENSMUSG00000063887	neuroligin 1 [Source:MGI Symbol;Acc:MGI:2179435]	-	gene	overlapping	0	29.0323	46.1538	30.7692	20	57.1429	37.1429	62.0833	67.1875	55.7143	89.4737	72.7273	91.6667	76.0802	83.3333	81.9444	76.3636
Chr3:25754570-25775078	3	25754570	25775078	+	28.9573	Nlgn1	ENSMUSG00000063887	neuroligin 1 [Source:MGI Symbol;Acc:MGI:2179435]	-	gene	overlapping	0	25	6.66667	35.7143	16.6667	59.5238	64.5833	50.2778	46.1309	37.234	73.913	73.913	54.8387	65.0235	62.2126	70.5674	55.6604
Chr3:25795776-25818192	3	25795776	25818192	+	37.3916	Nlgn1	ENSMUSG00000063887	neuroligin 1 [Source:MGI Symbol;Acc:MGI:2179435]	-	gene	overlapping	0	18.8596	37.5	30	10.3448	73.0769	60	68.1818	41.9697	56.4815	91.6667	79.1667	92.5926	80.4054	82.4859	80.3922	83.5859
Chr3:25818270-25839481	3	25818270	25839481	+	29.4956	Nlgn1	ENSMUSG00000063887	neuroligin 1 [Source:MGI Symbol;Acc:MGI:2179435]	-	gene	overlapping	0	26.087	25	25.8621	32.7586	72.4138	63.6364	52.1538	51.462	53.8043	80	63.3333	81.579	70	69.8088	74.5968	66.4931
Chr3:25839875-25863322	3	25839875	25863322	+	20.0161	Nlgn1	ENSMUSG00000063887	neuroligin 1 [Source:MGI Symbol;Acc:MGI:2179435]	-	gene	overlapping	0	51.9231	45.6522	53.0864	45.6522	84.7826	63.6364	79.8113	72.8758	72.9167	85.7143	47.0588	71.4286	83.5526	76.087	87.5	78.125
Chr3:26925496-26936950	3	26925496	26936950	+	20.8046	Spata16	ENSMUSG00000039335	spermatogenesis associated 16 [Source:MGI Symbol;Acc:MGI:1918112]	+	gene	overlapping	0	60.9756	25	86.2069	42.7083	73.1707	79.1667	82.7957	67.8363	78.2946	82.8571	85.7143	90.9091	76.1905	88.9831	86.3636	83.5385
Chr3:31249551-31259154	3	31249551	31259154	+	21.1448	Slc7a14	ENSMUSG00000069072	solute carrier family 7 (cationic amino acid transporter, y+ system), member 14 [Source:MGI Symbol;Acc:MGI:3040688]	-	gene	overlapping	0	66.25	59.4595	33.3333	25.9259	66.129	80.9524	75	68.2171	67.2727	92.1053	72.7273	75.8621	67.9487	74.4132	69.8413	78.6274
Chr3:31316493-31329517	3	31316493	31329517	+	29.8425	Gm15496	ENSMUSG00000085953	predicted gene 15496 [Source:MGI Symbol;Acc:MGI:3782942]	+	gene	overlapping	0	22.8571	10.8696	24.2857	28.125	40.3846	47.9167	50.4225	38.6792	52.9412	81.25	77.4194	74.3243	73.227	71.6895	64.8693	68.0769
Chr3:32708998-32715514	3	32708998	32715514	+	25.869	Actl6a	ENSMUSG00000027671	actin-like 6A [Source:MGI Symbol;Acc:MGI:1861453]	+	gene	overlapping	0	51.0638	43.6364	42.0455	25	57.1429	50	78.3582	87.7778	80	97.8261	53.4884	75.8621	76.9841	93.4426	74.1784	69.7304
Chr3:33380631-33398176	3	33380631	33398176	+	23.2075	SNORA48	ENSMUSG00000088260	Small nucleolar RNA SNORA48 [Source:RFAM;Acc:RF00554]	-	gene	overlapping	0	57.7778	55.5556	77.6316	58.6957	96.4286	100	91.7874	83.9048	84.7222	96.9697	96.7742	93.4783	87.766	92.9825	91.5205	98.2222
Chr3:33398220-33413872	3	33398220	33413872	+	24.8554	null					Not found	0	23.8095	14.5833	20.7317	26.3889	70	50	53.0392	38.1944	34.6774	70	60.7843	62.5	55.5195	53.4591	50.2874	52.8169
Chr3:35255576-35269140	3	35255576	35269140	+	29.0899	null					Not found	0	36.1111	32.1429	43.1818	33.3333	68.1818	83.3333	75.7353	45.2564	54.9645	84.6154	77.7778	86.6667	79.235	77.4603	84.6939	81.6129
Chr3:35339639-35348100	3	35339639	35348100	+	23.6026	null					Not found	0	48.6667	48.718	45.3125	37.5	56	90	85.4938	69.6154	62.1951	78.0952	83.3333	90	79.065	70.2564	81.2802	68.8889
Chr3:35356735-35363721	3	35356735	35363721	+	23.2116	null					Not found	0	43.9394	8.33333	35.5556	32	58.5366	12.5	66.6667	38.2456	32.7381	90.3226	71.6667	74.1379	74.3728	77.4359	67.4731	78.2051
Chr3:54767989-54775958	3	54767989	54775958	+	22.4242	Smad9	ENSMUSG00000027796	MAD homolog 9 (Drosophila) [Source:MGI Symbol;Acc:MGI:1859993]	+	gene	overlapping	0	40	55.5556	35.7143	29.1667	64.8649	72.7273	52.2222	56.1644	61.7424	73.3333	91.3043	73.4694	75.3704	65.6085	75.4098	78.8691
Chr3:54783753-54791140	3	54783753	54791140	+	22.3296	Smad9	ENSMUSG00000027796	MAD homolog 9 (Drosophila) [Source:MGI Symbol;Acc:MGI:1859993]	+	gene	overlapping	0	21.2766	22.2222	17.6471	16.6667	55	46.2963	46.4559	45.6284	25	53.8462	50	26.087	64.6505	57.4074	60.9453	57.5
Chr3:58123109-58133077	3	58123109	58133077	+	20.8413	null					Not found	0	17.1053	16.6667	23.6842	5	41.6667	42.7083	31.9014	41.5152	24.0113	56.4103	34.0909	56.8966	48.172	37.931	52.5641	53.0556
Chr3:76127477-76139390	3	76127477	76139390	+	20.0581	Fstl5	ENSMUSG00000034098	follistatin-like 5 [Source:MGI Symbol;Acc:MGI:2442179]	+	gene	overlapping	0	55	56.25	61.1111	43.1373	88.8889	84.6154	73.5294	86.2069	81.579	95.4545	62.5	97.0588	80.2778	79.0476	68.6667	60.5691
Chr3:78909801-78919535	3	78909801	78919535	+	22.4169	Gm10291	ENSMUSG00000070443	predicted pseudogene 10291 [Source:MGI Symbol;Acc:MGI:3641638]	+	gene	overlapping	0	22.7273	25	10	26.3889	48.2759	50	49.1071	16.2963	40.2174	55.1724	63.6364	47.9167	64.1243	70.7407	55.0725	53.125
Chr3:78930121-78942631	3	78930121	78942631	+	23.4199	null					Not found	0	30	37.8788	62.1212	30.303	65.2778	67.5	75.2137	49.061	52.4691	90.3226	91.1765	83.3333	63.9706	82.7273	67	69.1667
Chr3:85765343-85777188	3	85765343	85777188	+	26.0134	Arfip1	ENSMUSG00000074513	ADP-ribosylation factor interacting protein 1 [Source:MGI Symbol;Acc:MGI:1277120]	-	gene	overlapping	0	14.2857	13.5135	10.8108	17.3077	35.7143	50	49.9167	38.3547	43.4783	54.8387	60	37.037	49.8077	60.2273	52.4155	48.6773
Chr3:85788696-85803035	3	85788696	85803035	+	21.6233	Arfip1	ENSMUSG00000074513	ADP-ribosylation factor interacting protein 1 [Source:MGI Symbol;Acc:MGI:1277120]	-	gene	overlapping	0	57.3171	46.1538	44.5946	39.5238	78.3333	70.8333	75	67.0422	67.9245	67.9487	95.0617	68.5185	80.117	74.6377	80.2564	79.7619
Chr3:85821096-85833132	3	85821096	85833132	+	35.0985	Arfip1	ENSMUSG00000074513	ADP-ribosylation factor interacting protein 1 [Source:MGI Symbol;Acc:MGI:1277120]	-	gene	overlapping	0	30.4878	14.2857	17.1875	36.1905	72.2222	84.7826	62.7137	60.2273	51.7361	78.8889	72.5806	76.7857	71.8421	72.4615	71.412	73.6772
Chr3:85833210-85845410	3	85833210	85845410	+	34.4081	Arfip1	ENSMUSG00000074513	ADP-ribosylation factor interacting protein 1 [Source:MGI Symbol;Acc:MGI:1277120]	-	gene	overlapping	0	17.9487	16.6667	10.5263	25.6098	53.5714	62.9032	69.5175	45.8995	59.2424	62.5	54.8387	60.7143	62.4583	77.0115	72.8814	75.1142
Chr3:85845436-85859119	3	85845436	85859119	+	25.9461	Arfip1	ENSMUSG00000074513	ADP-ribosylation factor interacting protein 1 [Source:MGI Symbol;Acc:MGI:1277120]	-	gene	overlapping	0	53.5714	47.1429	37.5	54.1667	79.3103	80	79.2328	70.2186	80.6818	75.641	93.3333	96.875	78.5024	74.1071	87.5	93.0303
Chr3:85859466-85872090	3	85859466	85872090	+	28.9078	Arfip1	ENSMUSG00000074513	ADP-ribosylation factor interacting protein 1 [Source:MGI Symbol;Acc:MGI:1277120]	-	gene	overlapping	0	42.8571	52.5	39.0625	51.6129	88.8889	95.2381	80.1802	78.3333	74.0196	90.625	84.2105	80	81.8376	90	88.6441	80.7292
Chr3:85872095-85883677	3	85872095	85883677	+	23.0627	Arfip1	ENSMUSG00000074513	ADP-ribosylation factor interacting protein 1 [Source:MGI Symbol;Acc:MGI:1277120]	-	gene	overlapping	0	22.6852	52	24.8062	39.0625	64	66.6667	70.9459	57.2289	56.5432	66.6667	69.5652	65.2174	74.6575	60.2041	70.4505	57.1429
Chr3:85887839-85902190	3	85887839	85902190	+	26.4687	null					Not found	0	9.09091	11.5385	15.3509	10	53.3333	57.6923	38.4615	45.4106	41.2791	36	66.6667	44.7368	36.4943	39.5299	54.845	37.7193
Chr3:97045320-97054435	3	97045320	97054435	+	20.9564	Gja5	ENSMUSG00000057123	gap junction protein, alpha 5 [Source:MGI Symbol;Acc:MGI:95716]	+	gene	overlapping	0	56.4516	36.25	20.9302	37.5887	44.4444	71.2121	68.3915	60.5882	72.2619	77.0833	68.5714	64.2857	59.5833	70.9283	68.6441	58.3521
Chr3:117575411-117582105	3	117575411	117582105	+	22.9803	4833424O15Rik	ENSMUSG00000033342	RIKEN cDNA 4833424O15 gene [Source:MGI Symbol;Acc:MGI:1923019]	+	gene	overlapping	0	37.5	53.9474	28.9216	43.75	60.5263	81.8182	58.5663	64.9758	72.3684	89.4737	63.6364	100	71.784	68.1212	71.0417	54.0881
Chr3:126569693-126589799	3	126569693	126589799	+	23.6463	null					Not found	0	32.6923	35.7143	66.6667	22.9167	71.4286	56	63.2514	67.9167	72.973	62.069	85.1852	70.5882	77.0202	70.1149	70	82.5926
Chr3:129400912-129408300	3	129400912	129408300	+	23.795	null					Not found	0	22.2222	29.1667	41.0714	8.62069	66.6667	46.875	59.0278	50.3831	42.5926	75	50	69.2308	57.6389	60	42.029	60.4762
Chr3:129408364-129416539	3	129408364	129416539	+	23.9631	null					Not found	0	11.5385	41.6667	45.0355	14.1026	76.1905	72.4138	65.1639	50.4975	54.2262	52.6316	65.3846	63.0435	58.3333	45.7672	49.0566	56.0811
Chr3:129569514-129576651	3	129569514	129576651	+	25.1852	Elovl6	ENSMUSG00000041220	ELOVL family member 6, elongation of long chain fatty acids (yeast) [Source:MGI Symbol;Acc:MGI:2156528]	+	gene	overlapping	0	64.1667	28.5714	50	42	59.0909	85	79.4715	70.8333	62.5786	90.7407	76.3158	95.4545	76.0516	87.3457	86.1111	88.1579
Chr3:133129952-133137966	3	133129952	133137966	+	20.8498	D630013G24Rik	ENSMUSG00000040969	RIKEN cDNA D630013G24 gene [Source:MGI Symbol;Acc:MGI:2442801]	-	gene	overlapping	0	56	73.0769	67.3913	56.7568	96.1539	84.7826	92.3729	71.8391	93.6364	93.9394	95.2381	100	88.5915	92.3077	87.0968	93.7134
Chr3:133138056-133149416	3	133138056	133149416	+	25.8585	D630013G24Rik	ENSMUSG00000040969	RIKEN cDNA D630013G24 gene [Source:MGI Symbol;Acc:MGI:2442801]	-	gene	overlapping	0	26.8293	30	30	30.9524	62.5	52.9412	58.1526	45.5975	51.8519	83.871	73.913	71.4286	73.3796	66.6667	68.421	59.4527
Chr3:145389553-145396997	3	145389553	145396997	+	26.3823	Col24a1	ENSMUSG00000028197	collagen, type XXIV, alpha 1 [Source:MGI Symbol;Acc:MGI:1918605]	+	gene	overlapping	0	43.2432	54.1667	42.8571	14.1975	64.4928	87.5	60.1695	64.8438	58.9431	68.421	83.3333	81.25	76.6667	75.4808	75.9615	86.2573
Chr3:145406146-145417691	3	145406146	145417691	+	23.8047	Col24a1	ENSMUSG00000028197	collagen, type XXIV, alpha 1 [Source:MGI Symbol;Acc:MGI:1918605]	+	gene	overlapping	0	38.5714	42.5	38.1579	40.8046	57.8947	80	72.7124	62.766	55.2083	86.4865	72	85.7143	68.421	66.3043	69.0476	82.5185
Chr3:145511462-145521777	3	145511462	145521777	+	22.8763	Col24a1	ENSMUSG00000028197	collagen, type XXIV, alpha 1 [Source:MGI Symbol;Acc:MGI:1918605]	+	gene	overlapping	0	25.7143	14.0625	17.8571	16.6667	40.9091	42.1053	51.3227	41.1392	39.0244	50	55.5556	48.2143	59.1954	59.3915	51.4493	49.1667
Chr3:146902238-146913428	3	146902238	146913428	+	29.4547	Ttll7	ENSMUSG00000036745	tubulin tyrosine ligase-like family, member 7 [Source:MGI Symbol;Acc:MGI:1918142]	+	gene	overlapping	0	8.33333	34.375	19.3548	16.25	54.1667	40	54.1667	27	35.7143	69.3182	72.2222	100	58.9286	68	74.2188	59.3023
Chr3:146928203-146934897	3	146928203	146934897	+	20.7572	Ttll7	ENSMUSG00000036745	tubulin tyrosine ligase-like family, member 7 [Source:MGI Symbol;Acc:MGI:1918142]	+	gene	overlapping	0	50.9524	68.9655	56.4103	52.9412	83.871	73.913	91.4583	65.3005	62.3457	82.1429	96.5909	90.9091	92.037	94.1176	96	93.9344
Chr3:146951556-146960298	3	146951556	146960298	+	35.1487	Ttll7	ENSMUSG00000036745	tubulin tyrosine ligase-like family, member 7 [Source:MGI Symbol;Acc:MGI:1918142]	+	gene	overlapping	0	42.3077	36.3636	37.5	27.5	59.0909	76.6667	80.9524	61.8357	68.9189	95	85.7143	100	95.3125	87.7358	94.1176	89.6226
Chr3:146960607-146971938	3	146960607	146971938	+	20.4625	Ttll7	ENSMUSG00000036745	tubulin tyrosine ligase-like family, member 7 [Source:MGI Symbol;Acc:MGI:1918142]	+	gene	overlapping	0	68.2927	71.875	52.3809	46.875	83.3333	81.8182	94.863	66.9249	59.2593	97.2973	100	94.4444	96.3855	90.3846	91.6667	92.3729
Chr3:146971950-146983393	3	146971950	146983393	+	25.2577	Ttll7	ENSMUSG00000036745	tubulin tyrosine ligase-like family, member 7 [Source:MGI Symbol;Acc:MGI:1918142]	+	gene	overlapping	0	42.3913	50	59.7222	54.5833	81.8182	95	89.1667	54.4643	65.7895	85.7143	95.4545	84.2105	90.8333	97.561	92.094	91.791
Chr3:147976672-147985484	3	147976672	147985484	+	27.2507	null					Not found	0	15.6863	32.7586	9.375	11.4583	67.5	55.7692	43.0894	38.983	25.4386	44.3548	52.6316	59.2593	58.5768	87.963	43.3962	65.2985
Chr3:147994903-148004755	3	147994903	148004755	+	31.692	null					Not found	0	25	10	10.6061	10.6061	40	61.5385	57.3077	39.346	37	73.6842	68.3333	45.8333	58.5294	71.509	63.3333	58
Chr3:148812662-148817845	3	148812662	148817845	+	21.1532	Lphn2	ENSMUSG00000028184	latrophilin 2 [Source:MGI Symbol;Acc:MGI:2139714]	-	gene	overlapping	0	20.3704	19.697	42.1875	18.75	69.697	32.8829	45.7317	36.8721	31.7073	70	60.7143	68.5185	58.1502	65.1786	41.282	63.7566
Chr3:148822142-148827642	3	148822142	148827642	+	20.2819	Lphn2	ENSMUSG00000028184	latrophilin 2 [Source:MGI Symbol;Acc:MGI:2139714]	-	gene	overlapping	0	50	55.5556	37.7778	43.75	68.1818	90.2778	79.3982	55.4645	58.6207	96.5517	86.6667	66.6667	77.3632	60.582	70.5	72.1519
Chr3:148835303-148839219	3	148835303	148839219	+	20.9917	Lphn2	ENSMUSG00000028184	latrophilin 2 [Source:MGI Symbol;Acc:MGI:2139714]	-	gene	overlapping	0	39.8693	39.6552	74.0741	26.5306	70.5882	53.8889	61.8357	77.8846	59.375	70.7317	80.9524	100	61.5462	88.7879	73.0263	78.9474
Chr3:154461301-154466945	3	154461301	154466945	+	25.0248	null					Not found	0	28.125	45.1613	31.25	13.2075	80	58.6957	57.326	67.4444	50.4386	61.9048	65.625	55.2846	53.316	58.4977	59.596	77.1795
Chr3:154482596-154495348	3	154482596	154495348	+	23.3907	null					Not found	0	42.6829	40	36.6667	22.549	84.7222	53.5714	65.5882	51.9126	64.3939	74.0741	59.0909	61.2903	72.5877	57.9812	69.2982	80.2632
Chr4:4172410-4192967	4	4172410	4192967	+	25.1962	A830012C17Rik	ENSMUSG00000085996	RIKEN cDNA A830012C17 gene [Source:MGI Symbol;Acc:MGI:2441830]	+	gene	overlapping	0	67.5	40	37.5	42.1053	100	67.3077	77.6882	68.4641	70.2128	79.1667	72.7273	92.8571	90.1639	80.0595	75.2825	85.7639
Chr4:8108692-8117555	4	8108692	8117555	+	28.7484	null					Not found	0	8.13008	15.7895	15.625	17.9487	45.8333	34.8485	54.4601	30.0546	40.8046	63.6364	56.6667	66.6667	51.8519	67.4359	53.3333	68.7831
Chr4:12252507-12266146	4	12252507	12266146	+	26.1211	null					Not found	0	36.5591	48.1481	34.5238	26.5625	76.1905	66.6667	66.4384	47.9487	67.6136	82.7586	72	81.1966	74.1916	81.3131	73.224	63.3745
Chr4:20448387-20466365	4	20448387	20466365	+	20.4393	Nkain3	ENSMUSG00000055761	Na+/K+ transporting ATPase interacting 3 [Source:MGI Symbol;Acc:MGI:2444830]	-	gene	overlapping	0	16.6667	42.8571	28.5714	23.0769	53.7037	36.1111	62.2951	70.2381	33.3333	78.5714	42.8571	51.8519	54.7222	75.2252	47.4747	51.2579
Chr4:40635762-40642722	4	40635762	40642722	+	31.3935	null					Not found	0	23.0769	25	25	42.7083	87.1429	55.5556	50.3968	65.3509	57.8125	73.5294	81.8182	65.3846	73.4973	76.3566	81.25	78.6458
Chr4:54181336-54198525	4	54181336	54198525	+	22.4471	null					Not found	0	44	26.087	26.25	33.8889	53.2258	83.3333	46.8841	46.3235	43.125	70.8333	86.6667	65	66.9679	65.9091	55.6604	66.3265
Chr4:58610787-58619186	4	58610787	58619186	+	22.0294	null					Not found	0	14.1026	19.2308	3.47222	17.3913	36.5854	61.9048	39.4928	29.1005	42.9825	36.9565	33.8235	33.3333	45.4273	50.2415	43.4649	55.3125
Chr4:62804499-62814442	4	62804499	62814442	+	26.934	SNORA17	ENSMUSG00000077161	Small nucleolar RNA SNORA17 [Source:RFAM;Acc:RF00560]	+	gene	overlapping	0	33.3333	37.5	42.1875	20.8333	65.1515	60	62.8655	51.9231	72.7273	86.1111	79.6875	60	68.2126	71.1309	73.3333	79.2271
Chr4:62814521-62825331	4	62814521	62825331	+	21.8508	null					Not found	0	34.2105	15	27.4194	28.8462	71.4286	39.4737	54.5635	45.8955	46.2121	64.6552	70.6897	35	53.2946	52.0563	73.545	55.9322
Chr4:66468926-66488433	4	66468926	66488433	+	23.6552	null					Not found	0	48.913	44.1176	31.4286	32.6923	69.2308	65.3846	76.9676	38.8021	50.7092	87.5	61.3636	85.7143	94.6667	75.8865	77.4359	69
Chr4:82095538-82105776	4	82095538	82105776	+	23.4332	Gm5860	ENSMUSG00000085022	predicted gene 5860 [Source:MGI Symbol;Acc:MGI:3646172]	+	gene	overlapping	0	42.5926	40	23.6842	25	54.5455	78.125	57.0755	55.5303	48.2143	69.4444	93.75	58.3333	53.2738	65.4762	74.5763	57.971
Chr4:85244234-85258537	4	85244234	85258537	+	20.5167	Sh3gl2	ENSMUSG00000028488	SH3-domain GRB2-like 2 [Source:MGI Symbol;Acc:MGI:700009]	+	gene	overlapping	0	56.6667	64.5161	73.6842	49.3827	100	100	87	84.6667	83.8235	85.4167	84.6154	76.4706	86.3426	85.1191	88.8889	89.1534
Chr4:85339291-85353972	4	85339291	85353972	+	20.7326	Sh3gl2	ENSMUSG00000028488	SH3-domain GRB2-like 2 [Source:MGI Symbol;Acc:MGI:700009]	+	gene	overlapping	0	40.6977	33.3333	29.6296	35.2381	60.7143	50	69.9324	54.4643	55.7407	75.6098	58.3333	67.3077	61.9231	72.8571	50	68.8218
Chr4:85368346-85380065	4	85368346	85380065	+	25.7513	Sh3gl2	ENSMUSG00000028488	SH3-domain GRB2-like 2 [Source:MGI Symbol;Acc:MGI:700009]	+	gene	overlapping	0	54.321	63.5417	35.7143	56.6667	88.7097	85	89.126	79.3532	79.4643	96.9697	78.5714	86.3636	87.1212	85.307	87.6437	93.1034
Chr4:97509617-97523679	4	97509617	97523679	+	22.3653	null					Not found	0	32.1429	20	11.5385	25.8621	41.3043	44	52.1505	45.5224	52.2059	73.6842	31.4815	76.9231	48.7374	55.4054	51.2438	51.5306
Chr4:103119493-103124370	4	103119493	103124370	+	21.4968	Mier1	ENSMUSG00000028522	mesoderm induction early response 1 homolog (Xenopus laevis [Source:MGI Symbol;Acc:MGI:1918398]	+	gene	overlapping	0	32.9545	45.1613	48.3871	90.9091	76.6667	56.5217	74.1379	79.5918	90.4762	86.9565	96.4286	87.5	89.0909	96.8391	100	62.3457
Chr4:115063340-115069919	4	115063340	115069919	+	20.9629	Tal1	ENSMUSG00000028717	T cell acute lymphocytic leukemia 1 [Source:MGI Symbol;Acc:MGI:98480]	+	gene	overlapping	0	2.77778	0	3.22581	5.35714	18.75	50	15.3382	22.7273	32.8704	29.4118	56	30.7692	23.7276	30.4233	28.7671	26.57
Chr4:128458910-128467924	4	128458910	128467924	+	25.8747	Csmd2	ENSMUSG00000028804	CUB and Sushi multiple domains 2 [Source:MGI Symbol;Acc:MGI:2386401]	+	gene	overlapping	0	44.2857	38.4615	46.3415	53.125	68.1818	75.641	82.716	62.6328	68.8034	95.2381	94.7368	70.3125	73.2558	93.1034	87.7193	88.1278
Chr4:128475877-128484864	4	128475877	128484864	+	24.8116	Csmd2	ENSMUSG00000028804	CUB and Sushi multiple domains 2 [Source:MGI Symbol;Acc:MGI:2386401]	+	gene	overlapping	0	44.4444	66.6667	58.75	36.6667	90	74.7126	82.1429	81.746	78.5417	93.75	92.8571	80	86.1111	77.3438	85.7759	88.6029
Chr4:128494122-128500779	4	128494122	128500779	+	23.2923	Csmd2	ENSMUSG00000028804	CUB and Sushi multiple domains 2 [Source:MGI Symbol;Acc:MGI:2386401]	+	gene	overlapping	0	52.193	16.6667	40.4255	34.7826	50	64.7059	69.4845	44.9543	47.7778	76.6667	83.3333	66	66.9907	72.8261	85.3846	80.6818
Chr4:136021954-136031157	4	136021954	136031157	+	21.5844	Rpl11	ENSMUSG00000059291	ribosomal protein L11 [Source:MGI Symbol;Acc:MGI:1914275]	-	gene	overlapping	0	33.9286	44	21.1712	27.5862	79.1667	81.25	55.098	41.3462	43.4211	81.6667	33.3333	71.6667	59.5582	73.4954	53.8691	44.7368
Chr4:151109437-151117968	4	151109437	151117968	+	20.3018	Camta1	ENSMUSG00000014592	calmodulin binding transcription activator 1 [Source:MGI Symbol;Acc:MGI:2140230]	-	gene	overlapping	0	18.1818	7.5	5	2.85714	32.3529	27.4194	46.0366	34.8361	15.9864	38.0435	48.6486	16.6667	40	32.9851	38.4615	51.3699
Chr4:151142763-151145492	4	151142763	151145492	+	22.2328	Camta1	ENSMUSG00000014592	calmodulin binding transcription activator 1 [Source:MGI Symbol;Acc:MGI:2140230]	-	gene	overlapping	0	6.60377	16	0	7.69231	50	32	38.3117	10.8247	18.5185	30	27.619	50	38.8225	66.6667	33.3333	50.3922
Chr4:151158569-151165019	4	151158569	151165019	+	26.3009	Camta1	ENSMUSG00000014592	calmodulin binding transcription activator 1 [Source:MGI Symbol;Acc:MGI:2140230]	-	gene	overlapping	0	13.6364	16.0714	9.61538	17.3913	43.75	49.0909	47.2807	35.7724	38.2353	62.8571	55.4054	45.4545	43.7702	68.0365	48.9583	50
Chr4:151165117-151170687	4	151165117	151170687	+	33.1087	Camta1	ENSMUSG00000014592	calmodulin binding transcription activator 1 [Source:MGI Symbol;Acc:MGI:2140230]	-	gene	overlapping	0	2.32558	10.3448	4.87805	5.55556	48.3871	33.9286	48.3553	31.9277	38.0747	58.3333	42.8571	83.3333	48.1667	55	53.0303	56.4066
Chr4:151177328-151186758	4	151177328	151186758	+	35.6996	Camta1	ENSMUSG00000014592	calmodulin binding transcription activator 1 [Source:MGI Symbol;Acc:MGI:2140230]	-	gene	overlapping	0	30.303	32.2581	34.0426	46.2963	78.8461	66.6667	85.6164	54.7619	57.6923	98.4848	97.5	100	94.5876	80.8511	95.0269	92.5676
Chr4:151186794-151194483	4	151186794	151194483	+	33.5392	Camta1	ENSMUSG00000014592	calmodulin binding transcription activator 1 [Source:MGI Symbol;Acc:MGI:2140230]	-	gene	overlapping	0	15.5172	8.33333	17.5676	17.7536	50	53.4483	61.3964	33.3333	17.6871	75.8333	88.4615	73.3333	65.8602	63.3796	66.2551	70.3125
Chr4:151194510-151200869	4	151194510	151200869	+	38.996	Camta1	ENSMUSG00000014592	calmodulin binding transcription activator 1 [Source:MGI Symbol;Acc:MGI:2140230]	-	gene	overlapping	0	6.94444	0	5.71429	11.5385	42.3077	40	56.0472	15.0602	15.6566	85.1351	77.5862	78.5714	71.8518	73.3796	83.8294	68.3333
Chr5:4564060-4581460	5	4564060	4581460	+	21.9742	null					Not found	0	51.1905	50	52.8369	65.7895	82.0513	89.2857	86.385	69.4805	65.1961	90.3226	93.75	100	85.9649	86.4615	85.1852	75.4032
Chr5:7944232-7953001	5	7944232	7953001	+	22.7582	null					Not found	0	53.5714	27.7778	97.6191	60	83.3333	100	88.8889	81.0811	100	100	96	92.8571	75	92.5	87.963	75.2525
Chr5:24474590-24476781	5	24474590	24476781	+	26.6296	Agap3	ENSMUSG00000023353	ArfGAP with GTPase domain, ankyrin repeat and PH domain 3 [Source:MGI Symbol;Acc:MGI:2183446]	+	gene	overlapping	0	28.2258	21.3542	23.8095	25	68.2927	21.7391	44.4444	43.3333	32.8283	100	14.2857	90	82.6797	62.931	92.5926	77.2152
Chr5:37216139-37221575	5	37216139	37221575	+	23.0418	null					Not found	0	40	33.3333	25	29.1667	61.5385	88.8889	52.2522	63.6364	68.1818	50	50	90	58.1395	52.8736	62.766	40.9091
Chr5:49067267-49090322	5	49067267	49090322	+	30.3197	Kcnip4	ENSMUSG00000029088	Kv channel interacting protein 4 [Source:MGI Symbol;Acc:MGI:1933131]	-	gene	overlapping	0	25	40	24.1379	42.5	71.0526	70	67.8114	55.2244	68.75	85.7143	75	78.2609	70.6111	81.8182	71.0526	81.3953
Chr5:49090334-49108221	5	49090334	49108221	+	32.752	Kcnip4	ENSMUSG00000029088	Kv channel interacting protein 4 [Source:MGI Symbol;Acc:MGI:1933131]	-	gene	overlapping	0	30.1282	16.0714	17.3913	11.9792	33.3333	64.7059	59.434	46.4286	39.2544	71.0526	77.2727	50	70.8995	83.6111	70.1754	87.5887
Chr5:49130472-49155111	5	49130472	49155111	+	33.6577	Kcnip4	ENSMUSG00000029088	Kv channel interacting protein 4 [Source:MGI Symbol;Acc:MGI:1933131]	-	gene	overlapping	0	32.6667	36.8421	35.4167	45.1923	72.2222	77.7778	75.8772	59.6847	77.0115	79.5455	90.4762	100	91.4815	86.25	85.5556	91.6667
Chr5:49203271-49225860	5	49203271	49225860	+	22.8728	Kcnip4	ENSMUSG00000029088	Kv channel interacting protein 4 [Source:MGI Symbol;Acc:MGI:1933131]	-	gene	overlapping	0	51.7241	50	71.4706	70.1754	90.3846	95.6522	96.2069	78.4091	79.4118	95	95.8333	95.2381	93.75	84.0909	89.1892	98.6111
Chr5:49225873-49244424	5	49225873	49244424	+	24.8491	Kcnip4	ENSMUSG00000029088	Kv channel interacting protein 4 [Source:MGI Symbol;Acc:MGI:1933131]	-	gene	overlapping	0	54.5455	69.5652	69.6078	32	75	93.3333	84.7222	76.25	90.1961	96	91.3043	89.1304	95.614	92.6667	95.045	92.8571
Chr5:66110387-66118588	5	66110387	66118588	+	27.0655	Rbm47	ENSMUSG00000070780	RNA binding motif protein 47 [Source:MGI Symbol;Acc:MGI:2384294]	-	gene	overlapping	0	39.9225	23.8095	21.8254	41.0256	45.1613	50	79.6569	37.1212	24.8428	96.4286	92.5	78.5714	80.5814	80	74.0741	85.2151
Chr5:66118662-66127981	5	66118662	66127981	+	34.3803	Rbm47	ENSMUSG00000070780	RNA binding motif protein 47 [Source:MGI Symbol;Acc:MGI:2384294]	-	gene	overlapping	0	18.5185	40.9091	26.6667	25.8065	65.3846	68.3333	70.098	30.3161	16.8182	100	83.3333	95.4545	95.5729	85.2564	97.3856	90
Chr5:66127993-66137591	5	66127993	66137591	+	26.7131	Rbm47	ENSMUSG00000070780	RNA binding motif protein 47 [Source:MGI Symbol;Acc:MGI:2384294]	-	gene	overlapping	0	28.7879	20	36.5385	55.7292	75.9259	32.7161	67.7011	40	25.5952	84.6154	83.3333	84.2105	90.1741	93.9394	94.1176	91.8367
Chr5:66138261-66147142	5	66138261	66147142	+	33.6184	Rbm47	ENSMUSG00000070780	RNA binding motif protein 47 [Source:MGI Symbol;Acc:MGI:2384294]	-	gene	overlapping	0	16.25	9.09091	16.6667	28	34.0909	43.75	62.4242	31.6327	17.9245	96.1539	80	91.6667	74.8016	76.282	76.9231	75.4237
Chr5:68115959-68137484	5	68115959	68137484	+	22.1737	Grxcr1	ENSMUSG00000068082	glutaredoxin, cysteine rich 1 [Source:MGI Symbol;Acc:MGI:3577767]	+	gene	overlapping	0	38.8889	50	30.5556	40.8602	85	81.8182	69.7436	60.1449	63.0952	65.3846	77.7778	62.5	62.1469	65.2344	65.3595	67.7778
Chr5:75933742-75940298	5	75933742	75940298	+	21.6423	Kdr	ENSMUSG00000062960	kinase insert domain protein receptor [Source:MGI Symbol;Acc:MGI:96683]	-	gene	overlapping	0	52.7027	48.6486	46.1538	21.875	88.2353	43.75	66.6667	50.7143	56.8783	76.7544	83.871	75	80.7451	70.4444	84.4444	79.6512
Chr5:75948853-75957180	5	75948853	75957180	+	25.2585	Kdr	ENSMUSG00000062960	kinase insert domain protein receptor [Source:MGI Symbol;Acc:MGI:96683]	-	gene	overlapping	0	50	46.7391	46.9697	27.0833	60.6667	76.6667	71.6418	64.1204	54.4444	82.6531	97.7273	61.1111	90.2778	80.4348	85.6061	93.6111
Chr5:77038417-77047051	5	77038417	77047051	+	24.8769	1700023E05Rik	ENSMUSG00000029248	RIKEN cDNA 1700023E05 gene [Source:MGI Symbol;Acc:MGI:1919118]	+	gene	overlapping	0	42.4528	27.7778	42.5926	19.0476	73.0769	85.7143	49.5169	69.0821	54.8148	81.7708	30.7692	63.1579	63.2222	62.5	73.8095	77.6119
Chr5:90781561-90790057	5	90781561	90790057	+	24.8953	Cxcl3	ENSMUSG00000029379	chemokine (C-X-C motif) ligand 3 [Source:MGI Symbol;Acc:MGI:3037818]	+	gene	overlapping	0	7.14286	13.6364	14	4	34.6154	46.6667	35.5263	30	23.6842	56.25	70	42.6471	37.8571	43.2099	70.4545	24.2424
Chr5:92995707-93004633	5	92995707	93004633	+	20.8573	null					Not found	0	35.3175	40.7407	32.8571	28.5714	64	64.8148	64.1791	46.7213	60.4167	58.6207	66.0714	79.4118	61.3636	56.8841	45.098	73.7985
Chr5:101142139-101156062	5	101142139	101156062	+	22.3664	null					Not found	0	21.2121	21.875	13.6364	11.9792	36.6667	52.1739	47.9452	29.4974	31.1828	40	52.1739	59.0909	50.8333	63.5845	57.7273	43.1429
Chr5:102196954-102203179	5	102196954	102203179	+	25.0474	null					Not found	0	11.7647	25	20.3704	0	50	16.6667	30.3922	41.8981	28.9474	76.1905	63.8889	50	50.1064	59.8765	54.065	55.8824
Chr5:102203337-102209313	5	102203337	102209313	+	22.5528	null					Not found	0	22.2222	28.5714	47.1429	41.6667	57.3529	52.2727	62.2685	52.2388	56.7901	68.3333	63.3333	70.8333	77.6496	76.1494	72.8682	70.8333
Chr5:102209324-102215126	5	102209324	102215126	+	30.4797	null					Not found	0	14.2857	26.6667	21.4286	30.1802	60	41.1765	70.6389	47.1111	51.7857	61.5385	90.4762	57.1429	59.8101	70.283	81.4465	73.4272
Chr5:102215173-102227473	5	102215173	102227473	+	30.5351	null					Not found	0	56.25	33.3333	48.1481	37.5	100	62.5	79.9603	69.2308	78.3784	100	100	90	80.3571	83.3333	94.0476	72.7778
Chr5:102912882-102921847	5	102912882	102921847	+	20.7969	Mapk10	ENSMUSG00000046709	mitogen-activated protein kinase 10 [Source:MGI Symbol;Acc:MGI:1346863]	-	gene	overlapping	0	30.5556	26.8293	32.0513	23.5294	45.4545	56.4516	61.1842	25.9283	39.1975	71.4286	56.25	78.3784	58.2975	54.5455	64.5455	63.3803
Chr5:102952895-102963524	5	102952895	102963524	+	23.183	Mapk10	ENSMUSG00000046709	mitogen-activated protein kinase 10 [Source:MGI Symbol;Acc:MGI:1346863]	-	gene	overlapping	0	53.2609	43.5897	50	39.7436	85	79.4118	70.8796	54.7619	58.1395	86.6667	73.0769	76	85.2814	87.2549	89.7959	84.6354
Chr5:102963530-102976066	5	102963530	102976066	+	20.5718	Mapk10	ENSMUSG00000046709	mitogen-activated protein kinase 10 [Source:MGI Symbol;Acc:MGI:1346863]	-	gene	overlapping	0	56.1224	47.3684	50	66.1905	83.7838	78.8889	84.7458	72.8718	61.3095	87.5	80	91.6667	86.3235	90.1361	88.8889	81.25
Chr5:102993942-103001799	5	102993942	103001799	+	20.5157	Mapk10	ENSMUSG00000046709	mitogen-activated protein kinase 10 [Source:MGI Symbol;Acc:MGI:1346863]	-	gene	overlapping	0	47.561	52.8571	52.0833	50	78.2609	66.0714	67.3809	68.1111	47.7273	93.3333	89.4737	80	88.8021	84.1667	92.0833	85.9748
Chr5:103033014-103045643	5	103033014	103045643	+	24.3636	Mapk10	ENSMUSG00000046709	mitogen-activated protein kinase 10 [Source:MGI Symbol;Acc:MGI:1346863]	-	gene	overlapping	0	50	31.8182	34.8039	29.4872	46	62.1212	70.0521	48.3108	45.283	90.625	62.5	88.4615	80.4869	73.6111	77.6786	89.5522
Chr5:103091800-103099849	5	103091800	103099849	+	20.7352	Mapk10	ENSMUSG00000046709	mitogen-activated protein kinase 10 [Source:MGI Symbol;Acc:MGI:1346863]	-	gene	overlapping	0	67.5	67.3913	48.8372	48.8372	85.4839	65.7143	80.4124	75.651	83	95.3488	92	88.2353	90.3846	91.1111	90.9091	92.0339
Chr5:103130722-103138803	5	103130722	103138803	+	24.0483	Mapk10	ENSMUSG00000046709	mitogen-activated protein kinase 10 [Source:MGI Symbol;Acc:MGI:1346863]	-	gene	overlapping	0	40.3509	77.9412	28.0488	50.8547	80	66	87.6712	57.1429	60.3774	90	88.8889	91.6667	85.3881	86.9231	93.038	92.3729
Chr5:103173429-103181755	5	103173429	103181755	+	21.8063	Mapk10	ENSMUSG00000046709	mitogen-activated protein kinase 10 [Source:MGI Symbol;Acc:MGI:1346863]	-	gene	overlapping	0	64.5833	69.697	38.2353	53.125	77.9412	52.9412	91.7671	84.9099	83.3333	94.5946	88.8889	100	86.6197	86.1539	92.3077	86.4035
Chr5:103181795-103193482	5	103181795	103193482	+	24.103	Mapk10	ENSMUSG00000046709	mitogen-activated protein kinase 10 [Source:MGI Symbol;Acc:MGI:1346863]	-	gene	overlapping	0	29.3333	20	17.7083	15	42.3077	63.4615	46.4286	34.9415	28.2527	64	76.9231	74.1936	51.3146	58.6111	55.1282	37.7451
Chr5:104926965-104936730	5	104926965	104936730	+	21.5627	Abcg3	ENSMUSG00000029299	ATP-binding cassette, sub-family G (WHITE), member 3 [Source:MGI Symbol;Acc:MGI:1351624]	-	gene	overlapping	0	31.25	46.6667	38	30	75	77.2727	57.2727	60.2564	55.5556	73.3333	66.6667	45.4545	68.4783	77.6786	65.1515	53.6036
Chr5:106070148-106079419	5	106070148	106079419	+	31.9971	AC124083.1	ENSMUSG00000095052	No description	-	gene	overlapping	0	36.9048	56.25	17.5676	25	80.6452	68.1818	80.6159	52.0513	64.8148	87.8378	79.0476	79.0323	74.2177	79.321	87.2368	82.7839
Chr5:106079474-106089512	5	106079474	106089512	+	36.9801	null					Not found	0	20.1754	11.4286	18.75	17.5926	71.6667	57.6923	59.7619	49.4103	45.2857	78.5714	67.9487	76.9231	62.7137	87.9032	68.1818	66.6667
Chr5:106089591-106097073	5	106089591	106097073	+	34.0963	null					Not found	0	34.2105	17.6471	26.5152	9.52381	51.7241	54.7619	77.9221	56.6393	47.4074	80.6452	79.1667	81.25	61.1789	81.579	67.5	67.8363
Chr5:106097352-106104950	5	106097352	106104950	+	36.7176	null					Not found	0	28.1481	38	26.5306	35.8974	72.973	72.5	77.2727	64.557	62.2449	100	89.6552	90.3226	83.4459	91.791	85.9722	81.4286
Chr5:106105064-106112869	5	106105064	106112869	+	25.621	null					Not found	0	9.30232	3.57143	15.3846	3.25203	40.7407	27.4194	35.8889	26.2557	27.968	56.8966	48.1481	68.1818	39.902	58.5714	37.9661	38.3721
Chr5:106121387-106131863	5	106121387	106131863	+	29.2075	null					Not found	0	18	7.14286	4.16667	10	47.8261	45.7143	47.3744	40.9946	12.8205	66.0714	63.6364	65.2174	49.5732	50.5263	48.3607	47.2222
Chr5:106705267-106714405	5	106705267	106714405	+	22.2635	null					Not found	0	32.6087	22	32.9787	43.1034	71.875	50	58.4577	67.076	58.7302	68.75	75	65.7895	52.2727	50.8064	67.4419	55.7971
Chr5:111724175-111731678	5	111724175	111731678	+	21.5551	null					Not found	0	38.8889	35.4839	52.2989	55	52.0833	72.3404	86.4458	37.963	63.8095	87.5	95	66.6667	82.8947	80.4233	86.9565	82.2581
Chr5:111731711-111741586	5	111731711	111741586	+	24.1585	E130006D01Rik	ENSMUSG00000085271	RIKEN cDNA E130006D01 gene [Source:MGI Symbol;Acc:MGI:2685527]	-	gene	overlapping	0	41.1765	65	45.098	13.2184	57.7381	56.9444	71.4559	47.5556	48.062	94.4444	92.1875	67.4603	94.4444	91.8518	79.3011	87.5
Chr5:114643788-114649422	5	114643788	114649422	+	21.8176	Trpv4	ENSMUSG00000014158	transient receptor potential cation channel, subfamily V, member 4 [Source:MGI Symbol;Acc:MGI:1926945]	-	gene	overlapping	0	46.1538	23.6111	26.6667	45.4545	26.087	68.9655	67.5	67.2078	59.7826	82.716	76	63.8889	59.5122	66.1111	63.6752	72.6744
Chr5:116829971-116841350	5	116829971	116841350	+	22.5302	null					Not found	0	54.3103	48.0769	57.9545	27.7778	80.7692	67.7419	72.6526	70.2186	81.746	75.4902	89.5833	73.5294	74.4919	76.3305	77.7778	79.4444
Chr5:116841353-116851415	5	116841353	116851415	+	22.4257	null					Not found	0	62.1622	68.75	58.8235	55.9524	90.9091	86.2069	94.2029	83.6806	93.4524	89.2857	90	94.1176	90.5844	90.1961	95.8333	91.5638
Chr5:116851510-116857661	5	116851510	116857661	+	21.9548	null					Not found	0	26.5306	25	19.6078	50	57.5758	12.5	63.7097	53.3333	68	59.3939	79.1667	55.5556	57.7586	76.5092	70	62.4048
Chr5:119932638-119943883	5	119932638	119943883	+	20.6238	null					Not found	0	68.7075	52.0833	82.1429	44.2308	90.9091	93.75	94.3662	67	67.0068	96.9697	93.5484	100	91.1539	91.1458	91.9643	93.4685
Chr5:119943903-119952612	5	119943903	119952612	+	22.7872	null					Not found	0	28.9474	16.6667	30	22.2222	67.5	61.9658	56.3636	22.8395	26.2346	82.1429	72.2222	61.5385	47	62.1429	67.3497	31.07
Chr5:135442292-135450372	5	135442292	135450372	+	26.5259	Hip1	ENSMUSG00000039959	huntingtin interacting protein 1 [Source:MGI Symbol;Acc:MGI:1099804]	-	gene	overlapping	0	53.9216	21.4286	72.3684	32.3529	71.875	60	72.043	57.1429	76.3605	91.6667	94.4444	100	89.1975	78.4722	84.5029	92.9825
Chr5:135450493-135457127	5	135450493	135457127	+	23.9786	Hip1	ENSMUSG00000039959	huntingtin interacting protein 1 [Source:MGI Symbol;Acc:MGI:1099804]	-	gene	overlapping	0	53.8462	65.9091	66.6667	20.9877	85	78	79.5977	53.3854	62.8095	96.5517	95.2381	96.1539	96.8628	76.3636	96.6234	93.3735
Chr5:136714041-136720299	5	136714041	136720299	+	29.6359	null					Not found	0	16.6667	12.5	14.9123	7.14286	55.5556	40	45.7265	37.3656	33.7963	68	50.6803	65.2174	51.7647	72.973	54.4667	52.2472
Chr5:139081108-139089515	5	139081108	139089515	+	27.8386	Prkar1b	ENSMUSG00000025855	protein kinase, cAMP dependent regulatory, type I beta [Source:MGI Symbol;Acc:MGI:97759]	-	gene	overlapping	0	17.5676	35.5556	43.2432	30.6818	76.3889	70	66.1616	65.7143	49.1667	81.0345	65.625	64.5161	70.9649	59.4444	72.807	78.853
Chr5:143359124-143364409	5	143359124	143364409	+	31.4428	Grid2ip	ENSMUSG00000010825	glutamate receptor, ionotropic, delta 2 (Grid2) interacting protein 1 [Source:MGI Symbol;Acc:MGI:2176213]	+	gene	overlapping	0	12.8571	43.75	22.7273	11.1111	63.8889	85.1852	59.596	64	22.7273	75	77.7778	66.129	77.5132	44.6429	67.9598	64.9758
Chr5:143364428-143370382	5	143364428	143370382	+	24.8593	Grid2ip	ENSMUSG00000010825	glutamate receptor, ionotropic, delta 2 (Grid2) interacting protein 1 [Source:MGI Symbol;Acc:MGI:2176213]	+	gene	overlapping	0	52.3809	33.3333	32.9268	14.7059	78.9474	53.75	60.6667	48.6364	72.2222	94.8718	79.1667	50	67.4157	55.0633	55.9524	76.4493
Chr5:143373968-143379360	5	143373968	143379360	+	27.6181	Grid2ip	ENSMUSG00000010825	glutamate receptor, ionotropic, delta 2 (Grid2) interacting protein 1 [Source:MGI Symbol;Acc:MGI:2176213]	+	gene	overlapping	0	29.4118	32.1429	50	12.5	74.1936	70.5882	63.5802	53.2787	49	73.3333	69.1176	92.8571	67.1296	58.5111	61.7188	77.2487
Chr5:143385630-143389648	5	143385630	143389648	+	30.9722	Grid2ip	ENSMUSG00000010825	glutamate receptor, ionotropic, delta 2 (Grid2) interacting protein 1 [Source:MGI Symbol;Acc:MGI:2176213]	+	gene	overlapping	0	44.6808	32.0513	27.6596	54.8387	89.5833	89.4737	77.2135	51.0929	75	94.2857	85.2941	95.4545	83.7075	78.3784	70.6897	77.3809
Chr5:151025770-151035400	5	151025770	151035400	+	25.1523	null					Not found	0	35.3659	17.6471	32.5	12.5	64.1667	58	56.5111	48.8372	53.7879	69.3548	46.6667	56.9444	57.6333	54.0132	63.9552	60
Chr6:16522580-16538859	6	16522580	16538859	+	28.5567	null					Not found	0	48.3871	39.6552	44.5946	46.5517	95.6522	75	83.6021	76.0684	73.9583	67.3913	92.5	100	64.4025	88.6364	82.9545	86.8056
Chr6:16538861-16551139	6	16538861	16551139	+	27.0182	null					Not found	0	34.7222	29.0323	43.75	12.381	71.7391	70.9677	75.8064	58.6207	56.0284	44.2857	76.1905	73.6842	60.1093	79.4118	63.5	51.9608
Chr6:18018011-18027293	6	18018011	18027293	+	20.751	Wnt2	ENSMUSG00000010797	wingless-related MMTV integration site 2 [Source:MGI Symbol;Acc:MGI:98954]	-	gene	overlapping	0	39.0244	61.5385	43.4211	38.3333	75	75	69.0476	77.1277	73.5772	78.2609	78.9474	69.8413	80.921	65.4088	65.1603	63.0556
Chr6:32360187-32372538	6	32360187	32372538	+	23.2211	Plxna4	ENSMUSG00000029765	plexin A4 [Source:MGI Symbol;Acc:MGI:2179061]	-	gene	overlapping	0	50	42	43.8776	42.8571	86.3636	81.0811	78.2129	65.1409	69.6429	68.75	76.1905	95.8333	63.2838	69.4892	69.2982	76.2712
Chr6:32390067-32403621	6	32390067	32403621	+	21.8721	Plxna4	ENSMUSG00000029765	plexin A4 [Source:MGI Symbol;Acc:MGI:2179061]	-	gene	overlapping	0	38	19.6429	39.7059	29.0698	73.913	41.3793	69.6886	57.4359	56.5359	44.2857	64.2857	72	61.4757	56.5657	60.7843	64.5455
Chr6:32440554-32451240	6	32440554	32451240	+	20.1893	Plxna4	ENSMUSG00000029765	plexin A4 [Source:MGI Symbol;Acc:MGI:2179061]	-	gene	overlapping	0	73.75	87.5	54.6512	50.4386	94.6429	100	95.7277	80.5556	85.5556	100	91.6667	96.6667	93.25	90.4762	95.6522	93.3333
Chr6:32523955-32536195	6	32523955	32536195	+	20.0108	Plxna4	ENSMUSG00000029765	plexin A4 [Source:MGI Symbol;Acc:MGI:2179061]	-	gene	overlapping	0	61.1111	79.4872	67.7083	51.282	100	92.8571	87.013	94.2188	84	90	83.3333	100	88.4615	93.1372	93.0233	86.1842
Chr6:32536268-32551630	6	32536268	32551630	+	20.5176	Plxna4	ENSMUSG00000029765	plexin A4 [Source:MGI Symbol;Acc:MGI:2179061]	-	gene	overlapping	0	51.6667	48.2759	71.25	59.3023	91.6667	71.4286	82.1285	83.7349	87.5	81.9444	81.25	100	84.5785	77.2523	90.7104	82.4219
Chr6:40324900-40332396	6	40324900	40332396	+	22.3178	Agk	ENSMUSG00000029916	acylglycerol kinase [Source:MGI Symbol;Acc:MGI:1917173]	+	gene	overlapping	0	40	26.3158	74.0741	56.25	77.4194	81.8182	80.4207	74.359	79.0476	90.4762	89.4737	92.3077	71.7157	54.6914	67.7305	80.4094
Chr6:47623531-47642911	6	47623531	47642911	+	23.5086	Y_RNA	ENSMUSG00000087897	Y RNA [Source:RFAM;Acc:RF00019]	+	gene	overlapping	0	66.6667	50	50	17.3077	73.0769	73.6842	79.3518	69.0058	88.2979	84.6154	76	77.7778	67.9487	75.1634	82.6923	73.2653
Chr6:50810042-50817196	6	50810042	50817196	+	20.8521	null					Not found	0	53.7037	69.5652	29.7297	46.1905	68.6667	82.7586	70.8333	69.3939	65.0862	89.7059	76.6667	82.1429	79.2708	82.3077	83.1818	80.4878
Chr6:50817322-50823691	6	50817322	50823691	+	20.8718	null					Not found	0	49.0476	60.6061	39.2361	56.5789	47.6191	95	76.864	59.5238	60.0629	96.6667	88.8889	96	84.6296	75	84.3469	90.1786
Chr6:53904551-53915875	6	53904551	53915875	+	26.5056	Cpvl	ENSMUSG00000052955	carboxypeptidase, vitellogenic-like [Source:MGI Symbol;Acc:MGI:1918537]	-	gene	overlapping	0	2.85714	12.5	4.34783	20.045	27.4194	30.7692	45.5314	23.7179	36.6138	74.3902	59.4595	60	47.2222	46.4646	55.2083	40.1765
Chr6:55810364-55826782	6	55810364	55826782	+	20.2525	null					Not found	0	23.8739	15	40	11.2613	48	57.4074	39.2019	46.3542	37.2881	72.3958	55.8824	44.4444	52.4	33.7908	48.3051	56.1111
Chr6:61322508-61337285	6	61322508	61337285	+	20.3797	Fam190a	ENSMUSG00000039578	family with sequence similarity 190, member A [Source:MGI Symbol;Acc:MGI:3045354]	+	gene	overlapping	0	66.2791	35.7143	36.9565	46.4286	75	66.0494	77.2034	71.732	76.0256	71.4286	89.4737	60.7143	62.7841	66.6667	78.744	79.9107
Chr6:66572110-66584502	6	66572110	66584502	+	35.1399	null					Not found	0	28	46.875	29.6875	40.8046	78.9474	93.75	84.8485	76.9231	65.4471	70	89.1304	93.3333	77.4275	85.2273	91.0256	83.7778
Chr6:73049191-73057116	6	73049191	73057116	+	23.6145	Dnahc6	ENSMUSG00000052861	dynein, axonemal, heavy chain 6 [Source:MGI Symbol;Acc:MGI:107744]	-	gene	overlapping	0	42.7778	22.4138	23.0769	43.4783	63.6364	70	62.4378	54.717	27.0833	63.6364	70.2703	75	65.7088	68.5897	76.3021	76.6667
Chr6:73065734-73073035	6	73065734	73073035	+	29.002	Dnahc6	ENSMUSG00000052861	dynein, axonemal, heavy chain 6 [Source:MGI Symbol;Acc:MGI:107744]	-	gene	overlapping	0	25	11.7647	24.359	12.1212	65.0794	54.6296	52.6191	30.8086	43.0556	69.1358	77.2727	54.7009	51.004	62.3737	50.2525	70.9091
Chr6:78435639-78456204	6	78435639	78456204	+	28.704	null					Not found	0	55	27.7778	38	2.5641	63.6364	37.5	58.8559	63.8211	50	92.4731	84.2105	76.4706	77.9874	69.9275	75.8503	83.3333
Chr6:86748832-86755786	6	86748832	86755786	+	23.489	Anxa4	ENSMUSG00000029994	annexin A4 [Source:MGI Symbol;Acc:MGI:88030]	-	gene	overlapping	0	36.3636	43.4783	41.0256	42.4242	81.3953	71.7391	77.0833	61.5885	71.9444	88.7097	45	84.2105	74.7748	68.3099	67.402	65.1042
Chr6:87133480-87143178	6	87133480	87143178	+	24.1713	Antxr1	ENSMUSG00000033420	anthrax toxin receptor 1 [Source:MGI Symbol;Acc:MGI:1916788]	-	gene	overlapping	0	35.2273	54	46.9388	65.3846	86.3636	89.4737	80.8333	71.2121	68.5185	91.1765	76	82.6087	80.1754	88.7931	81	90.5172
Chr6:87152063-87160100	6	87152063	87160100	+	28.2004	Antxr1	ENSMUSG00000033420	anthrax toxin receptor 1 [Source:MGI Symbol;Acc:MGI:1916788]	-	gene	overlapping	0	7.69231	20.8333	16.6667	33.3333	48.4848	66.6667	59.9206	38.5135	39.5968	68.421	62.9032	54.2857	52.2569	64.4444	56.4327	72.0513
Chr6:87160136-87167992	6	87160136	87167992	+	22.3757	Antxr1	ENSMUSG00000033420	anthrax toxin receptor 1 [Source:MGI Symbol;Acc:MGI:1916788]	-	gene	overlapping	0	52.451	51.2195	60.4167	56.25	85	87.5	86.1111	75.5376	82.7273	77.7778	83.3333	83.3333	88.0952	84.0426	85.7143	93.9344
Chr6:87178216-87186409	6	87178216	87186409	+	22.3662	Antxr1	ENSMUSG00000033420	anthrax toxin receptor 1 [Source:MGI Symbol;Acc:MGI:1916788]	-	gene	overlapping	0	48.718	65.7895	37.5	44.9495	62	71.1539	82.0576	63.5897	67.5595	84.6154	81.8182	77.2727	82.3413	90.4255	92.284	95.9459
Chr6:87186543-87193694	6	87186543	87193694	+	24.842	Antxr1	ENSMUSG00000033420	anthrax toxin receptor 1 [Source:MGI Symbol;Acc:MGI:1916788]	-	gene	overlapping	0	27.2727	43.4783	32.8947	29.2683	63.3333	65.2778	64.1667	58.0729	38.0952	66.6667	68.75	73.3333	74.4292	76.5778	61.7925	86
Chr6:91661594-91671090	6	91661594	91671090	+	23.5908	null					Not found	0	12.5	15.7895	12.5	14.2857	35.4167	55.2632	51.6908	30.787	27.4011	62.3932	52	26.087	39.8256	48.9247	54.2553	55.8824
Chr6:99521894-99522940	6	99521894	99522940	+	28.5084	Foxp1	ENSMUSG00000030067	forkhead box P1 [Source:MGI Symbol;Acc:MGI:1914004]	-	gene	overlapping	0	28.125	80	32.1429	32.6087	64.2857	100	88.0952	67.5	75.5102	100	100	100	96.4286	97.561	4.34783	73.6842
Chr6:100484529-100495181	6	100484529	100495181	+	24.4782	SNORA17	ENSMUSG00000087929	Small nucleolar RNA SNORA17 [Source:RFAM;Acc:RF00560]	-	gene	overlapping	0	7.69231	4.34783	22.9167	12.6437	29.0323	22.7273	42.4444	27.9536	22.5	67.7778	62.5	37.5	54.7544	69.9219	60.1732	44.6154
Chr6:100495213-100502709	6	100495213	100502709	+	23.4276	null					Not found	0	0	4.16667	0	2.7027	20	8.33333	24.0196	16.2281	6.12245	58.5714	46.6667	43.0233	41.5895	49.6951	44.8689	46.5356
Chr6:102352546-102370038	6	102352546	102370038	+	22.0947	Cntn3	ENSMUSG00000030075	contactin 3 [Source:MGI Symbol;Acc:MGI:99534]	-	gene	overlapping	0	44.5946	33.3333	45.2381	52.8986	70.2381	50	89.0303	64.6296	74.0079	84.375	73.8095	68.75	68	83.3333	80.6818	71.3837
Chr6:102497612-102513616	6	102497612	102513616	+	23.9296	null					Not found	0	32.7586	50	59.4203	50	93.75	94.4444	86.5385	58.1081	69.7368	77.7778	64.7059	83.3333	67.8788	79.8077	96	78.7879
Chr6:117568466-117575587	6	117568466	117575587	+	26.7387	Gm9946	ENSMUSG00000054488	predicted gene 9946 [Source:MGI Symbol;Acc:MGI:3643134]	+	gene	overlapping	0	63.1579	33.3333	65.2174	25	82.9268	87.5	75.1299	76.4103	90.991	95.6522	69.2308	64.7059	95.1878	92.9825	82.4786	65.5738
Chr6:124500443-124508584	6	124500443	124508584	+	24.5639	C1rl	ENSMUSG00000038527	complement component 1, r subcomponent-like [Source:MGI Symbol;Acc:MGI:2660692]	+	gene	overlapping	0	27.027	40.1042	15.625	16.2791	48.9362	65.5172	60.5769	25.7246	30.117	93.5484	69.2308	49.3827	64.2157	46.9551	67.8922	71.1806
Chr6:125649685-125657178	6	125649685	125657178	+	30.3545	Vwf	ENSMUSG00000001930	Von Willebrand factor homolog [Source:MGI Symbol;Acc:MGI:98941]	+	gene	overlapping	0	34.5238	46.3415	46.6667	44.1176	94.4444	92.5926	84.1026	73.01	56.6667	86	96	84	88.9535	80.8642	74.6154	82.4755
Chr6:125666307-125677887	6	125666307	125677887	+	23.085	Vwf	ENSMUSG00000001930	Von Willebrand factor homolog [Source:MGI Symbol;Acc:MGI:98941]	+	gene	overlapping	0	59.4595	50	38.2979	47.549	73.1884	84	79.5322	60.1191	69.883	90.4255	93.4783	70.3704	77.6163	92.5926	81.579	81.0606
Chr6:125677900-125687973	6	125677900	125687973	+	21.2234	Vwf	ENSMUSG00000001930	Von Willebrand factor homolog [Source:MGI Symbol;Acc:MGI:98941]	+	gene	overlapping	0	58.1633	44.7368	64.8148	51.1111	79.1667	76.1905	75	74.495	72.1154	86.2069	94.2308	88	91.6667	91.2698	89.4977	78.75
Chr6:127518071-127524589	6	127518071	127524589	+	29.3635	null					Not found	0	63.1579	8.33333	36.3636	52.9412	66.6667	72.7273	83.908	74.0741	78.4314	88.8889	100	72.7273	89.4737	78.9474	62.5	78.2609
Chr6:127572246-127582078	6	127572246	127582078	+	22.6084	Efcab4b	ENSMUSG00000061414	EF-hand calcium binding domain 4B [Source:MGI Symbol;Acc:MGI:2685919]	+	gene	overlapping	0	35.2941	25.7143	10.8333	20.7407	50	26.9231	44.4805	41.6425	50.9434	79.3103	70.3704	67.7419	49.8765	57.0647	53.8194	50.2645
Chr6:127582116-127589629	6	127582116	127589629	+	28.7932	Efcab4b	ENSMUSG00000061414	EF-hand calcium binding domain 4B [Source:MGI Symbol;Acc:MGI:2685919]	+	gene	overlapping	0	21.0526	10	18.3333	14.5833	27.5862	46.4286	59.902	37.037	42.9293	55.7143	75	63.4615	65	70.8333	61.2903	49.4253
Chr6:127611452-127619725	6	127611452	127619725	+	22.0135	Efcab4b	ENSMUSG00000061414	EF-hand calcium binding domain 4B [Source:MGI Symbol;Acc:MGI:2685919]	+	gene	overlapping	0	21.4286	50	34.2857	33.3333	68.421	39.4737	54.2857	56.4394	52.5	82.3529	87.5	80.5556	51.5931	72.5	67.4906	58.799
Chr6:127619726-127629898	6	127619726	127629898	+	20.6018	Efcab4b	ENSMUSG00000061414	EF-hand calcium binding domain 4B [Source:MGI Symbol;Acc:MGI:2685919]	+	gene	overlapping	0	35.7143	33.75	45.9459	48.1481	61.2903	55	62.601	56.6667	52.2727	95.5882	77.7778	80	72.2574	80.6202	69.6237	60.5311
Chr6:135480588-135497035	6	135480588	135497035	+	21.7078	null					Not found	0	35.1064	37.5	44.2308	41.9355	58.3333	76	66.78	61.2083	51.7241	87.8788	62.5	75	71.8254	67.9739	72.7513	70.2586
Chr6:135730416-135733704	6	135730416	135733704	+	22.8409	Grin2b	ENSMUSG00000030209	glutamate receptor, ionotropic, NMDA2B (epsilon 2) [Source:MGI Symbol;Acc:MGI:95821]	-	gene	overlapping	0	32.4324	67.8571	14.2857	32.3529	67.5676	55.7692	77.7778	32.3643	32.7273	87.7193	68.421	84.2105	75.2525	87.2549	73.8426	69.6629
Chr6:135733721-135744089	6	135733721	135744089	+	28.9924	Grin2b	ENSMUSG00000030209	glutamate receptor, ionotropic, NMDA2B (epsilon 2) [Source:MGI Symbol;Acc:MGI:95821]	-	gene	overlapping	0	44.7712	32.6087	55.4422	22.043	85	86.9565	68.5417	54.359	61.4583	93.4108	66.0714	88.2353	77.4561	78.1818	82.9812	82.2667
Chr6:135744177-135758003	6	135744177	135758003	+	24.6733	Grin2b	ENSMUSG00000030209	glutamate receptor, ionotropic, NMDA2B (epsilon 2) [Source:MGI Symbol;Acc:MGI:95821]	-	gene	overlapping	0	16.6667	41.6667	36.3793	15.0538	47.6191	54.1667	58.5938	47.8448	53.2624	84.6154	47.0588	80.5556	66.4706	61.6667	65.6028	56.4327
Chr6:135758115-135768023	6	135758115	135768023	+	23.1699	Grin2b	ENSMUSG00000030209	glutamate receptor, ionotropic, NMDA2B (epsilon 2) [Source:MGI Symbol;Acc:MGI:95821]	-	gene	overlapping	0	34.8837	26.3889	32.6923	34.7619	63.7931	30	63.3745	51.4286	51.9608	64.5833	85.7143	70	72	74.1525	76.3021	56.8306
Chr6:135779252-135789985	6	135779252	135789985	+	21.6255	Grin2b	ENSMUSG00000030209	glutamate receptor, ionotropic, NMDA2B (epsilon 2) [Source:MGI Symbol;Acc:MGI:95821]	-	gene	overlapping	0	37.2727	15.3846	36.2069	27.027	43.75	48.0392	61.5854	56.2802	31.6667	70.9677	68.75	60	61.2103	71.0784	68.8679	53.8194
Chr6:135800241-135809049	6	135800241	135809049	+	25.5284	Grin2b	ENSMUSG00000030209	glutamate receptor, ionotropic, NMDA2B (epsilon 2) [Source:MGI Symbol;Acc:MGI:95821]	-	gene	overlapping	0	31.8182	9.52381	31.25	18.3673	52.5641	65	48.3122	48.5556	28.5526	85.5263	65.5172	63.4615	43.9074	64.4231	58.8384	56.3447
Chr6:135809921-135823254	6	135809921	135823254	+	33.7863	Grin2b	ENSMUSG00000030209	glutamate receptor, ionotropic, NMDA2B (epsilon 2) [Source:MGI Symbol;Acc:MGI:95821]	-	gene	overlapping	0	20.4301	18	33.9506	6.89655	55.5556	60	63.3333	50.1366	55.6548	74.1936	71.1539	65.625	68.299	69.7917	71.4976	69.8413
Chr6:135823274-135833502	6	135823274	135833502	+	24.0765	Grin2b	ENSMUSG00000030209	glutamate receptor, ionotropic, NMDA2B (epsilon 2) [Source:MGI Symbol;Acc:MGI:95821]	-	gene	overlapping	0	34.6154	21.4286	7.40741	12.5	62.9032	33.3333	45.3586	32.2404	35.1191	70.2703	58.8542	57.4074	55.2721	61.5885	56.9231	45.082
Chr6:135833520-135846722	6	135833520	135846722	+	20.0172	Grin2b	ENSMUSG00000030209	glutamate receptor, ionotropic, NMDA2B (epsilon 2) [Source:MGI Symbol;Acc:MGI:95821]	-	gene	overlapping	0	47.7273	50	57.2222	54	81.8182	67.6471	77.2727	70.9016	77.1429	93.1034	78.5714	81.25	79.4372	82.8431	77.2727	77.1605
Chr6:135846748-135856844	6	135846748	135856844	+	23.4982	Grin2b	ENSMUSG00000030209	glutamate receptor, ionotropic, NMDA2B (epsilon 2) [Source:MGI Symbol;Acc:MGI:95821]	-	gene	overlapping	0	31.4815	57.8947	69.2308	24.0171	88.4615	85.1852	77.4892	69.1824	69.0476	75	84.6154	83.3333	73	65.873	71.9167	72.0202
Chr6:140663961-140672274	6	140663961	140672274	+	23.6245	Aebp2	ENSMUSG00000030232	AE binding protein 2 [Source:MGI Symbol;Acc:MGI:1338038]	+	gene	overlapping	0	51.6667	66.6667	32.8947	62.9032	73.913	70.6897	85.8108	77.0833	55.4688	96.3415	100	100	90.2174	89.2308	92.5287	93.6667
Chr6:143859659-143866639	6	143859659	143866639	+	20.2409	Sox5	ENSMUSG00000041540	SRY-box containing gene 5 [Source:MGI Symbol;Acc:MGI:98367]	-	gene	overlapping	0	30.0813	31.8182	34.2105	20	46.875	60.9375	56.1303	51.4151	46.6667	77.2727	31.4815	66.6667	52.9915	67.6543	54.0936	56.8627
Chr6:143866711-143879171	6	143866711	143879171	+	21.1715	Sox5	ENSMUSG00000041540	SRY-box containing gene 5 [Source:MGI Symbol;Acc:MGI:98367]	-	gene	overlapping	0	47.6744	39.1304	28.5714	36.8687	82.1429	71.875	65.5702	43.9153	67.0833	57.6923	52.0833	72.5	69.1176	77.9279	55.8974	72.7891
Chr6:143902005-143910373	6	143902005	143910373	+	21.6275	Sox5	ENSMUSG00000041540	SRY-box containing gene 5 [Source:MGI Symbol;Acc:MGI:98367]	-	gene	overlapping	0	57.5	22.2222	26.9231	17.3913	63.4146	58.3333	63.0952	43.3962	59.3023	60.3448	62	57.4074	53.6036	61.3095	74.0196	57.0513
Chr6:144009470-144022632	6	144009470	144022632	+	30.8268	Sox5	ENSMUSG00000041540	SRY-box containing gene 5 [Source:MGI Symbol;Acc:MGI:98367]	-	gene	overlapping	0	21.7391	36.3636	52.3809	33.3333	78.5714	95.2381	75.817	63.7427	65.7895	89.6552	70	75	64.1026	86.0465	71.6667	80
Chr6:144022745-144033257	6	144022745	144033257	+	21.749	Sox5	ENSMUSG00000041540	SRY-box containing gene 5 [Source:MGI Symbol;Acc:MGI:98367]	-	gene	overlapping	0	37.6984	43.3333	50	39.1667	65.625	77.2727	63.9957	55.4598	70.8333	83.7209	76.4706	80	67.9924	79.7619	69.7436	65.3646
Chr6:144033525-144041494	6	144033525	144041494	+	25.454	Sox5	ENSMUSG00000041540	SRY-box containing gene 5 [Source:MGI Symbol;Acc:MGI:98367]	-	gene	overlapping	0	61	30.2326	43.75	30.4965	82.8571	71.4286	77.3092	69.1057	69.7222	77	54.0541	90	75.974	88.6494	72.0339	68.306
Chr6:144119057-144129420	6	144119057	144129420	+	23.197	Sox5	ENSMUSG00000041540	SRY-box containing gene 5 [Source:MGI Symbol;Acc:MGI:98367]	-	gene	overlapping	0	42.3333	57.5758	50	45.8333	87.5	88	72.8632	78.6859	69.3182	70	84.6154	88.2353	75.0658	78.8461	83.1081	75
Chr6:144139409-144146044	6	144139409	144146044	+	36.2412	Sox5	ENSMUSG00000041540	SRY-box containing gene 5 [Source:MGI Symbol;Acc:MGI:98367]	-	gene	overlapping	0	33.3333	21.1712	24.4048	14.7059	87.5	88.8889	62.6016	50.4717	53.0612	84.2105	72.5806	74.6032	64.6624	74.8756	58.5648	79.8246
Chr6:144146097-144153139	6	144146097	144153139	+	21.6565	Sox5	ENSMUSG00000041540	SRY-box containing gene 5 [Source:MGI Symbol;Acc:MGI:98367]	-	gene	overlapping	0	30.5556	12.5	29.7297	18	61.5385	65.2174	48.9167	36.7424	40.2174	54.1667	82.7586	40.9091	37.2146	65.3646	42.1402	37.5
Chr6:144406978-144414876	6	144406978	144414876	+	21.3344	Sox5	ENSMUSG00000041540	SRY-box containing gene 5 [Source:MGI Symbol;Acc:MGI:98367]	-	gene	overlapping	0	65.2174	31.5789	46.4286	36.5854	89.6552	51.4286	65.813	49.3056	73.5632	83.3333	80	76.7677	74.6324	80.314	89.7661	66.5365
Chr6:144414910-144424825	6	144414910	144424825	+	27.6914	Sox5	ENSMUSG00000041540	SRY-box containing gene 5 [Source:MGI Symbol;Acc:MGI:98367]	-	gene	overlapping	0	60.6481	50	25	20	84.2857	75.6098	75.9036	63.522	51.9504	83.8384	68.9655	85.1852	80.303	82.0312	83.3333	71.4286
Chr6:144501235-144512111	6	144501235	144512111	+	22.4729	Sox5	ENSMUSG00000041540	SRY-box containing gene 5 [Source:MGI Symbol;Acc:MGI:98367]	-	gene	overlapping	0	51.0417	46.2963	39.1304	37.1429	83.3333	78.2609	64.3382	50	50.7407	82.6923	86.3636	75	72.1861	86.7188	77.0531	74.2537
Chr6:144512119-144520424	6	144512119	144520424	+	27.0553	Sox5	ENSMUSG00000041540	SRY-box containing gene 5 [Source:MGI Symbol;Acc:MGI:98367]	-	gene	overlapping	0	34.8837	58.5714	44.5652	31.6667	67.1875	86.4865	66.5152	70.6667	67.9825	91.1458	79.0698	81.4815	85.8448	85.625	71.9697	85.6808
Chr6:144550238-144562774	6	144550238	144562774	+	21.4549	Sox5	ENSMUSG00000041540	SRY-box containing gene 5 [Source:MGI Symbol;Acc:MGI:98367]	-	gene	overlapping	0	34.375	33.871	36.4198	35.7143	56.4516	68.3761	61.3095	54.321	53.5714	70.5882	73.913	55	65.7917	62.9697	63.6364	76.2346
Chr6:144575452-144582610	6	144575452	144582610	+	21.7469	Sox5	ENSMUSG00000041540	SRY-box containing gene 5 [Source:MGI Symbol;Acc:MGI:98367]	-	gene	overlapping	0	63.2653	62.037	55.914	23.2558	92.6829	64.1026	81.2261	66.3655	75	97.2222	66.1765	75.9259	90.3704	86.0417	76.2295	87.013
Chr6:144591499-144600726	6	144591499	144600726	+	26.0232	Sox5	ENSMUSG00000041540	SRY-box containing gene 5 [Source:MGI Symbol;Acc:MGI:98367]	-	gene	overlapping	0	45	29.4118	51.0417	51.087	84	81.8182	86.2593	59.6491	53.5088	88.5417	83.3333	75	78.2731	89.1791	85.6838	77.8571
Chr6:144633603-144643559	6	144633603	144643559	+	29.238	Sox5	ENSMUSG00000041540	SRY-box containing gene 5 [Source:MGI Symbol;Acc:MGI:98367]	-	gene	overlapping	0	43.3333	55	62.7451	34.9594	96.5517	96.1539	83.3333	79.8984	88.8889	93.75	84.6154	59.0909	85.0775	92.2043	89.7436	95.8955
Chr6:144664954-144676480	6	144664954	144676480	+	29.4546	Sox5	ENSMUSG00000041540	SRY-box containing gene 5 [Source:MGI Symbol;Acc:MGI:98367]	-	gene	overlapping	0	33.7209	35	48.8889	29.2929	70.8333	78	65.8491	68.5535	69.7531	82.6087	78.3333	88.1579	68.1176	76.8293	83.9583	76.57
Chr6:145526350-145534311	6	145526350	145534311	+	23.3991	Ifltd1	ENSMUSG00000054966	intermediate filament tail domain containing 1 [Source:MGI Symbol;Acc:MGI:1921321]	-	gene	overlapping	0	26.9231	36.3636	39.6552	41.6667	66.6667	69.4444	56.2249	53.1532	47.6667	80.5556	86.8421	72.0238	72.3783	70	74.1497	60.026
Chr6:145571578-145579846	6	145571578	145579846	+	21.9673	Ifltd1	ENSMUSG00000054966	intermediate filament tail domain containing 1 [Source:MGI Symbol;Acc:MGI:1921321]	-	gene	overlapping	0	31.3726	37.037	50.7092	27	64.9573	53.5714	55.2846	49.5935	37.8601	89.5833	67.1875	86.9048	63.5417	74.1228	75.1366	78.3333
Chr7:34514234-34525083	7	34514234	34525083	+	20.3538	Gm12766	ENSMUSG00000085124	predicted gene 12766 [Source:MGI Symbol;Acc:MGI:3652050]	+	gene	overlapping	0	74.4681	50	52.0833	55.814	100	94.4444	88.8889	79.5556	78.3019	76.7442	70	92.8571	79.3103	82.3944	86.0465	84.4203
Chr7:58797398-58812238	7	58797398	58812238	+	20.2288	Atp10a	ENSMUSG00000025324	ATPase, class V, type 10A [Source:MGI Symbol;Acc:MGI:1330809]	+	gene	overlapping	0	43.1818	18.75	14.8148	15.625	45.5882	39.0625	40.2954	38.0874	37.1698	71.0526	53.5714	63.9535	41.0684	65.0943	63.8298	45.283
Chr7:66027635-66036329	7	66027635	66036329	+	22.3401	Pcsk6	ENSMUSG00000030513	proprotein convertase subtilisin/kexin type 6 [Source:MGI Symbol;Acc:MGI:102897]	+	gene	overlapping	0	20	20	26.4706	14.4444	52.7778	44	43.994	42.2131	22	70.6897	60	58.8235	55.1347	48.1707	44.5175	59.4378
Chr7:66043581-66049695	7	66043581	66049695	+	22.2111	Pcsk6	ENSMUSG00000030513	proprotein convertase subtilisin/kexin type 6 [Source:MGI Symbol;Acc:MGI:102897]	+	gene	overlapping	0	63.0435	64.7059	48.0769	48.5714	70.2703	73.1707	90.4206	73.6667	71.7213	96.5517	94.4444	95.2381	93.1579	86.9732	95.3125	90.1042
Chr7:71050221-71064857	7	71050221	71064857	+	20.0763	null					Not found	0	48.0392	52.6316	50	53.5714	65.3846	70.5882	82.2751	63.4199	67.1053	96	86.6667	90.4762	83.046	72.9885	81.6964	75.6831
Chr7:71248016-71266390	7	71248016	71266390	+	20.7365	null					Not found	0	46.5517	46.6667	26.4706	28.3333	66.6667	50	65.9188	39.1534	49.8366	87.5	71.4286	73.5294	73.8889	76.0234	65.7576	59.5745
Chr7:88999928-89016065	7	88999928	89016065	+	24.8164	null					Not found	0	71.4286	71.4286	35.7143	12.5	100	83.3333	76.8182	73.0159	72.7273	95.8333	62.5	92.8571	69.2308	77.7778	68.421	89.1667
Chr7:89091325-89109548	7	89091325	89109548	+	20.4649	null					Not found	0	16.1765	18.75	12.6984	14.6296	40	33.3333	34.8291	25.6219	27.9915	54	61.2903	51.9231	40.3704	45.8333	43.4872	59.1954
Chr7:96568757-96579639	7	96568757	96579639	+	27.3292	Odz4	ENSMUSG00000048078	odd Oz/ten-m homolog 4 (Drosophila) [Source:MGI Symbol;Acc:MGI:2447063]	+	gene	overlapping	0	47.6744	38.4615	30	36.5854	72.2222	76	78.5714	62.6344	58.9286	86.0215	77.9412	80.3571	74.4382	76.455	70.7547	76.9444
Chr7:96718709-96728764	7	96718709	96728764	+	25.4014	Odz4	ENSMUSG00000048078	odd Oz/ten-m homolog 4 (Drosophila) [Source:MGI Symbol;Acc:MGI:2447063]	+	gene	overlapping	0	14.4144	25	12.8571	8.33333	25	59.0909	46.4962	33.8462	42.9825	47.4359	68.75	66.6667	47.6423	45.2381	51.087	53.0702
Chr7:96728971-96738977	7	96728971	96738977	+	20.5958	Odz4	ENSMUSG00000048078	odd Oz/ten-m homolog 4 (Drosophila) [Source:MGI Symbol;Acc:MGI:2447063]	+	gene	overlapping	0	31.5789	40	12.9032	15.1163	45	42.8571	57.1138	36.758	54.9435	62.069	58.6957	68	51.4652	53.7281	57.906	37.9529
Chr7:96749031-96755916	7	96749031	96755916	+	23.0006	Odz4	ENSMUSG00000048078	odd Oz/ten-m homolog 4 (Drosophila) [Source:MGI Symbol;Acc:MGI:2447063]	+	gene	overlapping	0	8	25	21.4286	2.13675	38.8889	56.25	34.7826	41.5344	29.7297	60	74.1379	33.3333	31.8548	52.2522	43.9153	37.931
Chr7:96778740-96788581	7	96778740	96788581	+	26.3248	Odz4	ENSMUSG00000048078	odd Oz/ten-m homolog 4 (Drosophila) [Source:MGI Symbol;Acc:MGI:2447063]	+	gene	overlapping	0	36.4865	47.6191	33.7963	9.52381	66.0714	73.3333	65	49.0741	51.3605	69.697	88.4615	68	58.9202	81.5217	71.7687	57.4786
Chr7:96814265-96826864	7	96814265	96826864	+	21.2748	Odz4	ENSMUSG00000048078	odd Oz/ten-m homolog 4 (Drosophila) [Source:MGI Symbol;Acc:MGI:2447063]	+	gene	overlapping	0	18.9189	34.4828	25.8065	21.4744	64.5161	59.0909	57.3148	37.9386	22.193	53.4884	73.913	52.1739	59.7701	45.6349	58.114	56.5315
Chr7:96835953-96844601	7	96835953	96844601	+	20.1634	Odz4	ENSMUSG00000048078	odd Oz/ten-m homolog 4 (Drosophila) [Source:MGI Symbol;Acc:MGI:2447063]	+	gene	overlapping	0	40.942	22.5806	20.7317	25.1701	47.2222	68.75	61.7383	40.8333	22.1014	70.3704	63.6364	50	58.8739	49.1561	63.6612	53.9352
Chr7:96844650-96856751	7	96844650	96856751	+	22.617	Odz4	ENSMUSG00000048078	odd Oz/ten-m homolog 4 (Drosophila) [Source:MGI Symbol;Acc:MGI:2447063]	+	gene	overlapping	0	36.7647	24.1379	46.7391	44.6808	88.8889	52.8571	66.6667	58.9646	61.0714	82.2581	75.2688	60	69.9653	67.316	65.5914	65
Chr7:96856800-96867247	7	96856800	96867247	+	25.5609	Odz4	ENSMUSG00000048078	odd Oz/ten-m homolog 4 (Drosophila) [Source:MGI Symbol;Acc:MGI:2447063]	+	gene	overlapping	0	22.2222	20.5882	29.7619	25.6757	63.3333	44.4444	62.4583	36.7117	51.3095	69.697	61.9048	79.5455	64.4444	56.4394	61.3636	50.5376
Chr7:96867267-96873867	7	96867267	96873867	+	25.2156	Odz4	ENSMUSG00000048078	odd Oz/ten-m homolog 4 (Drosophila) [Source:MGI Symbol;Acc:MGI:2447063]	+	gene	overlapping	0	32.5	0	20.202	13.3333	45.1613	42.1053	60.2881	36.995	43.3333	53.7037	85.7843	42.8571	50	64.2857	40.5914	32.598
Chr7:96873893-96882472	7	96873893	96882472	+	20.2265	Odz4	ENSMUSG00000048078	odd Oz/ten-m homolog 4 (Drosophila) [Source:MGI Symbol;Acc:MGI:2447063]	+	gene	overlapping	0	17.8571	7.14286	10.3175	22.2222	36.6667	44.1176	48.5232	26.9841	23.8636	28.8462	63.7931	46.5517	34.8592	56.8182	39.9457	43.8542
Chr7:96889093-96895667	7	96889093	96895667	+	34.8471	Odz4	ENSMUSG00000048078	odd Oz/ten-m homolog 4 (Drosophila) [Source:MGI Symbol;Acc:MGI:2447063]	+	gene	overlapping	0	9.67742	11.6667	25.7143	33.1081	80.7692	57.8947	72.1014	48.6301	40.0901	72.6191	68.9655	76.6667	61.7347	75	73.2026	65.3704
Chr7:96903889-96910777	7	96903889	96910777	+	20.9376	Odz4	ENSMUSG00000048078	odd Oz/ten-m homolog 4 (Drosophila) [Source:MGI Symbol;Acc:MGI:2447063]	+	gene	overlapping	0	7.07071	5.88235	18.8889	13	28.5714	28.3333	39.1026	31.4815	47.5758	44.8718	47.6191	52.7778	32.5103	39.6154	37.1212	37.0833
Chr7:112584741-112597207	7	112584741	112597207	+	21.0582	Parva	ENSMUSG00000030770	parvin, alpha [Source:MGI Symbol;Acc:MGI:1931144]	+	gene	overlapping	0	43.6275	47.9167	52.6515	35.1351	75.9259	79.1667	61.715	56.6964	60.9344	66.6667	87.8788	83.3333	79.1228	81.9277	69.1667	71.393
Chr7:120842607-120844475	7	120842607	120844475	+	37.0766	Eef2k	ENSMUSG00000035064	eukaryotic elongation factor-2 kinase [Source:MGI Symbol;Acc:MGI:1195261]	+	gene	overlapping	0	13.6364	50.5208	23.8739	18.75	80	59.4595	73.3333	52.7857	36.3636	89.5833	89.4737	100	91.5816	78.125	73.0769	93.1694
Chr7:122369238-122380496	7	122369238	122380496	+	23.0226	Prkcb	ENSMUSG00000052889	protein kinase C, beta [Source:MGI Symbol;Acc:MGI:97596]	+	gene	overlapping	0	47.3684	29.4118	43.0556	13.4146	57.1429	54.5455	56.0417	65.8974	66.6667	75	70	55.8824	66.1111	65	69.5312	62.5706
Chr7:122481512-122488412	7	122481512	122488412	+	20.5629	Prkcb	ENSMUSG00000052889	protein kinase C, beta [Source:MGI Symbol;Acc:MGI:97596]	+	gene	overlapping	0	26.25	31.9444	35	39.0625	59.7561	47.0588	64.4314	61.2676	52.6515	51.7857	81.0345	61.1111	58.1522	62.6126	73.3974	49.1129
Chr7:122574636-122582978	7	122574636	122582978	+	22.0877	Prkcb	ENSMUSG00000052889	protein kinase C, beta [Source:MGI Symbol;Acc:MGI:97596]	+	gene	overlapping	0	39.2857	47.6191	34.375	34.5528	80	68.9655	60.0225	65.1515	59.9206	71.7391	76	51.5625	78.7138	64.7436	71.9363	66.3793
Chr7:122592817-122600742	7	122592817	122600742	+	20.7712	Prkcb	ENSMUSG00000052889	protein kinase C, beta [Source:MGI Symbol;Acc:MGI:97596]	+	gene	overlapping	0	45.6522	52.9412	42.517	34.8485	79.0323	85.4167	58.3333	59.375	59.4771	82	71.4286	80.6452	75.6705	72.8856	87.7193	44.6667
Chr7:122673127-122685906	7	122673127	122685906	+	22.3057	Cacng3	ENSMUSG00000066189	calcium channel, voltage-dependent, gamma subunit 3 [Source:MGI Symbol;Acc:MGI:1859165]	+	gene	overlapping	0	31.25	41.3793	11.5385	10.5263	36.1111	60.8108	46.8864	45.641	43.0303	50	64.4737	54.8387	67.8404	65.0252	57.8829	47.9167
Chr7:122725084-122738058	7	122725084	122738058	+	21.5538	Cacng3	ENSMUSG00000066189	calcium channel, voltage-dependent, gamma subunit 3 [Source:MGI Symbol;Acc:MGI:1859165]	+	gene	overlapping	0	23.6111	9.375	22.5225	27.5	56.6667	33.3333	44.6816	44.4518	36.3333	61.5385	53.4884	59.0909	49.4872	58.1731	43.8272	52.027
Chr7:122738180-122750872	7	122738180	122750872	+	24.1705	Cacng3	ENSMUSG00000066189	calcium channel, voltage-dependent, gamma subunit 3 [Source:MGI Symbol;Acc:MGI:1859165]	+	gene	overlapping	0	19.6429	38.0435	39.0625	35.7843	65.625	68.2927	63.9535	55.0847	47.2619	76.4706	58.8235	65	66.3985	72.1312	67.1498	75.3968
Chr7:122750877-122762046	7	122750877	122762046	+	26.5526	Cacng3	ENSMUSG00000066189	calcium channel, voltage-dependent, gamma subunit 3 [Source:MGI Symbol;Acc:MGI:1859165]	+	gene	overlapping	0	51.3514	57.6923	37.8378	48.2143	100	77.2727	74.6835	67.9487	82.2917	83.3333	96.875	80	83.908	94.1176	80.7692	83.8164
Chr7:122762113-122771223	7	122762113	122771223	+	30.0955	Cacng3	ENSMUSG00000066189	calcium channel, voltage-dependent, gamma subunit 3 [Source:MGI Symbol;Acc:MGI:1859165]	+	gene	overlapping	0	13.3333	7.14286	21.6981	14.7059	65.7895	48.2456	47.5926	43.3333	53.6585	64.2857	54.7619	38	56.25	63.0208	50.6944	59.127
Chr7:129235136-129245511	7	129235136	129245511	+	21.9966	null					Not found	0	67.1171	44.4444	53.5714	61.875	89.7436	61.2903	85.0427	85.6164	80.8642	97.1429	82.6087	97.6191	88.8186	86.8159	87.9781	87.6667
Chr7:129245518-129256743	7	129245518	129256743	+	21.1324	null					Not found	0	35.6589	50	60	47.8261	82.6087	83.3333	73.0392	71.6895	73.0159	92	53.4884	76.4706	83.4444	71.7742	75.9259	74.5495
Chr7:129256753-129261801	7	129256753	129261801	+	30.377	Ppapdc1a	ENSMUSG00000070366	phosphatidic acid phosphatase type 2 domain containing 1A [Source:MGI Symbol;Acc:MGI:2685936]	+	gene	overlapping	0	38.0952	26.087	53.5714	42.8571	100	88.3721	84.2466	48	75.4098	82.1429	64.8649	80	95.1977	82.1429	80.7692	78.0423
Chr7:129261869-129275777	7	129261869	129275777	+	30.4625	Ppapdc1a	ENSMUSG00000070366	phosphatidic acid phosphatase type 2 domain containing 1A [Source:MGI Symbol;Acc:MGI:2685936]	+	gene	overlapping	0	54.6875	46.4286	48.0769	39.7436	87.1795	94.7368	82.6389	73.4973	75	96.2963	83.3333	100	91.1616	97.2222	89.5833	78.6458
Chr7:129276083-129287193	7	129276083	129287193	+	21.7509	Ppapdc1a	ENSMUSG00000070366	phosphatidic acid phosphatase type 2 domain containing 1A [Source:MGI Symbol;Acc:MGI:2685936]	+	gene	overlapping	0	50.8197	72.9167	58.5366	54.7619	95.6522	92.5926	78.692	73.2323	79.085	94.4444	91.6667	94	88.3895	86.4407	89.9254	92.1569
Chr7:129287212-129299459	7	129287212	129299459	+	34.7914	Ppapdc1a	ENSMUSG00000070366	phosphatidic acid phosphatase type 2 domain containing 1A [Source:MGI Symbol;Acc:MGI:2685936]	+	gene	overlapping	0	35.2941	23.5294	33.75	49.5833	90	87.5	85	68.6147	68.7222	88.3333	77.7778	87.5	79.375	84.5588	79.3699	76.7442
Chr7:129309448-129322403	7	129309448	129322403	+	23.9869	Ppapdc1a	ENSMUSG00000070366	phosphatidic acid phosphatase type 2 domain containing 1A [Source:MGI Symbol;Acc:MGI:2685936]	+	gene	overlapping	0	61.4583	36	57.1429	44.5679	76.1905	74.2424	87.934	81.7073	75.614	92.1053	72.2222	91.3043	85.0575	75.7143	83.0247	80.8219
Chr7:129339453-129353494	7	129339453	129353494	+	23.943	Ppapdc1a	ENSMUSG00000070366	phosphatidic acid phosphatase type 2 domain containing 1A [Source:MGI Symbol;Acc:MGI:2685936]	+	gene	overlapping	0	26.8293	54.4118	26.5625	40.2778	73.6842	68.75	73.0594	59.7712	42.1053	55.5556	70.5128	76	60.0806	80.7692	89.2361	75.2976
Chr7:129353525-129375240	7	129353525	129375240	+	20.8389	Ppapdc1a	ENSMUSG00000070366	phosphatidic acid phosphatase type 2 domain containing 1A [Source:MGI Symbol;Acc:MGI:2685936]	+	gene	overlapping	0	72.2222	45.8333	73.8095	58.5586	96	94.1176	86.8243	76.7857	84.7826	95.4545	92	90.4762	92.6966	88.0208	91.6667	91.6111
Chr7:129759749-129770984	7	129759749	129770984	+	27.8441	null					Not found	0	31.7308	33.3333	27.7778	35.7143	50	64.0625	54.3487	45.3571	52.0408	82.8125	75	94.4444	79.8864	72.549	86.9863	80.5085
Chr7:129771007-129778136	7	129771007	129778136	+	40.0297	null					Not found	0	18.75	17.9487	12.5	10.8696	54.5455	44.4444	79.2593	35.7724	50.9804	94.8718	84.4444	70.8333	77.6515	80.8333	75.7576	73.3333
Chr7:129778355-129790469	7	129778355	129790469	+	27.1653	null					Not found	0	60	58	34.7222	45.4545	80.6452	77.2727	81.7235	68.9516	76.7361	93.75	90.9091	87.0968	96.8496	88.6719	94.5455	91.6667
Chr7:129790537-129801328	7	129790537	129801328	+	29.1984	null					Not found	0	48.1293	52.7027	47.6191	53.1532	78.2609	91.6667	94.5946	82.0175	70.1667	92.8571	91.1765	100	93.9759	91.3333	91.4062	90.7895
Chr7:129816112-129826246	7	129816112	129826246	+	43.894	null					Not found	0	15.9091	21.7391	21.6346	25	78.5714	65	79.902	63.4503	69.7674	85.7143	88.2353	84.0909	80.8943	80.137	86.9863	86.0294
Chr7:129826290-129840487	7	129826290	129840487	+	23.54	null					Not found	0	39.2857	43.5484	42.5926	40.1961	74	62.5	69.0639	50.8889	51	94.1176	77.2727	66.6667	80.3419	81.3406	91.5459	78.2258
Chr7:132162557-132172489	7	132162557	132172489	+	20.4392	Fgfr2	ENSMUSG00000030849	fibroblast growth factor receptor 2 [Source:MGI Symbol;Acc:MGI:95523]	-	gene	overlapping	0	53.0303	39.1304	59.7826	54.386	80	86.2319	68.5516	70.1807	60.5263	88.5714	85.1852	93.75	75.3297	84.5085	72.2222	79.8809
Chr7:132197953-132208196	7	132197953	132208196	+	26.1915	Fgfr2	ENSMUSG00000030849	fibroblast growth factor receptor 2 [Source:MGI Symbol;Acc:MGI:95523]	-	gene	overlapping	0	31.25	47.8261	58.5366	34.8333	73.6842	81.4815	80	73.4615	66.0377	90.7407	54.1667	71.0526	88.3966	83.75	85.2222	82.7778
Chr7:135795551-135804183	7	135795551	135804183	+	33.4983	null					Not found	0	50.4065	45.4545	47.8723	40.3226	94.6429	88	85.3333	72.7011	90.7407	96.5517	100	94.7368	83.7037	84.8039	95.283	94.8718
Chr7:135804196-135810999	7	135804196	135810999	+	22.5065	null					Not found	0	40.0794	62.8571	58.8235	52.439	88.0952	88	88.9671	84.7032	82.2695	76.9231	76.1905	75.9259	80.4348	80.9091	86.4103	83.5211
Chr7:135833670-135842423	7	135833670	135842423	+	36.5653	null					Not found	0	47.7564	16.6667	27.451	35.8974	95	93.75	84.2172	59.6244	66.6667	97.1429	58.6957	78.8461	77.6995	89.3791	79.3269	76.6667
Chr7:142324092-142334428	7	142324092	142334428	+	21.764	6330512M04Rik	ENSMUSG00000045777	RIKEN cDNA 6330512M04 gene [Source:MGI Symbol;Acc:MGI:2444776]	-	gene	overlapping	0	62.5	58	35.5263	67.3077	79.2683	87.5	81.5261	66.0628	78.3951	88.3721	78.9474	95.6522	90.9176	86.5497	91.0256	93.0556
Chr7:142469863-142478312	7	142469863	142478312	+	20.3508	Lsp1	ENSMUSG00000018819	lymphocyte specific 1 [Source:MGI Symbol;Acc:MGI:96832]	+	gene	overlapping	0	57.7236	48.5714	49.0196	47.7011	74.4681	69.5652	84.7032	61.4035	69.883	82.5	76.0417	100	77.8395	73.7255	88.2883	75.3425
Chr8:8439123-8448944	8	8439123	8448944	+	37.0206	null					Not found	0	22.0588	15.3846	25	8.97436	51.7241	70	51.9444	63.9368	67.5	77.5862	77.7778	62.5	67.9825	71.5385	68.3036	69.6429
Chr8:10139038-10149638	8	10139038	10149638	+	31.5688	null					Not found	0	8.82353	16.6667	14.5833	18.5185	32	55.5556	63.5965	47.0833	44.0299	51.282	61.9048	87.5	46.5863	57.3446	65.4948	66.2634
Chr8:10149709-10154207	8	10149709	10154207	+	29.4541	null					Not found	0	34.4444	34.6154	30.303	20.8333	69.5652	56.8966	73.8636	77.6316	75	80.7692	35.4839	78.9474	71.7228	65.847	77.1605	57.8788
Chr8:10163055-10175639	8	10163055	10175639	+	29.3297	null					Not found	0	21.2121	20.5882	14.8936	10	46.1111	48.8506	59.5238	49.1228	50	58.0645	74.1379	56.6667	49.2424	59.6618	56.2147	57.0423
Chr8:10214951-10226984	8	10214951	10226984	+	22.8429	null					Not found	0	42.1875	53.8462	40.7407	13.9785	61.9048	73.6842	62.4459	69.1667	66.6667	75.9259	73.5294	53.8462	63.2444	64.6199	81.8452	64.6226
Chr8:10227040-10239398	8	10227040	10239398	+	22.2416	null					Not found	0	36.4198	52	40	18.1818	48.4375	71.4286	59.596	55.1111	51.4493	80.9524	70.9524	81.25	63.587	72.8856	68.8406	72.8682
Chr8:10239463-10249966	8	10239463	10249966	+	26.4109	null					Not found	0	25.8065	40	13.5135	13.8298	48.718	60.9375	49.0741	33.8889	38.8889	73.6842	87.5	65.1961	60.7558	61.828	57.7778	67.1717
Chr8:10249980-10266476	8	10249980	10266476	+	26.7981	null					Not found	0	44.2857	39.2857	48.5294	38.3333	76.5625	60.4167	74.8756	72.3077	69.2308	92.5926	92.8571	96.4286	65.5882	83.3333	77.3585	77.2487
Chr8:10266510-10276705	8	10266510	10276705	+	28.4391	Myo16	ENSMUSG00000039057	myosin XVI [Source:MGI Symbol;Acc:MGI:2685951]	+	gene	overlapping	0	25.2252	50	38.0952	29.0598	73.3333	56.8966	71.4744	64.7135	58.4848	82.5	80.4878	68.9655	81.0271	83.0688	85	75.2688
Chr8:10304403-10318253	8	10304403	10318253	+	23.8226	Myo16	ENSMUSG00000039057	myosin XVI [Source:MGI Symbol;Acc:MGI:2685951]	+	gene	overlapping	0	33.3333	38.7097	30.1282	25.6944	60.6061	46.875	67.2024	50	55.5556	86	69.6429	64.1026	64.2361	71.8085	62.8788	65.5914
Chr8:10318345-10334300	8	10318345	10334300	+	24.6848	Myo16	ENSMUSG00000039057	myosin XVI [Source:MGI Symbol;Acc:MGI:2685951]	+	gene	overlapping	0	60	66.1905	34	34.375	89.1304	65.625	84.4633	67.4731	73.6842	88.2353	85.7143	83.3333	86.0417	83.9181	82.5	85.7862
Chr8:10334510-10350339	8	10334510	10350339	+	23.421	Myo16	ENSMUSG00000039057	myosin XVI [Source:MGI Symbol;Acc:MGI:2685951]	+	gene	overlapping	0	31.25	70.5882	36.5385	50	66.6667	54.5455	82.8571	68.8506	79.5455	93.9394	85	90.4762	79.602	80.5031	80.9028	77
Chr8:10371268-10382118	8	10371268	10382118	+	23.563	Myo16	ENSMUSG00000039057	myosin XVI [Source:MGI Symbol;Acc:MGI:2685951]	+	gene	overlapping	0	29.2683	44.2308	33.3333	24.6032	58.0645	50	65.6338	64.6825	52.9762	74.2857	52.7778	62.963	68.4896	76.6234	61.4583	81.5104
Chr8:10382150-10393383	8	10382150	10393383	+	34.7867	Myo16	ENSMUSG00000039057	myosin XVI [Source:MGI Symbol;Acc:MGI:2685951]	+	gene	overlapping	0	19.2308	27.7778	16.6667	28.7037	80.303	52.0833	70.7143	64.4608	65.625	65	77.4194	84	66.3377	70.6433	60.9091	67.4731
Chr8:10393534-10403528	8	10393534	10403528	+	24.6701	Myo16	ENSMUSG00000039057	myosin XVI [Source:MGI Symbol;Acc:MGI:2685951]	+	gene	overlapping	0	15.9091	12	8.94309	8.33333	38.5417	50	42.3516	42.9167	25.9887	40.3226	41.0256	63.1579	42.6667	42.4	44.4444	52.4691
Chr8:10403835-10412233	8	10403835	10412233	+	31.4334	Myo16	ENSMUSG00000039057	myosin XVI [Source:MGI Symbol;Acc:MGI:2685951]	+	gene	overlapping	0	31.7204	59.0909	31.25	23.9286	62.1212	63.1579	80.2899	69.2308	66.3636	86.4865	95.2381	95.8333	76.3682	82.8472	79.6154	83.0508
Chr8:10412561-10419656	8	10412561	10419656	+	26.712	Myo16	ENSMUSG00000039057	myosin XVI [Source:MGI Symbol;Acc:MGI:2685951]	+	gene	overlapping	0	43.4783	45.2381	44.1176	34.2105	79.5455	58.5714	81.4554	65.4372	57.6503	90	92.8571	71.5686	77.2401	90.6103	82.4201	81.1111
Chr8:10419690-10427896	8	10419690	10427896	+	25.1142	Myo16	ENSMUSG00000039057	myosin XVI [Source:MGI Symbol;Acc:MGI:2685951]	+	gene	overlapping	0	30.4878	38.3333	60	14.5833	68.75	76.6667	57.4324	60.061	65.3646	40	95.6522	91.6667	63.6932	71.9524	69.4444	66.6667
Chr8:10427915-10438156	8	10427915	10438156	+	23.8016	Myo16	ENSMUSG00000039057	myosin XVI [Source:MGI Symbol;Acc:MGI:2685951]	+	gene	overlapping	0	13.0952	20.6897	8.82353	1.66667	47.8261	33.3333	30.0633	34.7619	38.5965	57.1429	50	43.3333	38.5135	55.9524	38.8889	43.1925
Chr8:10445264-10453066	8	10445264	10453066	+	26.4451	Myo16	ENSMUSG00000039057	myosin XVI [Source:MGI Symbol;Acc:MGI:2685951]	+	gene	overlapping	0	34.5679	27.7778	32.6087	25	79.0698	62.8571	68.9899	56.4972	64.899	42.5926	70.9677	79.1667	55.7229	57.5758	64.359	70.2586
Chr8:10474830-10484687	8	10474830	10484687	+	23.9604	Myo16	ENSMUSG00000039057	myosin XVI [Source:MGI Symbol;Acc:MGI:2685951]	+	gene	overlapping	0	38.8889	45.4545	39.4737	40	78.3784	55.1724	74.0143	68.3333	56.1403	90	77.0833	87.5	72.7778	73.4848	63.3562	77.0833
Chr8:10484731-10495801	8	10484731	10495801	+	22.5841	Myo16	ENSMUSG00000039057	myosin XVI [Source:MGI Symbol;Acc:MGI:2685951]	+	gene	overlapping	0	47.6191	56.8966	52.3256	68.421	82.5	92.3077	88.8889	81.6667	73.5849	92.3077	83.9286	92.5	88.6752	82.6923	82.7869	90.404
Chr8:11233211-11241191	8	11233211	11241191	+	20.9509	Col4a1	ENSMUSG00000031502	collagen, type IV, alpha 1 [Source:MGI Symbol;Acc:MGI:88454]	-	gene	overlapping	0	34.7222	51.6667	17.3913	32.8125	42.8571	46.875	59.6847	59.4872	57.7322	74.537	76	56.5217	60.6532	76.5258	61.4316	74.4589
Chr8:12540904-12548257	8	12540904	12548257	+	21.8287	null					Not found	0	8.75	21.7391	28.5714	30.1887	42.5926	53.8462	61.4902	39.2405	29.3785	50	70	64.7059	42.029	58.2329	56.7029	47.6191
Chr8:22952925-22963135	8	22952925	22963135	+	22.0696	null					Not found	0	15.7895	31.4815	14.5833	33.3333	63.1579	26.3158	53.642	48.8889	42.8571	70.9677	55	61.1111	46.5517	46.5	62.1622	60.4167
Chr8:22963156-22970314	8	22963156	22970314	+	22.5977	null					Not found	0	33.3333	39.2857	8.06452	23.6842	54.8387	71.4286	52.4026	40.6085	41.3043	71.7391	66.129	58.0645	57.9545	47.8616	54.4776	54.4304
Chr8:23132043-23136842	8	23132043	23136842	+	23.5903	Ank1	ENSMUSG00000031543	ankyrin 1, erythroid [Source:MGI Symbol;Acc:MGI:88024]	+	gene	overlapping	0	40.2778	28.5714	32.3529	19.4444	70.5882	53.4483	43.3831	46.4815	53.5311	65.2174	66	70	79.351	73.4375	47.3783	70.8333
Chr8:23141223-23146323	8	23141223	23146323	+	20.8309	Ank1	ENSMUSG00000031543	ankyrin 1, erythroid [Source:MGI Symbol;Acc:MGI:88024]	+	gene	overlapping	0	26.6667	16.6667	28.7879	18.1818	60.6061	41.9355	36.9738	43.3824	37.1429	62.5	42.5	60	51.1062	62.5	51.1574	53.7975
Chr8:25518380-25519415	8	25518380	25519415	+	24.8707	Fgfr1	ENSMUSG00000031565	fibroblast growth factor receptor 1 [Source:MGI Symbol;Acc:MGI:95522]	+	gene	overlapping	0	9.09091	6.45161	14.7287	0	66.6667	50	40.7895	3.90625	24.4444	69.5652	32	0	45.4902	78.9474	36.3636	35.8491
Chr8:35212128-35221045	8	35212128	35221045	+	20.0473	null					Not found	0	56.0606	46.1538	59.375	35.6322	80.3571	87.8788	81.25	61.2434	61.5819	74.3243	79.4118	70.8333	72.3932	83.7778	78.125	76.1364
Chr8:35981497-35995095	8	35981497	35995095	+	25.593	null					Not found	0	17.7083	16.2037	15.1163	17.9487	44	45.4545	40.6944	38.5311	34.2262	70.614	60.7143	48.8506	57.4906	66.9753	45.8333	58.79
Chr8:40505131-40511441	8	40505131	40511441	+	20.7387	Zdhhc2	ENSMUSG00000039470	zinc finger, DHHC domain containing 2 [Source:MGI Symbol;Acc:MGI:1923452]	+	gene	overlapping	0	65	29.4118	64.7059	50	91.1765	52.1739	98.8889	68.8889	84.0909	77.2727	70.8333	84.6154	76.4423	78.373	78.7234	91.6667
Chr8:40511448-40512312	8	40511448	40512312	+	40.9415	Cnot7	ENSMUSG00000031601	CCR4-NOT transcription complex, subunit 7 [Source:MGI Symbol;Acc:MGI:1298230]	-	gene	overlapping	0	7.84314	5.88235	17.1429	5.09259	88.2353	90.9091	30	70	20.8333	95	31.5789	21.0526	81.5069	54.1667	76.8293	92.7711
Chr8:44879729-44890490	8	44879729	44890490	+	25.0385	null					Not found	0	25	35.2941	15	50	72.5	64.5833	72.1212	67.5758	56.0976	56.5217	61.7647	78.9474	62.3529	52.7211	56.1728	64.9254
Chr8:47343674-47350063	8	47343674	47350063	+	22.1611	Stox2	ENSMUSG00000038143	storkhead box 2 [Source:MGI Symbol;Acc:MGI:1918319]	-	gene	overlapping	0	9.30232	11.2903	23.5294	20	70.9677	38.2353	28.5884	39.8148	40.9091	64.2857	52.6316	41.0714	49.7727	46.5356	37.2	31.4198
Chr8:47613742-47623152	8	47613742	47623152	+	20.0691	null					Not found	0	6.06061	0	14.7059	4.34783	33.3333	0	39.3162	14.1204	24.3169	32.7586	33.3333	49.0196	42.2093	50.4237	41.0448	40.7018
Chr8:47688152-47694994	8	47688152	47694994	+	20.5469	null					Not found	0	5.88235	7.69231	18.3333	6.25	36.2319	14.8649	35.3286	24.8677	26.4706	57.3529	56.25	26.4706	42.7778	45.2439	36.2319	43.6667
Chr8:56861913-56874798	8	56861913	56874798	+	20.0248	null					Not found	0	36.3636	42.1053	39.5833	56.6667	55.5556	60	85.3175	56.6667	74.6667	81.25	71.4286	69.2308	74.8299	80.7692	69.7368	62.3656
Chr8:61963385-61981790	8	61963385	61981790	+	31.452	Ddx60	ENSMUSG00000037921	DEAD (Asp-Glu-Ala-Asp) box polypeptide 60 [Source:MGI Symbol;Acc:MGI:2384570]	+	gene	overlapping	0	29.7297	26.6667	22.2222	17.6471	58.8235	37.5	70.5882	39.9371	47.0588	64.7059	58.3333	84.6154	78.6164	80	90.873	85.7143
Chr8:61981937-61995337	8	61981937	61995337	+	30.902	Ddx60	ENSMUSG00000037921	DEAD (Asp-Glu-Ala-Asp) box polypeptide 60 [Source:MGI Symbol;Acc:MGI:2384570]	+	gene	overlapping	0	18.4211	34.2105	13.3333	13.3333	38.0952	27.0833	63.9535	24.6094	20.1923	88.8889	85	86.3636	82.8169	68.1034	77.6042	85.5556
Chr8:65328280-65342376	8	65328280	65342376	+	25.0575	null					Not found	0	0	36.3636	33.8235	24.0741	34.0909	59.375	67.0045	41.7347	31.1404	71.4286	80.7692	70.3704	68.2381	61.8056	50.1572	49.5425
Chr8:66717562-66731305	8	66717562	66731305	+	26.0627	null					Not found	0	34.6154	32.6923	37.1795	27.2727	64.5161	46.6667	64.2786	50.7463	56.6038	70	90	90.9091	59.5238	72.7011	78.0702	70.7071
Chr8:84774820-84780808	8	84774820	84780808	+	24.5966	Nfix	ENSMUSG00000001911	nuclear factor I/X [Source:MGI Symbol;Acc:MGI:97311]	-	gene	overlapping	0	51.5152	27.5862	38.3333	11.1111	90.9091	78.2609	61.1111	61.8421	72.2115	53.2258	62	75	56.6886	46.8254	55.303	49.6721
Chr8:103717773-103733989	8	103717773	103733989	+	23.8363	null					Not found	0	10.4651	20.8333	22.4242	8.97436	29.6296	40.625	44.9802	27.1429	44.3396	65.625	45.4545	40	52.3494	61.8421	61.6898	57.9602
Chr8:103734380-103745871	8	103734380	103745871	+	41.1734	null					Not found	0	34.2105	18.5185	41.8367	43.9922	94.4444	86.3636	92.2454	61.6162	76.9841	100	92.8571	93.1034	92.5532	84.5085	95.2381	98.0159
Chr8:103745883-103757692	8	103745883	103757692	+	37.4728	null					Not found	0	23.1707	17.2414	25	13.6364	53.8462	65	70.9596	52	52.2727	85.4167	73.3333	70.5882	81.8855	83.6257	60.7843	85.4167
Chr8:103757772-103769998	8	103757772	103769998	+	28.743	null					Not found	0	45	38.8889	79.4118	37.0833	80	100	89.3939	73.4375	81.0294	100	90	90	92.3469	72.7273	89.7436	96.4286
Chr8:106136877-106140044	8	106136877	106140044	+	24.1904	Esrp2	ENSMUSG00000084128	epithelial splicing regulatory protein 2 [Source:MGI Symbol;Acc:MGI:1924661]	-	gene	overlapping	0	80.303	38.6364	59.6774	27.0833	69.5652	100	84.0659	72.1981	76.4103	84.6154	100	85.7143	88.3186	63.0769	86.9444	88.4058
Chr8:109641145-109648624	8	109641145	109648624	+	25.342	Pkd1l3	ENSMUSG00000048827	polycystic kidney disease 1 like 3 [Source:MGI Symbol;Acc:MGI:2664670]	+	gene	overlapping	0	55.102	62.1622	61.9048	34.0909	81.9444	88.2353	75.9524	80.2222	82.5397	97.6191	93.5484	86.6667	84.8485	89.0476	85.865	95.641
Chr8:111893745-111902611	8	111893745	111902611	+	24.5666	Chst5	ENSMUSG00000031952	carbohydrate (N-acetylglucosamine 6-O) sulfotransferase 5 [Source:MGI Symbol;Acc:MGI:1931825]	-	gene	overlapping	0	46.4286	30	24.2857	42.3077	83.3333	54.8387	70.5628	56.0606	74.2857	57.8947	65.5172	72.7273	67.973	73.3333	77.1465	60.9649
Chr8:118618611-118628415	8	118618611	118628415	+	24.2323	Cdh13	ENSMUSG00000031841	cadherin 13 [Source:MGI Symbol;Acc:MGI:99551]	+	gene	overlapping	0	73.4043	57.1429	45.122	52.3809	86.6667	93.3333	84.0796	84.3137	93.617	96.2963	94.7368	90	84.9817	84.5455	86.612	85.5263
Chr8:118642332-118649740	8	118642332	118649740	+	20.1057	Cdh13	ENSMUSG00000031841	cadherin 13 [Source:MGI Symbol;Acc:MGI:99551]	+	gene	overlapping	0	60.2837	46.875	62.1622	41.6667	91.3043	92.5926	85.4167	70	64.3411	81.6667	75.7576	86.1111	68.6403	82.4627	80.2351	68.2471
Chr8:118733582-118740902	8	118733582	118740902	+	29.8088	Cdh13	ENSMUSG00000031841	cadherin 13 [Source:MGI Symbol;Acc:MGI:99551]	+	gene	overlapping	0	38.6667	44	32.6087	39.0244	79.3651	77.9412	71.2851	72.3077	79.4118	79.1667	62	100	76.4773	90.625	73.6364	69.9454
Chr8:118747714-118753602	8	118747714	118753602	+	26.9668	Cdh13	ENSMUSG00000031841	cadherin 13 [Source:MGI Symbol;Acc:MGI:99551]	+	gene	overlapping	0	61.218	42.8571	34.8837	34.3137	84.6154	67.1717	83.6758	61.2676	62.1111	91.0853	81.8182	91.1765	70.6452	83.5979	81.982	90.6566
Chr8:118851937-118860147	8	118851937	118860147	+	23.9111	Cdh13	ENSMUSG00000031841	cadherin 13 [Source:MGI Symbol;Acc:MGI:99551]	+	gene	overlapping	0	45.9596	29.4118	27.2727	25.7143	65.4762	46.25	63.0597	57.1958	48.3908	74.4898	69.3548	80	69.6986	74.1071	46.9863	72.5694
Chr8:119965459-119972125	8	119965459	119972125	+	22.5222	Gm20388	ENSMUSG00000092329	predicted gene 20388 [Source:MGI Symbol;Acc:MGI:5141853]	+	gene	overlapping	0	13.6364	21.1538	13.0952	1.78571	42.1053	19.4444	33.4302	27.6995	31.0345	55.1724	74	41.9753	48.95	54.0796	46.4881	39.1865
Chr8:119980460-119988507	8	119980460	119988507	+	22.8329	Gm20388	ENSMUSG00000092329	predicted gene 20388 [Source:MGI Symbol;Acc:MGI:5141853]	+	gene	overlapping	0	32.6667	19.697	10.8108	13.0952	55.5556	27.7778	40.8333	34.9815	19.9074	79.4118	63.3333	46.4286	54.9107	64.3518	59.375	53.3582
Chr8:121705820-121713294	8	121705820	121713294	+	22.4628	Gm20388	ENSMUSG00000092329	predicted gene 20388 [Source:MGI Symbol;Acc:MGI:5141853]	+	gene	overlapping	0	14.4654	23.5294	8.51064	3.62319	28.3784	36.1111	33.6207	20.1389	25.8333	52.7211	32.1429	74.1379	48.5423	55.2619	55.2339	53.8462
Chr8:121747621-121753406	8	121747621	121753406	+	30.4094	Gm20388	ENSMUSG00000092329	predicted gene 20388 [Source:MGI Symbol;Acc:MGI:5141853]	+	gene	overlapping	0	55.814	44.4444	25	26.0417	85.3658	88.6364	75.9563	72.6793	74.1228	85.7143	65.9091	67.3913	81.6239	71.9697	77.8205	82.1429
Chr8:122476259-122480810	8	122476259	122480810	+	20.9357	Gm20388	ENSMUSG00000092329	predicted gene 20388 [Source:MGI Symbol;Acc:MGI:5141853]	+	gene	overlapping	0	38.2353	35.8974	59.5238	49.3333	69.4444	68	63.6364	64.7059	89.7959	73.6842	80	100	53.7356	64.5833	72.3383	79.5833
Chr9:3090043-3105289	9	3090043	3105289	+	21.0688	null					Not found	0	75.7576	54.4118	66.2162	39.5349	81.25	76.6667	85.7143	70.3704	78.8618	95.4545	87.5	100	90.2083	95.3333	94.8276	90.1515
Chr9:27421697-27432457	9	27421697	27432457	+	22.55	null					Not found	0	44.4444	56.25	47.8632	22.2222	82.5	64.4737	59.8837	68.1159	59.0278	76.3889	84	42.8571	82.3024	84.2816	83.6364	84.1176
Chr9:27704012-27720273	9	27704012	27720273	+	23.2041	null					Not found	0	26.0417	50	38.75	29.6296	43.1034	57.1429	57.5124	45.4402	45.122	88.8889	89.1892	75	77.6371	80.7512	76.4706	77.9167
Chr9:28548152-28563494	9	28548152	28563494	+	23.8555	Opcml	ENSMUSG00000062257	opioid binding protein/cell adhesion molecule-like [Source:MGI Symbol;Acc:MGI:97397]	+	gene	overlapping	0	20.9677	47.3684	25.5556	18.4685	48.6842	48.5714	63.1341	44.1011	52.6515	70.3125	72.8261	73.913	63.4901	55.7598	68.4343	57.4074
Chr9:28563575-28579862	9	28563575	28579862	+	21.1331	Opcml	ENSMUSG00000062257	opioid binding protein/cell adhesion molecule-like [Source:MGI Symbol;Acc:MGI:97397]	+	gene	overlapping	0	47.6191	33.7838	32	31.8182	78.5714	57.1429	60.9234	58.1989	52.439	70.2381	63.3333	57.8947	64.3004	67.3809	66.8518	72.5
Chr9:28580063-28600174	9	28580063	28600174	+	31.5026	Opcml	ENSMUSG00000062257	opioid binding protein/cell adhesion molecule-like [Source:MGI Symbol;Acc:MGI:97397]	+	gene	overlapping	0	43.9024	42.8571	38.8889	37.5	80	88.8889	74.8485	63.1579	65.9091	88.4615	81.8182	94.1176	94.1176	82.1839	91.2791	86.4341
Chr9:28601422-28624838	9	28601422	28624838	+	23.8364	Opcml	ENSMUSG00000062257	opioid binding protein/cell adhesion molecule-like [Source:MGI Symbol;Acc:MGI:97397]	+	gene	overlapping	0	10.2564	10.4167	15.2778	11.1111	51.9231	40.9091	40.7173	30.8333	36.1702	33.3333	54	57.4074	37.1212	52.7273	43.3333	39.5833
Chr9:28797099-28818495	9	28797099	28818495	+	25.7858	Opcml	ENSMUSG00000062257	opioid binding protein/cell adhesion molecule-like [Source:MGI Symbol;Acc:MGI:97397]	+	gene	overlapping	0	13.2353	40.7407	47.6191	16.6667	61.5385	51.0417	59.6045	51.9531	51.1628	69.1176	61.5385	73.0769	68.287	73.7705	67.094	79.4643
Chr9:28859215-28877179	9	28859215	28877179	+	20.2	Opcml	ENSMUSG00000062257	opioid binding protein/cell adhesion molecule-like [Source:MGI Symbol;Acc:MGI:97397]	+	gene	overlapping	0	50	23.0769	33.8235	15.1515	57.1429	52.2727	56.1102	54.6875	38.587	62	63.6364	64.6667	58.1013	56.2893	68.9815	55.8333
Chr9:34948237-34957061	9	34948237	34957061	+	24.2426	Kirrel3	ENSMUSG00000032036	kin of IRRE like 3 (Drosophila) [Source:MGI Symbol;Acc:MGI:1914953]	+	gene	overlapping	0	27.6786	25	24.2424	22.8571	45	54.1667	56.5556	48.2143	37.2449	73.0769	70.5882	68.1818	64.0763	68.3099	44.2982	58.4541
Chr9:41182439-41190420	9	41182439	41190420	+	22.2869	null					Not found	0	51.3514	45.2381	46.7742	49.4048	60	72.2222	65.8974	71.1539	76.1905	90	100	66.6667	79.2237	80.2632	84.7953	89.8693
Chr9:41704510-41716537	9	41704510	41716537	+	35.2972	null					Not found	0	20.6897	18.75	32.5	0	69.3548	31.746	75.1191	51.773	43.3333	67.6471	81.8182	52.9412	76.1905	77.9487	70.2381	81.4815
Chr9:41716608-41728950	9	41716608	41728950	+	21.8828	null					Not found	0	20.9677	6.66667	35.1852	6.94444	46.2963	18.1818	51.0437	28.4314	29.3155	67.5	64.5833	51.8519	46.6667	49.8634	58.046	52.3077
Chr9:41729005-41738160	9	41729005	41738160	+	34.1437	null					Not found	0	11.0215	16.6667	19.2308	20.5882	33.3333	67.7419	56.5705	50.8466	17.0455	93.1034	73.3333	60.8696	80.7463	74.537	69.2982	77.3077
Chr9:41738280-41754448	9	41738280	41754448	+	20.5751	null					Not found	0	70.3704	52.8571	52.5641	42.6471	78.8461	66.6667	85.0746	59.8684	63.0435	93.1034	91.6667	84.6154	93.5811	95.7447	87.9032	88.8889
Chr9:42520879-42530567	9	42520879	42530567	+	21.6473	Grik4	ENSMUSG00000032017	glutamate receptor, ionotropic, kainate 4 [Source:MGI Symbol;Acc:MGI:95817]	-	gene	overlapping	0	74.3243	62.7907	58.5106	40.3846	94.4444	90.4762	90.7051	88.6525	77.3809	95.5556	93.75	81.8182	86.4444	73.6111	92.2222	81.6456
Chr9:42540379-42548392	9	42540379	42548392	+	22.2115	Grik4	ENSMUSG00000032017	glutamate receptor, ionotropic, kainate 4 [Source:MGI Symbol;Acc:MGI:95817]	-	gene	overlapping	0	28.4722	21.875	51.6667	17.0543	70.3704	67.4419	56.4286	53.9906	48.9796	26.087	80	74.0741	47.9167	63.75	66.9828	49.1039
Chr9:43513537-43520943	9	43513537	43520943	+	33.3817	null					Not found	0	38.0435	15.7895	21.7391	30.4487	58.8235	70.4301	71.1539	61.859	51.0753	82.197	78.125	78.125	73.0189	70.3196	75.2381	79.023
Chr9:44016057-44022933	9	44016057	44022933	+	20.3303	null					Not found	0	64.2857	65.2174	71.2121	59.6774	95.4545	100	94.7917	63.5	82.1429	96.875	89.4737	100	94.4444	93.0894	96.0784	98.8636
Chr9:45167229-45177624	9	45167229	45177624	+	23.5588	Tmprss4	ENSMUSG00000032091	transmembrane protease, serine 4 [Source:MGI Symbol;Acc:MGI:2384877]	-	gene	overlapping	0	15.3846	24.5098	30.4965	17.5	50	67.5214	45.5128	53.4722	51.4706	53.5714	58.0645	45.4545	66.8041	49.7685	41.6667	49.2424
Chr9:45177694-45186649	9	45177694	45186649	+	37.2809	Tmprss4	ENSMUSG00000032091	transmembrane protease, serine 4 [Source:MGI Symbol;Acc:MGI:2384877]	-	gene	overlapping	0	10.9756	45	28.7037	31.8182	75.5556	72.2222	82.8947	62.6225	81.6384	83.7838	79.5455	80	86.1279	76.7677	78.7879	77.459
Chr9:51728838-51746401	9	51728838	51746401	+	26.3454	null					Not found	0	29.7297	30	37.5	25	70.8333	41.1765	70.4113	45.3196	58.8235	68	57.5	86.6667	72.0833	66.6667	65.7576	84.5679
Chr9:58155025-58163767	9	58155025	58163767	+	27.4371	Islr	ENSMUSG00000037206	immunoglobulin superfamily containing leucine-rich repeat [Source:MGI Symbol;Acc:MGI:1349645]	-	gene	overlapping	0	32	60	41.3793	26.3158	82.3529	78	78.2222	57.6667	57.8125	66.9355	91.6667	94.1176	78.4661	81.7164	85.7222	61.9497
Chr9:64494576-64504569	9	64494576	64504569	+	23.945	Megf11	ENSMUSG00000036466	multiple EGF-like-domains 11 [Source:MGI Symbol;Acc:MGI:1920951]	+	gene	overlapping	0	61.8421	39.1304	47.2222	33.8462	47.3684	85.2201	85.0939	69.9713	70.9615	97.1429	90	61.7284	84.4697	78.836	85.5769	70.6061
Chr9:64644133-64654971	9	64644133	64654971	+	20.1231	Megf11	ENSMUSG00000036466	multiple EGF-like-domains 11 [Source:MGI Symbol;Acc:MGI:1920951]	+	gene	overlapping	0	45.9459	43.3333	55	51.4286	63.6364	80.2632	70.2703	69.0476	62.766	82.2581	89.6552	88.2353	82.6389	76	73.1618	71.0145
Chr9:72764525-72773749	9	72764525	72773749	+	20.875	null					Not found	0	47.1631	56.25	52.7027	29.7619	75.5556	64.7059	72.8736	64.5833	44.0741	80.9524	100	94.6667	80.0347	73.3607	72.5	71.3115
Chr9:74669439-74683402	9	74669439	74683402	+	28.7883	null					Not found	0	30	26.3158	15.5172	20	61.9048	50	53.3333	42.5926	48.718	73.6842	73.3333	46.1538	74.5614	76.0544	69.5455	66.6667
Chr9:74695046-74703553	9	74695046	74703553	+	20.9511	null					Not found	0	14	4	4.41176	0	35.7143	34.375	29.8611	20.2957	15.7407	44.6078	38.0952	50	31.383	37.931	41.1184	22.6866
Chr9:79744697-79755503	9	79744697	79755503	+	22.7074	Cox7a2	ENSMUSG00000032330	cytochrome c oxidase, subunit VIIa 2 [Source:MGI Symbol;Acc:MGI:1316715]	-	gene	overlapping	0	27.2727	33.3333	31.8182	29.6875	70	39.0625	64.3939	60.8889	47.3684	75.641	57.4074	66.6667	54.6627	75.2688	51.7606	63.4259
Chr9:89947668-89955909	9	89947668	89955909	+	23.6344	Rasgrf1	ENSMUSG00000032356	RAS protein-specific guanine nucleotide-releasing factor 1 [Source:MGI Symbol;Acc:MGI:99694]	+	gene	overlapping	0	29	26.5625	7.29167	15.812	46.6667	69.1176	45.6863	30.599	34.9057	56	58.3333	59.6154	48.0754	45.202	59.7656	58.0882
Chr9:89969431-89978123	9	89969431	89978123	+	21.6734	Rasgrf1	ENSMUSG00000032356	RAS protein-specific guanine nucleotide-releasing factor 1 [Source:MGI Symbol;Acc:MGI:99694]	+	gene	overlapping	0	59.2105	66.6667	55.4054	50	61.7647	85.8974	92.6418	71.7054	84.2424	97.1014	86.9565	91.954	92.7721	85.7143	100	90.1163
Chr9:89978142-89989049	9	89978142	89989049	+	20.9841	Rasgrf1	ENSMUSG00000032356	RAS protein-specific guanine nucleotide-releasing factor 1 [Source:MGI Symbol;Acc:MGI:99694]	+	gene	overlapping	0	77.7778	66.6667	52.1739	59.2593	87.5	94.5946	95.3846	72.7642	87.6543	95.4545	100	100	90.404	86.3333	96.2963	94.3662
Chr9:94839614-94852092	9	94839614	94852092	+	21.1185	Slc9a9	ENSMUSG00000031129	solute carrier family 9 (sodium/hydrogen exchanger), member 9 [Source:MGI Symbol;Acc:MGI:2679732]	+	gene	overlapping	0	13.3333	2.94118	7.89474	11.9048	27.5862	37.931	33.9431	31.4815	26.3158	60	57.6923	25	32.8804	44.5833	31.0502	36.3388
Chr9:95011321-95021898	9	95011321	95021898	+	21.8615	Slc9a9	ENSMUSG00000031129	solute carrier family 9 (sodium/hydrogen exchanger), member 9 [Source:MGI Symbol;Acc:MGI:2679732]	+	gene	overlapping	0	28.5714	38.8889	30	25.9259	70.3125	60	49.3671	44.1358	59.0476	63.7931	82.3529	50	43.6782	60.8696	75.7752	56.746
Chr9:103927939-103938412	9	103927939	103938412	+	34.8953	null					Not found	0	37.8378	32	40	29.2929	83.3333	61.1111	73.6842	71.4844	85.4167	94.7917	78.5714	80.6452	83.7333	84.4749	83.7065	89.4366
Chr9:103938697-103945457	9	103938697	103945457	+	29.2931	null					Not found	0	27.451	44.2857	53.8462	41.9753	79.0323	69.3548	72.5877	61.7949	80.3922	92.3077	85	94.5652	80.5159	79.4521	81.579	93.3333
Chr9:105267556-105278720	9	105267556	105278720	+	21.3755	Nek11	ENSMUSG00000035032	NIMA (never in mitosis gene a)-related expressed kinase 11 [Source:MGI Symbol;Acc:MGI:2442276]	-	gene	overlapping	0	64.1304	50	55.5556	32.6087	63.6364	80.9524	80.9091	74.0741	72.8261	83.3333	94.7368	83.3333	70.0758	84.3137	85.8491	72.3214
Chr9:115630716-115640879	9	115630716	115640879	+	21.9072	null					Not found	0	16.2281	12.963	3.7037	20.5128	64.5833	26.9231	46.0046	32.5397	43.6937	48.2759	45	50	40.2593	41.3184	40.5128	24.1379
Chr9:115657921-115671972	9	115657921	115671972	+	21.1153	null					Not found	0	16.3265	14.2857	10.7143	14.2857	37.5	22.5	31.1102	41.0256	36.2573	64.0625	53.8462	57.2464	37.3494	54.4872	39.7222	30.914
Chr9:115672061-115682888	9	115672061	115682888	+	23.9181	null					Not found	0	9.18367	0	8.57143	10.5263	53.3333	32.0988	37.6993	30.9788	37.6263	53.3333	28.3333	34.2857	43.3673	28.7097	30.5085	49.9005
Chr9:116578648-116588854	9	116578648	116588854	+	32.1718	Rbms3	ENSMUSG00000039607	RNA binding motif, single stranded interacting protein [Source:MGI Symbol;Acc:MGI:2444477]	-	gene	overlapping	0	30.6818	22.7273	48.1061	30	78.9474	87.5	68.6992	64.3939	63.2114	72.4138	76.3158	84.4828	76.4815	70.1754	79.8077	79.3651
Chr9:116588858-116596958	9	116588858	116596958	+	21.4219	Rbms3	ENSMUSG00000039607	RNA binding motif, single stranded interacting protein [Source:MGI Symbol;Acc:MGI:2444477]	-	gene	overlapping	0	9.72222	15.3846	15.3846	14.8649	42.8571	75	38.005	17.8571	38	40	50	66.6667	30.7246	38.2812	30.3279	34.0164
Chr9:116596995-116611999	9	116596995	116611999	+	26.2085	Rbms3	ENSMUSG00000039607	RNA binding motif, single stranded interacting protein [Source:MGI Symbol;Acc:MGI:2444477]	-	gene	overlapping	0	45.1613	32	32.8125	22	82.1429	70	66.0088	47.7824	57.8947	82.8125	60.8696	76.087	66.5686	61.4428	67.5532	70.5314
Chr9:116612033-116621420	9	116612033	116621420	+	33.8449	Rbms3	ENSMUSG00000039607	RNA binding motif, single stranded interacting protein [Source:MGI Symbol;Acc:MGI:2444477]	-	gene	overlapping	0	26.4706	20.5882	8.33333	18.5714	64.7059	52.5	53.6325	54.4715	40.4321	69.6429	71.4286	83.3333	71.1364	61.4583	66.4583	73.3974
Chr9:116621564-116633870	9	116621564	116633870	+	34.1955	Rbms3	ENSMUSG00000039607	RNA binding motif, single stranded interacting protein [Source:MGI Symbol;Acc:MGI:2444477]	-	gene	overlapping	0	46.4912	35.7143	25.7576	40	93.1034	87.0968	81.1268	64.8148	76.0204	75.7143	89.4737	88.2353	86.7521	71.6312	87.5	80.303
Chr9:116633969-116644440	9	116633969	116644440	+	25.8353	Rbms3	ENSMUSG00000039607	RNA binding motif, single stranded interacting protein [Source:MGI Symbol;Acc:MGI:2444477]	-	gene	overlapping	0	47.1429	33.3333	45.2381	34.7222	82.8125	66.6667	72.2222	51.7949	68.1301	76.2626	68.421	79.1667	80.3571	69.0476	96.0784	81.3333
Chr9:118440347-118448131	9	118440347	118448131	+	22.286	null					Not found	0	53.5714	64.8649	73.3333	37.0968	88.3333	80.6452	77.0161	86.3636	64.4231	95	90.5405	93.3333	95.2652	88.3721	92.0398	91.99
Chr9:118448203-118456790	9	118448203	118456790	+	25.8303	null					Not found	0	24.4444	53.3333	34.8837	10.2564	53.5714	33.3333	70.5702	48.1481	49.5349	78.5714	77.0833	80	68.3983	71.4612	73.2587	83.6364
Chr9:122058911-122070659	9	122058911	122070659	+	26.4906	null					Not found	0	17.2414	16.6667	19.7674	11.1111	42.4242	50	44.6138	32.7465	20.2083	74.2857	64.8148	51.0417	68.3648	64.5833	52.2388	57.5758
Chr9:122070717-122082492	9	122070717	122082492	+	27.1465	null					Not found	0	29.2517	25	18.5185	31.9444	53.8462	54.5455	62.9091	47.2222	31.25	90.4762	63.6364	67.5676	69.3958	76.8939	65.5449	68.5714
Chr10:6594905-6614354	10	6594905	6614354	+	27.9582	null					Not found	0	48.4375	25	33.3333	38.5417	66.6667	75	65.0273	61.3475	75.4902	76.7857	87.037	73.3333	69.4048	72.7564	80.6202	75.3788
Chr10:6763704-6782193	10	6763704	6782193	+	20.8279	Oprm1	ENSMUSG00000000766	opioid receptor, mu 1 [Source:MGI Symbol;Acc:MGI:97441]	+	gene	overlapping	0	50	41.6667	48.4848	30.6818	64.2857	71.4286	62.5	65.3846	62.7907	81.9444	70	87.5	77.6596	53	76.9231	70.5882
Chr10:10004502-10018073	10	10004502	10018073	+	24.9197	null					Not found	0	69.0476	43.4783	53.3333	55.8824	90.3846	80	75.8013	91.2121	78.5714	94.7368	84.2105	100	86.3208	93.1973	86.6667	100
Chr10:13593766-13603518	10	13593766	13603518	+	25.307	null					Not found	0	47.2973	79.6296	50.8333	59.1667	93.75	96.4286	92.8646	88.8889	79.6296	92.3077	97.7273	94.4444	90.5063	95.5882	89.4231	98.3607
Chr10:17557204-17568785	10	17557204	17568785	+	23.3042	null					Not found	0	54.6875	58.3333	63.4615	60.6061	83.3333	89.4737	85.7143	86.3636	79.1667	100	90.9091	100	90.4762	95	84.6774	96.7836
Chr10:17569082-17581895	10	17569082	17581895	+	21.1922	null					Not found	0	41.4815	44	43.75	45.8333	74.2424	73.0769	74.2616	57.3232	49.4536	70.9302	94.4444	64	74.3723	65.2308	82.6389	83.5821
Chr10:17598323-17611276	10	17598323	17611276	+	22.1832	null					Not found	0	40.1515	40	40	57.6923	66.6667	68.75	70.4444	61.3559	64.902	95.8333	68.421	67.3077	87.3958	92.0699	79.2398	66.2963
Chr10:17629067-17638450	10	17629067	17638450	+	23.5577	null					Not found	0	35.4545	48.0769	51.1628	31.5476	71.875	55.8824	53.0556	69.3287	66.3399	82.1429	66.6667	80	82.8502	82.2404	82.0896	85
Chr10:26148386-26165569	10	26148386	26165569	+	23.1728	null					Not found	0	13.5417	0	8.82353	6.25	21.7391	32	36.5079	38.4977	20.4082	55.1282	30.9524	69.2308	35.2083	42.1569	47.5	27.7778
Chr10:29451769-29471225	10	29451769	29471225	+	28.3715	Rspo3	ENSMUSG00000019880	R-spondin 3 homolog (Xenopus laevis) [Source:MGI Symbol;Acc:MGI:1920030]	-	gene	overlapping	0	48.9583	42.3077	37.0968	58.0645	100	60	81.0811	69.7531	81	74.1936	85.7143	100	88.285	86.9281	91.0131	91.8699
Chr10:29471469-29490405	10	29471469	29490405	+	33.7356	Rspo3	ENSMUSG00000019880	R-spondin 3 homolog (Xenopus laevis) [Source:MGI Symbol;Acc:MGI:1920030]	-	gene	overlapping	0	53.2258	50	36.1111	28.3333	95.8333	86.1111	89.1111	81	72.3404	92.3077	71.9298	94.1176	80.8201	88.2114	89.5833	92.1875
Chr10:36874889-36897304	10	36874889	36897304	+	24.7843	null					Not found	0	33.3333	33.3333	41.0569	26.9608	54.2857	50	56.1574	47.7642	62.6984	72.7273	72.7273	82.716	75.5952	81.3559	66.9048	81.9444
Chr10:45565940-45577987	10	45565940	45577987	+	22.4166	Hace1	ENSMUSG00000038822	HECT domain and ankyrin repeat containing, E3 ubiquitin protein ligase 1 [Source:MGI Symbol;Acc:MGI:2446110]	+	gene	overlapping	0	30.8824	33.3333	26.6667	44.6429	41.1765	73.913	68.6667	43.3333	40.5714	95	36.1111	85.7143	67.6596	76.9231	70.4762	68.4615
Chr10:52984597-53001810	10	52984597	53001810	+	22.7607	Slc35f1	ENSMUSG00000038602	solute carrier family 35, member F1 [Source:MGI Symbol;Acc:MGI:2139810]	+	gene	overlapping	0	36.1702	26.6667	32.2581	22.807	48.6486	71.0526	58.875	50.2825	42.8205	65.873	56	60.8696	59.7585	61.0215	72.1354	68.4397
Chr10:71824943-71842741	10	71824943	71842741	+	21.1539	null					Not found	0	33.7838	38.4615	38.7097	26.087	63.0435	75	61.3971	61.8519	38.7097	42.6471	78.9474	68.75	63.7681	63.0357	65.873	61.9792
Chr10:81346177-81349018	10	81346177	81349018	+	27.9354	Hmg20b	ENSMUSG00000020232	high mobility group 20 B [Source:MGI Symbol;Acc:MGI:1341190]	-	gene	overlapping	0	36.2745	8.82353	36.9048	24.4898	41.3793	44.7368	53.9062	65.5983	46.3415	69.4444	53.5714	90.9091	87.6374	73	80.8511	63.2353
Chr10:82967239-82975855	10	82967239	82975855	+	21.7209	null					Not found	0	9.40171	17.3913	10.3448	8.10811	40.7895	38.4615	31.6288	40.2985	19.8413	42.9487	45.9459	43.75	30.6548	52.474	47.0833	48.224
Chr10:96074540-96083395	10	96074540	96083395	+	25.3377	null					Not found	0	13.6364	19.0476	9.12698	7.01754	28.8462	38.5802	47.2667	41.2393	23.0496	58.0952	42.8571	60	56.318	62.0707	52.6191	42.6941
Chr10:96256226-96265185	10	96256226	96265185	+	28.991	null					Not found	0	31.8182	30.7692	37.8788	28.5714	68.1818	75.7576	71.982	47.9167	45.4248	77.7778	74	81.8182	76.1905	89.7101	72.1212	69.4853
Chr10:96265422-96277645	10	96265422	96277645	+	24.0442	null					Not found	0	26.5625	36.2069	22.7778	13.1579	53.3333	54.1667	50.4762	41.9643	39.6667	85.1351	44.7368	57.6923	61.9097	69.4444	66.4785	56.6176
Chr10:103130222-103147806	10	103130222	103147806	+	20.7367	Lrriq1	ENSMUSG00000019892	leucine-rich repeats and IQ motif containing 1 [Source:MGI Symbol;Acc:MGI:1922228]	-	gene	overlapping	0	35.2941	20	26	15.7658	50	52.9412	47.2637	47.5806	30.5556	68.75	43.3333	54.1667	58.7719	59.0606	59	50.8772
Chr10:103147980-103166643	10	103147980	103166643	+	24.0554	Lrriq1	ENSMUSG00000019892	leucine-rich repeats and IQ motif containing 1 [Source:MGI Symbol;Acc:MGI:1922228]	-	gene	overlapping	0	18.3908	7.14286	8.69565	3.84615	46	26	39.3956	40.0709	35.8974	36	23.8095	76.9231	37.4444	46.9565	48.2558	38.4615
Chr10:103686822-103706520	10	103686822	103706520	+	28.4353	null					Not found	0	4.54545	6.25	11.5385	15	53.8462	21.875	45.546	20.9302	29.0123	61.7647	23.0769	73.5294	53.3081	55.4264	62.6812	69.4969
Chr10:113213916-113238257	10	113213916	113238257	+	32.7192	null					Not found	0	47.6191	41.6667	62.963	16.6667	92.5926	80.9524	86.3095	60.2564	72.561	84.7826	79.5455	100	93.3962	95.9184	89.6552	90.6977
Chr10:113239838-113259555	10	113239838	113259555	+	23.4922	null					Not found	0	37.5	27.7778	20.5128	57.7778	66.6667	69.2308	65.5494	64.0152	61.8182	71.1539	61.5385	52.6316	66.4286	67.8161	74.4152	79.2453
Chr10:128748507-128759597	10	128748507	128759597	+	21.3327	Wibg	ENSMUSG00000064030	within bgcn homolog (Drosophila) [Source:MGI Symbol;Acc:MGI:1925678]	+	gene	overlapping	0	65.9574	55.1724	60.9375	57.5758	92.5926	100	90	87.3016	86.3636	96	61.9048	100	79.2857	96.875	75	84.9206
Chr11:8078200-8088641	11	8078200	8088641	+	27.1637	null					Not found	0	35	35.7143	26.9231	20	69.2308	71.4286	59.8387	55.7018	63.6364	74.359	43.3333	71.4286	58.8653	85.6061	61.828	64.8809
Chr11:8624227-8626809	11	8624227	8626809	+	25.1132	Tns3	ENSMUSG00000020422	tensin 3 [Source:MGI Symbol;Acc:MGI:2443012]	-	gene	overlapping	0	55.8824	62.1622	32.2222	11.1111	47.2222	73.0769	61.3636	46.2547	73.7705	93.75	94.7368	87.963	55.2083	92.2222	77.7778	87.7193
Chr11:17646369-17664917	11	17646369	17664917	+	31.4531	null					Not found	0	33.3333	37.5	40	38.4259	76.1905	71.6667	83.9506	69.9153	76.0784	80.7692	78.2609	95.6522	76.718	86.5885	74	74.4444
Chr11:17672178-17687956	11	17672178	17687956	+	20.7102	null					Not found	0	43.4783	32.1429	52.9412	29.1667	57.8947	35.7143	69.7917	71.0784	55.3763	69.4444	80	69.2308	80.8036	71.4286	61.5385	84.4203
Chr11:17688102-17707730	11	17688102	17707730	+	22.9025	null					Not found	0	15.3846	23.5294	19.0476	35.4839	56.8182	72.7273	51.1905	51.9444	42.5	62.5	76.1905	21.875	47.3039	43.8776	60.9195	50.1572
Chr11:36128596-36139238	11	36128596	36139238	+	20.6603	Odz2	ENSMUSG00000049336	odd Oz/ten-m homolog 2 (Drosophila) [Source:MGI Symbol;Acc:MGI:1345184]	-	gene	overlapping	0	50	45.9459	45	62.1622	91.3043	79.1667	77.4262	55.2968	62.2222	77.4194	76	92.8571	77.9412	83.0189	83.75	81.8408
Chr11:36941162-36955242	11	36941162	36955242	+	23.2955	Odz2	ENSMUSG00000049336	odd Oz/ten-m homolog 2 (Drosophila) [Source:MGI Symbol;Acc:MGI:1345184]	-	gene	overlapping	0	24.4186	25	16	7.45614	17.3077	41.6667	36.8421	52.9167	39.7163	57.3529	66.6667	65.7895	44.2641	53.4483	70	49.2064
Chr11:37034687-37048502	11	37034687	37048502	+	20.8002	Odz2	ENSMUSG00000049336	odd Oz/ten-m homolog 2 (Drosophila) [Source:MGI Symbol;Acc:MGI:1345184]	-	gene	overlapping	0	4.54545	2.63158	9.21053	2.5641	32.1429	17.8571	26.9481	18.0328	24.1071	40.3226	35	35	36.1842	41.4286	37.0833	47.2727
Chr11:37083401-37099447	11	37083401	37099447	+	21.8217	Odz2	ENSMUSG00000049336	odd Oz/ten-m homolog 2 (Drosophila) [Source:MGI Symbol;Acc:MGI:1345184]	-	gene	overlapping	0	18.9655	31.4815	20	28.7879	45.098	18.75	54.0598	40.3955	59.322	72.5	66.0714	79.1667	43.0403	55	66.129	50.4237
Chr11:55583126-55592106	11	55583126	55592106	+	28.8235	Glra1	ENSMUSG00000000263	glycine receptor, alpha 1 subunit [Source:MGI Symbol;Acc:MGI:95747]	-	gene	overlapping	0	29.4872	24.2424	32.3529	27.7778	65.3846	67.3077	59.5238	66.6667	42.7083	79.4872	88.8889	46.9136	57.4786	72.3611	78.4392	74.5671
Chr11:63463867-63469017	11	63463867	63469017	+	21.5486	null					Not found	0	28.8462	8.69565	25	10.7143	40	40	49.5238	37.8788	24.0741	46.0784	42.8571	77.7778	49.1379	57.1895	47.4286	54.1667
Chr11:65486386-65500161	11	65486386	65500161	+	24.2398	null					Not found	0	22.2222	0	19.4444	22.2222	76	41.1765	48.0986	33.9286	33.9394	70	48.4848	66.6667	34.2995	42.9739	38.9937	38.5246
Chr11:65537047-65548795	11	65537047	65548795	+	23.9207	null					Not found	0	37.2549	28.3333	30.8081	37.3016	79.4118	80	60.274	66.2429	40.1042	76.6667	57.1429	50	65.2344	70.4545	68.6274	61.8056
Chr11:68582448-68590164	11	68582448	68590164	+	24.6505	4930535C22Rik	ENSMUSG00000085937	RIKEN cDNA 4930535C22 gene [Source:MGI Symbol;Acc:MGI:1922401]	-	gene	overlapping	0	24.2754	25.6098	16.6667	24.183	48.7805	36.6667	32.0789	37.3118	26.5152	74.4444	84.2857	51.7857	71.0993	82.0988	67.7536	64.8551
Chr11:72277319-72284467	11	72277319	72284467	+	24.0281	n-R5s70	ENSMUSG00000084599	nuclear encoded rRNA 5S 70 [Source:MGI Symbol;Acc:MGI:4421915]	+	gene	overlapping	0	50	30	19.2308	27.7778	43.75	45.8333	61.4286	63.8211	47.0588	80.7692	50	90.9091	74.4186	82.8571	68.5714	59.4595
Chr11:72489988-72497179	11	72489988	72497179	+	20.44	Spns3	ENSMUSG00000020798	spinster homolog 3 (Drosophila) [Source:MGI Symbol;Acc:MGI:1924827]	-	gene	overlapping	0	24.4898	20	22.973	21.875	58.6957	75.6757	49.5098	51.3333	41.3043	38.75	48	47.0588	39.1667	46.2644	44.898	41.8675
Chr11:77876266-77883391	11	77876266	77883391	+	23.0542	Pipox	ENSMUSG00000017453	pipecolic acid oxidase [Source:MGI Symbol;Acc:MGI:1197006]	-	gene	overlapping	0	11.4286	32.6923	8.33333	9.1954	42.3077	45.1613	41.2037	36.5672	41.0256	59.0909	40	55.5556	37.5868	60.1449	43.1217	49.2647
Chr11:77883394-77889667	11	77883394	77889667	+	44.7777	Pipox	ENSMUSG00000017453	pipecolic acid oxidase [Source:MGI Symbol;Acc:MGI:1197006]	-	gene	overlapping	0	24.3243	33.7209	34.6154	10.8108	90.7407	72.5	91.7544	85.3333	82.1285	95.6522	92.1875	71.4286	83.3333	81.7269	85.1282	81.0976
Chr11:81863658-81874666	11	81863658	81874666	+	21.0878	Accn1	ENSMUSG00000020704	amiloride-sensitive cation channel 1, neuronal (degenerin) [Source:MGI Symbol;Acc:MGI:1100867]	-	gene	overlapping	0	27.0115	32.3529	32.8947	32.8947	50	65.3846	64.8551	52.902	56.9091	64.6342	44.4444	66.6667	58.3333	58.5859	63.5266	60.9903
Chr11:82437957-82445049	11	82437957	82445049	+	20.4245	Tmem132e	ENSMUSG00000020701	transmembrane protein 132E [Source:MGI Symbol;Acc:MGI:2685490]	+	gene	overlapping	0	70.3704	40	52.439	51.1111	83.3333	88.4259	76	64.6825	67.029	89.7059	87.234	100	82.6191	70.4545	78.3333	78.7462
Chr11:88435722-88443641	11	88435722	88443641	+	20.8476	Msi2	ENSMUSG00000069769	Musashi homolog 2 (Drosophila) [Source:MGI Symbol;Acc:MGI:1923876]	-	gene	overlapping	0	45.7143	62	20.4301	38.5185	57.1429	68.1818	59.3077	42.0573	34.8485	93.5484	91.0714	78.2609	75.1142	85.5721	90.7407	67.9104
Chr11:88614783-88621588	11	88614783	88621588	+	27.8045	Msi2	ENSMUSG00000069769	Musashi homolog 2 (Drosophila) [Source:MGI Symbol;Acc:MGI:1923876]	-	gene	overlapping	0	21.875	41.4286	40.6977	26.9231	71.4286	40.9091	66.7824	44.4444	59.9333	77.1429	78.2609	73.0769	86.6667	77.0492	81.9149	83.871
Chr11:96397158-96407016	11	96397158	96407016	+	21.4078	null					Not found	0	53.6585	21.4286	48	33.3333	42.1053	77.0833	64.2857	54.918	53.9007	67.5676	86	100	59.8851	69.1257	69.7917	69.1781
Chr11:105438289-105447117	11	105438289	105447117	+	24.5167	March10	ENSMUSG00000078627	membrane-associated ring finger (C3HC4) 10 [Source:MGI Symbol;Acc:MGI:2443469]	-	gene	overlapping	0	42.4242	37.5	27.193	50	56.6667	74.1936	77.5556	76.2255	80.8333	54.2857	85	77.2727	71.25	68.0791	62.5	70.457
Chr11:105460598-105467725	11	105460598	105467725	+	24.2802	null					Not found	0	31.6667	26.3158	38.8889	62.2222	85	68.5185	65.2047	70.1754	62.9457	72.7273	66.129	69.5652	75.9487	76.8027	68.7582	77.673
Chr11:107414187-107421301	11	107414187	107421301	+	21.0497	Pitpnc1	ENSMUSG00000040430	phosphatidylinositol transfer protein, cytoplasmic 1 [Source:MGI Symbol;Acc:MGI:1919045]	-	gene	overlapping	0	59.7561	46.2963	59.375	49.0741	80	76.6667	86.6886	78.5681	82.9167	87.5	89.0625	76.3158	67.134	76.7636	87.0968	85.2941
Chr11:107758111-107765257	11	107758111	107765257	+	25.6444	Cacng4	ENSMUSG00000020723	calcium channel, voltage-dependent, gamma subunit 4 [Source:MGI Symbol;Acc:MGI:1859167]	-	gene	overlapping	0	27.907	25	32	15.3846	33.3333	48.3871	53.1746	32.5581	28.2051	82.8571	64.7059	83.3333	70.1449	79.8387	70.0855	76.1472
Chr11:109071154-109079495	11	109071154	109079495	+	22.9024	null					Not found	0	9.52381	31.0811	13.8889	3.44828	34.8039	10.8696	25.8772	32.7381	24.8366	81.25	54.6512	58.6957	47.0974	61	63.9552	56.0526
Chr11:109528807-109536073	11	109528807	109536073	+	23.9171	Arsg	ENSMUSG00000020604	arylsulfatase G [Source:MGI Symbol;Acc:MGI:1921258]	+	gene	overlapping	0	63.2479	62.069	51.6129	43.2624	81.4815	90.625	84.4203	69.5274	62.5	94.5946	91.3793	92.8571	96.1539	95.082	87.3333	98.5507
Chr11:109550678-109559465	11	109550678	109559465	+	25.1495	Arsg	ENSMUSG00000020604	arylsulfatase G [Source:MGI Symbol;Acc:MGI:1921258]	+	gene	overlapping	0	55.1724	50	56.5789	40.3226	82	73.2143	78.3133	59.5628	73.8636	96.875	96.2963	91.0714	93.8819	87	87.963	90.8497
Chr11:109567087-109574327	11	109567087	109574327	+	28.7431	Arsg	ENSMUSG00000020604	arylsulfatase G [Source:MGI Symbol;Acc:MGI:1921258]	+	gene	overlapping	0	29.8611	46.7742	51.3889	46.875	78.125	75	84.5411	62.5	63.1313	88.0208	88	86.3636	92.455	87.5225	90.7738	87.963
Chr11:111939677-111952180	11	111939677	111952180	+	21.9707	null					Not found	0	20.3704	15	23.4043	17.6471	62.9032	66.6667	41.6667	59.0164	42.5926	33.3333	38	42	44.7304	56	37.4113	42.9825
Chr11:114278710-114284878	11	114278710	114284878	+	22.8218	null					Not found	0	57.8125	57.1429	33.3333	70	64.1026	72.7273	92.9952	64.6154	78.1609	97.3684	83.3333	96.4286	93.421	91.9271	95.1613	92.6471
Chr11:117013988-117023691	11	117013988	117023691	+	22.4941	null					Not found	0	16.6667	8.33333	9.375	9.72222	35	36.1111	34.5238	25.8216	25	46.1538	26.5625	44	47.9167	61.3793	58.9706	52.9851
Chr11:118726900-118733072	11	118726900	118733072	+	30.1102	Rbfox3	ENSMUSG00000025576	RNA binding protein, fox-1 homolog (C. elegans) 3 [Source:MGI Symbol;Acc:MGI:106368]	-	gene	overlapping	0	27.5862	18.1818	34.4444	18.1818	67.6471	59.6154	65.4412	40.5251	42.1667	68.9655	82.7586	83.3333	66.376	64.9123	67.2297	67.6056
Chr12:7240791-7260658	12	7240791	7260658	+	27.1584	null					Not found	0	15.625	11.9048	11.5385	12.2807	41.0714	36.9565	44.5402	36.5116	35.1562	57.1429	86.6667	42.8571	54.6948	57.1237	52.1667	44.8413
Chr12:7958889-7971298	12	7958889	7971298	+	22.1679	null					Not found	0	41.2037	47.3684	61.2745	37.931	61.2903	69.3548	77.1186	65.5952	70.283	79.6296	72	87.5	87.6984	80	82.2327	85.7005
Chr12:9720170-9735218	12	9720170	9735218	+	22.9762	null					Not found	0	22.2222	21.4286	18.0556	14.8649	50	52.6316	42.9762	38.6494	47.4359	66.129	53.5714	44.1176	53.3333	38.0503	56.2189	50
Chr12:11152676-11164641	12	11152676	11164641	+	30.4015	null					Not found	0	28.8462	9.09091	27.7778	21.7391	61.9048	52	62.7193	42.2839	40.1786	68.5714	61.4286	61.4035	69.0523	76.3285	75.8772	77.4854
Chr12:12720369-12726043	12	12720369	12726043	+	21.7869	null					Not found	0	46.3415	59.6154	52.0833	60.4651	86.9565	83.3333	75.7114	70.5314	59.2625	94.5946	100	91.3043	83.1746	84.3496	89.9573	86.1842
Chr12:12726100-12739026	12	12726100	12739026	+	28.4824	null					Not found	0	36.2745	24.0741	60	57.8125	82.7586	80.5556	75.4975	81.2802	76.2963	92	75	76.4706	82.1154	84.0659	88.5621	89.3443
Chr12:24483012-24493665	12	24483012	24493665	+	25.7455	Gm16372	ENSMUSG00000057160	predicted pseudogene 16372 [Source:MGI Symbol;Acc:MGI:3648102]	-	gene	overlapping	0	56.6667	54.7619	45.9259	39.899	86	78.5714	82.532	71.4286	79.3478	93.1034	83.7209	88.5714	80.2542	87.3016	97.2789	71.0606
Chr12:25425958-25437250	12	25425958	25437250	+	21.4574	null					Not found	0	41.9048	37.931	43.4783	33.3333	62.5	68.421	61.2857	51.4124	47.8723	88.4615	77.7778	77.7778	61.453	68.3642	72.8395	77.4167
Chr12:25492259-25510290	12	25492259	25510290	+	20.9058	null					Not found	0	22.7273	17.3077	38.4615	13.3333	31.25	48.5294	54.2222	38.4058	33.0645	79.5455	41.3043	50	61.5356	57.4627	68.7943	48.6364
Chr12:30196643-30208218	12	30196643	30208218	+	23.9953	Sntg2	ENSMUSG00000020672	syntrophin, gamma 2 [Source:MGI Symbol;Acc:MGI:1919541]	-	gene	overlapping	0	63.3333	52.6316	60.3604	39.1304	94.7368	73.2143	87.2549	82.6923	79.2553	90	78.9474	87.5	88.0631	87.5	82.2222	93.3333
Chr12:31264796-31266470	12	31264796	31266470	+	20.7118	Lamb1	ENSMUSG00000002900	laminin B1 [Source:MGI Symbol;Acc:MGI:96743]	+	gene	overlapping	0	36.8421	10.7143	35	9.09091	26.3158	67.5	33.3333	60.5769	27.2727	58.1395	46.6667	93.3333	38.8889	48.8889	44.1176	61.9213
Chr12:32683818-32697265	12	32683818	32697265	+	20.5508	null					Not found	0	48.6486	53.9474	33.3333	20.3125	67.3913	62.963	63.3333	51.7857	53.2407	73.5294	72.9167	68.75	65.1515	70.3704	74.2424	73.7324
Chr12:35183611-35192481	12	35183611	35192481	+	22.4212	null					Not found	0	27.2727	25	18.9655	29.4118	57.197	37.037	64.1243	55.8201	29.4118	71.4286	66.6667	62.6437	50.8454	55.8201	56.0606	52.5
Chr12:52660463-52672816	12	52660463	52672816	+	25.4782	null					Not found	0	6.25	8.33333	31.25	16.1765	55.2632	37.8378	52.9851	40.5128	40.3101	64.5833	53.3333	28.5714	45.7407	63.2812	63.0435	43.8172
Chr12:52672821-52685305	12	52672821	52685305	+	29.0408	null					Not found	0	8.33333	19.2308	7.40741	10.4167	50	41.3793	45.0216	33.8983	40.8046	55.7692	58	71.4286	45.1087	49.7126	63.522	44.3396
Chr12:52698998-52705828	12	52698998	52705828	+	27.6547	Akap6	ENSMUSG00000061603	A kinase (PRKA) anchor protein 6 [Source:MGI Symbol;Acc:MGI:3050566]	+	gene	overlapping	0	14.2857	9.21053	23.3333	13.1579	47.2868	36.6667	46.5368	23.3092	31.6667	67.5	85.7143	44.4444	49.9084	66.0145	64.2857	64.6624
Chr12:52705857-52716399	12	52705857	52716399	+	20.3281	Akap6	ENSMUSG00000061603	A kinase (PRKA) anchor protein 6 [Source:MGI Symbol;Acc:MGI:3050566]	+	gene	overlapping	0	11.4286	16.6667	3.57143	9.45946	50	21.4286	29.8246	17.7778	6.38298	68	65.3846	37.5	32.3333	30.1389	47.0513	48.3333
Chr12:52716408-52726710	12	52716408	52726710	+	26.9107	Akap6	ENSMUSG00000061603	A kinase (PRKA) anchor protein 6 [Source:MGI Symbol;Acc:MGI:3050566]	+	gene	overlapping	0	4	28.8462	20.5426	15.3846	39.6552	28.3784	42.1739	33.5586	40.2299	83.9286	72.4138	65.3846	56.3636	65.6597	52.5253	63.9247
Chr12:52817963-52827149	12	52817963	52827149	+	20.4042	Akap6	ENSMUSG00000061603	A kinase (PRKA) anchor protein 6 [Source:MGI Symbol;Acc:MGI:3050566]	+	gene	overlapping	0	10.4167	20	14.2857	13.4146	39.7436	34.6154	34.3284	27.4011	17.2222	76	48	38.0952	50.502	38.0952	58.6957	42.3913
Chr12:59303897-59317836	12	59303897	59317836	+	22.5601	null					Not found	0	42	15.2174	7.14286	34.7826	61.7647	63.6364	48.7302	42.9577	55.2846	52.6786	59.0909	50	54.7814	53.7681	50.8772	57.6923
Chr12:76749426-76757515	12	76749426	76757515	+	21.6553	null					Not found	0	14.8148	27.7778	23.6842	15.2174	52	63.6364	49.1975	20.1613	21.1712	46.1538	76.9231	52.0833	56.1538	51.0417	53.2407	50
Chr12:77524143-77532676	12	77524143	77532676	+	20.5735	null					Not found	0	23.8095	15.3846	41.1765	40.2439	38.7097	73.6842	54.6414	45.1282	43.75	21.4286	52.9412	65.625	73.8368	82.4713	67.4603	70.8874
Chr12:80436459-80441421	12	80436459	80441421	+	32.7167	Dcaf5	ENSMUSG00000049106	DDB1 and CUL4 associated factor 5 [Source:MGI Symbol;Acc:MGI:2444785]	-	gene	overlapping	0	26.087	40.9091	50	40.7407	90.3226	53.5714	97.561	64.4444	69.5122	97.561	100	84.6154	73.6364	72.4138	96.7742	93.3333
Chr12:83607767-83618869	12	83607767	83618869	+	21.7647	null					Not found	0	22.9167	19.0476	30.8824	16.6667	42.3077	52.0833	61.4379	47.7124	42.9245	45.6522	41.1765	65	58.3333	70.3636	42.2222	42.4107
Chr12:83618920-83628882	12	83618920	83628882	+	26.0632	null					Not found	0	18.1818	27.2727	16.6667	6	58.3333	28.5714	33.3333	53.5714	45.3125	55.5556	20	77.7778	65.7143	53.0864	60.8696	68.5185
Chr12:88716031-88726484	12	88716031	88726484	+	26.6951	Nrxn3	ENSMUSG00000066392	neurexin III [Source:MGI Symbol;Acc:MGI:1096389]	+	gene	overlapping	0	41.9355	50	52.9412	36.6667	81.0811	72.9167	87.0057	66.0643	69.5402	86.3636	81.25	85.2941	89.8882	85.2459	84.1808	79.6804
Chr12:88726509-88742768	12	88726509	88742768	+	20.9575	Nrxn3	ENSMUSG00000066392	neurexin III [Source:MGI Symbol;Acc:MGI:1096389]	+	gene	overlapping	0	42.5926	60.6061	58.3333	67.7419	75	77.5	88.2432	75.4444	74.0113	97.2222	95.2381	92	88.6447	85.5721	86.4428	88.0597
Chr12:88892303-88908710	12	88892303	88908710	+	26.2824	Nrxn3	ENSMUSG00000066392	neurexin III [Source:MGI Symbol;Acc:MGI:1096389]	+	gene	overlapping	0	22	47.6191	26.7857	40	78	57.8947	71.8906	46.6184	53.7736	85.7143	60.8696	94.4444	72.6562	61.9444	74.8677	69.8068
Chr12:88947781-88966559	12	88947781	88966559	+	22.8411	Nrxn3	ENSMUSG00000066392	neurexin III [Source:MGI Symbol;Acc:MGI:1096389]	+	gene	overlapping	0	46.6667	53.125	52	48.718	70.8333	88	83.9962	48	59.4771	96.5517	95	92.8571	87.2711	83.0508	85.8333	79.023
Chr12:91321320-91329503	12	91321320	91329503	+	20.9995	4930534B04Rik	ENSMUSG00000061533	RIKEN cDNA 4930534B04 gene [Source:MGI Symbol;Acc:MGI:1922466]	-	gene	overlapping	0	46	54.8387	43.3333	45.8333	91.3043	72.9167	64.1204	67.0213	55.7143	82.6087	93.4783	80	79.9603	66.9591	61.9126	88.2979
Chr12:92062921-92077458	12	92062921	92077458	+	24.285	null					Not found	0	32.5581	59.6154	45.679	41.3043	72.7273	68.9655	75.8197	72.3214	51.8519	89.1892	87.8788	73.2143	78.6667	80.6202	82.7586	92.7536
Chr12:100259015-100269530	12	100259015	100269530	+	26.4755	null					Not found	0	23.75	25	32.4324	18.5185	39.4737	55.3571	55.9701	36.4729	40.5263	76.4706	58.3333	58.3333	69.9275	76.0417	91.6667	69.9786
Chr12:105402604-105410885	12	105402604	105410885	+	21.3815	null					Not found	0	60	30	40	38.3333	68.3333	70.5882	67.2352	65.2542	59.4771	67.1429	83.3333	65.8333	69.8357	83.7065	76.1905	67.4603
Chr12:117447562-117458447	12	117447562	117458447	+	21.9679	null					Not found	0	24.1379	55.5556	51.6667	44.2308	75.9259	75	69.2204	67.3729	51.1905	85.1852	77.5862	80	70.7265	78.8461	78.125	67.2043
Chr13:3496558-3507451	13	3496558	3507451	+	27.1422	null					Not found	0	34.0909	44.1176	41.0256	30.303	66.6667	70	85.7639	61.7647	50	92.3077	50	76.087	77.3438	83.871	86	80.7692
Chr13:12105442-12106762	13	12105442	12106762	+	21.9636	Ryr2	ENSMUSG00000021313	ryanodine receptor 2, cardiac [Source:MGI Symbol;Acc:MGI:99685]	-	gene	overlapping	0	18.75	5.76923	9.57447	0	56	0	38.3333	19.3262	9.375	41.0256	37.6923	77.2727	53.2258	40.8676	48.6275	37.8333
Chr13:19127697-19139609	13	19127697	19139609	+	21.7536	Amph	ENSMUSG00000021314	amphiphysin [Source:MGI Symbol;Acc:MGI:103574]	+	gene	overlapping	0	21.6216	45.2381	55.3571	28.5714	58.9286	78.9474	47.9167	59.7756	50	90	64.2857	85.2941	58.3333	69.1919	71.6981	66.3889
Chr13:23621443-23625806	13	23621443	23625806	+	49.1188	Hist1h1e	ENSMUSG00000051627	histone cluster 1, H1e [Source:MGI Symbol;Acc:MGI:1931527]	-	gene	overlapping	0	6.25	27.2727	17.8571	0	87.5	88.8889	82.1429	68.6403	90.3226	50.813	51.7241	100	66.9355	77.5	77.1144	76.9231
Chr13:35056734-35066398	13	35056734	35066398	+	21.4494	null					Not found	0	35.7143	66.6667	29.845	35.4167	100	58.8235	59.4167	78.8793	71.5447	78.3784	72.2222	64.7059	64.3939	56.5476	64.5202	66.3121
Chr13:37460858-37469982	13	37460858	37469982	+	28.4312	null					Not found	0	22.549	29.1667	35.5769	42.1053	62.069	56.4103	54.4271	51.3158	70	76.9231	63.6364	100	82.2511	83.0769	71.7308	73.1884
Chr13:37635836-37644877	13	37635836	37644877	+	24.1283	null					Not found	0	61.8421	55.7692	42.5	41.0714	83.3333	80	84.0136	75.6219	76.8293	91.6667	76	82.1429	88.2222	79.5597	72.3214	94.3548
Chr13:37644903-37654880	13	37644903	37654880	+	36.2515	null					Not found	0	11.9048	20	30.4348	12	62.963	62	68.6487	73.8281	62.5	65.7895	50	57.6923	75.3425	72.9167	65.4386	74.7717
Chr13:39463912-39479812	13	39463912	39479812	+	20.9901	null					Not found	0	31.8182	45.4545	39.0625	30.6452	74.1936	62.2807	61.0697	65.1042	65	64.8148	60.7143	64.5833	71.2838	65.7895	50.5952	63.5593
Chr13:40754751-40766276	13	40754751	40766276	+	22.0689	null					Not found	0	64	19.5652	46.0526	39.5833	70.8333	70.5882	59.1549	74.4681	70.922	74.5283	72.6667	80	78.9286	58.5648	63.8889	81.338
Chr13:43120382-43127776	13	43120382	43127776	+	20.9649	Phactr1	ENSMUSG00000054728	phosphatase and actin regulator 1 [Source:MGI Symbol;Acc:MGI:2659021]	+	gene	overlapping	0	60.4651	56.25	58.3333	57.7586	88	91.8919	83.6066	85.0961	92.5141	89.2857	87.8788	71.4286	78.4722	77.8607	91.9643	86.8056
Chr13:43128140-43136725	13	43128140	43136725	+	20.4838	Phactr1	ENSMUSG00000054728	phosphatase and actin regulator 1 [Source:MGI Symbol;Acc:MGI:2659021]	+	gene	overlapping	0	83.871	69.4444	62.963	55	95.1613	100	96.3415	95.8333	93.3333	97.8723	89.6552	100	81.8539	91.9492	97.973	93.7729
Chr13:44510981-44519381	13	44510981	44519381	+	25.9881	null					Not found	0	63.4921	50	39.0625	47.2222	81.25	85.5556	84.3137	59.5833	77.3809	96.4286	89.4737	91.3043	89.2694	82.2695	86.0606	90.566
Chr13:47686413-47695401	13	47686413	47695401	+	24.9501	null					Not found	0	40	40	56.25	27.5641	60.8696	79.7297	70.8772	48.3974	76.2963	90	83.3333	84.6667	76.2557	75.6863	71.9512	71.25
Chr13:48047089-48059014	13	48047089	48059014	+	21.538	null					Not found	0	53.0702	53.3333	38.8889	29.6296	50	79.6875	72.0339	76.3661	60.5263	72.7273	76.7544	63.3333	79.4177	78.5714	86.5248	70.977
Chr13:48059030-48070838	13	48059030	48070838	+	28.7314	null					Not found	0	50	52.1368	51.9231	15.3846	68.421	70.8333	85.6482	76.4151	76.5537	73.3333	87.5	92.1053	82.6389	86.8545	83.6539	79.5977
Chr13:49882430-49905396	13	49882430	49905396	+	20.2817	AC091683.1	ENSMUSG00000093976	No description	-	gene	overlapping	0	29.4118	53.8462	58.6207	35.1852	88.8889	83.3333	62.3164	60.3774	78.2051	71.0526	79.4118	46.1538	69.0141	72.1591	58.5185	76.1905
Chr13:61979497-61997547	13	61979497	61997547	+	23.0164	null					Not found	0	45.8333	34.2105	55.5556	35.7143	82.1429	85.7143	65.7143	31.2925	63.3333	73.913	100	88.8889	72.9487	79.1667	68.4615	70.8333
Chr13:61997613-62009457	13	61997613	62009457	+	25.3101	Gm12060	ENSMUSG00000059511	predicted gene 12060 [Source:MGI Symbol;Acc:MGI:3649370]	+	gene	overlapping	0	24	20	11.1111	1.6129	53.3333	50	39.6552	27.1429	25	64.7059	69.2308	25.9259	48.8889	76.1905	58.5366	36.9883
Chr13:67798439-67810904	13	67798439	67810904	+	20.3931	null					Not found	0	37.8788	9.09091	5.88235	10.7143	35.2941	50	45.122	43.3824	24.8366	46.6667	39.1304	56.5217	43.2157	54.1667	43.4641	31.746
Chr13:97949046-97955567	13	97949046	97955567	+	26.516	Rgnef	ENSMUSG00000021662	Rho-guanine nucleotide exchange factor [Source:MGI Symbol;Acc:MGI:1346016]	-	gene	overlapping	0	29.4444	25.8065	50	35.3659	55.1724	69.2308	81.0417	74.8428	41.1667	68.1818	82.1429	72.2222	73.97	83.0189	65.9483	76.5476
Chr13:97955733-97964115	13	97955733	97964115	+	29.3807	Rgnef	ENSMUSG00000021662	Rho-guanine nucleotide exchange factor [Source:MGI Symbol;Acc:MGI:1346016]	-	gene	overlapping	0	51.3158	32.7586	29.3103	21.4286	100	79.3103	75.6757	49.5833	60.1695	71.1539	80	70	71.9178	71.1539	70.2614	65.4412
Chr13:97964144-97970568	13	97964144	97970568	+	26.7786	Rgnef	ENSMUSG00000021662	Rho-guanine nucleotide exchange factor [Source:MGI Symbol;Acc:MGI:1346016]	-	gene	overlapping	0	49.0196	22	59.0909	22.8261	68.421	80.5556	73.6667	71.4286	70.7602	74.1936	85.4839	65.625	70.9877	79.1063	72.6562	66.4286
Chr13:97970689-97980680	13	97970689	97980680	+	24.6107	Rgnef	ENSMUSG00000021662	Rho-guanine nucleotide exchange factor [Source:MGI Symbol;Acc:MGI:1346016]	-	gene	overlapping	0	54.6296	59.375	30	62.963	90.7407	94.2308	74.6479	83.6111	72.4806	88.5714	95.6522	95.4545	77.7778	77.5758	83.4524	73.6889
Chr13:97989043-97997539	13	97989043	97997539	+	26.0799	Rgnef	ENSMUSG00000021662	Rho-guanine nucleotide exchange factor [Source:MGI Symbol;Acc:MGI:1346016]	-	gene	overlapping	0	52.4306	40	51.1111	28.3951	80	93.75	84.6154	63.1667	80.1736	56.9444	83.3333	73.4375	76.2222	86.1458	70.6897	73.3333
Chr13:99693432-99704306	13	99693432	99704306	+	24.5946	null					Not found	0	58.6207	53.5714	54.5455	31.6667	80	64	89.3018	74.0741	65.812	81.25	96.2963	100	83.6797	79.3103	85.7143	88.8461
Chr13:107256802-107270340	13	107256802	107270340	+	20.9002	null					Not found	0	15.625	20.6349	15.1163	24.6914	52.7778	42.3077	35.9705	50	33.6667	64.8148	42.8571	37.037	47.3744	52.4691	50.303	50
Chr13:110169358-110181049	13	110169358	110181049	+	22.4009	Rab3c	ENSMUSG00000021700	RAB3C, member RAS oncogene family [Source:MGI Symbol;Acc:MGI:1914545]	-	gene	overlapping	0	15.3409	11.7647	21.875	9.52381	31.4815	30.4348	38.3333	33.4234	34.7826	41.1765	45.2381	61.1111	46.4444	51.938	57.8431	65.0565
Chr13:111656566-111663870	13	111656566	111663870	+	20.9809	null					Not found	0	21.1712	23.8095	22.619	12.069	63.1579	58.3333	40.2263	31.2121	44.4444	51.7241	59.6774	53.8462	30.8511	45.3125	39.5833	49.7549
Chr13:111663874-111677952	13	111663874	111677952	+	21.7848	null					Not found	0	40.3226	45.4545	31.8182	47.7273	70.5882	65.3846	67.2222	64.0805	61.7647	84.6154	65.7895	65.942	75.0992	78.2486	84.3137	58.7838
Chr14:8301083-8312865	14	8301083	8312865	+	20.0981	Fam107a	ENSMUSG00000021750	family with sequence similarity 107, member A [Source:MGI Symbol;Acc:MGI:3041256]	-	gene	overlapping	0	29.2683	31.0185	50	36.25	56.0606	65	58.0303	43.7149	56.6038	61.9048	67.8571	75	55.6911	75.1134	82.3529	64.7024
Chr14:8329981-8340207	14	8329981	8340207	+	21.3237	null					Not found	0	59.6774	51.7857	42.735	25.2381	80.303	75	65.8565	62.6984	73.6111	83.871	89.6552	62.2222	76.7708	58.8235	72.6562	72.7083
Chr14:18468751-18487846	14	18468751	18487846	+	22.8466	null					Not found	0	48.2759	26.3158	36.2069	30.2632	60.7143	50	60.2478	49.248	54.6748	92.5926	61.3636	62.069	79.7325	71.8254	73.0556	76.3416
Chr14:18540023-18549183	14	18540023	18549183	+	28.0835	null					Not found	0	31.3954	59.0909	44.4444	10.8696	76.9231	76.9231	76.3889	53.1532	28.9474	85.7143	88.6364	100	78.1482	82.8571	66.6667	74.4444
Chr14:20090636-20104530	14	20090636	20104530	+	25.0775	null					Not found	0	32.6923	28.125	23.2558	37.8472	64.0625	66.6667	57.6389	49.6575	48.6364	69.3333	66.6667	73.8095	63.4615	65.8046	58.1325	81.3559
Chr14:24022817-24033766	14	24022817	24033766	+	25.2136	null					Not found	0	57.0922	51.1628	51.3514	48.6111	91.6667	84.1667	74.4944	80.787	79.1667	90.2778	89.4737	80.9524	86.9732	89.0909	89.7343	86.4979
Chr14:25249911-25259844	14	25249911	25259844	+	20.3465	null					Not found	0	31.4286	43.75	41.2281	39.4737	60.5263	44.2857	65.1042	51.2731	33.3962	88	88.5714	65	72.1667	85.9155	74.2857	73.0594
Chr14:41058795-41067848	14	41058795	41067848	+	24.3306	Dydc2	ENSMUSG00000021791	DPY30 domain containing 2 [Source:MGI Symbol;Acc:MGI:1918450]	-	gene	overlapping	0	69.0476	35.2941	42.7778	21.0526	63.6364	84.6154	64.3116	70.6897	56.7308	91.6667	75	92.3077	79.1026	63.7255	77.7778	72.6191
Chr14:66010584-66020076	14	66010584	66020076	+	24.3067	null					Not found	0	46.7742	40.7407	39.7959	54.6875	66.129	75	78.9744	58.209	55.814	76.7442	88.8889	100	78.3582	80.3571	89.1304	90.2778
Chr14:66029926-66040340	14	66029926	66040340	+	29.2177	Adam2	ENSMUSG00000022039	a disintegrin and metallopeptidase domain 2 [Source:MGI Symbol;Acc:MGI:1340894]	-	gene	overlapping	0	10.1626	37.5	5	17.8571	62.5	15.3846	43.5185	29.0054	43.1818	74.1379	57.6923	83.3333	69.382	69.1667	73.2026	66.6667
Chr14:72135026-72148820	14	72135026	72148820	+	21.2722	null					Not found	0	31.7073	16.6667	22.973	22.695	52.2727	52	43.8356	58.4459	34.2391	55.7692	60	68.75	48.4601	53.629	49.6032	42.1005
Chr14:103784640-103799423	14	103784640	103799423	+	20.2971	null					Not found	0	32.8431	32.6087	33.3333	25	78.9474	60	45.7265	52.6786	45.6522	57.4074	55	61.5385	62.4242	56.5789	61.7424	53.0556
Chr14:103829402-103842977	14	103829402	103842977	+	26.1033	Ednrb	ENSMUSG00000022122	endothelin receptor type B [Source:MGI Symbol;Acc:MGI:102720]	-	gene	overlapping	0	47.0588	45.122	41.6667	52.3809	88.2353	90.9091	77.4011	70.202	68.617	92.8571	92.3077	88.8889	82.1839	75.1741	81.828	61.3208
Chr15:5547947-5563003	15	5547947	5563003	+	24.5453	null					Not found	0	28.2609	45	39.3939	50	62.8571	63.4615	78.0423	66.2963	54.7619	80	85.1852	85	70.8056	74.7024	83.0357	76.6667
Chr15:6817787-6824809	15	6817787	6824809	+	28.62	Osmr	ENSMUSG00000022146	oncostatin M receptor [Source:MGI Symbol;Acc:MGI:1330819]	-	gene	overlapping	0	81.3953	35.1852	34.7222	53.9474	80.9524	94.2857	86.6667	74.3961	85.7639	100	90	98.1482	87.1795	90.1042	92	89.693
Chr15:7777584-7785206	15	7777584	7785206	+	25.1284	null					Not found	0	69.8198	61.9048	65.0794	45.679	86.9565	90	93.9655	92.5532	89.3939	100	93.3333	100	97.2222	92.8571	92.7536	95.6434
Chr15:10500056-10508722	15	10500056	10508722	+	21.3097	Ttc23l	ENSMUSG00000022249	tetratricopeptide repeat domain 23-like [Source:MGI Symbol;Acc:MGI:1923027]	-	gene	overlapping	0	44.5946	70	31.25	48.2759	84.6154	70.4545	74.3056	52.3809	76.8518	77.4194	88.8889	82.1429	76.6865	85.8696	75.9259	75.8929
Chr15:13250364-13268684	15	13250364	13268684	+	22.6183	null					Not found	0	39.1473	45.4545	51.6129	39.7436	89.5833	69.5652	65.8974	64.0556	71.5686	74.1936	69.4444	79.4118	76.455	71.2644	76.8708	75.9322
Chr15:13269068-13281030	15	13269068	13281030	+	25.3566	null					Not found	0	33.9744	36	22.2222	39.7727	73.6842	46.1538	65.1203	60.7692	50.4167	73.4375	78.125	78.5714	72.8495	58.3333	74.7126	68.5606
Chr15:13281220-13292951	15	13281220	13292951	+	36.3154	null					Not found	0	22.619	20.6897	14.0625	19.0476	76.9231	62.963	51.6908	53.6905	54.902	75	82.5	66.6667	65.1709	61.4035	82.2917	72.4868
Chr15:13293091-13303615	15	13293091	13303615	+	28.4521	null					Not found	0	25	10	20.6897	14.1026	38.8889	45.1613	56.8452	58.1989	40	68.1818	70	30	61.3553	62.8105	65.2778	65.9722
Chr15:13303629-13318012	15	13303629	13318012	+	31.5117	null					Not found	0	36.2319	19.6429	18.6046	16.2698	73.0769	62.5	71.7838	55.6	55.3241	44.7619	81.25	81.4815	65.1149	60.6209	62.8205	52.6423
Chr15:13516240-13534659	15	13516240	13534659	+	24.2942	null					Not found	0	51.4286	43.3333	38.75	35.5556	81.8182	72.5	76.6667	56.4677	52.3809	89.2857	80.9524	69.5652	82.1596	75.2315	78.3854	79.0909
Chr15:13556895-13576162	15	13556895	13576162	+	23.7143	null					Not found	0	30.9028	29.6296	15.625	33.6207	45.8333	50	50	38.1356	44.1176	71.4286	78.9474	55.5556	62.7451	78.607	70.2564	68.6782
Chr15:13595276-13613656	15	13595276	13613656	+	21.2837	null					Not found	0	30.303	20	32.0513	30	50	45.6522	48.4416	47.3958	47.4747	70.9677	35.2941	86	61.8721	69.7561	60	56.3272
Chr15:16936502-16950437	15	16936502	16950437	+	21.6342	null					Not found	0	53.125	66.6667	40.9091	30.7692	60.5263	88.8889	77.6316	80.5556	68.5185	75	75	75	82.0755	84.8485	77.2727	69.5175
Chr15:22617478-22634778	15	22617478	22634778	+	21.157	Cdh18	ENSMUSG00000040420	cadherin 18 [Source:MGI Symbol;Acc:MGI:1344366]	+	gene	overlapping	0	16.6667	40	9.09091	20.6349	33.3333	52.9412	47.6191	45.3704	38.1579	63.6364	82.3529	57.1429	47.4854	45.2381	32.5203	51.1628
Chr15:26914992-26935010	15	26914992	26935010	+	22.6589	null					Not found	0	22.0588	22.7273	14.1975	19.5652	52.9412	50	55.7692	46.6667	38.3333	41.1765	55.8824	50	47.3251	55.5556	43.5484	54.5455
Chr15:26976134-26989281	15	26976134	26989281	+	21.9392	null					Not found	0	32.0513	7.14286	22.7273	11.5385	38	37.5	45.8835	37.0968	60.2041	48	37.5	51.4706	60.4375	59.596	43.6567	48.6287
Chr15:27053324-27071139	15	27053324	27071139	+	20.6644	SNORA17	ENSMUSG00000088191	Small nucleolar RNA SNORA17 [Source:RFAM;Acc:RF00560]	-	gene	overlapping	0	47.5	16.6667	32.5	54.5455	66.6667	70.8333	66.5254	66.0377	50	75	63.6364	83.3333	56.8306	62.1795	46.25	71.4286
Chr15:27106566-27126246	15	27106566	27126246	+	20.4532	null					Not found	0	60.7143	45	68.9655	53.3333	90.9091	93.3333	84.8259	60.5442	76.1364	77.027	90	94.1176	75.9957	89.3678	84.5238	90.8163
Chr15:27126379-27143022	15	27126379	27143022	+	25.668	null					Not found	0	34.0909	45.614	51.3158	30.8824	70.5882	61.5385	77.2059	64.7727	60.9756	84.4828	91.6667	79.1667	71.2838	75.9477	72.8395	85.0575
Chr15:27538825-27544504	15	27538825	27544504	+	20.6415	Ank	ENSMUSG00000022265	progressive ankylosis [Source:MGI Symbol;Acc:MGI:3045421]	+	gene	overlapping	0	45	50	45.4545	38.1579	75.7143	63.2353	49.7126	52.7778	63.75	82.7586	83.3333	65.1515	86.2963	79.6364	79.5745	88.4181
Chr15:31683300-31695592	15	31683300	31695592	+	20.2061	null					Not found	0	34.9057	27.5	25	7.89474	50	36	43.7037	39.2824	31.8519	66.6667	69.0476	70.8333	45.1323	55.3571	53.6723	51.5152
Chr15:31725869-31737071	15	31725869	31737071	+	31.9186	null					Not found	0	45.4545	53.3333	22	57.0707	93.3333	89.1304	87.0614	77.4648	71.4151	88	83.3333	91.0714	85.7558	93.6842	85.9848	90.7407
Chr15:37207583-37216180	15	37207583	37216180	+	22.2651	null					Not found	0	35.7143	26.7857	26.9231	25.9259	56	64	55.5861	38.2035	42.1053	69.0476	67.7419	71.4286	55.1724	61.9403	61.995	58.9912
Chr15:37216366-37224130	15	37216366	37224130	+	26.9294	null					Not found	0	16.6667	19.4444	6.66667	16.6667	45.4545	44.7368	44.7917	39.5359	33.5152	59.7222	67.3077	66.6667	42.5	45.9524	58.9041	60.3009
Chr15:37224233-37232672	15	37224233	37232672	+	24.2107	Gm16136	ENSMUSG00000089804	predicted gene 16136 [Source:MGI Symbol;Acc:MGI:3802137]	-	gene	overlapping	0	16.129	7.14286	13.3333	5	36.5385	19.7368	55.7512	26.3514	30.0725	27.0833	64.5161	70	34.632	52.7	38.7097	57.0175
Chr15:37326417-37335541	15	37326417	37335541	+	22.4287	Grhl2	ENSMUSG00000022286	grainyhead-like 2 (Drosophila) [Source:MGI Symbol;Acc:MGI:2182543]	+	gene	overlapping	0	52.7027	57.8947	55.6604	51.3889	80.5556	77.2727	85.8974	72.2222	79.6804	92.1053	93.75	84.8214	88.4362	86.194	83.6574	84.9206
Chr15:37335542-37343752	15	37335542	37343752	+	23.7447	Grhl2	ENSMUSG00000022286	grainyhead-like 2 (Drosophila) [Source:MGI Symbol;Acc:MGI:2182543]	+	gene	overlapping	0	48.5714	40.5797	57.6923	62.6263	77.5	75	94.709	76.9577	85.4167	75	100	92.6471	77.1264	78.3333	77.7778	92.0513
Chr15:37343939-37350022	15	37343939	37350022	+	24.8157	Grhl2	ENSMUSG00000022286	grainyhead-like 2 (Drosophila) [Source:MGI Symbol;Acc:MGI:2182543]	+	gene	overlapping	0	42.1212	33.3333	33.3333	55.6818	80.6667	77.027	64.5833	76.2557	73.8525	91.1111	79.1667	75	76.6667	73.4694	49.4709	64.6465
Chr15:40769555-40789098	15	40769555	40789098	+	21.0875	Zfpm2	ENSMUSG00000022306	zinc finger protein, multitype 2 [Source:MGI Symbol;Acc:MGI:1334444]	+	gene	overlapping	0	50	25.8065	14.8148	37.037	52.7778	57.8947	47.3333	44.7917	46.5278	82.1429	61.9048	60	67.4359	74.8188	63.141	64.7436
Chr15:42455367-42475285	15	42455367	42475285	+	20.1927	Angpt1	ENSMUSG00000022309	angiopoietin 1 [Source:MGI Symbol;Acc:MGI:108448]	-	gene	overlapping	0	48.6486	52.0833	61.25	43.4343	84	81.25	83.0128	67	54.4118	70	76.1905	89.1304	74.951	81.5217	90.9722	84.5029
Chr15:42494301-42515272	15	42494301	42515272	+	23.6891	Angpt1	ENSMUSG00000022309	angiopoietin 1 [Source:MGI Symbol;Acc:MGI:108448]	-	gene	overlapping	0	51.4706	38.0952	24.1379	24.0741	61.5385	71.0526	70.8333	52.9412	48.1667	75.8064	90.7407	39.1304	68.633	65	71.1539	74.5902
Chr15:42566706-42591810	15	42566706	42591810	+	29.5881	Angpt1	ENSMUSG00000022309	angiopoietin 1 [Source:MGI Symbol;Acc:MGI:108448]	-	gene	overlapping	0	26	23.0769	50	30.9524	65.625	72.5	56.3218	55	55.4054	80.6452	96.1539	65	77.2024	79.7619	83.7963	77.2109
Chr15:42610013-42631028	15	42610013	42631028	+	25.5433	Angpt1	ENSMUSG00000022309	angiopoietin 1 [Source:MGI Symbol;Acc:MGI:108448]	-	gene	overlapping	0	40.2778	14.2857	7.40741	29.0323	52	52.3809	63.5246	42.904	38.9937	66.6667	68.421	63.6364	59.7701	59.3023	59.375	53.0612
Chr15:42631293-42648887	15	42631293	42648887	+	29.1317	Angpt1	ENSMUSG00000022309	angiopoietin 1 [Source:MGI Symbol;Acc:MGI:108448]	-	gene	overlapping	0	37.7193	41.6667	44.2308	16.6667	65	57.8947	76.25	46.4912	62.9032	85.7143	92.8571	92.3077	81.3131	80.3763	67.3913	80.9524
Chr15:42649030-42658881	15	42649030	42658881	+	23.7166	Angpt1	ENSMUSG00000022309	angiopoietin 1 [Source:MGI Symbol;Acc:MGI:108448]	-	gene	overlapping	0	52.9412	61.1111	53.3333	16.6667	90	63.6364	87.8571	61.5385	70	100	92.8571	78.5714	79.8851	87.5	62.5	52.4
Chr15:43388933-43412287	15	43388933	43412287	+	22.8282	null					Not found	0	52.5	56.25	33.3333	45.6989	66.6667	80	73.5119	61.6279	67.1717	81.4815	80.9524	96.4286	70	82.3899	79.4574	88.8889
Chr15:65997115-66014383	15	65997115	66014383	+	23.8476	Kcnq3	ENSMUSG00000056258	potassium voltage-gated channel, subfamily Q, member 3 [Source:MGI Symbol;Acc:MGI:1336181]	-	gene	overlapping	0	20.3125	28.5714	45	45.9459	59.375	59.375	65.7534	56.6038	43.8597	88	80.7692	67.5	68.4739	69.5652	70.0292	73.5577
Chr15:70035029-70063167	15	70035029	70063167	+	27.908	null					Not found	0	45.8333	53.9216	24.3902	44.6429	61.1111	55	87.963	71	60	100	91.1765	81.8182	91.3691	81.3636	90.566	84.6154
Chr15:74053396-74063881	15	74053396	74063881	+	25.9193	null					Not found	0	22.449	40.7407	29.0323	22.8571	43.5897	63.8298	58.5526	38.8657	42.3333	93.3333	69.4444	66.6667	65.7313	80.9524	75	66.9014
Chr15:74084374-74094677	15	74084374	74094677	+	31.0513	null					Not found	0	26.3889	30.303	31.0345	36.8056	82.5	58.9744	70.3704	39.0476	40.9091	72.2222	84.7826	90.7407	78.5938	79.0698	86.25	90.7801
Chr15:74094696-74106400	15	74094696	74106400	+	21.6462	null					Not found	0	39.1473	31.8182	48.718	30.5556	75.9259	42.8571	70.3657	48.6222	36.4198	82.2222	78.125	70.8333	75.1029	79.5833	67.1233	74.2424
Chr15:74118587-74126869	15	74118587	74126869	+	26.2988	null					Not found	0	36.5385	9.375	38.5417	25	57.1429	39.2857	52.5641	43.3333	45.0781	80.4348	63.2353	75	76.8421	77.5641	68.6567	76.1905
Chr15:74188167-74197813	15	74188167	74197813	+	29.3087	null					Not found	0	18.0851	27.0833	24.7126	11.1111	53.3333	33.871	57.7839	17.9211	20.0249	73.6842	74.1379	70.4545	72.3629	81.6176	83.0645	86.63
Chr15:80599948-80608990	15	80599948	80608990	+	21.3593	null					Not found	0	51.7857	66.6667	61.5385	66.6667	84.375	96.875	86.1111	78.7879	87.037	90.4762	90	95.6522	86.2319	90.2778	94.9153	97.3684
Chr15:80609013-80616394	15	80609013	80616394	+	39.2464	null					Not found	0	26.1905	30	16.6667	40	56.5217	93.5484	76.1905	75.6614	68.6274	89.3939	84.6154	82.7586	91.4319	75.8518	90.6609	74.6032
Chr15:86879708-86887665	15	86879708	86887665	+	21.0947	null					Not found	0	14.8148	22.5	15.2174	7.14286	32.5581	51.2195	38.3099	34.6847	14.1509	40.7895	50.3546	36.9919	57.6779	59.9034	49.269	52.4592
Chr15:86887908-86899281	15	86887908	86899281	+	28.8834	null					Not found	0	9.72222	13.6364	9.28571	17.1053	42.1053	52.9412	42.7711	37.8667	24.4444	62.963	65	73.3333	59.5395	42.1212	58.5714	51.0204
Chr15:86899301-86912323	15	86899301	86912323	+	33.8786	null					Not found	0	7.5	14.5161	9.18367	7.75194	51.7241	54.3478	33.3333	42.549	30.9524	63.6364	68.9189	65.8333	62.75	66.6667	56.5217	62.7148
Chr15:86912473-86921536	15	86912473	86921536	+	30.8895	null					Not found	0	8.57143	13.8889	16.129	4.44444	33.3333	45	48.9583	41.1616	22.5	77.7778	65.9091	70.8333	48.4491	58.1019	62.1693	52.5974
Chr15:86921631-86930729	15	86921631	86930729	+	20.3815	null					Not found	0	0	10	6.41026	6.12245	26.6667	7.14286	32.5	17.0513	13.0435	38.8889	72.7273	48.2759	30.0813	41.9643	35.0575	37.037
Chr15:88199330-88209359	15	88199330	88209359	+	25.3843	null					Not found	0	42.803	55.7692	28.8136	43.2432	81.0345	58.5366	76.0069	61.9913	71.7262	79.1667	73.3333	93.5484	77.5585	85.5333	76.5568	81.2261
Chr15:88432605-88441474	15	88432605	88441474	+	22.4045	null					Not found	0	11.3208	9.375	12.1622	9.48276	28.9474	36	37.5	37.5114	26.4151	59.2593	43.5484	52.9412	41.7603	46.7532	34.4633	40.1099
Chr15:94013791-94025076	15	94013791	94025076	+	26.1572	null					Not found	0	20.5128	46.4286	18.4211	6.14035	55.3571	44.5946	65.5208	58.0952	48.4127	81.25	54.1667	50	52.4342	52.957	65.7576	59.1146
Chr15:101445430-101455100	15	101445430	101455100	+	24.2037	1700011A15Rik	ENSMUSG00000063971	RIKEN cDNA 1700011A15 gene [Source:MGI Symbol;Acc:MGI:1913572]	+	gene	overlapping	0	8	21.6216	5.71429	12.7907	47.5	20.6667	37.9227	24.4589	29.8387	40.4762	64.1026	53.5714	43.2171	66.4414	65.4321	42.1687
Chr15:103118389-103129359	15	103118389	103129359	+	20.6776	null					Not found	0	20.4082	22	27.8912	18.5185	50	56.25	32.3809	34.5785	31.8966	55.8824	74.359	69.4444	57.8571	45.0222	37.5	53.9855
Chr16:10318337-10328360	16	10318337	10328360	+	20.6225	null					Not found	0	9.09091	27.7778	15	4.28571	60	37.5	37.3582	34.7953	39.2308	38.8889	33.3333	47.0588	41.1765	42.6923	41.6667	37.6068
Chr16:13015179-13031566	16	13015179	13031566	+	21.0314	null					Not found	0	18.75	17.8571	26.1905	18.0952	39.1304	38.7097	42.4797	28.1073	30.1282	81.4286	50	53.8462	50.8658	63.2883	49.2537	57.4859
Chr16:20918215-20931841	16	20918215	20931841	+	21.2618	null					Not found	0	77.7778	71.4286	66.6667	47.0588	80	100	91.6667	75.7576	96.9298	100	100	100	93.5185	96.875	95.8333	96.5278
Chr16:24167777-24180461	16	24167777	24180461	+	21.2427	null					Not found	0	61.4286	34	38.2353	21.5686	64.2857	90.4762	52.1127	62.2024	56.25	69.5652	54.0541	58.3333	75.9115	74.359	71.0526	71.9635
Chr16:24339751-24348237	16	24339751	24348237	+	20.5989	null					Not found	0	19.7368	16.6667	30.9524	7.77778	23.3333	47.3684	41.0985	30.9662	33.8435	48.4375	64.4444	62.963	45.9158	54.5573	53.7037	52.4123
Chr16:29899492-29907955	16	29899492	29907955	+	20.2072	null					Not found	0	66.1765	57.1429	70	41.6667	97.5	89.3939	78.0423	75.3571	57.6087	93.3333	96.6667	95.4545	85.3658	90.6863	80.4598	87.7778
Chr16:29930770-29939311	16	29930770	29939311	+	28.2957	null					Not found	0	45	45	74.2857	33.3333	88.4615	85.4839	80.3653	82.5137	91.6667	81.8182	92.8571	93.3333	92.029	81.1594	86.8421	81.0606
Chr16:37954084-37962090	16	37954084	37962090	+	21.7285	Gpr156	ENSMUSG00000046961	G protein-coupled receptor 156 [Source:MGI Symbol;Acc:MGI:2653880]	+	gene	overlapping	0	32.7586	26.3158	33.3333	25.9259	53.8462	35.7143	56.7633	39.6226	50	66.6667	68.421	65	67.9012	66.6667	74.5699	61.6071
Chr16:39267164-39287306	16	39267164	39287306	+	22.1	null					Not found	0	45.122	33.3333	60.4167	26.7857	75	46.875	71.25	50.1938	55.8333	90	88	65.625	83.9744	89.8374	72.043	65.625
Chr16:49159582-49167696	16	49159582	49167696	+	24.3806	Myh15	ENSMUSG00000092009	myosin, heavy chain 15 [Source:MGI Symbol;Acc:MGI:3643515]	+	gene	overlapping	0	62.069	81.8182	43.4783	41.6667	76	100	94.2308	82.2464	83.6957	91.6667	95	84.7826	87.1212	89.1414	94.5355	93.1694
Chr16:49913369-49922660	16	49913369	49922660	+	25.8019	Cd47	ENSMUSG00000055447	CD47 antigen (Rh-related antigen, integrin-associated signal transducer) [Source:MGI Symbol;Acc:MGI:96617]	+	gene	overlapping	0	27.7778	42.1875	34.1667	35.3659	68.9655	75	64.5699	50.505	49.5946	86.2069	58.6207	62.069	68.1183	82.3944	86.9231	77.305
Chr16:95033682-95046514	16	95033682	95046514	+	20.0986	null					Not found	0	11.1111	10	4.28571	9.72222	43.9024	44.8276	29.1548	26.3441	20.1852	44.6429	30.7692	36	37.5	35.1562	31.7708	42.6768
Chr17:4652833-4663340	17	4652833	4663340	+	22.6188	null					Not found	0	27.0833	50	64.2857	53.0303	73.8095	66.6667	78.75	58.3333	71.5447	93.3333	89.4737	83.3333	71.6435	88.0435	88.3333	83.2323
Chr17:4663498-4677630	17	4663498	4677630	+	27.955	null					Not found	0	38.0952	51.3889	53.2258	38.8889	66.6667	67.9012	86.8893	78.0864	77.2222	92.1875	100	91.6667	83.4868	81.0734	75.8064	89.0909
Chr17:4677957-4690726	17	4677957	4690726	+	28.7438	AC168269.1	ENSMUSG00000096200	No description	+	gene	overlapping	0	26.4706	50	21.4286	46.2963	88.2353	64.2857	69.0476	61.9048	40	88.2353	92.3077	64.5833	80.9524	92.9167	81.5972	68.5185
Chr17:6013437-6020746	17	6013437	6020746	+	27.3609	Synj2	ENSMUSG00000023805	synaptojanin 2 [Source:MGI Symbol;Acc:MGI:1201671]	+	gene	overlapping	0	17.8571	43.0108	31.6327	34.375	64.2857	61.7647	55.0388	63.2275	71.5556	75	81.25	80.9524	68.8365	60.7143	65.4471	66.2338
Chr17:8634569-8642392	17	8634569	8642392	+	21.506	Pde10a	ENSMUSG00000023868	phosphodiesterase 10A [Source:MGI Symbol;Acc:MGI:1345143]	+	gene	overlapping	0	75	47.5	45.4545	54.7619	76.4706	71.4286	78.5714	75.6039	78.7879	95.8333	70.5882	100	91.5254	93.2203	90	91.2281
Chr17:14461055-14470489	17	14461055	14470489	+	28.0878	null					Not found	0	14.2857	20.6897	8	9.77012	39.5833	37.5	41.9231	52.9412	37.6812	51.5625	66.6667	66.6667	57.5203	66.5	42.3977	46.0476
Chr17:14470501-14479438	17	14470501	14479438	+	22.4887	null					Not found	0	17.8571	8.69565	14.2857	23.913	29.2683	31.25	40.0362	41	22.3404	51.6667	50	70.7143	52.7778	57.277	50.2083	63.4328
Chr17:15242141-15251664	17	15242141	15251664	+	23.2271	null					Not found	0	28.3333	15	22.619	18.5714	48	46.4286	40.6118	33.1081	31.3726	68.75	59.6154	62	69.8925	63.1455	50.5556	56.1782
Chr17:31337416-31345357	17	31337416	31345357	+	28.548	Slc37a1	ENSMUSG00000024036	solute carrier family 37 (glycerol-3-phosphate transporter), member 1 [Source:MGI Symbol;Acc:MGI:2446181]	+	gene	overlapping	0	18.9189	8.33333	16.6667	21.6216	72.7273	40.2778	46.0586	40.5983	44.8925	53.6232	62.1212	72.7273	60.7527	47.541	58.7778	49.3137
Chr17:34680388-34685491	17	34680388	34685491	+	24.3817	Tnxb	ENSMUSG00000033327	tenascin XB [Source:MGI Symbol;Acc:MGI:1932137]	+	gene	overlapping	0	36.5854	37.9032	21.2766	30.2326	73.3333	44.5946	50.9259	41.954	53.1915	52.6316	86.8421	63.6364	81.3406	73.7589	73.9726	75
Chr17:34714763-34719009	17	34714763	34719009	+	23.6789	Tnxb	ENSMUSG00000033327	tenascin XB [Source:MGI Symbol;Acc:MGI:1932137]	+	gene	overlapping	0	18.1818	35	11.7647	13.3333	48.4848	23.0769	44.4149	38.7931	37.5887	72.7273	64.2857	33.3333	57.2659	75	67.9104	55.5983
Chr17:34719018-34726287	17	34719018	34726287	+	23.1098	Tnxb	ENSMUSG00000033327	tenascin XB [Source:MGI Symbol;Acc:MGI:1932137]	+	gene	overlapping	0	4.7619	16.6667	8.92857	6.25	34.4828	15.3846	52.6316	24.951	9.52381	67.8571	50	43.3333	46.8137	46.7593	50	42.7083
Chr17:35700204-35702019	17	35700204	35702019	+	46.3288	Ddr1	ENSMUSG00000003534	discoidin domain receptor family, member 1 [Source:MGI Symbol;Acc:MGI:99216]	-	gene	overlapping	0	0	87.1795	0	25	97.3684	81.4815	88.7097	93.617	94.3841	95.6522	80	100	78.2917	67.1053	96.0784	88.3721
Chr17:48791484-48802878	17	48791484	48802878	+	22.0109	null					Not found	0	71.875	58.9286	59.375	40.7407	88.8889	92.5926	91.4216	67.9325	62.3457	91.6667	100	84.2105	91.1458	91.9271	89.6825	92.2222
Chr17:64957758-64969835	17	64957758	64969835	+	23.9896	null					Not found	0	10.5263	15.625	12.5	20.4545	43.4783	25.9259	31.0606	27.3438	25.9615	66.6667	61.1111	53.1532	49.2674	73.7923	61.0063	50.3968
Chr17:73889024-73895559	17	73889024	73895559	+	20.6242	Xdh	ENSMUSG00000024066	xanthine dehydrogenase [Source:MGI Symbol;Acc:MGI:98973]	-	gene	overlapping	0	40.3846	38.4615	51.8519	64.5833	65	76.6667	66.129	75.1344	49.3711	70.5882	100	93.3333	81.7708	84	87.1795	69.6429
Chr17:73908563-73919733	17	73908563	73919733	+	23.0449	Xdh	ENSMUSG00000024066	xanthine dehydrogenase [Source:MGI Symbol;Acc:MGI:98973]	-	gene	overlapping	0	72.7273	44.8276	61.5385	41.2037	88	75	80.9829	72.3005	71.2418	90.3226	100	91.6667	88.0601	88.7978	93.5185	90.3333
Chr17:73919769-73929261	17	73919769	73929261	+	26.8249	Xdh	ENSMUSG00000024066	xanthine dehydrogenase [Source:MGI Symbol;Acc:MGI:98973]	-	gene	overlapping	0	62.8205	43.4783	35	40.9091	70.9677	87.5	73.1801	63.1643	42.328	90	91.6667	96.875	87.7604	90.3846	92.029	94.9153
Chr17:73929317-73940074	17	73929317	73940074	+	29.3149	Xdh	ENSMUSG00000024066	xanthine dehydrogenase [Source:MGI Symbol;Acc:MGI:98973]	-	gene	overlapping	0	23.4375	32.6923	46.2963	46.1538	68.1818	67.1053	71.6475	55.4645	54.6448	75	100	82.1429	90.9091	88.2184	75.3846	89.1304
Chr17:73940194-73954672	17	73940194	73954672	+	21.4078	Xdh	ENSMUSG00000024066	xanthine dehydrogenase [Source:MGI Symbol;Acc:MGI:98973]	-	gene	overlapping	0	35.2273	56.25	32.2581	50	67.8161	49.3243	58.9231	51.3725	49.8148	89.4737	95.4545	75	79.6935	77.7778	95.1389	83.3333
Chr17:73969369-73985608	17	73969369	73985608	+	35.3493	null					Not found	0	47.6191	27.7778	32.8571	40.5405	82.1429	78.5714	80.2416	74.0476	59.2593	85.8974	96.2963	87.037	86.3542	95.7447	92.1569	91.9192
Chr17:86196213-86204010	17	86196213	86204010	+	23.5844	Prkce	ENSMUSG00000045038	protein kinase C, epsilon [Source:MGI Symbol;Acc:MGI:97599]	+	gene	overlapping	0	53.6585	38.5417	52.8571	7.8125	40	71.4286	77.7778	37.459	51.4286	73.0769	83.7398	88.2353	83.2341	75.1282	85.9589	74.6753
Chr17:86204017-86210208	17	86204017	86210208	+	27.0478	Prkce	ENSMUSG00000045038	protein kinase C, epsilon [Source:MGI Symbol;Acc:MGI:97599]	+	gene	overlapping	0	8.54701	14.4737	12.1622	52.9412	51.4286	34.4828	48.0263	33.2192	26.2346	81.579	73.3333	86.3636	66.8724	74.1071	56.4815	75.4098
Chr17:86210212-86217683	17	86210212	86217683	+	25.0708	Prkce	ENSMUSG00000045038	protein kinase C, epsilon [Source:MGI Symbol;Acc:MGI:97599]	+	gene	overlapping	0	10.6667	15	31.6667	25.4167	25	25.9259	76.9531	21.6667	27.3585	60.7143	60	83.3333	74.269	74.6575	60.1852	69.697
Chr17:86218024-86227182	17	86218024	86227182	+	23.5039	Prkce	ENSMUSG00000045038	protein kinase C, epsilon [Source:MGI Symbol;Acc:MGI:97599]	+	gene	overlapping	0	25.7246	27.7778	10.9375	25	52.1739	35.9375	62.8514	24.4624	40.9091	68.75	57.8947	61.9048	62.7083	73.8095	62.931	42.6471
Chr18:3217476-3222238	18	3217476	3222238	+	21.8922	null					Not found	0	26.3158	22.2222	14.2857	31.1594	62.5	63.3333	64.7727	51.7045	56.5217	60	81.8182	22.2222	40.625	54.878	23.6111	35.8586
Chr18:4655620-4662863	18	4655620	4662863	+	28.7087	9430020K01Rik	ENSMUSG00000033960	RIKEN cDNA 9430020K01 gene [Source:MGI Symbol;Acc:MGI:2685174]	+	gene	overlapping	0	25	33.3333	35.7143	18.1818	93.3333	88.8889	71.4744	67.6263	77.2727	34.6154	53.5714	63.6364	55.1562	54.8077	55.0725	57.6191
Chr18:16702623-16716096	18	16702623	16716096	+	20.2138	Cdh2	ENSMUSG00000024304	cadherin 2 [Source:MGI Symbol;Acc:MGI:88355]	-	gene	overlapping	0	81.4286	65	57.8125	51.5432	94.1176	93.3333	92.5121	89	80.9524	93.5484	93.75	76.6667	93.7198	93.7318	88.0208	95.5975
Chr18:20747268-20757500	18	20747268	20757500	+	22.0815	null					Not found	0	17.8862	26.4706	31.25	25	58.8235	66.129	48.4568	56.7568	46.1957	54.6875	47.0588	52.1739	56.2346	61.1582	46.2418	53.169
Chr18:20757555-20770178	18	20757555	20770178	+	20.2779	null					Not found	0	42.4242	42.8571	44.4444	29.6296	88.4615	66.0714	64.6667	66.6667	48.7879	65.8333	58.3333	75	67.4603	64.8438	64	65.5738
Chr18:22164660-22184818	18	22164660	22184818	+	20.2801	4921528I01Rik	ENSMUSG00000024306	RIKEN cDNA 4921528I01 gene [Source:MGI Symbol;Acc:MGI:1918200]	-	gene	overlapping	0	36.7647	53.2258	47.1429	21.2644	84.6154	73.0769	68.4783	57.3232	38.1579	73.2143	88.2353	52.1739	59.9265	58.3602	69.1919	72.4702
Chr18:30497597-30513179	18	30497597	30513179	+	27.8494	null					Not found	0	25.9259	69.0476	38.8889	33.3333	75.9259	72.2222	66.2698	59.1772	63.5753	94.8718	76.9231	84.6154	90.2439	83.3333	85.3107	96.9231
Chr18:35034424-35042895	18	35034424	35042895	+	21.9977	null					Not found	0	27.4194	47.8261	49.5238	39.7849	81.0345	63.8889	74.4624	62.7273	52.0325	77.027	63.3333	70.8333	63.0342	75.7862	78.8667	78.9062
Chr18:35042907-35051646	18	35042907	35051646	+	25.8618	null					Not found	0	50.7936	53.125	43.5606	42.3077	78.2609	73.6434	81.2261	69.3416	75.672	88.8889	91.8919	89.5833	80.7359	83.6498	85.0242	82.9114
Chr18:35051690-35064276	18	35051690	35064276	+	20.1593	null					Not found	0	46.9697	36.6667	35.2941	50.7407	73.6842	60.2564	70.9064	63.7131	66.1765	96	80	58.5714	60.743	63.7387	69.3932	64.0097
Chr18:38093826-38100889	18	38093826	38100889	+	24.3741	null					Not found	0	54.2857	31.0811	30.4878	31.7204	59.0909	48.5294	58.75	57.0877	56.2092	86.9565	64.8148	90.7407	74.9042	80.5921	87.1111	73.2587
Chr18:41875233-41885989	18	41875233	41885989	+	26.9001	Prelid2	ENSMUSG00000056671	PRELI domain containing 2 [Source:MGI Symbol;Acc:MGI:1924869]	-	gene	overlapping	0	11.4286	18.1818	23.75	32.2222	70	50	59.507	40.3756	42.1769	47.6191	75.8621	54.2857	58.1481	63.3929	66.3333	55.3333
Chr18:41901305-41913211	18	41901305	41913211	+	22.7451	Prelid2	ENSMUSG00000056671	PRELI domain containing 2 [Source:MGI Symbol;Acc:MGI:1924869]	-	gene	overlapping	0	24.3902	32.6087	36.3636	10.3448	60	56.8182	52.548	40.7233	48.75	64.8148	64	64.5161	35.3175	55.7692	66.6667	62.0238
Chr18:41913294-41925147	18	41913294	41925147	+	23.427	Prelid2	ENSMUSG00000056671	PRELI domain containing 2 [Source:MGI Symbol;Acc:MGI:1924869]	-	gene	overlapping	0	29.1667	15.7895	18.1373	31.8182	55.5556	40.7407	39.6552	62.0968	50	71.7391	41.8919	59.1398	51.5174	55.6818	56.1403	72.9532
Chr18:43210621-43226087	18	43210621	43226087	+	22.4503	Stk32a	ENSMUSG00000039954	serine/threonine kinase 32A [Source:MGI Symbol;Acc:MGI:2442403]	+	gene	overlapping	0	32.7586	14.2857	9.09091	32.8125	42.1053	42.1053	37.949	32.1839	23.5772	70.8333	65	65	68.6111	66.6667	57.2727	63.8462
Chr18:43307382-43316897	18	43307382	43316897	+	22.9152	Stk32a	ENSMUSG00000039954	serine/threonine kinase 32A [Source:MGI Symbol;Acc:MGI:2442403]	+	gene	overlapping	0	35.1852	37.931	26.0417	54.3478	58.6957	62.963	61.5385	58.3333	46.3768	82.6087	84.6154	58.1197	83.0952	78.9683	81.3559	74.2009
Chr18:52650942-52666718	18	52650942	52666718	+	25.0955	1700034E13Rik	ENSMUSG00000024532	RIKEN cDNA 1700034E13 gene [Source:MGI Symbol;Acc:MGI:1925664]	+	gene	overlapping	0	26.25	23.3333	6.06061	28.5714	47.5	60.7143	57.5904	47.6852	39.3939	57.8947	80	50.5556	52.549	54.5763	52.5862	48.7013
Chr18:52666749-52681133	18	52666749	52681133	+	26.5809	null					Not found	0	27.7778	25	16.6667	19.6429	70	58.3333	50.2058	49.183	36.3194	65.1961	58	66.6667	53.6966	68.6567	55.4645	56.8783
Chr18:56620297-56626248	18	56620297	56626248	+	24.6371	null					Not found	0	42.8571	46.6667	42.5532	53.7037	80.9524	78.9474	68.4108	66.3934	79.7297	86.8687	78.7879	78.2609	83.7209	77.4419	88.806	79.4118
Chr18:58964554-58974364	18	58964554	58974364	+	31.4014	Adamts19	ENSMUSG00000053441	a disintegrin-like and metallopeptidase (reprolysin type) with thrombospondin type 1 motif, 19 [Source:MGI Symbol;Acc:MGI:2442875]	+	gene	overlapping	0	45.5556	65.5172	52.6667	37.037	96.1539	93.6508	93.105	87.6488	88.6792	96.6667	83.871	85.7143	94.8039	95.3846	88.9785	89.8438
Chr18:61112600-61122722	18	61112600	61122722	+	24.3294	Csf1r	ENSMUSG00000024621	colony stimulating factor 1 receptor [Source:MGI Symbol;Acc:MGI:1339758]	+	gene	overlapping	0	41.3194	81.8182	35.8974	40.9091	87.5	95	81.5556	87.6042	81.2169	72.3404	86.7647	79.7297	78.7462	86.2637	70	70.1219
Chr18:61971413-61980225	18	61971413	61980225	+	20.1231	Sh3tc2	ENSMUSG00000045629	SH3 domain and tetratricopeptide repeats 2 [Source:MGI Symbol;Acc:MGI:2444417]	+	gene	overlapping	0	14	10	25.3086	12.5	46.9697	42.5	31.8333	38.9286	18.6441	72.2222	47.6191	51.4706	37.7715	63.3333	25.3086	30.5952
Chr18:62017417-62028622	18	62017417	62028622	+	27.8974	null					Not found	0	53.8462	40.3226	36.5385	45.2381	89.0625	78.5714	81.7949	76.8293	70.6897	83.3333	100	77.0833	80.0725	71.7742	81.2057	76.2712
Chr18:65051374-65059866	18	65051374	65059866	+	23.0545	Nedd4l	ENSMUSG00000024589	neural precursor cell expressed, developmentally down-regulated gene 4-like [Source:MGI Symbol;Acc:MGI:1933754]	+	gene	overlapping	0	36.2069	67.8571	39.0625	37.5	85.1852	83.3333	81.5574	70.3704	80	75	73.3333	90.4762	54.0873	74.2138	59.6491	71.6667
Chr18:65131509-65139243	18	65131509	65139243	+	28.2325	Nedd4l	ENSMUSG00000024589	neural precursor cell expressed, developmentally down-regulated gene 4-like [Source:MGI Symbol;Acc:MGI:1933754]	+	gene	overlapping	0	54.5045	34.2105	49.2754	40.2778	81.25	89.4737	81.8182	87.069	83.3333	81.9444	95.6522	69.3548	72.5352	70.8333	77.3809	84.0909
Chr18:67010343-67026084	18	67010343	67026084	+	24.8176	null					Not found	0	19.1919	32.6923	23.6842	18.1818	55	30	65.2778	29.5455	28.1008	80	69.5652	64.1667	70.8333	64.1844	70.6897	57.6389
Chr18:67034283-67046074	18	67034283	67046074	+	21.6463	null					Not found	0	47.9167	61.1111	56.8966	51.6129	76.1905	56.8966	75.8772	64.0625	76	96.4286	100	94.4444	90.4412	94.9275	89.3035	90.6061
Chr18:67046100-67054165	18	67046100	67054165	+	34.656	null					Not found	0	20	33.3333	10.4167	17.1053	65.2778	72.2222	52.1858	59.375	26.5306	87.5	80.3571	64.5833	67.8571	78.4483	75.3268	67.1498
Chr18:67060147-67067615	18	67060147	67067615	+	27.461	null					Not found	0	5.40541	7.14286	25.8621	7.40741	31.25	46.6667	41.3502	42.3077	41.6667	57.1429	42.1053	59.2593	52.0325	50	52.7211	58.5938
Chr18:71976818-71991950	18	71976818	71991950	+	25.95	Dcc	ENSMUSG00000060534	deleted in colorectal carcinoma [Source:MGI Symbol;Acc:MGI:94869]	-	gene	overlapping	0	20.0758	35.7143	28.125	12.5	62.069	47.6191	47.4206	39.5522	41.3636	80.3571	65.625	60.5263	56.6265	60.068	67.4383	78.2284
Chr18:71992085-72009194	18	71992085	72009194	+	20.5599	Dcc	ENSMUSG00000060534	deleted in colorectal carcinoma [Source:MGI Symbol;Acc:MGI:94869]	-	gene	overlapping	0	45.4545	72.2222	45.3488	50	88.8889	90.9091	72.9688	69.3939	67.5	86.3636	93.75	77.4194	78.1094	87.9675	73.6111	77.037
Chr18:72032244-72047333	18	72032244	72047333	+	21.6466	Dcc	ENSMUSG00000060534	deleted in colorectal carcinoma [Source:MGI Symbol;Acc:MGI:94869]	-	gene	overlapping	0	14.2857	12.5	10.6383	22.449	17.3913	43.75	52.7778	33	51.1111	50	22.2222	50	47.7778	38.5	53.0556	63.388
Chr18:72047602-72067517	18	72047602	72067517	+	27.2513	Dcc	ENSMUSG00000060534	deleted in colorectal carcinoma [Source:MGI Symbol;Acc:MGI:94869]	-	gene	overlapping	0	47.3684	45.2381	31.6667	30.4348	50	90.625	76.5873	72.6415	57.6191	68.1818	75	86.6667	76.5046	86.8182	77.2109	78.7234
Chr18:72087855-72105565	18	72087855	72105565	+	23.5526	Dcc	ENSMUSG00000060534	deleted in colorectal carcinoma [Source:MGI Symbol;Acc:MGI:94869]	-	gene	overlapping	0	53.125	45	53.8462	31.8182	86.3636	88.2353	74.3464	60.2083	74.537	95	67.8571	78.9474	70.4918	78.4091	67.0455	79.529
Chr18:74911689-74921898	18	74911689	74921898	+	27.5566	null					Not found	0	30.303	27.0833	22.0588	35.7143	66.6667	57.4074	61.8362	52.9412	44.9612	64.8148	53.8462	81.25	69.1489	73.8994	78.9683	80.2273
Chr18:79658029-79680009	18	79658029	79680009	+	27.0872	null					Not found	0	25	23.6842	40.9091	13.1579	61.1111	50	57.1038	37.7358	28.8288	84.8485	53.7037	68.1818	69.5767	88.0952	73.8636	74.4186
Chr18:79751597-79767089	18	79751597	79767089	+	34.1701	null					Not found	0	21.875	18.4211	26.087	40.625	62.5	48	74.5495	42.7011	62.8571	86.3636	88.8889	81.25	79.1045	82.4561	73.0994	88.7755
Chr18:79767280-79780570	18	79767280	79780570	+	30.5526	null					Not found	0	30.303	35.1351	35.2941	41.6667	60.3448	55.7692	80.8081	41.484	54.9242	92	96.1539	95.6522	87.7612	84.0278	86.3636	88.2353
Chr19:6848333-6853196	19	6848333	6853196	+	30.1448	Ccdc88b	ENSMUSG00000047810	coiled-coil domain containing 88B [Source:MGI Symbol;Acc:MGI:1925567]	-	gene	overlapping	0	26.3158	58.3333	49	20.1493	82.1429	92.8571	67.2705	69.1333	51.4368	74.1379	79.4872	100	77.039	79.5918	83.0882	83.5526
Chr19:6869212-6883684	19	6869212	6883684	+	21.3214	null					Not found	0	51.3889	36.3636	54.7619	32.5	70.5882	80	77.451	66.129	67.5926	70.8333	64.2857	72.2222	72.5	76.0417	69.6237	71.6418
Chr19:25996898-26013202	19	25996898	26013202	+	26.728	null					Not found	0	43.4211	48	44.4444	42.8571	72.4138	55.5556	77.2727	66.4872	58.5271	93.9394	96	100	84.9206	94.9153	89.3443	79.798
Chr19:27501967-27514717	19	27501967	27514717	+	20.4622	null					Not found	0	48.8372	60	79.0323	36.4583	76.7857	88.8889	88.5824	66.1905	66.6667	95.5882	76.7857	90.7895	90.7118	87.5897	88.718	82.2034
Chr19:27529168-27541247	19	27529168	27541247	+	22.7028	null					Not found	0	47.8495	66.6667	76.5625	51.5152	87.8788	91.3043	90.3846	77.8186	78.9216	100	91.6667	100	93.2432	91.9643	90.4412	95.4918
Chr19:29684177-29687263	19	29684177	29687263	+	21.0752	null					Not found	0	30.4348	25	28.5714	16.6667	58.8235	50	42.3611	53.6111	45.4545	60.7843	53.125	41.1765	58.5833	52.9412	48.4568	70.098
Chr19:30206731-30218284	19	30206731	30218284	+	24.0912	null					Not found	0	42.3077	32.6087	20	22.9167	59.0909	54	66.1036	62.5	45.1613	55.5556	78.5714	56.3492	59.1549	72.8448	65.6863	60.1191
Chr19:32641639-32648935	19	32641639	32648935	+	20.3706	Papss2	ENSMUSG00000024899	3'-phosphoadenosine 5'-phosphosulfate synthase 2 [Source:MGI Symbol;Acc:MGI:1330223]	+	gene	overlapping	0	51.1628	31.9444	36.3636	54.7619	47.3684	54.7619	68.8525	67.9825	64.7727	63.6364	84.375	95.4545	76.625	85.446	72.963	69.5707
Chr19:34673717-34684452	19	34673717	34684452	+	33.0719	Slc16a12	ENSMUSG00000009378	solute carrier family 16 (monocarboxylic acid transporters), member 12 [Source:MGI Symbol;Acc:MGI:2147716]	-	gene	overlapping	0	32.4074	50	40.2174	37.5	62.5	76.3158	76.749	81.1644	72.2222	98.8506	91.6667	88.0952	91.0891	83.6667	96.3333	90.1852
Chr19:34684491-34700289	19	34684491	34700289	+	25.394	Slc16a12	ENSMUSG00000009378	solute carrier family 16 (monocarboxylic acid transporters), member 12 [Source:MGI Symbol;Acc:MGI:2147716]	-	gene	overlapping	0	29.5455	17.3077	40.7407	19.3548	45.9459	35.4167	56.1538	45	44.8413	80.9524	81.25	67.1875	58.3936	76.6026	76.9144	65.1515
Chr19:41431265-41438737	19	41431265	41438737	+	25.3101	null					Not found	0	21.4286	10	20	11.7647	78.9474	38.4615	29.798	51.5625	39.1304	87.5	55.1282	0	51.7094	71.1712	26.9231	57.7381
Chr19:48064709-48072507	19	48064709	48072507	+	20.3394	null					Not found	0	31.8182	19.7368	4.65116	23.913	49.1667	38.8889	49.6855	45.3704	27.0667	45.4545	44.4444	53.4483	51.7094	54.8246	54.5699	49.4928
Chr19:48072769-48082658	19	48072769	48082658	+	31.9537	null					Not found	0	19.3182	5	9.40171	4.16667	50.813	40.9091	43.4756	36.3636	27.7778	66.6667	81.1594	59.375	53.9286	57.1795	62.8514	45.977
ChrX:12249037-12254017	X	12249037	12254017	+	20.944	null					Not found	0	10.3448	1.19048	0	5.71429	32.6087	39.1304	24.4589	31.25	18.6046	42.8571	50	42	25.6098	21.6146	26.3158	28.4483
ChrX:36316813-36328485	X	36316813	36328485	+	21.1378	Lonrf3	ENSMUSG00000016239	LON peptidase N-terminal domain and ring finger 3 [Source:MGI Symbol;Acc:MGI:1921615]	+	gene	overlapping	0	36.6667	41.6667	31.8182	16.6667	72.7273	54.3478	61.5152	61.4428	45.2381	71.875	64	57.8947	49.4093	57.6087	53.8251	62.5641
ChrX:38206704-38218704	X	38206704	38218704	+	24.5343	Fam70a	ENSMUSG00000036502	family with sequence similarity 70, member A [Source:MGI Symbol;Acc:MGI:3045722]	-	gene	overlapping	0	23.6111	60	51.282	37.8788	82.0513	78.2609	73.3333	67.6882	54.6296	69.2308	89.2857	80	74.1566	70.4695	82.1429	86.1502
ChrX:48117165-48129663	X	48117165	48129663	+	29.295	Xpnpep2	ENSMUSG00000037005	X-prolyl aminopeptidase (aminopeptidase P) 2, membrane-bound [Source:MGI Symbol;Acc:MGI:2180001]	+	gene	overlapping	0	31.25	64.4444	34.6154	31.0811	72.7273	73.4375	78.8121	55.9685	61.3095	78.9474	95.6522	100	89.5604	74.5573	92.094	81.0185
ChrX:70501756-70513597	X	70501756	70513597	+	28.1802	null					Not found	0	0	88.2353	55	77.451	95.4545	91.0714	93.9394	88.0952	78.125	96.1539	100	90	100	82.8125	100	91.3043
ChrX:99180093-99190861	X	99180093	99190861	+	23.1584	null					Not found	0	37.7358	46.7742	42.6829	29.1667	63.3333	63.1579	79.1045	50	64.0805	84.2105	56.5217	76.9231	77.4775	75.2315	67.6389	80.2469
ChrX:99190920-99199521	X	99190920	99199521	+	30.9712	null					Not found	0	32.4324	21.1538	32.5581	31.5789	90.4762	58.3333	62.9101	39.2694	36.875	75	73.913	95.8333	77.8175	76.6667	83.3333	81.1111
ChrX:99199527-99209416	X	99199527	99209416	+	20.6195	null					Not found	0	36.7816	44.4444	38.0952	33.75	51.5152	50	58.6957	55.7692	49.359	79.4118	93.5484	70	71.2019	73.6111	64.693	77.1396
ChrX:99210002-99217036	X	99210002	99217036	+	44.4781	null					Not found	0	24.1379	19.0476	30.8333	14.0351	59.8485	94	84.7222	64.5455	38.2514	100	92.8571	100	91.0448	91.6667	76.7442	80.3498
ChrX:99217043-99225487	X	99217043	99225487	+	25.2875	null					Not found	0	48.5714	51.4286	39.2857	52.439	72.093	91.1765	86.1487	58.3333	55	95.2381	91.6667	75	91.2987	93.2203	87.7049	83.5616
ChrX:99225585-99236398	X	99225585	99236398	+	37.1487	null					Not found	0	30.5556	38.4615	17.5676	27.2727	58.9286	74	80.137	45.6831	43.3333	96.9697	90	96.2963	97.3529	74.4681	92.4528	91.5254
ChrX:99236430-99245702	X	99236430	99245702	+	36.0809	null					Not found	0	26.6667	20.4545	30.5556	35	78.3333	46.1111	76.9872	49.3781	35.2941	95.6522	90	92.8571	94.9588	86.4103	83.3333	93.038
ChrX:140234431-140253450	X	140234431	140253450	+	20.2309	Gm15046	ENSMUSG00000086441	predicted gene 15046 [Source:MGI Symbol;Acc:MGI:3705253]	-	gene	overlapping	0	53.8462	39.4737	43.3333	63.5714	66.2162	65.7895	83.6382	61.1111	64.8936	90.3226	78.5714	74.0741	84.6065	85.1852	84.6154	87.3016
ChrX:140270588-140277856	X	140270588	140277856	+	29.4955	Gm15046	ENSMUSG00000086441	predicted gene 15046 [Source:MGI Symbol;Acc:MGI:3705253]	-	gene	overlapping	0	49.0909	53.2258	31.7073	34.4086	100	80	69.2982	61.4198	70.5426	86	71.0526	85.7143	86.6667	85.0667	93.9394	82.8767
ChrX:140277862-140280191	X	140277862	140280191	+	42.1971	Gm15046	ENSMUSG00000086441	predicted gene 15046 [Source:MGI Symbol;Acc:MGI:3705253]	-	gene	overlapping	0	10.7143	0	0	8.33333	72.2222	53.8462	68.75	47.7564	25.9259	57.5	52.3256	89.7436	67.2807	42.9825	66.6667	80.5556
ChrX:140429757-140433564	X	140429757	140433564	+	24.6954	null					Not found	0	37.5	8.97436	17.8571	28.7879	31.25	35.2941	36.7754	54.6053	37.7451	87.5	65.3846	57.6923	67.3835	67.6101	76.5306	65.5556
ChrX:163206057-163224034	X	163206057	163224034	+	30.7052	null					Not found	0	16.6667	36	39.5833	17.3913	55.5556	50	55.8712	47.7011	41.1458	86.9565	92.8571	96.875	73.2639	84.2949	75.7292	68.018
ChrX:164355806-164364274	X	164355806	164364274	+	23.3455	Pir	ENSMUSG00000031379	pirin [Source:MGI Symbol;Acc:MGI:1916906]	+	gene	overlapping	0	53.4483	34.6154	35.7143	44.7368	58.3333	70.5882	78.0702	57.1429	77.7778	51.7241	100	85.7143	70	82.6471	85	59.1667

## Sheet: Hypermethylated 20% IFC vs SO
Additional file 10: Table S3. Differentially hypermethylated tiles (n=702) with more than 20% methylation difference in IFC compared to SO. Each tile contains information about the genome location, overlapping gene, Ensembl ID, gene description and methylation percentage in each sample.
Probe	Chromosome	Start	End	Probe Strand	Difference	Feature	ID	Description	Feature Strand	Type	Orientation	Distance	IFC1	IFC2	IFC3	IFC4	SO1	SO2	SO3	SO4	SO5	SOA1	SOA2	SOA3	SOA4	IV1	IV2	IV3
Chr1:3052962-3059925	1	3052962	3059925	+	21.1662	null					Not found	0	41.1765	63.0435	53.7037	43.75	27.7778	28.3333	34.4312	11.1111	44.6078	33.3333	55.5556	40.625	35.0605	37.7642	44.2857	41.5254
Chr1:3235547-3257822	1	3235547	3257822	+	23.338	Xkr4	ENSMUSG00000051951	X Kell blood group precursor related family member 4 [Source:MGI Symbol;Acc:MGI:3528744]	-	gene	overlapping	0	53.3333	73.3333	53.3333	50	30	25.6944	40.9091	33.9286	40.2778	50	29.1667	38.4615	50	56.8966	21.6667	37.6191
Chr1:16728723-16739410	1	16728723	16739410	+	26.0699	null					Not found	0	45.4545	72.7273	73.5294	80.9524	55.5556	37.5	19.4444	59.0909	38.8889	75	64.2857	68.75	53.3333	70	66.6667	66.6667
Chr1:26824313-26847344	1	26824313	26847344	+	27.3929	null					Not found	0	43.6937	61.1111	70.5882	45.3333	23.0769	23.5294	31.3802	37.5	23.4568	25	23.913	25	25.7576	37.9845	16.875	34.0909
Chr1:27764703-27797246	1	27764703	27797246	+	23.723	null					Not found	0	57.8125	46.875	55	55	20.5882	23.8095	33.6667	43.9024	27.7778	26.9231	38.4615	22.7273	38.3333	39.1892	32.2222	28.9683
Chr1:31441021-31458317	1	31441021	31458317	+	22.9514	null					Not found	0	59.0909	57.1429	81.4815	72.9167	33.3333	66.6667	54.4355	21.875	47.2222	74.5098	83.3333	68.75	61.2613	68.2292	73.2323	55.9524
Chr1:36703656-36709999	1	36703656	36709999	+	20.2464	Actr1b	ENSMUSG00000037351	ARP1 actin-related protein 1 homolog B, centractin beta (yeast) [Source:MGI Symbol;Acc:MGI:1917446]	-	gene	overlapping	0	85.1064	85	61.2903	75	60	13.3333	61.017	72.4138	75	65.7895	90.4255	59.0909	75	83.0508	74.5902	73.3333
Chr1:37613128-37620471	1	37613128	37620471	+	23.5555	2010300C02Rik	ENSMUSG00000026090	RIKEN cDNA 2010300C02 gene [Source:MGI Symbol;Acc:MGI:1919347]	-	gene	overlapping	0	38	53.4884	61.5385	47.8632	24	31.4286	28.5542	24	25.3521	43.4783	16.0714	30.6452	29.0303	38.3908	36.9565	20.7306
Chr1:51372978-51385749	1	51372978	51385749	+	20.2934	null					Not found	0	34.5238	37.5	33.0882	35.6322	0	32.3529	19.4915	14.2857	8.33333	37.037	36.8421	17.3913	20.5357	28.4314	26.6667	24.2938
Chr1:60553727-60566472	1	60553727	60566472	+	22.5191	Raph1	ENSMUSG00000026014	Ras association (RalGDS/AF-6) and pleckstrin homology domains 1 [Source:MGI Symbol;Acc:MGI:1924550]	-	gene	overlapping	0	78.5714	66.6667	64	61.3636	56.25	53.3333	33.6758	36.8421	45.5556	43.75	33.3333	40	48.0594	44.9594	45.082	40.8163
Chr1:71557004-71563358	1	71557004	71563358	+	21.0815	Atic	ENSMUSG00000026192	5-aminoimidazole-4-carboxamide ribonucleotide formyltransferase/IMP cyclohydrolase [Source:MGI Symbol;Acc:MGI:1351352]	+	gene	overlapping	0	60.6061	82.1429	72.5806	56.7568	48.1481	35	54.9451	55.303	41.3043	89.4737	39.1304	71.4286	55.5856	54.9394	65.1515	46.6102
Chr1:71783074-71793689	1	71783074	71793689	+	22.3855	null					Not found	0	52	37.5	41.4634	36.7647	6.81818	31.0345	20.7865	18.7229	20.3704	38.6364	17.6471	18.3908	21.124	30.6667	17.284	21.0145
Chr1:78693065-78702355	1	78693065	78702355	+	21.9744	Acsl3	ENSMUSG00000032883	acyl-CoA synthetase long-chain family member 3 [Source:MGI Symbol;Acc:MGI:1921455]	+	gene	overlapping	0	82.8125	81.8182	85	76.6667	56.5217	66.6667	59.2342	68.4615	47.1154	63.4146	78.5714	75.7576	70.4338	63.7097	61	64.2857
Chr1:78759781-78774935	1	78759781	78774935	+	26.4097	null					Not found	0	44.2308	30.7692	21.7391	41.6667	12.5	16	2.91005	3.81944	5.72917	14.2857	4	11.1111	7.58706	19.6296	21.4286	7.05128
Chr1:79997174-80005543	1	79997174	80005543	+	21.205	null					Not found	0	56	77.2727	50	60	25	58.0645	34.3434	42.5	38.1579	29.6296	27.7778	58.3333	28.3333	46.4052	32.7652	31.7073
Chr1:87154158-87154996	1	87154158	87154996	+	24.242	Ecel1	ENSMUSG00000026247	endothelin converting enzyme-like 1 [Source:MGI Symbol;Acc:MGI:1343461]	-	gene	overlapping	0	0	62.963	36.9565	11.4286	0	0	8.62745	4.34783	5	16	7.69231	7.43243	3.63636	9.88701	8.44156	0.444444
Chr1:88638893-88651014	1	88638893	88651014	+	23.4046	null					Not found	0	74.4186	62.5	75.5319	73.8562	45	62.5	44.3004	46.097	42.963	59.6774	60.7143	22	48.156	45.9524	49.495	37.3239
Chr1:88651037-88663429	1	88651037	88663429	+	25.7508	null					Not found	0	58.1395	33.3333	63.2576	38.0208	21.4286	17.2414	36.2245	12.7451	24.5455	35.2941	40.3226	56	41.746	53.8288	44.0238	38.2051
Chr1:92999303-93009592	1	92999303	93009592	+	23.5667	Aqp12	ENSMUSG00000045091	aquaporin 12 [Source:MGI Symbol;Acc:MGI:2664636]	+	gene	overlapping	0	59.6405	52.5641	62.7907	65.4762	50	32.3529	32.3948	30.0995	37.9085	36.218	30.7692	40	31.7269	40.9722	41.6667	23.9341
Chr1:93635578-93644821	1	93635578	93644821	+	37.7403	Stk25	ENSMUSG00000026277	serine/threonine kinase 25 (yeast) [Source:MGI Symbol;Acc:MGI:1891699]	-	gene	overlapping	0	41.9355	100	55.1724	64.2857	21.875	18.4211	30.6878	38.6473	28.4091	36.1111	16.6667	84.6154	35.5263	44.0678	37.1429	42.8571
Chr1:97100396-97126751	1	97100396	97126751	+	21.3828	Slco6c1	ENSMUSG00000026331	solute carrier organic anion transporter family, member 6c1 [Source:MGI Symbol;Acc:MGI:1921691]	-	gene	overlapping	0	44.6237	62.5	40.3226	38.4615	20	25	13.7255	35.1852	31.5603	23.913	25	11.5385	13.0556	29.0698	3.125	30.3419
Chr1:97818554-97828119	1	97818554	97828119	+	24.3467	Pam	ENSMUSG00000026335	peptidylglycine alpha-amidating monooxygenase [Source:MGI Symbol;Acc:MGI:97475]	-	gene	overlapping	0	37.037	42.5	33.3333	66.6667	17.1875	30.5556	14.5161	25	15.4286	13.1579	11.7647	9.09091	5.90717	26.0769	6.73077	4.34783
Chr1:97912741-97924317	1	97912741	97924317	+	21.6651	Pam	ENSMUSG00000026335	peptidylglycine alpha-amidating monooxygenase [Source:MGI Symbol;Acc:MGI:97475]	-	gene	overlapping	0	61.5079	65.2941	62.931	62.3016	29.6875	35.7143	36.3904	48.9362	55.9896	10.8696	13.5484	16.6667	13.8371	12.4038	8.90295	7.60649
Chr1:101318499-101337823	1	101318499	101337823	+	29.9316	null					Not found	0	25	54.1667	40.9091	71.4286	0	14.2857	30.6452	16.6667	28.125	16.6667	42.8571	7.14286	19.6429	62.7778	10.8696	25
Chr1:104993935-105005752	1	104993935	105005752	+	21.2196	Cdh20	ENSMUSG00000050840	cadherin 20 [Source:MGI Symbol;Acc:MGI:1346069]	+	gene	overlapping	0	94.3396	86.6667	75.8929	52.0408	33.3333	71.4286	37.6344	66.9492	70.7317	44.4444	76.8518	42.8571	53.8462	65.457	70.5556	59.375
Chr1:105760921-105767609	1	105760921	105767609	+	23.6915	null					Not found	0	39.0625	52.2727	46.4286	25	15.3846	16.6667	16.8033	23.3974	12.7451	20.3704	26.087	22.973	16.2007	17.8369	30	19.0476
Chr1:114363918-114380239	1	114363918	114380239	+	20.5438	null					Not found	0	14.2857	47.2222	21.4286	35	5.55556	10	8.54167	7.14286	13.4615	16	5.88235	0	5.55556	28.7582	4.65116	4.83871
Chr1:118855631-118863887	1	118855631	118863887	+	20.368	Gli2	ENSMUSG00000048402	GLI-Kruppel family member GLI2 [Source:MGI Symbol;Acc:MGI:95728]	-	gene	overlapping	0	50	50	46.4286	41.9355	8.82353	20.4082	44.4583	29.0541	30.8712	37.3563	59.0909	36.2069	32.9082	44.0171	47.9167	29.9194
Chr1:124510632-124533290	1	124510632	124533290	+	22.9248	null					Not found	0	40.7407	55	56.25	29.0323	15.1515	26.087	26.5046	22.9592	20.9524	26.4706	35.4839	28.8462	27.5407	36.7647	29.2553	37.037
Chr1:127564079-127572098	1	127564079	127572098	+	26.9017	Tmem163	ENSMUSG00000026347	transmembrane protein 163 [Source:MGI Symbol;Acc:MGI:1919410]	-	gene	overlapping	0	69.2308	90.9091	65	77.7778	35.7143	48.718	39.3939	70.3125	50	66.6667	39.5833	74.0741	58.3333	69.5652	69.697	63.5417
Chr1:133890044-133897904	1	133890044	133897904	+	22.3605	Optc	ENSMUSG00000010311	opticin [Source:MGI Symbol;Acc:MGI:2151113]	-	gene	overlapping	0	59.1837	59.7701	83.3333	39.3939	40.2174	39.4737	42.4242	34.4118	33.7719	70.5128	44.8276	62.5	47.3809	49.9094	54.7619	62.6623
Chr1:133897906-133906365	1	133897906	133906365	+	23.0299	Optc	ENSMUSG00000010311	opticin [Source:MGI Symbol;Acc:MGI:2151113]	-	gene	overlapping	0	64.7059	57.6923	59.375	62.5	46.2963	33.3333	37.7083	42.4621	30.3922	66.129	43.3333	27.7778	55.9397	49.6774	54.5894	44.246
Chr1:134591660-134601715	1	134591660	134601715	+	22.7525	Kdm5b	ENSMUSG00000042207	lysine (K)-specific demethylase 5B [Source:MGI Symbol;Acc:MGI:1922855]	+	gene	overlapping	0	84.2857	85.7143	86.4865	83.8235	64.0625	71.4286	66.791	48.3974	60.9453	68.5185	82.6087	67.3611	52.2222	57.9167	71.9577	58.1845
Chr1:135711941-135722079	1	135711941	135722079	+	21.3155	Csrp1	ENSMUSG00000026421	cysteine and glycine-rich protein 1 [Source:MGI Symbol;Acc:MGI:88549]	+	gene	overlapping	0	56.4516	44.2308	53.6585	58.3333	37.5	21.7391	30.6548	34.7222	34.6491	22.2222	33.3333	32.6087	26.5128	25	35.2941	35.4167
Chr1:136955706-136964097	1	136955706	136964097	+	21.5267	Nr5a2	ENSMUSG00000026398	nuclear receptor subfamily 5, group A, member 2 [Source:MGI Symbol;Acc:MGI:1346834]	-	gene	overlapping	0	88.4615	93.75	82.8125	81.25	86.1111	69.2308	40.2412	59.8889	69.7368	48	50	50	52.3408	44.2051	45.977	33.5417
Chr1:136964180-136974383	1	136964180	136974383	+	20.9396	null					Not found	0	83.3333	89.2857	79.078	88.5185	57.3171	62.963	48.1685	77.9221	74.2009	67.7083	62.963	54.5455	47.327	48.9286	44.5887	44.2308
Chr1:143777596-143789289	1	143777596	143789289	+	35.6295	Uchl5	ENSMUSG00000018189	ubiquitin carboxyl-terminal esterase L5 [Source:MGI Symbol;Acc:MGI:1914848]	+	gene	overlapping	0	91.4634	88.2353	100	83.3333	54.3478	48	49.7727	66.3793	57.1429	75	72.2222	70.3704	53.7313	61.7021	62.766	73.7421
Chr1:166002971-166005907	1	166002971	166005907	+	32.1672	null					Not found	0	50	28.5714	83.3333	23.6842	11.7647	14.2857	21.1806	9.14634	14.7727	83.3333	46.1538	31.5789	13.1818	8.51064	16.6667	13.7255
Chr1:170948264-170955579	1	170948264	170955579	+	35.7585	null					Not found	0	50	70	57.1429	75	20	28.5714	38.3333	20.6349	28.8462	8.33333	33.3333	NaN	25.641	53.4483	40.4762	11.3636
Chr1:172221626-172232082	1	172221626	172232082	+	24.6966	Atp1a4	ENSMUSG00000007107	ATPase, Na+/K+ transporting, alpha 4 polypeptide [Source:MGI Symbol;Acc:MGI:1351335]	-	gene	overlapping	0	49.6032	87.5	78.5714	56.25	49.2424	40	37.4317	45.7672	43.9815	75	52.3809	27.957	45.5114	58.6022	28.538	50
Chr1:172284891-172291039	1	172284891	172291039	+	22.0125	Igsf8	ENSMUSG00000038034	immunoglobulin superfamily, member 8 [Source:MGI Symbol;Acc:MGI:2154090]	+	gene	overlapping	0	27	54.918	27.6596	41.6667	14.2857	8.33333	14.6552	21.9409	19.7778	54.5455	34.6154	15.7895	18.2362	42.8241	28.7546	19.697
Chr1:172291198-172298052	1	172291198	172298052	+	26.352	Igsf8	ENSMUSG00000038034	immunoglobulin superfamily, member 8 [Source:MGI Symbol;Acc:MGI:2154090]	+	gene	overlapping	0	44.6808	44.1176	47.0588	34.6154	20.6897	12.1622	10.2837	19.8232	18.3721	54.7619	22.8571	9.61538	19.2337	41.954	17.2078	27.3111
Chr1:181269495-181274894	1	181269495	181274894	+	28.2129	null					Not found	0	55	73.3333	62.5	88.8889	22.5806	28.5714	47.6449	48.4277	61.3636	80	53.8462	NaN	53.7037	51.7857	51.087	40
Chr1:191062648-191066256	1	191062648	191066256	+	32.993	Tatdn3	ENSMUSG00000026632	TatD DNase domain containing 3 [Source:MGI Symbol;Acc:MGI:1916222]	-	gene	overlapping	0	42.8571	28.5714	79.4118	35.1351	2.08333	7.14286	21.3592	19.177	17.7419	35.7143	50	20.5128	20.4467	24.3333	16.0494	17.5
Chr1:191576039-191586321	1	191576039	191586321	+	26.3453	Ints7	ENSMUSG00000037461	integrator complex subunit 7 [Source:MGI Symbol;Acc:MGI:1924315]	+	gene	overlapping	0	81.25	61.5385	65.3846	55.9524	37.2549	25	46.2687	46.4286	43.4783	50	21.7391	61.5385	41.9014	39.7436	57.1918	58.642
Chr1:191669668-191685331	1	191669668	191685331	+	20.0118	null					Not found	0	87.3188	77.7778	90.2778	84	48.5714	96	60.6965	65.0901	53.8012	81.25	58.3333	48.3333	58.8967	70.4545	60.2865	55.4293
Chr1:192085532-192092416	1	192085532	192092416	+	20.2641	Traf5	ENSMUSG00000026637	TNF receptor-associated factor 5 [Source:MGI Symbol;Acc:MGI:107548]	-	gene	overlapping	0	81.3953	56	74.6032	62.5	40.8602	53.125	56.3218	51.4957	40	48.2143	54.1667	59.0909	64.3116	63.1373	46.1538	49.4048
Chr2:26140470-26146929	2	26140470	26146929	+	21.9945	C330006A16Rik	ENSMUSG00000087679	RIKEN cDNA C330006A16 gene [Source:MGI Symbol;Acc:MGI:1924939]	-	gene	overlapping	0	84.6154	85.7143	58.1395	63.3333	72.2222	39.6552	58.7719	37.7899	46.3415	41.8605	34.0909	88.8889	55.5871	41.0526	53.2308	51.4045
Chr2:27510176-27515268	2	27510176	27515268	+	23.5173	Wdr5	ENSMUSG00000026917	WD repeat domain 5 [Source:MGI Symbol;Acc:MGI:2155884]	+	gene	overlapping	0	73.0769	59.2593	94.1176	47.9167	45.2381	42.3077	38.0658	40.7173	59.0476	74.2857	47.5	61.5385	57.7778	57.0312	41.3043	59.4595
Chr2:28630605-28640292	2	28630605	28640292	+	22.1563	null					Not found	0	69.5652	51.7241	80.9524	53.8462	30.4348	47.6191	47.8836	43.3908	40	50	44.1176	50	52.2059	54.3056	51.7857	43.5065
Chr2:29862027-29869201	2	29862027	29869201	+	31.7691	2600006K01Rik	ENSMUSG00000039798	RIKEN cDNA 2600006K01 gene [Source:MGI Symbol;Acc:MGI:1917569]	-	gene	overlapping	0	46.875	59.4595	50	52.5362	14.2857	22.7273	20.2811	20.3333	24.6154	14.8148	37.5	20.6897	20.2532	26.2712	12.1212	22.2222
Chr2:29869209-29875464	2	29869209	29875464	+	29.2517	2600006K01Rik	ENSMUSG00000039798	RIKEN cDNA 2600006K01 gene [Source:MGI Symbol;Acc:MGI:1917569]	-	gene	overlapping	0	84.2105	68.421	71.6049	78.8288	56	32.9268	51.8542	43.6214	48.1707	50	72.5	88.2353	35.1255	39.4231	40.5914	45.8781
Chr2:29875470-29881981	2	29875470	29881981	+	26.0847	Cercam	ENSMUSG00000039787	cerebral endothelial cell adhesion molecule [Source:MGI Symbol;Acc:MGI:2139134]	+	gene	overlapping	0	81.3492	70.7317	72.7273	67.1429	46.6667	20	62.5	49.8889	55.4598	53.8462	50.9804	63.8889	48.5507	53.8251	51.9231	40.1826
Chr2:31109112-31117340	2	31109112	31117340	+	22.9228	Fnbp1	ENSMUSG00000075415	formin binding protein 1 [Source:MGI Symbol;Acc:MGI:109606]	-	gene	overlapping	0	66.129	69.5652	70.2128	64.5833	39.1304	36.3636	61.3333	47.7011	38.9706	36.2069	40.3846	44.1176	53.8647	47.5694	30.7407	45.1299
Chr2:31139314-31141760	2	31139314	31141760	+	25.9827	Fnbp1	ENSMUSG00000075415	formin binding protein 1 [Source:MGI Symbol;Acc:MGI:109606]	-	gene	overlapping	0	58.8235	40	44.4444	53.8462	20	5	33.0357	24.4898	33.9535	33.3333	27.7778	100	23.4649	32.7485	3.38983	17.2727
Chr2:31219414-31229798	2	31219414	31229798	+	25.4349	Gpr107	ENSMUSG00000000194	G protein-coupled receptor 107 [Source:MGI Symbol;Acc:MGI:2139054]	+	gene	overlapping	0	59.375	69.4444	66.25	76.7857	32	42.8571	50.2825	47.8495	39.6552	53.0864	55.5556	28.5714	51.5789	58.2126	57.6271	46.5517
Chr2:33537050-33544251	2	33537050	33544251	+	21.7903	null					Not found	0	61.1111	72.9167	53.5714	52.3809	41.6667	40.4762	34.0376	30.303	44.5402	51.7241	27.7778	23.5294	30	27.4306	36.9231	39.5238
Chr2:34629907-34635804	2	34629907	34635804	+	25.2044	null					Not found	0	62.1622	46.4286	58.3333	59.5238	43.9024	24.4444	27.1277	35.5397	26.0234	44.7368	18.3333	15.625	26.8333	32.2222	37.3874	29.5543
Chr2:50296601-50306818	2	50296601	50306818	+	23.4403	Mmadhc	ENSMUSG00000026766	methylmalonic aciduria (cobalamin deficiency) cblD type, with homocystinuria [Source:MGI Symbol;Acc:MGI:1923786]	-	gene	overlapping	0	43.75	32.2581	51.6129	66.6667	18.1818	26.5625	27.0299	35.2564	18.6274	41.2281	41.6667	11.7647	16.8651	10.8696	23	18.9655
Chr2:57339956-57350180	2	57339956	57350180	+	21.066	Gpd2	ENSMUSG00000026827	glycerol phosphate dehydrogenase 2, mitochondrial [Source:MGI Symbol;Acc:MGI:99778]	+	gene	overlapping	0	74.2424	79.4118	66.25	76	55.5556	73.8095	53.4188	41.0256	40.7407	34.3137	73.3333	72.7273	51.4069	49.7778	61.1111	53.1447
Chr2:57350231-57358923	2	57350231	57358923	+	24.3193	Gpd2	ENSMUSG00000026827	glycerol phosphate dehydrogenase 2, mitochondrial [Source:MGI Symbol;Acc:MGI:99778]	+	gene	overlapping	0	75.7246	77.2727	86.9369	71.6667	38.0952	67.6768	63.2692	46.9403	51.9231	80.6452	73.6842	72.4638	66.0465	73.9766	59.9594	53.0093
Chr2:65878079-65892212	2	65878079	65892212	+	22.6097	Csrnp3	ENSMUSG00000044647	cysteine-serine-rich nuclear protein 3 [Source:MGI Symbol;Acc:MGI:1925021]	+	gene	overlapping	0	45.9459	50	50.5952	45.4545	21.1538	18	26.0802	33.7121	28	10	28.5714	11.1111	18.0348	24.1071	23.3333	12.0667
Chr2:71389242-71398784	2	71389242	71398784	+	30.1365	Hat1	ENSMUSG00000027018	histone aminotransferase 1 [Source:MGI Symbol;Acc:MGI:96013]	+	gene	overlapping	0	87.5	52.6316	82.7586	90.4762	58.8235	50	43.913	46.8254	41.4634	53.3333	50	91.3043	52.451	38.2716	47.8261	47.1014
Chr2:78919734-78934217	2	78919734	78934217	+	24.0113	Ube2e3	ENSMUSG00000027011	ubiquitin-conjugating enzyme E2E 3, UBC4/5 homolog (yeast) [Source:MGI Symbol;Acc:MGI:107412]	+	gene	overlapping	0	81.579	82.3529	75.6757	66.1765	56	25	59.204	55.303	66.6667	58.6207	84.2105	70	57.0312	62.3333	59.4595	66.3095
Chr2:89351379-89376619	2	89351379	89376619	+	20.5783	Olfr1234	ENSMUSG00000075090	olfactory receptor 1234 [Source:MGI Symbol;Acc:MGI:3031068]	-	gene	overlapping	0	46.5517	21.0526	36.9565	35	23.0769	0	14.3939	18.5714	15.5172	20	13.3333	23.8095	21.1988	25.8865	19.1176	9.90991
Chr2:92361195-92367125	2	92361195	92367125	+	22.2049	Phf21a	ENSMUSG00000058318	PHD finger protein 21A [Source:MGI Symbol;Acc:MGI:2384756]	+	gene	overlapping	0	94.2857	87.5	84.1667	87.5	75.641	60.8696	73.7952	62.3457	58.1395	78.9474	69.5652	62.5	61.1111	63.4921	54.1667	49.1803
Chr2:114472224-114482931	2	114472224	114482931	+	21.7095	null					Not found	0	47.3684	45	34.4444	50	0	33.3333	16	25.9259	37.2093	NaN	40	5.55556	19.9561	16.6667	31.25	0
Chr2:117248386-117254026	2	117248386	117254026	+	26.7159	U1	ENSMUSG00000065845	U1 spliceosomal RNA [Source:RFAM;Acc:RF00003]	+	gene	overlapping	0	94.4444	94.7368	95.4545	100	66.6667	58.6957	71	88.1944	62.6582	100	92.3077	100	92.3913	68.3099	76.2295	90.8163
Chr2:121080757-121093914	2	121080757	121093914	+	21.5017	Tgm5	ENSMUSG00000053675	transglutaminase 5 [Source:MGI Symbol;Acc:MGI:1921426]	-	gene	overlapping	0	72.2222	41.6667	61.3636	50	22.4138	30	57.0175	35.8757	28.75	82.3529	52.1739	81.4815	60.1449	66.6667	65.6566	61.5152
Chr2:122028793-122033859	2	122028793	122033859	+	28.2535	Eif3j	ENSMUSG00000027236	eukaryotic translation initiation factor 3, subunit J [Source:MGI Symbol;Acc:MGI:1925905]	+	gene	overlapping	0	100	30.4348	34.4828	20.6897	9.09091	15	22.037	25.7246	18.8889	44.4444	33.3333	60	22.6804	25.8333	34.2857	31.8182
Chr2:126666170-126674935	2	126666170	126674935	+	35.2222	Gabpb1	ENSMUSG00000027361	GA repeat binding protein, beta 1 [Source:MGI Symbol;Acc:MGI:95611]	-	gene	overlapping	0	86.9565	83.3333	85	55.1724	43.4783	21.6216	48.4127	53.4091	45.045	46.1538	40	14.2857	53.4483	44.0678	65.4321	40
Chr2:130442479-130450362	2	130442479	130450362	+	20.9393	Vps16	ENSMUSG00000027411	vacuolar protein sorting 16 (yeast) [Source:MGI Symbol;Acc:MGI:2136772]	+	gene	overlapping	0	67.8571	54.1667	52.9412	43.75	13.9535	42.1053	37.8788	34.375	40.3846	36	61.2903	42.8571	53.4946	43.75	35.9649	35.3448
Chr2:132247113-132252535	2	132247113	132252535	+	30.042	5730494N06Rik	ENSMUSG00000027341	RIKEN cDNA 5730494N06 gene [Source:MGI Symbol;Acc:MGI:1917862]	-	gene	overlapping	0	78.5714	26.4151	62.5	61.9048	17.6471	27.2727	32.5301	27.5	31.5789	36.6667	19.3548	41.3043	40.4412	31.25	44.1026	29.5019
Chr2:133163519-133180948	2	133163519	133180948	+	26.2893	null					Not found	0	46.4286	40	47.9675	51.9231	23.0769	20	26.4706	17.8307	14.0741	38.7097	11.7647	10.4167	20.625	39.9425	33.908	28.9308
Chr2:139678786-139694277	2	139678786	139694277	+	20.5124	Ism1	ENSMUSG00000074766	isthmin 1 homolog (zebrafish) [Source:MGI Symbol;Acc:MGI:2442963]	+	gene	overlapping	0	28.9683	56.8182	40.9091	41.6667	36.3636	10.5263	20.2532	17.7966	22.9508	76.8116	23.6842	33.3333	34.5019	38.983	36	37.037
Chr2:139745842-139757324	2	139745842	139757324	+	23.3401	Ism1	ENSMUSG00000074766	isthmin 1 homolog (zebrafish) [Source:MGI Symbol;Acc:MGI:2442963]	+	gene	overlapping	0	61.8421	33.3333	54.878	37.6191	19.2308	28.125	31.4208	15.3333	23.7805	41.0714	37.2549	30.9524	41.1667	47.0468	36.3889	34.4279
Chr2:149436634-149450493	2	149436634	149450493	+	30.8612	null					Not found	0	53.8462	85.7143	75	60	0	66.6667	40.7407	38.3838	43.1034	36.3636	44.7368	0	51.7007	70.8333	35.5263	48.4375
Chr2:150308022-150321750	2	150308022	150321750	+	21.5515	3300002I08Rik	ENSMUSG00000063364	RIKEN cDNA 3300002I08 gene [Source:MGI Symbol;Acc:MGI:1916527]	-	gene	overlapping	0	68.5714	68	80.3571	76.0417	36.3636	52	61.5385	61.2319	47.3214	72.7273	66.6667	53.2609	52.7778	52.9851	50.6667	55.5556
Chr2:153810922-153818455	2	153810922	153818455	+	22.4647	Efcab8	ENSMUSG00000044083	EF-hand calcium binding domain 8 [Source:MGI Symbol;Acc:MGI:3644206]	+	gene	overlapping	0	34.6154	58	41.0494	44.7619	36	14.1026	16.2698	27.6709	16.6667	3.40909	26.3158	20.3125	14.6018	35.5072	18.4588	11.3725
Chr2:153826209-153832484	2	153826209	153832484	+	22.8495	Efcab8	ENSMUSG00000044083	EF-hand calcium binding domain 8 [Source:MGI Symbol;Acc:MGI:3644206]	+	gene	overlapping	0	31.1828	42.8571	36.5385	22.2222	11.1111	0	20.5556	11.9048	8.18182	31.25	11.5385	8	18.398	17.1569	12.8431	9.52381
Chr2:153832521-153839406	2	153832521	153839406	+	23.0859	Efcab8	ENSMUSG00000044083	EF-hand calcium binding domain 8 [Source:MGI Symbol;Acc:MGI:3644206]	+	gene	overlapping	0	43.6782	54	38.7097	38.8889	16	12.2807	25.4237	31.2121	18.75	16	7.14286	19.3333	21.9807	32.8947	16.5758	26.3506
Chr2:153839476-153848051	2	153839476	153848051	+	21.5263	Efcab8	ENSMUSG00000044083	EF-hand calcium binding domain 8 [Source:MGI Symbol;Acc:MGI:3644206]	+	gene	overlapping	0	67.6471	57.8947	48.9583	44.1176	44.7368	30	27.8539	36.1176	26.9324	19.0476	41.3793	36.9565	19.2308	37.5	26.713	25.2941
Chr2:157018450-157023016	2	157018450	157023016	+	20.2422	9830001H06Rik	ENSMUSG00000055485	RIKEN cDNA 9830001H06 gene [Source:MGI Symbol;Acc:MGI:2444575]	-	gene	overlapping	0	80	62.8571	78.655	64.2857	58.6207	38.5965	55.9211	70.7143	32.1839	92.3077	91.8919	86.2069	67.7966	83.75	77.8736	66.5902
Chr2:157023042-157029001	2	157023042	157029001	+	23.9241	9830001H06Rik	ENSMUSG00000055485	RIKEN cDNA 9830001H06 gene [Source:MGI Symbol;Acc:MGI:2444575]	-	gene	overlapping	0	63.8298	68.421	77.9412	63.8889	62.1622	55.1282	37.8682	30.4348	37.3874	77.7778	76.9231	76	73.4756	82.5397	66.6667	73.6715
Chr2:157029025-157034293	2	157029025	157034293	+	20.027	9830001H06Rik	ENSMUSG00000055485	RIKEN cDNA 9830001H06 gene [Source:MGI Symbol;Acc:MGI:2444575]	-	gene	overlapping	0	40.1786	25.3968	35.4839	31	14.7059	11.1111	13.098	22.0238	4	56.4103	55	64.4737	47.7018	52.2727	47.1545	39.8746
Chr2:157034478-157039968	2	157034478	157039968	+	21.294	9830001H06Rik	ENSMUSG00000055485	RIKEN cDNA 9830001H06 gene [Source:MGI Symbol;Acc:MGI:2444575]	-	gene	overlapping	0	34.6939	44	31.4286	36.9565	10.4167	17.6471	6.48402	22.9032	19.9275	71.1382	54	62.5	41.1765	65	40.3846	37.3903
Chr2:157039996-157043122	2	157039996	157043122	+	25.9512	9830001H06Rik	ENSMUSG00000055485	RIKEN cDNA 9830001H06 gene [Source:MGI Symbol;Acc:MGI:2444575]	-	gene	overlapping	0	36.6667	37.037	69.2308	37.8788	14.8148	10.9756	40.6798	19.5341	10.2564	31.5789	80.8824	66.6667	52.4691	54.5045	55.4983	23.8263
Chr2:157058982-157066059	2	157058982	157066059	+	35.301	9830001H06Rik	ENSMUSG00000055485	RIKEN cDNA 9830001H06 gene [Source:MGI Symbol;Acc:MGI:2444575]	-	gene	overlapping	0	67.5676	47.1429	65.5556	57.6923	28.2609	20.3704	26.1139	25.6098	20.5882	74.2857	48.718	47.8261	57.5292	70.8333	61.4428	48.2601
Chr2:166354152-166360592	2	166354152	166360592	+	21.105	null					Not found	0	51.5625	68.3333	77.1739	46.7949	41.4286	47.7273	51.7544	31.9249	26.4706	73.3333	62.7907	54.8387	51.7376	51.7316	53.4483	27.2989
Chr2:166360622-166366521	2	166360622	166366521	+	32.3202	null					Not found	0	90.2439	88.8889	83.7209	64.8649	51.4706	60.3448	66.6667	42.3913	27.1739	72.7273	82.5581	80.8511	66.7929	70.8333	77.8788	48.1818
Chr2:166366704-166375650	2	166366704	166375650	+	22.2338	null					Not found	0	91.2037	90.625	94.5946	89.4737	89.5349	85.1064	74.5421	50.2525	46.7662	84.2105	100	71.875	74.4591	72.5877	61.747	71.0993
Chr2:166375670-166382950	2	166375670	166382950	+	22.494	Gm14268	ENSMUSG00000087617	predicted gene 14268 [Source:MGI Symbol;Acc:MGI:3649848]	-	gene	overlapping	0	89.9425	100	93.0233	72.9167	75	76.25	81.401	55.8219	43.9103	80.7692	86	93.5484	71.0057	82.7381	85.9848	68.107
Chr2:168590810-168599352	2	168590810	168599352	+	31.2245	Nfatc2	ENSMUSG00000027544	nuclear factor of activated T cells, cytoplasmic, calcineurin dependent 2 [Source:MGI Symbol;Acc:MGI:102463]	-	gene	overlapping	0	78.3784	56	67.2414	70.3125	28.5714	34.7826	47.5877	38.8889	33.9623	57.5	47.0588	52.2727	31.4607	50	49.2537	41.453
Chr2:168599377-168601870	2	168599377	168601870	+	31.5316	Nfatc2	ENSMUSG00000027544	nuclear factor of activated T cells, cytoplasmic, calcineurin dependent 2 [Source:MGI Symbol;Acc:MGI:102463]	-	gene	overlapping	0	52.7397	37.1429	37.8788	20	10	5.88235	4.87805	2.1164	4.16667	9.52381	4.25532	22.2222	5.35714	15.9524	3.125	14.6341
Chr2:168601925-168606379	2	168601925	168606379	+	25.1911	null					Not found	0	43.4211	73.2143	58.3333	57.5	52.5	32	36.3169	21.2329	22.5806	38	72.7273	52.3809	37.2093	27.9279	20.1613	21.2798
Chr2:169893841-169900002	2	169893841	169900002	+	24.2988	Tshz2	ENSMUSG00000047907	teashirt zinc finger family member 2 [Source:MGI Symbol;Acc:MGI:2153084]	+	gene	overlapping	0	30.5556	80	35.9375	16.6667	17.9487	22.2222	15.2174	16.2338	10.8333	19.5122	0	14.2857	21.265	24.3781	23.6301	15.2941
Chr2:170321137-170326685	2	170321137	170326685	+	22.4011	null					Not found	0	92.5	77.7778	70.3704	76.1905	30.4348	84.2105	49.5522	43.3962	76.4493	84.6154	59.0909	45.4545	44.0329	58.5784	68.2692	49.7968
Chr2:170491831-170496397	2	170491831	170496397	+	22.2177	Cyp24a1	ENSMUSG00000038567	cytochrome P450, family 24, subfamily a, polypeptide 1 [Source:MGI Symbol;Acc:MGI:88593]	-	gene	overlapping	0	36.1111	71.4286	46.2963	33.3333	26.7857	36.6667	21.0317	18.3889	20	34.7826	24	34.7826	22.5177	19.0821	20.5128	27.1795
Chr2:171882666-171893058	2	171882666	171893058	+	28.7315	null					Not found	0	41.6667	68.75	56.1111	28	12.8205	12	25.3333	19.5	29.8485	13.8889	37.5	15.2778	14.1204	30.5556	31.5476	28.0516
Chr2:173737042-173739039	2	173737042	173739039	+	21.1217	Vapb	ENSMUSG00000054455	vesicle-associated membrane protein, associated protein B and C [Source:MGI Symbol;Acc:MGI:1928744]	+	gene	overlapping	0	43.2432	10.3448	50	69.5652	12.1212	11.1111	41.6667	22.8571	23.0769	25	23.3333	13.3333	31.3433	13.388	10.1562	13.4831
Chr2:174462651-174467296	2	174462651	174467296	+	23.2927	Atp5e	ENSMUSG00000016252	ATP synthase, H+ transporting, mitochondrial F1 complex, epsilon subunit [Source:MGI Symbol;Acc:MGI:1855697]	-	gene	overlapping	0	63.0435	25	29.5455	46.6667	20.8333	22.8571	22.9839	18.1818	4	11.3208	40.9091	43.4783	38.2353	20.202	22.973	22.4638
Chr2:180065421-180070690	2	180065421	180070690	+	24.487	Ss18l1	ENSMUSG00000039086	synovial sarcoma translocation gene on chromosome 18-like 1 [Source:MGI Symbol;Acc:MGI:2444061]	+	gene	overlapping	0	63.8889	98.2456	57.1429	46.875	59.0909	39.0244	38.5057	33.209	40.4255	56.5217	46.6667	90	46.8137	63.1579	36.9565	55.0175
Chr2:180306663-180317717	2	180306663	180317717	+	25.881	null					Not found	0	40	75.6757	73.913	68.421	26.3889	41.4286	41.1111	54.8309	29.3478	65.3846	61.3636	63.3333	53.4234	65.9524	33.2176	52.9851
Chr2:180459118-180464944	2	180459118	180464944	+	22.9268	Slco4a1	ENSMUSG00000038963	solute carrier organic anion transporter family, member 4a1 [Source:MGI Symbol;Acc:MGI:1351866]	+	gene	overlapping	0	80	86.1111	77.7778	73.913	66.6667	44.8276	57.0312	57.8431	56.25	59.7222	78.5714	64.5161	64.8	56.25	65.3153	61.875
Chr3:3449989-3471209	3	3449989	3471209	+	21.2295	null					Not found	0	57.8947	21.0526	45.977	52.9412	21.0526	28.5714	19.697	16.4286	30.4348	21.4286	5	27.0833	21.6374	24.3902	20.6522	21.5947
Chr3:12538035-12555925	3	12538035	12555925	+	21.1328	null					Not found	0	47.8261	25	81.25	54.5455	13.1579	35.7143	37.5	44.8276	23.913	28.9474	26.087	37.5	34.4828	41.2568	29.7297	27.9545
Chr3:13213742-13225740	3	13213742	13225740	+	27.0269	null					Not found	0	45	46.1538	46.1538	50	20	20	17.3333	11.6667	30	60	16.6667	33.3333	31.3131	41.6667	20	17.8571
Chr3:15963961-15983514	3	15963961	15983514	+	22.456	Gm5150	ENSMUSG00000078780	predicted gene 5150 [Source:MGI Symbol;Acc:MGI:3779469]	-	gene	overlapping	0	84.6154	70	69.0476	80.4348	60	54.5455	50.6313	44.6296	58.0357	58.3333	50	47.5	52.8302	46.2719	32.7236	33.7121
Chr3:19339448-19355959	3	19339448	19355959	+	26.811	null					Not found	0	58.7121	61.2903	63.8211	70.3704	25	44.8276	39.0931	39.0523	35.7143	17.9487	8.33333	19.1667	22.1581	36.9935	24.5098	20.8949
Chr3:22068260-22075908	3	22068260	22075908	+	24.9654	null					Not found	0	60	42.5	60	76.9231	43.75	13.3333	37.6812	33.3333	46.3542	15.3846	16.6667	23.5294	27.0599	22.0339	14.3333	32.9861
Chr3:23080021-23101025	3	23080021	23101025	+	23.4047	null					Not found	0	68.421	84.6154	65.2174	58.6207	55.5556	27.2727	38.1944	34.3434	73.7037	38.0952	46.1538	50	40.5229	38.8889	46.0993	25.6098
Chr3:30299912-30307689	3	30299912	30307689	+	32.0752	Mecom	ENSMUSG00000027684	MDS1 and EVI1 complex locus [Source:MGI Symbol;Acc:MGI:95457]	-	gene	overlapping	0	61.5385	100	76.3158	60	47.1429	42.5926	44.8232	47.1111	30.2721	35.4839	37.931	12.8205	24.5965	35.4497	37.5731	30.1004
Chr3:41872830-41881610	3	41872830	41881610	+	31.4742	null					Not found	0	64.2857	50	56.25	46.0526	0	44.7368	21.5517	19.2982	27.7778	37.5	38.8889	0	50.505	44.2029	34.6154	34
Chr3:43722306-43752517	3	43722306	43752517	+	20.5575	null					Not found	0	60.6061	37.931	66	50	15.3846	40	27.2989	46.5217	36.1789	26.5625	26.6667	45.2381	30.5023	26.1852	41.3043	27.5556
Chr3:46435570-46447769	3	46435570	46447769	+	20.2063	Pabpc4l	ENSMUSG00000090919	poly(A) binding protein, cytoplasmic 4-like [Source:MGI Symbol;Acc:MGI:3643087]	-	gene	overlapping	0	17.1053	72.7273	35.4839	21.0526	10.5263	32.5	13.615	13.75	11.5385	23.8095	14.2857	27.5	26.1261	37.6812	21.7391	19.697
Chr3:52269508-52274409	3	52269508	52274409	+	30.6665	Foxo1	ENSMUSG00000044167	forkhead box O1 [Source:MGI Symbol;Acc:MGI:1890077]	+	gene	overlapping	0	28.5714	75	100	54.5455	14.2857	62.5	36.875	29.4118	26.2411	3.125	72.7273	75	31.4935	52.9412	42	31.5069
Chr3:61365554-61376813	3	61365554	61376813	+	21.1204	B430305J03Rik	ENSMUSG00000053706	RIKEN cDNA B430305J03 gene [Source:MGI Symbol;Acc:MGI:3697707]	-	gene	overlapping	0	90.9091	100	86.4865	86.1111	32.6087	92.3077	69.3548	71.7514	82.7586	84.1463	60.5263	81.8182	57.5581	62.3188	49.0741	66.3636
Chr3:65259424-65273182	3	65259424	65273182	+	24.1131	Kcnab1	ENSMUSG00000027827	potassium voltage-gated channel, shaker-related subfamily, beta member 1 [Source:MGI Symbol;Acc:MGI:109155]	+	gene	overlapping	0	70.6667	50	67.2414	85.7143	40	48.4375	42.5325	55.8333	34.6591	8.33333	12.5	15	20.5691	30.0287	13.0081	20.6349
Chr3:84440405-84445772	3	84440405	84445772	+	33.0848	Fhdc1	ENSMUSG00000041842	FH2 domain containing 1 [Source:MGI Symbol;Acc:MGI:2684972]	-	gene	overlapping	0	39.5522	53.8462	30.0725	22.2222	0	2.77778	5.50459	5.02008	3.38983	5.26316	11.1111	16.6667	5.71429	20.1646	6.74603	15.2083
Chr3:84445995-84453286	3	84445995	84453286	+	36.4468	Fhdc1	ENSMUSG00000041842	FH2 domain containing 1 [Source:MGI Symbol;Acc:MGI:2684972]	-	gene	overlapping	0	60.8108	41.6667	63.3333	42.5532	9.52381	15.3846	19.707	18.5417	15.0641	24.1379	19.8413	25	22.2222	17.2881	26.0135	17.2515
Chr3:84453441-84460078	3	84453441	84460078	+	37.9356	Fhdc1	ENSMUSG00000041842	FH2 domain containing 1 [Source:MGI Symbol;Acc:MGI:2684972]	-	gene	overlapping	0	46.6667	50	54.8387	56.5217	17.5	5	16.1972	10.4167	21.2418	35.2941	65	20.4545	16.2921	28.0172	25.8333	11.9369
Chr3:87528531-87534854	3	87528531	87534854	+	26.8238	Etv3	ENSMUSG00000003382	ets variant gene 3 [Source:MGI Symbol;Acc:MGI:1350926]	+	gene	overlapping	0	46	76.9231	79.0698	62.069	44.2857	27.1429	37.8571	55.226	31.4465	58.0645	88.8889	75.9259	65.4701	57.0238	51.1299	50.9259
Chr3:88660560-88667549	3	88660560	88667549	+	26.6023	null					Not found	0	28.5714	29.1667	44.8276	47.6191	0	17.6471	12.1622	19.3548	5.55556	0	16.6667	9.09091	23.5507	16.3636	9.09091	32.4324
Chr3:89333829-89337898	3	89333829	89337898	+	23.0324	Efna4	ENSMUSG00000028040	ephrin A4 [Source:MGI Symbol;Acc:MGI:106643]	-	gene	overlapping	0	39.3617	72.7273	31.4815	27.5	15.6863	23.5294	18.1287	21.0938	20.2381	36.3636	3.33333	28	13.3803	45.098	10.1639	17.7778
Chr3:90238010-90245993	3	90238010	90245993	+	21.3633	Creb3l4	ENSMUSG00000027938	cAMP responsive element binding protein 3-like 4 [Source:MGI Symbol;Acc:MGI:1916603]	-	gene	overlapping	0	50	57.6923	31.8182	52.2222	36	23.8095	21.4539	24.2424	27.3438	24.3243	9.61538	29.8246	33.1982	39.5	19.4444	35.8696
Chr3:90251078-90254892	3	90251078	90254892	+	40.2025	Slc39a1	ENSMUSG00000052310	solute carrier family 39 (zinc transporter), member 1 [Source:MGI Symbol;Acc:MGI:1353474]	+	gene	overlapping	0	50	100	80	37.037	38.0952	11.5385	16.6667	37.8378	28.6458	19.2308	37.5	44.1176	27.8571	22.0339	12.1212	18.3824
Chr3:95213461-95218538	3	95213461	95218538	+	23.959	Gabpb2	ENSMUSG00000038766	GA repeat binding protein, beta 2 [Source:MGI Symbol;Acc:MGI:95612]	-	gene	overlapping	0	41.6667	80	97.0588	71.2121	51.9231	56.25	48.5632	42.7536	43.1373	26.9231	66.6667	33.3333	20.9677	23.2877	29.8246	22.2892
Chr3:95996049-96001334	3	95996049	96001334	+	27.8023	Vps45	ENSMUSG00000015747	vacuolar protein sorting 45 (yeast) [Source:MGI Symbol;Acc:MGI:891965]	-	gene	overlapping	0	81.4815	60	44.6078	71.4286	20	41.3793	40.7005	51.6393	29.1667	72.2222	62.5	86.6667	29.5833	37.7706	48.3333	50.5869
Chr3:101011961-101019053	3	101011961	101019053	+	36.0799	Cd101	ENSMUSG00000086564	CD101 antigen [Source:MGI Symbol;Acc:MGI:2685862]	-	gene	overlapping	0	48.8636	40	47.3214	41.4286	6.48148	10.4167	9.60784	5.26316	9.84849	18.5185	21.4286	20.8333	16.6292	32.4561	21.4147	10.8225
Chr3:101019094-101028164	3	101019094	101028164	+	48.9454	Cd101	ENSMUSG00000086564	CD101 antigen [Source:MGI Symbol;Acc:MGI:2685862]	-	gene	overlapping	0	65.625	50	75	53.3333	13.0435	8.92857	13.2937	15.1515	9.80392	10.8696	12	17.5	23.1707	38.8964	25.1366	22.1545
Chr3:103779338-103789981	3	103779338	103789981	+	24.5392	Hipk1	ENSMUSG00000008730	homeodomain interacting protein kinase 1 [Source:MGI Symbol;Acc:MGI:1314873]	-	gene	overlapping	0	45.1613	70.5882	84.058	42.1875	43.1034	34.0909	31.4655	31.5152	39.6226	34.4828	34.375	40	31.7269	25.5072	9.48276	27.1144
Chr3:106694603-106713214	3	106694603	106713214	+	20.6986	4933421E11Rik	ENSMUSG00000056260	RIKEN cDNA 4933421E11 gene [Source:MGI Symbol;Acc:MGI:2445214]	+	gene	overlapping	0	75	90.625	84.2105	83.5526	66.6667	53.3333	51.3218	69.2708	72.6496	52.9412	33.3333	36.1905	34.9697	48.374	47.4242	42.0238
Chr3:127546329-127553399	3	127546329	127553399	+	31.6751	Larp7	ENSMUSG00000027968	La ribonucleoprotein domain family, member 7 [Source:MGI Symbol;Acc:MGI:107634]	-	gene	overlapping	0	100	41.6667	90.9091	31.8182	28.8462	38.0952	29.6512	34.6154	40.9091	18.1818	NaN	13.3333	13.0802	20.9677	11.5385	20.9459
Chr3:127892071-127896151	3	127892071	127896151	+	38.8811	5730508B09Rik	ENSMUSG00000050549	RIKEN cDNA 5730508B09 gene [Source:MGI Symbol;Acc:MGI:1917867]	-	gene	overlapping	0	81.8182	90	35.8333	85.7143	25.9259	40.4762	46.8085	39.3939	19.697	35.2941	9.67742	66.6667	39.1304	40.6977	31.7073	55
Chr3:132396552-132408880	3	132396552	132408880	+	24.241	null					Not found	0	63.8889	50	76.9231	51.9355	13.3333	60.8696	43.9153	21.7687	42.3423	97.6191	89.4737	83.3333	94.1176	84.4961	95	86.8421
Chr3:137457508-137477065	3	137457508	137477065	+	22.4955	null					Not found	0	42.5926	68.421	56.4516	51.8519	39.5833	27.2727	27.3333	33.3333	34.1463	36.9565	27.2727	14.8148	41.1616	42.3469	25.3788	29.8737
Chr3:144190998-144196963	3	144190998	144196963	+	22.1696	Lmo4	ENSMUSG00000028266	LIM domain only 4 [Source:MGI Symbol;Acc:MGI:109360]	-	gene	overlapping	0	68.8272	71.4286	58	64.7059	46.6667	50	51.4286	39.951	29.8077	92	81.4815	73.8095	69.1176	79.6875	81.8182	65.1111
Chr3:152299799-152307724	3	152299799	152307724	+	23.7633	Fam73a	ENSMUSG00000054942	family with sequence similarity 73, member A [Source:MGI Symbol;Acc:MGI:1924567]	-	gene	overlapping	0	64.5161	72.2222	78.8889	63.3333	58.5366	42.6667	39.3018	48.7288	40.6504	25	23.913	17.3913	21.0938	29.0404	13.0435	17.5439
Chr3:152852535-152861519	3	152852535	152861519	+	28.9804	Pigk	ENSMUSG00000039047	phosphatidylinositol glycan anchor biosynthesis, class K [Source:MGI Symbol;Acc:MGI:1913863]	+	gene	overlapping	0	72.5	59.375	50	35.7143	20	23.0769	32.8947	36.9828	14.1304	56.4516	26.3889	21.5686	39.9177	33.8889	27.3438	35.8333
Chr3:158020472-158031689	3	158020472	158031689	+	34.6803	Srsf11	ENSMUSG00000055436	serine/arginine-rich splicing factor 11 [Source:MGI Symbol;Acc:MGI:1916457]	-	gene	overlapping	0	100	58.8235	58.6207	86.9565	34.375	48.4848	48.7654	38.7097	36.7647	57.6923	24.2424	75	64.3836	30	51.6667	52.3809
Chr4:3835176-3836809	4	3835176	3836809	+	27.2722	Rps20	ENSMUSG00000028234	ribosomal protein S20 [Source:MGI Symbol;Acc:MGI:1914677]	-	gene	overlapping	0	32.4561	36.8421	60.5263	26.9231	16.6667	3.57143	9.88426	19.9275	9.52381	15.1515	0	2.08333	5.43071	5.55556	4.49735	6.81818
Chr4:5221667-5242009	4	5221667	5242009	+	20.6106	null					Not found	0	56.3063	41.6667	34.6154	72.4138	10	38.8889	41.9807	33.1633	29.1667	53.125	43.75	50	35.7456	44.8718	46.5909	40.4472
Chr4:8183235-8192219	4	8183235	8192219	+	20.3756	Car8	ENSMUSG00000041261	carbonic anhydrase 8 [Source:MGI Symbol;Acc:MGI:88253]	-	gene	overlapping	0	64.8649	56.25	68.75	86.1111	41.1765	46.1538	57.1111	47.7778	50.873	58.6957	72.5806	57.8947	59.1435	77.8846	56.1343	41.0648
Chr4:10009377-10029714	4	10009377	10029714	+	26.8424	null					Not found	0	71.4286	78.5714	64.1667	49.1228	50	23.5294	41.3194	26.5625	53.4884	61.9048	43.3333	25	41.6369	35.7911	38.2716	37.6307
Chr4:11067739-11076055	4	11067739	11076055	+	25.838	2310030N02Rik	ENSMUSG00000050323	RIKEN cDNA 2310030N02 gene [Source:MGI Symbol;Acc:MGI:1924197]	-	gene	overlapping	0	76.6667	60.8696	82.5	87.5	37.5	63.6364	52.5822	55	46.5116	64.8148	84.2105	54.5455	50.947	70.6897	64.7059	67.0498
Chr4:18595397-18607686	4	18595397	18607686	+	21.2037	Gm11867	ENSMUSG00000087402	predicted gene 11867 [Source:MGI Symbol;Acc:MGI:3650506]	+	gene	overlapping	0	15.7895	50	60	37.5	7.69231	33.3333	27.7778	16.7901	12.5	62.5	25	13.6364	23.1061	22.5	13.4409	20.7812
Chr4:27653048-27681320	4	27653048	27681320	+	20.9198	null					Not found	0	34.8837	41.6667	38.4615	21.4286	10.5263	11.7647	12.987	13.6364	17.037	35.2941	12.069	18.5185	14.3443	26.4228	20.5882	24.8428
Chr4:38771403-38807098	4	38771403	38807098	+	21.7002	Gm12381	ENSMUSG00000085632	predicted gene 12381 [Source:MGI Symbol;Acc:MGI:3651851]	-	gene	overlapping	0	68	68.421	44	52.0833	50	35	21.4744	36	39.6552	12.5	0	20.5882	17.5287	29.7917	30.4348	32.2368
Chr4:43967842-43975546	4	43967842	43975546	+	35.2705	Glipr2	ENSMUSG00000028480	GLI pathogenesis-related 2 [Source:MGI Symbol;Acc:MGI:1917770]	+	gene	overlapping	0	79.6875	78.8889	88.8889	73.5632	42.8571	50	60.9649	31.4815	39.6296	48.8636	36.1111	41.6667	20.5993	44.3333	28.0093	25.1111
Chr4:51348047-51369787	4	51348047	51369787	+	21.9542	null					Not found	0	23.4375	62.5	39.0625	37.037	16.6667	9.52381	18.9655	25	22.619	7.69231	33.3333	26.4706	9.64912	39.7727	15.3846	11.9444
Chr4:57189806-57196230	4	57189806	57196230	+	24.8822	Ptpn3	ENSMUSG00000038764	protein tyrosine phosphatase, non-receptor type 3 [Source:MGI Symbol;Acc:MGI:105307]	-	gene	overlapping	0	64.3411	91.8919	86.9048	96.1539	63.2353	61.9048	76.7857	41.1111	56.6667	84	81.9444	79.1667	70.155	76.5	68.75	68.5567
Chr4:63401176-63408417	4	63401176	63408417	+	21.2191	Akna	ENSMUSG00000039158	AT-hook transcription factor [Source:MGI Symbol;Acc:MGI:2140340]	-	gene	overlapping	0	53.0303	50	46.1538	48.718	19.7674	28.125	31.713	34.0171	27.6596	41.0256	19.2308	43.1818	28.8235	37.2727	42.8082	32.8042
Chr4:63488646-63494928	4	63488646	63494928	+	24.7054	Whrn	ENSMUSG00000039137	whirlin [Source:MGI Symbol;Acc:MGI:2682003]	-	gene	overlapping	0	76.6667	75	88	68.9655	43.1373	63.6364	42.4419	39.4366	73.6111	61.5385	54.5455	66.6667	46.2121	53.5714	25.8242	47.5309
Chr4:65604890-65611363	4	65604890	65611363	+	25.8022	Astn2	ENSMUSG00000028373	astrotactin 2 [Source:MGI Symbol;Acc:MGI:1889277]	-	gene	overlapping	0	56.0976	60	100	88.8889	40	38.0952	57.9167	48.125	68.0851	59.4595	43.75	55.2632	51.5152	82.6389	40.1961	65.3061
Chr4:71623974-71639194	4	71623974	71639194	+	20.9429	null					Not found	0	56.25	46.7742	58.5586	53.2051	20.3704	31.4286	35.3107	37.8788	38.782	10.7143	43.1818	22.7273	32.8373	41.821	37.2881	35.3846
Chr4:89137436-89142136	4	89137436	89142136	+	20.1743	Mtap	ENSMUSG00000062937	methylthioadenosine phosphorylase [Source:MGI Symbol;Acc:MGI:1914152]	+	gene	overlapping	0	56.1403	78.9474	95.4545	52.3809	36.5854	67.5676	49.2248	50.8333	48.5714	35	52.6316	20	47.9437	48.5597	49.061	69.3182
Chr4:103210831-103214814	4	103210831	103214814	+	27.7525	Slc35d1	ENSMUSG00000028521	solute carrier family 35 (UDP-glucuronic acid/UDP-N-acetylgalactosamine dual transporter), member D1 [Source:MGI Symbol;Acc:MGI:2140361]	-	gene	overlapping	0	84.6154	25.8065	26.3158	50	27.5862	17.7778	14.0244	16.6667	18.6046	44.4444	28.3333	16.6667	26.3889	20.5674	10.2564	30.5556
Chr4:106839707-106843027	4	106839707	106843027	+	21.6873	Gm12746	ENSMUSG00000086940	predicted gene 12746 [Source:MGI Symbol;Acc:MGI:3652135]	-	gene	overlapping	0	56.5217	69.5652	68	44.4444	24.2424	37.931	50	28.0303	49.5238	93.1034	83.3333	42.8571	82.4859	74.6667	85.1351	69.1919
Chr4:107059609-107066694	4	107059609	107066694	+	24.0846	Mrpl37	ENSMUSG00000028622	mitochondrial ribosomal protein L37 [Source:MGI Symbol;Acc:MGI:1926268]	-	gene	overlapping	0	86.1111	95	94.7368	68.3674	46.875	75	57.2368	64.0678	66.6667	100	75	96	78.7671	72.6852	64.6154	75.3846
Chr4:107169652-107178607	4	107169652	107178607	+	23.2597	2210012G02Rik	ENSMUSG00000028619	RIKEN cDNA 2210012G02 gene [Source:MGI Symbol;Acc:MGI:1913776]	-	gene	overlapping	0	43.3333	89.2857	70.6897	68.9655	44.0476	55.8824	45.0183	45.7627	33.3333	53.8462	42.8571	58.8235	40.2244	46.875	46.5278	40.1961
Chr4:107849425-107854365	4	107849425	107854365	+	23.0839	Lrp8	ENSMUSG00000028613	low density lipoprotein receptor-related protein 8, apolipoprotein e receptor [Source:MGI Symbol;Acc:MGI:1340044]	+	gene	overlapping	0	29.7297	55.5556	49.7436	24.5098	32.1429	3.0303	13.3775	11.6438	23.8095	46.5909	25	28.5714	26.585	23.5714	17.6101	29.2169
Chr4:108878303-108884103	4	108878303	108884103	+	24.0996	Rab3b	ENSMUSG00000003411	RAB3B, member RAS oncogene family [Source:MGI Symbol;Acc:MGI:1917158]	+	gene	overlapping	0	16.6667	40	20.3125	42.3077	0	12.5	8.04598	4.83871	3.22581	4.16667	0	8.33333	8.16327	10	3.10734	8.73016
Chr4:114999642-115004311	4	114999642	115004311	+	23.9434	Stil	ENSMUSG00000028718	Scl/Tal1 interrupting locus [Source:MGI Symbol;Acc:MGI:107477]	+	gene	overlapping	0	42.3077	86.9565	58.3333	30.7692	28.2609	24.3243	32.7922	36.5079	31.3559	18.4211	32.1429	40	33.4951	31.8966	22.1612	33.3333
Chr4:123202012-123210970	4	123202012	123210970	+	20.2005	Nt5c1a	ENSMUSG00000054958	5'-nucleotidase, cytosolic IA [Source:MGI Symbol;Acc:MGI:2155700]	+	gene	overlapping	0	34.2857	38.8889	24.6528	56.6667	8.92857	22.8261	22.1326	19.8198	18.408	14.8148	11.1111	27.7778	19.086	18.4685	16.6667	21.9512
Chr4:123962006-123968547	4	123962006	123968547	+	24.9259	null					Not found	0	67.0455	73.75	89.7059	80.7692	65.2174	50	38.7255	53.8732	56.6425	58.9286	57.6923	41.6667	47.8873	47.5	56.0484	56.9079
Chr4:123968853-123974856	4	123968853	123974856	+	22.4612	null					Not found	0	67.0213	78.3333	63.9535	65.8537	56.4516	37.037	51.0823	56.7333	30.3419	41.6667	80.6452	17.6471	34.4149	55.8559	32.7206	33.3333
Chr4:124180337-124189509	4	124180337	124189509	+	20.4467	null					Not found	0	35.7143	42.1053	37.0968	25.8772	9.80392	16.6667	18.6806	12.6984	15.9091	16.6667	7.69231	21.4286	19.3548	13.8889	20	16.9231
Chr4:124196335-124201768	4	124196335	124201768	+	20.6811	null					Not found	0	25	33.3333	26.3889	18.1818	7.5	3.44828	3.7037	7.94118	2.63158	1.85185	8.10811	5.26316	9.21053	9.06433	1.70068	7.70833
Chr4:126072066-126077460	4	126072066	126077460	+	36.0844	Oscp1	ENSMUSG00000042616	organic solute carrier partner 1 [Source:MGI Symbol;Acc:MGI:1916308]	+	gene	overlapping	0	65.4762	75	62.2222	72.3684	46.4286	34.7826	27.7778	22.4227	32	10	10.6061	34.2105	17.8466	41.895	16.3793	23.2684
Chr4:126958151-126967845	4	126958151	126967845	+	31.5515	Zmym4	ENSMUSG00000042446	zinc finger, MYM-type 4 [Source:MGI Symbol;Acc:MGI:1915035]	-	gene	overlapping	0	71.1539	83.3333	88.2353	86.6667	18.0556	36.6667	58.8889	46.25	94.1176	52.3809	58.8235	63.6364	47.1847	50	39.2157	38.1818
Chr4:129692897-129696804	4	129692897	129696804	+	27.9575	Tmem39b	ENSMUSG00000053730	transmembrane protein 39b [Source:MGI Symbol;Acc:MGI:2682939]	-	gene	overlapping	0	69.5652	83.3333	92.8571	53.8462	50	45.4545	34.5455	52.0833	52.6316	37.1429	33.3333	66.6667	56.338	37.5	26.3158	33.3333
Chr4:133599823-133601935	4	133599823	133601935	+	30.6831	Sfn	ENSMUSG00000047281	stratifin [Source:MGI Symbol;Acc:MGI:1891831]	-	gene	overlapping	0	75	26.6667	10.5263	54.1667	18.5185	3.0303	10.9375	3	19.0476	30.9524	48.2143	NaN	26.7677	12.2727	35.5556	35.5556
Chr4:136198679-136205943	4	136198679	136205943	+	27.0243	null					Not found	0	39.2157	76.1905	56.25	20.4545	25	33.3333	14.8148	20.202	11.6667	39.2857	50	21.0526	38.7778	31.7901	25.5319	44.2424
Chr4:137174338-137183022	4	137174338	137183022	+	22.7752	null					Not found	0	33.7838	41.3043	59.2105	42.6357	17.7419	16.6667	24.5098	21.1806	27.193	17.3913	24.4681	17.5	24.2424	28.7179	19.2982	18.4444
Chr4:137295122-137299412	4	137295122	137299412	+	22.7592	Wnt4	ENSMUSG00000036856	wingless-related MMTV integration site 4 [Source:MGI Symbol;Acc:MGI:98957]	+	gene	overlapping	0	52.6316	51.1628	46.2963	51.1905	32	36.5854	19.4805	24.1176	25.6219	39.4737	39.2157	37.037	32.1161	38.7387	32.1429	18.5926
Chr4:143157649-143162168	4	143157649	143162168	+	21.353	Prdm2	ENSMUSG00000057637	PR domain containing 2, with ZNF domain [Source:MGI Symbol;Acc:MGI:107628]	-	gene	overlapping	0	58.6207	42.8571	87.5	64	23.6111	48.3871	36.7647	47.9167	52.7778	23.6842	37.931	54.5455	36.6667	46.9136	33.3333	15.4514
Chr4:147187679-147197379	4	147187679	147197379	+	26.0261	null					Not found	0	7.31707	19.2308	73.8095	38.8889	10	8.77193	13.0081	8.76191	3.38542	15.3846	15.2174	NaN	13.3433	39.7436	40.5556	10.3571
Chr4:148926024-148931112	4	148926024	148931112	+	26.9837	Casz1	ENSMUSG00000028977	castor homolog 1, zinc finger (Drosophila) [Source:MGI Symbol;Acc:MGI:1196251]	+	gene	overlapping	0	86.3636	68.75	73.6842	83.871	71.6216	45.2381	42.6407	59.589	36.828	72.5	85.1852	66.6667	67.033	72.7273	70.4023	51.6667
Chr4:148951674-148952683	4	148951674	148952683	+	25.8973	Casz1	ENSMUSG00000028977	castor homolog 1, zinc finger (Drosophila) [Source:MGI Symbol;Acc:MGI:1196251]	+	gene	overlapping	0	100	100	72.4138	96.5517	84.6154	95.2381	52.9412	44.8276	54.0984	89.0625	96.5517	93.75	100	93.3333	84.4828	96.2963
Chr4:152338944-152340944	4	152338944	152340944	+	25.266	Chd5	ENSMUSG00000005045	chromodomain helicase DNA binding protein 5 [Source:MGI Symbol;Acc:MGI:3036258]	+	gene	overlapping	0	13.0435	90	46.1538	15.625	0	19.0476	12.9433	19.1358	28.5714	14.2857	30	5.88235	13.9535	9.09091	11.828	3.57143
Chr4:152341034-152348012	4	152341034	152348012	+	27.5546	Chd5	ENSMUSG00000005045	chromodomain helicase DNA binding protein 5 [Source:MGI Symbol;Acc:MGI:3036258]	+	gene	overlapping	0	42.8571	60.7143	55.7692	76.1905	42.1053	27.027	30.3419	34.1667	23	33.3333	17.3913	27.7778	17.7215	28.7415	12.2807	20.0521
Chr4:152348081-152353456	4	152348081	152353456	+	25.472	Chd5	ENSMUSG00000005045	chromodomain helicase DNA binding protein 5 [Source:MGI Symbol;Acc:MGI:3036258]	+	gene	overlapping	0	53.9007	87.5	62.963	35.7143	47.561	25	27.7426	37.7119	34.7222	28.2051	29.6296	36	15.7658	27.4691	10.8889	23.7089
Chr4:152353491-152358582	4	152353491	152358582	+	41.992	Chd5	ENSMUSG00000005045	chromodomain helicase DNA binding protein 5 [Source:MGI Symbol;Acc:MGI:3036258]	+	gene	overlapping	0	100	91.8367	97.0149	95	50	58.6538	45.4651	73.0691	42.6667	56	60.6061	54.1667	54.8701	47.8836	54.2373	31.3433
Chr4:152358586-152362807	4	152358586	152362807	+	44.9099	Chd5	ENSMUSG00000005045	chromodomain helicase DNA binding protein 5 [Source:MGI Symbol;Acc:MGI:3036258]	+	gene	overlapping	0	43.3333	82.8571	54.6512	80.303	14.8551	17.5	32.6577	21.7172	15.1515	15	29.6296	31.25	24.6212	28.4884	29.7436	13.4615
Chr4:152408930-152415015	4	152408930	152415015	+	20.2034	Kcnab2	ENSMUSG00000028931	potassium voltage-gated channel, shaker-related subfamily, beta member 2 [Source:MGI Symbol;Acc:MGI:109239]	-	gene	overlapping	0	55.5556	50	40.4762	28.2051	26.6667	22.8395	19.5946	26.5244	21.1538	44.086	35.4167	26.3889	20.5426	29.1667	25.5747	18.8034
Chr4:154390503-154399892	4	154390503	154399892	+	20.7279	Prdm16	ENSMUSG00000039410	PR domain containing 16 [Source:MGI Symbol;Acc:MGI:1917923]	-	gene	overlapping	0	54.386	54.1667	58.1197	38	56.8182	11.9048	25.9494	23.3333	34.1954	26.6667	35.2941	17.7419	16.0784	22.6415	24.4898	21.9907
Chr4:154456715-154463798	4	154456715	154463798	+	22.7618	Prdm16	ENSMUSG00000039410	PR domain containing 16 [Source:MGI Symbol;Acc:MGI:1917923]	-	gene	overlapping	0	47.4843	47.8261	54.0881	56.5891	37.5	22.5	18.75	48.2587	16.6667	14.8649	12.5	12.963	14.1176	30.8824	13.8889	17.3246
Chr4:154499177-154503424	4	154499177	154503424	+	25.3176	Prdm16	ENSMUSG00000039410	PR domain containing 16 [Source:MGI Symbol;Acc:MGI:1917923]	-	gene	overlapping	0	40.9091	40.9091	57.9365	35.7143	19.7674	26.4706	18.3849	17.2764	10.8491	14.5833	12.5	0	9.75	22.2222	9.6748	16.9872
Chr4:154503429-154510275	4	154503429	154510275	+	24.8615	Prdm16	ENSMUSG00000039410	PR domain containing 16 [Source:MGI Symbol;Acc:MGI:1917923]	-	gene	overlapping	0	51.2195	64	48.5294	28.5714	19.0476	16	29.6099	31.9231	19.5122	15	10	11.1111	10.199	24.7748	18.5185	31.25
Chr4:154519128-154524939	4	154519128	154524939	+	21.2384	Prdm16	ENSMUSG00000039410	PR domain containing 16 [Source:MGI Symbol;Acc:MGI:1917923]	-	gene	overlapping	0	84.4262	64	50	62.1622	50	25	45.6897	47.7612	51.0929	55.5556	35.2941	57.2222	35.9195	41.3462	27.619	42.5439
Chr4:154529083-154537372	4	154529083	154537372	+	20.8632	Prdm16	ENSMUSG00000039410	PR domain containing 16 [Source:MGI Symbol;Acc:MGI:1917923]	-	gene	overlapping	0	40.9524	59.2593	39.6552	25	8.33333	19.2308	27.4775	22.9167	23.8095	14.2857	11.1111	9.61538	10.4651	21.1111	14.6199	16.0494
Chr4:154543305-154549066	4	154543305	154549066	+	21.8061	Prdm16	ENSMUSG00000039410	PR domain containing 16 [Source:MGI Symbol;Acc:MGI:1917923]	-	gene	overlapping	0	42.8571	34.6154	17.9487	6.38298	5.71429	4	3.98551	2.5641	1.96078	2.27273	11.6667	7.14286	2.99145	4.7619	5.88235	0.735294
Chr4:154571246-154576985	4	154571246	154576985	+	24.3212	Prdm16	ENSMUSG00000039410	PR domain containing 16 [Source:MGI Symbol;Acc:MGI:1917923]	-	gene	overlapping	0	78.7356	54.6512	64.2857	55.9524	32.2222	30.303	42.3695	54.1667	36.3636	32.1429	42.3077	26.9231	27.037	29.9578	28.8194	28.7719
Chr4:154887788-154893907	4	154887788	154893907	+	24.1087	Mmel1	ENSMUSG00000058183	membrane metallo-endopeptidase-like 1 [Source:MGI Symbol;Acc:MGI:1351603]	+	gene	overlapping	0	73.9583	76.5625	84.6154	96.2963	65.1163	65	43.8172	63.5638	56.25	13	37.5	19.0476	33.9193	30.5907	29.5238	23.2843
Chr5:8893712-8899800	5	8893712	8899800	+	26.4148	Abcb4	ENSMUSG00000042476	ATP-binding cassette, sub-family B (MDR/TAP), member 4 [Source:MGI Symbol;Acc:MGI:97569]	+	gene	overlapping	0	61.5385	77.7778	31.0345	44.7368	2.94118	36.9565	22.5	26.4286	47.9592	22	20.5882	16.0714	32.6667	28.4211	30.6452	24.359
Chr5:8912732-8920398	5	8912732	8920398	+	21.5416	Abcb4	ENSMUSG00000042476	ATP-binding cassette, sub-family B (MDR/TAP), member 4 [Source:MGI Symbol;Acc:MGI:97569]	+	gene	overlapping	0	79.0323	91.6667	66.6667	85.7143	76.1905	46	66.1539	50.9009	56.8966	86.5385	76.4706	71.4286	57.0588	49.2064	74.4583	58.5106
Chr5:13540993-13557305	5	13540993	13557305	+	25.5934	Sema3a	ENSMUSG00000028883	sema domain, immunoglobulin domain (Ig), short basic domain, secreted, (semaphorin) 3A [Source:MGI Symbol;Acc:MGI:107558]	+	gene	overlapping	0	81.25	64.7059	70	72.6191	44.1176	47.3684	46.6667	44.5988	50	43.9394	25	23.3333	18.8988	29.5238	23.8095	20
Chr5:24156970-24165209	5	24156970	24165209	+	36.2731	Klhl7	ENSMUSG00000028986	kelch-like 7 (Drosophila) [Source:MGI Symbol;Acc:MGI:1196453]	+	gene	overlapping	0	48.75	83.3333	64.2857	90	32.1429	36.8421	34.0909	43.0233	30.4965	92.3077	100	17.6471	27.1605	35	40	50
Chr5:24549783-24555660	5	24549783	24555660	+	28.8377	4931409K22Rik	ENSMUSG00000038199	RIKEN cDNA 4931409K22 gene [Source:MGI Symbol;Acc:MGI:3045319]	-	gene	overlapping	0	37.2093	45.6522	67.5676	32.197	13.3333	8.57143	18.4921	13.3085	30.3889	19.5122	25.5102	27.7778	25.698	30.5195	19.4915	10.2778
Chr5:24917748-24926274	5	24917748	24926274	+	22.4234	Prkag2	ENSMUSG00000028944	protein kinase, AMP-activated, gamma 2 non-catalytic subunit [Source:MGI Symbol;Acc:MGI:1336153]	-	gene	overlapping	0	73.75	53.8462	70.2703	85.3333	50	45.8333	55.3797	41.1458	49.5238	19.2308	27.7778	20	17.5627	28.8194	14.5238	18.0791
Chr5:25502333-25516751	5	25502333	25516751	+	21.1175	U1	ENSMUSG00000077387	U1 spliceosomal RNA [Source:RFAM;Acc:RF00003]	+	gene	overlapping	0	61.2903	66.6667	57.4074	66.6667	23.0769	33.3333	41.6667	60.8696	50.505	53.8462	45	42.8571	40.5882	47.2222	45.0617	42.9379
Chr5:31041241-31048161	5	31041241	31048161	+	20.5084	Slc5a6	ENSMUSG00000006641	solute carrier family 5 (sodium-dependent vitamin transporter), member 6 [Source:MGI Symbol;Acc:MGI:2660847]	-	gene	overlapping	0	94.4444	87.5	100	100	82.5	72.2222	77.4648	64.4068	78.2946	90.4762	72.9167	58.0645	74.4444	50.9009	62.1212	72.5352
Chr5:31186817-31192691	5	31186817	31192691	+	22.1052	Eif2b4	ENSMUSG00000029145	eukaryotic translation initiation factor 2B, subunit 4 delta [Source:MGI Symbol;Acc:MGI:95300]	-	gene	overlapping	0	91.1765	74.1936	78.8461	68.5714	58.8235	45.4545	55.5185	68.9951	51.6667	88.4615	60	77.4194	61.0592	64.6465	62.1212	66.453
Chr5:33726509-33732013	5	33726509	33732013	+	26.8165	Fgfr3	ENSMUSG00000054252	fibroblast growth factor receptor 3 [Source:MGI Symbol;Acc:MGI:95524]	+	gene	overlapping	0	73.913	74.5098	77.1429	83.8542	68.75	63.75	43.5185	41.7683	34.9057	53.5714	31.0345	58.3333	64.0351	64.3836	54.9451	45.283
Chr5:35052911-35057155	5	35052911	35057155	+	37.273	Dok7	ENSMUSG00000044716	docking protein 7 [Source:MGI Symbol;Acc:MGI:3584043]	+	gene	overlapping	0	92	81.8182	43.1034	51.3889	57.1429	29.7101	26.5766	18.1694	17.4242	68.75	57.3529	85.7143	55.1948	45.6897	55.5556	38.5572
Chr5:35057158-35064281	5	35057158	35064281	+	32.3149	Dok7	ENSMUSG00000044716	docking protein 7 [Source:MGI Symbol;Acc:MGI:3584043]	+	gene	overlapping	0	96.1539	55	65.3846	35.4167	44.4444	25	27.1825	35.9091	20.8333	60	41.8919	66.6667	65.2754	64.8889	53.3333	41.0082
Chr5:35064372-35072394	5	35064372	35072394	+	31.6164	Dok7	ENSMUSG00000044716	docking protein 7 [Source:MGI Symbol;Acc:MGI:3584043]	+	gene	overlapping	0	88.0952	100	96.7105	100	58.6957	76.1905	62.4579	60.8086	64.7727	81.6667	95.4545	100	89.2767	90.1515	91.3145	86.3539
Chr5:35072459-35079659	5	35072459	35079659	+	28.8932	Dok7	ENSMUSG00000044716	docking protein 7 [Source:MGI Symbol;Acc:MGI:3584043]	+	gene	overlapping	0	94.8718	100	95.6522	91.6667	69.2308	81.1321	56.0861	65.5914	61.2319	86.3636	86.8421	87.5	93.8889	93.5345	92.7536	84.2803
Chr5:35079674-35088648	5	35079674	35088648	+	30.6431	Dok7	ENSMUSG00000044716	docking protein 7 [Source:MGI Symbol;Acc:MGI:3584043]	+	gene	overlapping	0	81.25	95.8333	93.3333	94.4444	66.6667	79.0323	66.6667	49.1758	41.3194	93.75	82.0513	77.7778	88	83.9646	90.2564	75.8772
Chr5:35671188-35679158	5	35671188	35679158	+	25.7013	Htra3	ENSMUSG00000029096	HtrA serine peptidase 3 [Source:MGI Symbol;Acc:MGI:1925808]	-	gene	overlapping	0	62.1622	57.5758	51.1111	18.4211	9.375	44	24.8299	16.2186	13.6574	37.8788	43.5897	33.3333	32.7507	51.1111	36.6105	30.117
Chr5:35687166-35695510	5	35687166	35695510	+	20.5249	null					Not found	0	81.5217	86	85.3658	88.6667	57.1429	87.5	64.9351	62.6938	52.0468	56.4103	68	75	75.5155	71.7647	65.625	67.7712
Chr5:36792395-36796486	5	36792395	36796486	+	30.6963	Mrfap1	ENSMUSG00000055302	Morf4 family associated protein 1 [Source:MGI Symbol;Acc:MGI:1914818]	-	gene	overlapping	0	20.9677	75	64.7059	34.2105	29.1667	5	20.7763	19.5556	15.625	60	62.5	18.1818	33.8462	26.3441	39.7872	43.6782
Chr5:42536051-42553070	5	42536051	42553070	+	25.6199	null					Not found	0	75	71.0526	76.1905	67.6471	28.5714	30	60.0667	60.4167	55.2083	55.7692	75.9259	50	59.4511	62.7451	62.517	66.4815
Chr5:50575836-50583817	5	50575836	50583817	+	24.0134	null					Not found	0	64.4841	57.1429	57.1429	54.5455	18.1818	55.7692	28.1818	32.7778	36.6667	22.2222	NaN	50	55.719	60.8696	60.5072	47.0085
Chr5:53133666-53142574	5	53133666	53142574	+	22.5819	Sel1l3	ENSMUSG00000029189	sel-1 suppressor of lin-12-like 3 (C. elegans) [Source:MGI Symbol;Acc:MGI:1916941]	-	gene	overlapping	0	67.8571	60	86.7647	64.2857	64.8148	48.6842	45.5761	47.9675	28.6822	50	47.2222	45.8333	48.6979	54.5109	44.7222	33.9241
Chr5:65944233-65952842	5	65944233	65952842	+	35.6936	Chrna9	ENSMUSG00000029205	cholinergic receptor, nicotinic, alpha polypeptide 9 [Source:MGI Symbol;Acc:MGI:1202403]	+	gene	overlapping	0	86.9565	71.1111	60	58.3333	47.6191	30.5556	38.8889	28.2051	21.7647	60	42.6471	44.7368	43.5088	54.7619	51.3661	29.0123
Chr5:65967041-65973850	5	65967041	65973850	+	27.3979	Chrna9	ENSMUSG00000029205	cholinergic receptor, nicotinic, alpha polypeptide 9 [Source:MGI Symbol;Acc:MGI:1202403]	+	gene	overlapping	0	46.5517	32.1429	61.7117	23.3333	8.33333	14.2857	24.031	14.2553	6.77966	26.5625	36.8421	31.25	10.8447	44.2708	20.8889	16.5663
Chr5:66910817-66919629	5	66910817	66919629	+	20.1697	Limch1	ENSMUSG00000037736	LIM and calponin homology domains 1 [Source:MGI Symbol;Acc:MGI:1924819]	+	gene	overlapping	0	15.4762	41.6667	44.0476	36.8794	3.125	15.625	15	23.6444	14.3443	20.6897	23.3333	14.8148	6.66667	34.4551	8.10185	18.6274
Chr5:77163652-77169046	5	77163652	77169046	+	27.0352	null					Not found	0	73.9583	66.6667	84.6154	63.2353	51.25	36	55.7143	29.0909	53.3636	56.5476	43.1818	77.7778	41.9349	66.1202	33.9506	37.5
Chr5:81491510-81508382	5	81491510	81508382	+	26.3506	Lphn3	ENSMUSG00000037605	latrophilin 3 [Source:MGI Symbol;Acc:MGI:2441950]	+	gene	overlapping	0	42.4242	44.4444	81.25	42.1053	30.7692	22.2222	37.8601	20	20.1754	34	65.2174	64.7059	39.4279	41.0256	44.6667	51.6667
Chr5:88671218-88675477	5	88671218	88675477	+	23.0524	Grsf1	ENSMUSG00000044221	G-rich RNA sequence binding factor 1 [Source:MGI Symbol;Acc:MGI:106479]	-	gene	overlapping	0	73.3333	88.2353	88	41.1765	43.75	33.3333	50	50.2525	70.8333	95.8333	100	60	44.7566	53.4483	63.964	63.5593
Chr5:90622049-90630622	5	90622049	90630622	+	20.4035	Rassf6	ENSMUSG00000029370	Ras association (RalGDS/AF-6) domain family member 6 [Source:MGI Symbol;Acc:MGI:1920496]	-	gene	overlapping	0	81.5603	95.6522	85.4167	95.8333	67.6471	67.7778	68.3223	70.0913	72.2222	61.2903	47.8261	48.2759	58.6275	58.75	50.2778	48.2456
Chr5:92451689-92460238	5	92451689	92460238	+	20.5725	Scarb2	ENSMUSG00000029426	scavenger receptor class B, member 2 [Source:MGI Symbol;Acc:MGI:1196458]	-	gene	overlapping	0	77.5	74.0741	69.2308	77.3438	66.6667	50	54.375	55.2632	43.5185	72.2222	81.6667	66.6667	65.8228	75.7812	72	72.3077
Chr5:96490614-96500840	5	96490614	96500840	+	26.9927	Fras1	ENSMUSG00000034687	Fraser syndrome 1 homolog (human) [Source:MGI Symbol;Acc:MGI:2385368]	+	gene	overlapping	0	60.2564	65.9091	68.75	52.193	28.2609	38.0952	26.4423	40.9722	40.1515	32	60	35.2941	35.6061	41.4683	57.6087	54.7222
Chr5:99478053-99484623	5	99478053	99484623	+	20.8607	A930011G23Rik	ENSMUSG00000089809	RIKEN cDNA A930011G23 gene [Source:MGI Symbol;Acc:MGI:2442790]	-	gene	overlapping	0	51.4815	81.25	40	51.7241	24	54.1667	37.8968	28.3105	31.8919	54.6875	45.7143	21.4286	34.058	43.3594	29.2328	29.2254
Chr5:106803148-106811917	5	106803148	106811917	+	31.022	null					Not found	0	71.4286	72.0588	73.2143	58.75	39.1304	26	38.6816	43.9394	41.453	20.2381	26.7857	24.359	13.0631	24.3519	20.9677	25.6554
Chr5:107868941-107872823	5	107868941	107872823	+	23.1741	Evi5	ENSMUSG00000011831	ecotropic viral integration site 5 [Source:MGI Symbol;Acc:MGI:104736]	-	gene	overlapping	0	53.8462	68.421	58.8235	36.2069	35.1351	41.3043	29.2208	18.932	31.1594	46.6667	19.6429	57.8947	39.7727	32.5397	52.2321	37.1429
Chr5:113657116-113663635	5	113657116	113663635	+	23.8654	null					Not found	0	74.3902	73.913	85.9375	92.8571	60.2564	52.5	52.8889	54.5455	69.3548	40.7407	58.8235	28.5714	32.9301	56.6038	57.6923	36.3248
Chr5:114091534-114100377	5	114091534	114100377	+	23.6735	Svop	ENSMUSG00000042078	SV2 related protein [Source:MGI Symbol;Acc:MGI:1915916]	-	gene	overlapping	0	78.7879	78.5714	93.75	78.8461	61.2903	42.1053	69.1667	72.5146	49	83.3333	72.7273	57.8125	62.0192	65.6504	58.4746	58.114
Chr5:114813752-114818489	5	114813752	114818489	+	28.1499	1500011B03Rik	ENSMUSG00000072694	RIKEN cDNA 1500011B03 gene [Source:MGI Symbol;Acc:MGI:1913486]	-	gene	overlapping	0	100	54.1667	47.0588	53.8462	36.5854	22.2222	35.1562	32.2034	51.9231	38.4615	10.7143	NaN	38.0682	49.1803	41.0448	30.9942
Chr5:114842018-114847259	5	114842018	114847259	+	39.9685	Gm13821	ENSMUSG00000078186	predicted gene 13821 [Source:MGI Symbol;Acc:MGI:3652003]	-	gene	overlapping	0	57.1429	84.6154	66.6667	60.2564	44.2308	29.0323	25.8772	14.6465	22.2222	20	10.5263	57.5758	23.9316	29.1045	36.9369	23.0952
Chr5:116073973-116082245	5	116073973	116082245	+	27.9673	Tmem233	ENSMUSG00000079278	transmembrane protein 233 [Source:MGI Symbol;Acc:MGI:3651514]	-	gene	overlapping	0	96.4286	55	62.4113	70.1149	43.5484	45.1613	45.8523	33.5938	46.9512	28.9116	35.2941	27.5862	36.8041	37.8049	27.381	39.4608
Chr5:116082323-116086866	5	116082323	116086866	+	27.7829	Tmem233	ENSMUSG00000079278	transmembrane protein 233 [Source:MGI Symbol;Acc:MGI:3651514]	-	gene	overlapping	0	72.5	54.7619	56.6667	36.8056	19.6429	33.908	29.2181	28.744	25.4902	27	22.2222	37.931	23.0047	32.265	25.6757	18.4615
Chr5:116118095-116124853	5	116118095	116124853	+	27.6795	C330018A13Rik	ENSMUSG00000086655	RIKEN cDNA C330018A13 gene [Source:MGI Symbol;Acc:MGI:2444781]	+	gene	overlapping	0	79.4118	76.3441	66.0714	55.2632	46.9697	35.7143	46.1353	45	34.1463	50	37.1429	34.6154	61.0163	68.718	56.4815	57.807
Chr5:119680951-119685710	5	119680951	119685710	+	24.9855	Tbx3	ENSMUSG00000018604	T-box 3 [Source:MGI Symbol;Acc:MGI:98495]	+	gene	overlapping	0	54.0816	50	29.8246	58.8235	20.7547	26.9231	18.4426	25.5051	24.359	28.2051	33.3333	25	38.8235	37.3418	42.4359	43.75
Chr5:124552661-124556769	5	124552661	124556769	+	21.4989	Ddx55	ENSMUSG00000029389	DEAD (Asp-Glu-Ala-Asp) box polypeptide 55 [Source:MGI Symbol;Acc:MGI:1915098]	+	gene	overlapping	0	30.7692	35	63.3333	100	37.8378	27.5862	32.2368	49.0196	32.2034	100	11.1111	50	38.3721	26.3052	25.8621	66.0714
Chr5:130092342-130100024	5	130092342	130100024	+	20.4222	Tpst1	ENSMUSG00000034118	protein-tyrosine sulfotransferase 1 [Source:MGI Symbol;Acc:MGI:1298231]	+	gene	overlapping	0	59	48	45.2381	61.8794	48.2759	22.4138	18.3333	27.439	49.0741	10.2564	5.55556	11.3636	4.7619	13.8365	9.15493	10.0694
Chr5:135632563-135636712	5	135632563	135636712	+	22.2395	Rhbdd2	ENSMUSG00000039917	rhomboid domain containing 2 [Source:MGI Symbol;Acc:MGI:1915612]	+	gene	overlapping	0	100	87.5	91.6667	67.9825	60	88.8889	46.0145	48.1481	79.6875	62.5	100	83.3333	54.3269	61.9048	78.7879	52.2013
Chr5:135891384-135899962	5	135891384	135899962	+	23.7196	null					Not found	0	17.1053	56.6667	46.7054	54.3478	24.3243	30	29.096	9.84665	6.66667	53.2258	62.963	37.5	34.6154	43.8889	38.0117	22.2222
Chr5:136169582-136173390	5	136169582	136173390	+	24.2082	Orai2	ENSMUSG00000039747	ORAI calcium release-activated calcium modulator 2 [Source:MGI Symbol;Acc:MGI:2443195]	-	gene	overlapping	0	98.6487	95	100	73.8095	95.4545	65.5172	57.5758	46.6162	73.1183	78.0488	69.0476	71.4286	69.2308	84.2424	86.1111	56.1224
Chr5:143002445-143007683	5	143002445	143007683	+	26.8554	Rnf216	ENSMUSG00000045078	ring finger protein 216 [Source:MGI Symbol;Acc:MGI:1344349]	-	gene	overlapping	0	67.7778	87.5	64.8148	72.2222	11.1111	46.1538	51.3514	60	62.5	20	26.9231	91.6667	49.0196	54.1209	46.6667	45
Chr5:145191013-145197319	5	145191013	145197319	+	25.2061	Atp5j2	ENSMUSG00000038690	ATP synthase, H+ transporting, mitochondrial F0 complex, subunit F2 [Source:MGI Symbol;Acc:MGI:1927558]	-	gene	overlapping	0	39.6552	66.6667	87.5	50	32.5	43.1034	40.5556	33.9606	28.6274	63.3333	66.6667	50	29.7076	55.6338	43.0769	47.6191
Chr5:146180271-146189396	5	146180271	146189396	+	20.2246	1700001J03Rik	ENSMUSG00000095040	RIKEN cDNA 1700001J03 gene [Source:MGI Symbol;Acc:MGI:1916532]	-	gene	overlapping	0	90.2439	96.5517	84.7953	80.8824	60	69.2308	69.4182	64.3574	76.462	86.5385	84.6154	91.3043	85.8423	85.6061	79.4521	84.3407
Chr5:150921798-150935216	5	150921798	150935216	+	21.2595	null					Not found	0	67.5	75.9259	88.0952	76	63.8889	58.3333	51.8724	54.9708	49.0385	50	62.1951	52.0833	56.3254	37.037	60.6011	51.0053
Chr5:150987538-150994188	5	150987538	150994188	+	28.2723	Kl	ENSMUSG00000058488	klotho [Source:MGI Symbol;Acc:MGI:1101771]	+	gene	overlapping	0	70	74.7312	46.9697	50.9804	55.5556	28.5714	32.9787	29.0509	15.8333	65.5172	15	17.6471	38.5802	49.2188	45.2083	32.8598
Chr6:5995563-6004942	6	5995563	6004942	+	22.7923	Dync1i1	ENSMUSG00000029757	dynein cytoplasmic 1 intermediate chain 1 [Source:MGI Symbol;Acc:MGI:107743]	+	gene	overlapping	0	58.3333	70.8333	82.6087	66.6667	28.0702	52.3809	62.996	28.9773	61.6667	65	75.7576	70.5882	53.4188	47.3333	61.9444	58.7302
Chr6:6540775-6551052	6	6540775	6551052	+	25.8692	null					Not found	0	23.3333	62.963	26.087	25.8621	13.0435	5	6.49351	11.1111	7.8125	21.7391	14.8148	12.5	10.5634	15.6863	9.15033	7.40741
Chr6:29438580-29443234	6	29438580	29443234	+	33.4346	Flnc	ENSMUSG00000068699	filamin C, gamma [Source:MGI Symbol;Acc:MGI:95557]	+	gene	overlapping	0	45.098	73.3333	54.6512	45.6061	40.8163	10.7143	11.3821	17.5505	25.7246	32.0513	34.8837	18.1818	27.551	58.6207	40.2174	26.1044
Chr6:29443400-29447761	6	29443400	29447761	+	20.3454	Flnc	ENSMUSG00000068699	filamin C, gamma [Source:MGI Symbol;Acc:MGI:95557]	+	gene	overlapping	0	34.3537	33.3333	65.9574	38.5417	21.8182	23.0769	22.1088	38.8629	7.63889	48.75	31.0345	63.6364	34.552	46.5356	33.3333	38.0952
Chr6:29447772-29452288	6	29447772	29452288	+	26.0922	Flnc	ENSMUSG00000068699	filamin C, gamma [Source:MGI Symbol;Acc:MGI:95557]	+	gene	overlapping	0	62.2549	94.1176	68.1818	73.2143	58.1081	68.421	43.2489	39.527	32.4444	67.6471	81.4815	86.7647	56.6288	67.7083	76.6667	42.3077
Chr6:29452308-29456477	6	29452308	29456477	+	25.6761	Flnc	ENSMUSG00000068699	filamin C, gamma [Source:MGI Symbol;Acc:MGI:95557]	+	gene	overlapping	0	51.9231	85.4167	93.9024	34.375	39.4309	56.25	39.899	34.1981	33.8629	81.6667	40.9091	83.3333	51.8557	64.5428	79.0196	54.9828
Chr6:30169494-30173579	6	30169494	30173579	+	24.5692	Mir96	ENSMUSG00000065586	microRNA 96 [Source:MGI Symbol;Acc:MGI:3619440]	-	gene	overlapping	0	96.875	92.8571	60	97.0588	66.6667	80	61.0465	51.2626	51.6667	95.4545	61.5385	66	48.9899	74.1176	58.5714	83.4677
Chr6:36456884-36475607	6	36456884	36475607	+	21.2542	Chrm2	ENSMUSG00000045613	cholinergic receptor, muscarinic 2, cardiac [Source:MGI Symbol;Acc:MGI:88397]	+	gene	overlapping	0	70.3704	77.4194	70.6522	61.9048	44.4444	57.1429	41.8667	54.1176	46.5909	35.9375	50	26.1905	39.4578	41.1765	32.7586	37.6984
Chr6:39592554-39597315	6	39592554	39597315	+	25.4968	Adck2	ENSMUSG00000046947	aarF domain containing kinase 2 [Source:MGI Symbol;Acc:MGI:1889336]	+	gene	overlapping	0	73.913	93.75	33.3333	85.7143	29.4118	77.2727	66.0753	25.2033	32.9412	57.1429	66.6667	65.2174	52.1073	47.0899	69.8529	43.4211
Chr6:42528187-42548874	6	42528187	42548874	+	22.3573	Olfr455	ENSMUSG00000071494	olfactory receptor 455 [Source:MGI Symbol;Acc:MGI:3030289]	-	gene	overlapping	0	69.5122	82.3529	79	78.2946	67.3913	71.5054	51.7262	48.4848	35.5556	51.3889	52.9412	41.3043	49.6255	76.3393	56.3492	42.7928
Chr6:42614657-42630100	6	42614657	42630100	+	28.5818	Fam115c	ENSMUSG00000029851	family with sequence similarity 115, member C [Source:MGI Symbol;Acc:MGI:2385258]	-	gene	overlapping	0	72	68.75	63.6364	58.7302	16.6667	34	42.803	53.2313	39.2857	29.1667	38.0952	19.2308	28.5569	30.9783	25.6098	32.8736
Chr6:42630144-42642364	6	42630144	42642364	+	33.4201	Fam115c	ENSMUSG00000029851	family with sequence similarity 115, member C [Source:MGI Symbol;Acc:MGI:2385258]	-	gene	overlapping	0	50	38	33.3333	50	0	3.7037	8.58974	20.8333	13.9394	4.7619	12.5	17.8571	19.6237	20.1923	20.3704	10.2564
Chr6:54896176-54911303	6	54896176	54911303	+	27.7951	null					Not found	0	68	81.25	72.2222	64.6875	45.4545	36.3636	48.5075	47.327	41.0714	37.5	25.9259	27.381	32.2421	43.2836	35.7923	26.2222
Chr6:72593922-72600176	6	72593922	72600176	+	33.2479	Elmod3	ENSMUSG00000056698	ELMO/CED-12 domain containing 3 [Source:MGI Symbol;Acc:MGI:2445168]	-	gene	overlapping	0	85.2941	83.3333	83.6364	65.1515	68	40.3226	38.6905	37.8378	45.679	43.4783	53.7037	57.4468	39.0244	31.401	46.0526	46.9697
Chr6:77755038-77771242	6	77755038	77771242	+	21.7518	Ctnna2	ENSMUSG00000063063	catenin (cadherin associated protein), alpha 2 [Source:MGI Symbol;Acc:MGI:88275]	-	gene	overlapping	0	79.6875	92	82.5	85	71.4286	69.2308	43.9153	66.195	64.4558	33.3333	28.5714	45.8333	38.4615	36.7188	28.1073	42.1569
Chr6:83230820-83239078	6	83230820	83239078	+	25.6337	Slc4a5	ENSMUSG00000068323	solute carrier family 4, sodium bicarbonate cotransporter, member 5 [Source:MGI Symbol;Acc:MGI:2443220]	+	gene	overlapping	0	80.3571	88.8889	65.7895	50	50	40.3226	46.8905	46.0714	44.8413	16.129	69.4444	43.1034	35.5952	41.129	19.4444	48.9394
Chr6:83268388-83276055	6	83268388	83276055	+	23.9933	Slc4a5	ENSMUSG00000068323	solute carrier family 4, sodium bicarbonate cotransporter, member 5 [Source:MGI Symbol;Acc:MGI:2443220]	+	gene	overlapping	0	86.9048	93.75	81.1111	62.1622	59.375	65.9091	57.5397	47.49	54.6296	52.3333	75	33.3333	43.3333	29.2453	36.7089	44.7917
Chr6:85171423-85182975	6	85171423	85182975	+	33.5417	null					Not found	0	45.4248	56.3063	63.4615	36.5854	9.67742	23.7374	15.5738	19.9005	15.625	32.8125	15.2174	8.06452	9.7561	26.4151	25.7143	16.4502
Chr6:85183582-85187658	6	85183582	85187658	+	29.2217	Emx1	ENSMUSG00000033726	empty spiracles homolog 1 (Drosophila) [Source:MGI Symbol;Acc:MGI:95387]	+	gene	overlapping	0	44.7368	25	62.7907	15	3.44828	6.81818	7.89474	11	9.13978	0	0	0	5.44218	5.45455	2.18579	5.29101
Chr6:85189035-85191083	6	85189035	85191083	+	52.6991	Emx1	ENSMUSG00000033726	empty spiracles homolog 1 (Drosophila) [Source:MGI Symbol;Acc:MGI:95387]	+	gene	overlapping	0	89.2857	100	96.2963	86.7521	51.2195	15	37.0787	31.3726	67.2515	55.5556	50	8.33333	37.1429	33.8178	20.0855	11.3426
Chr6:85198798-85207061	6	85198798	85207061	+	24.7319	Emx1	ENSMUSG00000033726	empty spiracles homolog 1 (Drosophila) [Source:MGI Symbol;Acc:MGI:95387]	+	gene	overlapping	0	78.3784	86.6667	93.8775	53.3333	47.1429	73.0769	43.9815	48.6854	53.7736	75	60.9375	75	60.0515	60.049	54.7189	49.537
Chr6:86182345-86191804	6	86182345	86191804	+	20.3341	null					Not found	0	67.0213	75	67.9487	57.5758	41.6667	48.4848	41.6667	54.8649	46.0784	39.1304	21.1538	21.4286	38.6015	23.0159	25.8547	38.6076
Chr6:88576296-88582158	6	88576296	88582158	+	21.9017	Kbtbd12	ENSMUSG00000033182	kelch repeat and BTB (POZ) domain containing 12 [Source:MGI Symbol;Acc:MGI:1918481]	-	gene	overlapping	0	30.4348	16.6667	45.6522	32	0	10.7143	15.0943	15.625	5	4.7619	30.7692	12.5	10.9375	23.6742	15	20.3125
Chr6:90780703-90796912	6	90780703	90796912	+	20.2354	Iqsec1	ENSMUSG00000034312	IQ motif and Sec7 domain 1 [Source:MGI Symbol;Acc:MGI:1196356]	-	gene	overlapping	0	53.3333	57.1429	43.5484	48.8889	26.3158	33.75	33.5526	33.4615	25.3846	34.4828	30.4348	52.6316	27.5281	13.8889	28.3333	25.2137
Chr6:91515852-91521495	6	91515852	91521495	+	29.7446	Xpc	ENSMUSG00000030094	xeroderma pigmentosum, complementation group C [Source:MGI Symbol;Acc:MGI:103557]	-	gene	overlapping	0	64.0625	100	78.5714	66.6667	47.3684	46	44.8718	38.3721	61.2903	50	16.6667	39.2857	34.0067	58.8235	38.4615	45.5056
Chr6:95911272-95923272	6	95911272	95923272	+	20.893	null					Not found	0	60.3448	64.7059	66.6667	49.3827	44.1176	40.4762	33.0846	42.7536	36.478	36.7816	26	35.4167	29.7083	19.863	36.7559	27.7874
Chr6:97534373-97545935	6	97534373	97545935	+	21.5652	Frmd4b	ENSMUSG00000030064	FERM domain containing 4B [Source:MGI Symbol;Acc:MGI:2141794]	-	gene	overlapping	0	65.625	95.8333	72.8571	80	68.3333	51.7241	52.6078	53.9394	58.4635	10.8108	33.8235	20.5882	23.3516	25.3968	26.3682	30.1136
Chr6:118126204-118138982	6	118126204	118138982	+	22.576	Csgalnact2	ENSMUSG00000042042	chondroitin sulfate N-acetylgalactosaminyltransferase 2 [Source:MGI Symbol;Acc:MGI:1926002]	-	gene	overlapping	0	77.7778	56.5217	92.4242	75	33.3333	39.1304	80.5556	47.6191	63.6364	65.5172	52.9412	60	69.7183	56.8182	55.6604	60.6557
Chr6:118460748-118469290	6	118460748	118469290	+	27.5061	Zfp9	ENSMUSG00000072623	zinc finger protein 9 [Source:MGI Symbol;Acc:MGI:99210]	-	gene	overlapping	0	80	47.4359	87.5	65.625	36.6667	50	39.539	39.7059	47.2593	4.54545	42.8571	38.4615	25.823	36.1111	37.1585	21.4744
Chr6:119902780-119909424	6	119902780	119909424	+	23.6864	Rad52	ENSMUSG00000030166	RAD52 homolog (S. cerevisiae) [Source:MGI Symbol;Acc:MGI:101949]	+	gene	overlapping	0	26.1538	86.3636	90.2778	40.7407	26	53.125	33.8153	39.3939	33.6538	70.6667	46.1538	38	54.6875	47.541	39.3939	40.4762
Chr6:121260167-121267203	6	121260167	121267203	+	22.4447	Usp18	ENSMUSG00000030107	ubiquitin specific peptidase 18 [Source:MGI Symbol;Acc:MGI:1344364]	+	gene	overlapping	0	35.5263	42.3077	25.9259	18.3908	0	7.5	11.413	8.62069	12.931	29.5455	10.5263	3.7037	12.2024	17.2727	15.2174	11.3889
Chr6:122872064-122876790	6	122872064	122876790	+	23.4373	Necap1	ENSMUSG00000030327	NECAP endocytosis associated 1 [Source:MGI Symbol;Acc:MGI:1914852]	+	gene	overlapping	0	80	5.88235	11.5385	36.8421	3.84615	11.6667	10.3896	10.1562	14.5833	26.6667	8.69565	36.3636	17.1111	33.9744	13.4921	7.0122
Chr6:126096010-126103599	6	126096010	126103599	+	31.6493	Ntf3	ENSMUSG00000049107	neurotrophin 3 [Source:MGI Symbol;Acc:MGI:97380]	-	gene	overlapping	0	64.2857	62.1212	76.4706	48.5294	26.5625	34	30.4795	32.8947	32.0755	20.3704	17.8571	43.1818	19.0075	10.6481	20.1389	18.5185
Chr6:127950637-127961454	6	127950637	127961454	+	24.3691	Tspan11	ENSMUSG00000030351	tetraspanin 11 [Source:MGI Symbol;Acc:MGI:1915748]	+	gene	overlapping	0	72.9167	91.1765	67.6101	87.5	65.8537	47.8261	49.4856	56.4316	57.5617	89.7059	82.3529	83.3333	69.0854	79.4231	70.4279	69.2922
Chr6:128395655-128405191	6	128395655	128405191	+	23.4711	Gm15862	ENSMUSG00000085739	predicted gene 15862 [Source:MGI Symbol;Acc:MGI:3801842]	-	gene	overlapping	0	79.7872	81.8182	76.7442	65.2778	36.6667	70.9677	42.4479	57.0312	55.0654	46.2963	61.1111	48.4848	48.8821	62.7193	45.2381	43.75
Chr6:133105745-133131428	6	133105745	133131428	+	24.1495	2700089E24Rik	ENSMUSG00000072704	RIKEN cDNA 2700089E24 gene [Source:MGI Symbol;Acc:MGI:1914379]	+	gene	overlapping	0	53.3333	38.2353	42.5926	48.1481	21.875	13.8889	23.8971	23.4043	24.0741	30	25	12.5	15.1741	7.89474	17.1875	12.8205
Chr6:137438211-137445782	6	137438211	137445782	+	28.0095	Ptpro	ENSMUSG00000030223	protein tyrosine phosphatase, receptor type, O [Source:MGI Symbol;Acc:MGI:1097152]	+	gene	overlapping	0	75.8621	70.5882	77.907	60.6383	55.5556	34.7826	48.7963	42.8363	34.2262	63.5659	48.2759	69.5652	51.4535	50.2564	49.2647	50.231
Chr6:137854917-137868291	6	137854917	137868291	+	23.1805	null					Not found	0	47.3684	62.069	70.7317	49.4792	36.1111	32.9268	29.6099	39.6667	32.8431	39.1667	46.6667	18.75	40.9639	40.4464	33.5859	40
Chr6:139811405-139819429	6	139811405	139819429	+	22.6362	Pik3c2g	ENSMUSG00000030228	phosphatidylinositol 3-kinase, C2 domain containing, gamma polypeptide [Source:MGI Symbol;Acc:MGI:1203730]	+	gene	overlapping	0	41.1765	45.4545	25	15.7895	0	0	10.8108	10.2837	25	12.5	NaN	15	13	12.4183	1.44928	18.8889
Chr6:140617109-140623399	6	140617109	140623399	+	27.021	Aebp2	ENSMUSG00000030232	AE binding protein 2 [Source:MGI Symbol;Acc:MGI:1338038]	+	gene	overlapping	0	90	73.0769	46.1538	25	41.1765	8.33333	28.2258	20.2703	59.6774	16.129	30.7692	18.9815	19.7183	17.4419	6.55738	11.2069
Chr6:142994243-143002491	6	142994243	143002491	+	21.8409	null					Not found	0	21.2121	49.2424	62.8571	46.2121	10.5263	28.5714	22.8814	26.6444	26.5766	7.69231	12.2222	9.52381	22.5108	23.2804	17.1154	17.2043
Chr6:144824547-144828372	6	144824547	144828372	+	31.3977	null					Not found	0	54.5455	55.5556	65.7895	68.1818	31.8182	11.1111	27.1171	36.8056	41.25	42.8571	11.5385	0	53.8043	46.2963	25.641	32.0513
Chr7:3471026-3481304	7	3471026	3481304	+	20.7141	null					Not found	0	57.1429	80.9524	65.5172	64.2857	40	42.8571	54.4444	34.0909	59.9099	57.8125	66.6667	58.0645	64.8889	57.8431	59	68.8889
Chr7:6155862-6160126	7	6155862	6160126	+	30.5933	Zfp787	ENSMUSG00000046792	zinc finger protein 787 [Source:MGI Symbol;Acc:MGI:1914359]	-	gene	overlapping	0	95.8333	52.3809	56.6667	48.8889	27.7778	35.2941	50.2976	28.0193	22.8571	35.5263	30.303	NaN	38.5246	39.6774	52.6316	37.7358
Chr7:6539557-6551309	7	6539557	6551309	+	23.0465	null					Not found	0	65.625	60	57.6923	85.9375	44.4444	33.3333	35.6481	61.4583	46.4516	45.8333	41.6667	60	51.0638	52.7778	55.0926	52.8646
Chr7:7039899-7047775	7	7039899	7047775	+	24.4501	null					Not found	0	25	22.7273	52.9412	58.3333	14.2857	7.69231	16.6667	22.8571	15	42.8571	50	7.14286	32.5	24.6914	31.0345	9.02778
Chr7:12977877-12982419	7	12977877	12982419	+	20.6824	Zfp446	ENSMUSG00000033961	zinc finger protein 446 [Source:MGI Symbol;Acc:MGI:2442185]	+	gene	overlapping	0	81.4815	64.7059	84.7826	61.5385	37.2093	39.3939	59.2784	60.6557	65.6863	47.7273	52.9412	41.1765	51.9373	42.5676	64.0625	42.3611
Chr7:13003302-13007670	7	13003302	13007670	+	26.5721	Zbtb45	ENSMUSG00000049600	zinc finger and BTB domain containing 45 [Source:MGI Symbol;Acc:MGI:2685003]	-	gene	overlapping	0	64	75	65.7895	63.1579	31.8182	45.1613	37.8378	48.6486	38.6076	42.1053	48.718	100	48.913	53.0899	40.7407	37.6923
Chr7:14147216-14161882	7	14147216	14161882	+	25.7979	null					Not found	0	35.7143	63.3333	27.7778	65	0	0	45.9459	28.8462	36	22.2222	61.5385	NaN	19.0476	34	38	25
Chr7:16137101-16144983	7	16137101	16144983	+	25.7721	Slc8a2	ENSMUSG00000030376	solute carrier family 8 (sodium/calcium exchanger), member 2 [Source:MGI Symbol;Acc:MGI:107996]	+	gene	overlapping	0	50	88.8889	65.0406	61.1111	28.2609	51.7241	55.3862	33.5784	33.4906	56.0284	62.1951	75.8621	62.6016	57.5472	64.6342	57.8853
Chr7:16144991-16148627	7	16144991	16148627	+	31.7599	Slc8a2	ENSMUSG00000030376	solute carrier family 8 (sodium/calcium exchanger), member 2 [Source:MGI Symbol;Acc:MGI:107996]	+	gene	overlapping	0	54.6512	39.2857	84.6154	45	29.0323	12.7273	29.5775	21.3675	27.9365	48.8636	37.5	80.2632	39.3393	39.6825	46.2963	17.2794
Chr7:16880359-16885427	7	16880359	16885427	+	23.26	Dact3	ENSMUSG00000078794	dapper homolog 3, antagonist of beta-catenin (xenopus) [Source:MGI Symbol;Acc:MGI:3654828]	+	gene	overlapping	0	72.7273	51.7857	78.125	69.5652	36.3636	56.4103	45.614	41.5663	44	43.4783	19.2308	33.3333	47.1831	33.1439	60.6061	52.3809
Chr7:19145028-19149375	7	19145028	19149375	+	22.8761	Qpctl	ENSMUSG00000030407	glutaminyl-peptide cyclotransferase-like [Source:MGI Symbol;Acc:MGI:1914619]	-	gene	overlapping	0	60	73.3333	93.1034	40.625	19.4444	69.2308	45.3333	47.343	38.0952	70.5882	64.2857	22.7273	49.1319	59.6154	48.5915	40.9091
Chr7:24175800-24182861	7	24175800	24182861	+	20.3272	Zfp114	ENSMUSG00000068962	zinc finger protein 114 [Source:MGI Symbol;Acc:MGI:3037815]	+	gene	overlapping	0	42.8571	37.5	48	42.8571	20.8333	7.14286	28.4314	21.5447	34.4298	10.3448	0	14.0625	26.9697	31.8182	9.7561	22.7273
Chr7:24183422-24197825	7	24183422	24197825	+	22.0529	Zfp111	ENSMUSG00000087598	zinc finger protein 111 [Source:MGI Symbol;Acc:MGI:1929114]	-	gene	overlapping	0	73.8095	85.7143	63.75	57.1429	41.1765	50	46.0046	52.0833	50.9921	57.6923	48.4848	40	45.3947	47.3039	50.8	47.2222
Chr7:25282487-25285635	7	25282487	25285635	+	25.6071	Cic	ENSMUSG00000005442	capicua homolog (Drosophila) [Source:MGI Symbol;Acc:MGI:1918972]	+	gene	overlapping	0	43.0556	100	44.5946	66.6667	40.3226	58.8235	25	25.7143	40	30	15.5556	60	30.4348	25.8065	17.0732	28.5714
Chr7:27195263-27199301	7	27195263	27199301	+	24.6001	Snrpa	ENSMUSG00000061479	small nuclear ribonucleoprotein polypeptide A [Source:MGI Symbol;Acc:MGI:1855690]	-	gene	overlapping	0	50	32	51.9231	72.7273	25	11.1111	29.5019	35	34.6995	22.8571	30	18.75	19.1489	21.9178	28.8557	34.8259
Chr7:28225838-28233897	7	28225838	28233897	+	27.1566	null					Not found	0	47.8261	64.7059	46	47.6923	30.4348	22.2222	24.2424	17.6471	27.451	30.7692	39.2857	41.6667	48.5963	43.1034	36.859	47.4359
Chr7:28696687-28704673	7	28696687	28704673	+	20.2583	Fbxo27	ENSMUSG00000037463	F-box protein 27 [Source:MGI Symbol;Acc:MGI:2685007]	+	gene	overlapping	0	40.5039	53.6585	30.7692	35.2381	21.4286	12	16.1111	27.451	21.9298	18.4211	31.8182	17.8571	19.8148	29.2593	23.6559	17.1053
Chr7:29011489-29018811	7	29011489	29018811	+	22.6754	Ryr1	ENSMUSG00000030592	ryanodine receptor 1, skeletal muscle [Source:MGI Symbol;Acc:MGI:99659]	-	gene	overlapping	0	71.4286	55.7143	68.421	58.3333	30.7692	45.4545	45.3405	51.3699	31.0606	57.5	35.7143	36.8421	36.7847	63.4703	29.5082	31.5584
Chr7:29067672-29071622	7	29067672	29071622	+	24.8574	Ryr1	ENSMUSG00000030592	ryanodine receptor 1, skeletal muscle [Source:MGI Symbol;Acc:MGI:99659]	-	gene	overlapping	0	48.75	28.125	47.9167	32.5	6.25	8	14.2157	17.2535	26.6082	8.69565	2.08333	17.2414	8.43374	7.51323	5.6338	2.94118
Chr7:29071624-29075750	7	29071624	29075750	+	33.1936	Ryr1	ENSMUSG00000030592	ryanodine receptor 1, skeletal muscle [Source:MGI Symbol;Acc:MGI:99659]	-	gene	overlapping	0	51.3514	33.5897	33.3333	39.2857	8.33333	6.66667	3.44203	6.77083	5.76923	8.69565	5	0.833333	6.10465	8.09179	3.01932	0.775194
Chr7:29075781-29081643	7	29075781	29081643	+	23.1647	Ryr1	ENSMUSG00000030592	ryanodine receptor 1, skeletal muscle [Source:MGI Symbol;Acc:MGI:99659]	-	gene	overlapping	0	43.3333	20.5128	50	18.75	0	5.88235	6.37255	29.3333	8.33333	4.28571	9.52381	14.2857	2	18.2389	11.8687	5.26316
Chr7:29092158-29097255	7	29092158	29097255	+	24.5644	Ryr1	ENSMUSG00000030592	ryanodine receptor 1, skeletal muscle [Source:MGI Symbol;Acc:MGI:99659]	-	gene	overlapping	0	66.3043	40	38.5417	34.2105	21.0526	12.5	11.1167	27.9343	28.3951	0	18.1818	7.8125	6.2963	13.5057	8.54701	6.52174
Chr7:30303809-30309988	7	30303809	30309988	+	25.8549	Clip3	ENSMUSG00000013921	CAP-GLY domain containing linker protein 3 [Source:MGI Symbol;Acc:MGI:1923936]	+	gene	overlapping	0	55.5556	66.6667	72.9167	86.6667	45.9459	36.3636	48.8426	41.8301	50	58.9744	66.6667	36.3636	48.2684	43.0556	40.3955	54.1667
Chr7:35926730-35941152	7	35926730	35941152	+	22.2138	null					Not found	0	54.5455	55.1724	56.4103	59.6154	40	25.8621	33.9744	44.4444	26.8293	21.0526	46.4286	25	35.1488	40.303	35.0746	39.4231
Chr7:43579871-43587377	7	43579871	43587377	+	22.0251	Zfp719	ENSMUSG00000030469	zinc finger protein 719 [Source:MGI Symbol;Acc:MGI:2444708]	+	gene	overlapping	0	88.8889	88.2353	82.1429	82.6923	56.7568	69.5652	61.1905	60	69.8113	67.3469	85	64	57.1161	67.8571	43.0233	63.9241
Chr7:45345562-45351836	7	45345562	45351836	+	26.9407	Ppfia3	ENSMUSG00000003863	protein tyrosine phosphatase, receptor type, f polypeptide (PTPRF), interacting protein (liprin), alpha 3 [Source:MGI Symbol;Acc:MGI:1924037]	-	gene	overlapping	0	58.6957	88.3721	57	50	46.1538	13.4615	17.2917	53.1963	52.7778	18.5897	21.7391	7.14286	34.5455	26.6667	13.7963	29.3817
Chr7:59382003-59392728	7	59382003	59392728	+	21.9388	AC169674.4	ENSMUSG00000093994	No description	-	gene	overlapping	0	34.6899	54.7619	43.3333	37.5	17.6471	14.2857	21.6667	21.6216	27.9412	32.5	30.5556	22.2222	33.4967	32.9861	33.6879	39.3082
Chr7:59417052-59428675	7	59417052	59428675	+	20.5446	AC169674.21	ENSMUSG00000094723	No description	-	gene	overlapping	0	52.193	65.3846	60.2941	58.6667	30.8642	42.3077	38.3333	44.5355	36.9091	42.3077	55.5556	54.7619	43.4245	58.4906	53.8889	50.3401
Chr7:59595669-59605234	7	59595669	59605234	+	30.8237	AC168073.20	ENSMUSG00000094922	No description	-	gene	overlapping	0	77.7778	47.2222	66.6667	56.8966	27.2727	16.6667	51.0053	29.0323	32.6087	43.3333	88.4615	33.3333	26.5625	65.3846	48.2843	38.6667
Chr7:59636241-59659174	7	59636241	59659174	+	21.2548	null					Not found	0	80	50	73.3333	80	58.3333	57.1429	34.5	47.9167	50	43.4783	57.1429	22.2222	31.7829	51.3514	38.9937	39.5425
Chr7:68371720-68379801	7	68371720	68379801	+	23.6229	null					Not found	0	34.8485	47.8261	36.9369	27.9762	20.6897	16.129	19.4444	7.22222	2.88462	24.1935	22.4138	38.2353	22.2222	41.6667	19.8413	14.8148
Chr7:77516945-77528028	7	77516945	77528028	+	25.8451	null					Not found	0	68.1818	0	38.8889	64.8148	26.6667	16.6667	13.8889	7.5	20.9091	16.6667	47.8261	36.3636	28.7879	34.2105	45.098	20
Chr7:80198683-80204031	7	80198683	80204031	+	23.5084	Sema4b	ENSMUSG00000030539	sema domain, immunoglobulin domain (Ig), transmembrane domain (TM) and short cytoplasmic domain, (semaphorin) 4B [Source:MGI Symbol;Acc:MGI:107559]	+	gene	overlapping	0	93.3333	76	70	60	52.9412	52	61.039	39.4366	51.2077	55.6818	54.5455	27.7778	63.1579	52.5	49.375	79.3103
Chr7:80377948-80382563	7	80377948	80382563	+	42.6786	Fes	ENSMUSG00000053158	feline sarcoma oncogene [Source:MGI Symbol;Acc:MGI:95514]	-	gene	overlapping	0	48.5294	52.1739	82.9545	31.4286	6.66667	15.3846	14.6185	13.4921	5.30303	13.5135	7.14286	5.26316	14.3137	9.49074	10.3448	9.67078
Chr7:80398071-80402385	7	80398071	80402385	+	34.61	Furin	ENSMUSG00000030530	furin (paired basic amino acid cleaving enzyme) [Source:MGI Symbol;Acc:MGI:97513]	-	gene	overlapping	0	80.4348	100	80	36	33.3333	44.8276	39.0625	37.8788	42.3913	30	18.6046	85.7143	45.6522	37.7778	42.1875	59.5745
Chr7:84579555-84593892	7	84579555	84593892	+	23.6113	Fah	ENSMUSG00000030630	fumarylacetoacetate hydrolase [Source:MGI Symbol;Acc:MGI:95482]	-	gene	overlapping	0	59.5745	68.9655	53.9474	59.5238	29.1667	40.625	39.3773	39.7693	35.5191	56.0976	50	60.7143	52.6361	69.1667	65.8635	72.8205
Chr7:84593991-84605383	7	84593991	84605383	+	20.4587	Fah	ENSMUSG00000030630	fumarylacetoacetate hydrolase [Source:MGI Symbol;Acc:MGI:95482]	-	gene	overlapping	0	59.2105	50	41.4634	45.7317	20.2381	41.6667	32.265	26.6393	22.4044	56.6667	30.303	66.6667	39.5439	53.9286	48.8095	36.6197
Chr7:86206029-86237402	7	86206029	86237402	+	21.525	Vmn2r76	ENSMUSG00000091239	vomeronasal 2, receptor 76 [Source:MGI Symbol;Acc:MGI:3761332]	-	gene	overlapping	0	60.0877	68.1818	72	60.8527	45.8333	32.5	50.2525	48.9418	41.25	44.8276	60.4167	33.3333	41.9583	53.6616	31.6993	47.2222
Chr7:93142630-93153117	7	93142630	93153117	+	28.5187	SNORA17	ENSMUSG00000088877	Small nucleolar RNA SNORA17 [Source:RFAM;Acc:RF00560]	-	gene	overlapping	0	53.8462	43.3333	65.9091	50	31.25	16.6667	29.4218	8.33333	38.0952	55	21.4286	39.6825	28.3333	40.1724	48.8095	28.75
Chr7:105809901-105812218	7	105809901	105812218	+	21.6346	Gm15645	ENSMUSG00000086414	predicted gene 15645 [Source:MGI Symbol;Acc:MGI:3783089]	+	gene	overlapping	0	21.4286	19.0476	92.3077	33.3333	17.5	29.3103	14.2857	21.519	16.8582	21.4286	22.8571	0	21.1009	21.0714	22.4074	13.9785
Chr7:108556098-108568080	7	108556098	108568080	+	29.444	Olfr504	ENSMUSG00000060105	olfactory receptor 504 [Source:MGI Symbol;Acc:MGI:3030338]	-	gene	overlapping	0	68.3333	86.6667	60.3448	67.3077	30.7692	45.4545	36.5385	45	48.3333	59.0909	75.8064	69.1667	54.5447	40.5405	60.6061	52.8986
Chr7:114409780-114415182	7	114409780	114415182	+	38.5763	4933406I18Rik	ENSMUSG00000087475	RIKEN cDNA 4933406I18 gene [Source:MGI Symbol;Acc:MGI:1918295]	-	gene	overlapping	0	27.6316	80	27.2727	100	13.3333	12.5	34.375	40.5405	0	NaN	61.5385	NaN	30.3279	15.625	57.8947	21.875
Chr7:114544864-114562769	7	114544864	114562769	+	22.1112	Cyp2r1	ENSMUSG00000030670	cytochrome P450, family 2, subfamily r, polypeptide 1 [Source:MGI Symbol;Acc:MGI:2449771]	-	gene	overlapping	0	81.6667	83.3333	78	66.0714	59.0909	47.6191	59.9265	44.4915	64.6552	95.7895	88.2353	70.5882	59.1324	50.4688	57.0513	69.1824
Chr7:120805909-120813926	7	120805909	120813926	+	24.298	null					Not found	0	100	95	73.8095	79.7101	58.9286	76.7857	65.4229	59.4872	53.5354	60.1626	76.087	81.579	60.8974	47.6562	73.4694	56.338
Chr7:121981407-121986763	7	121981407	121986763	+	24.3118	Cog7	ENSMUSG00000034951	component of oligomeric golgi complex 7 [Source:MGI Symbol;Acc:MGI:2685013]	-	gene	overlapping	0	58	90	41.3793	52.1739	45.6522	46.2963	28.0159	37.561	22.8571	27.0833	16.6667	45	33.0159	20.2899	37.6984	22.7848
Chr7:122126444-122132993	7	122126444	122132993	+	22.7607	Palb2	ENSMUSG00000044702	partner and localizer of BRCA2 [Source:MGI Symbol;Acc:MGI:3040695]	-	gene	overlapping	0	65.2174	95.8333	72.973	60.8108	35.2941	53.2258	61.1111	69.079	36.0294	60	84.6154	57.5	52.521	60.4225	48	60.5263
Chr7:128006249-128011168	7	128006249	128011168	+	26.1392	Trim72	ENSMUSG00000042828	tripartite motif-containing 72 [Source:MGI Symbol;Acc:MGI:3612190]	+	gene	overlapping	0	97.2222	94.7368	94.6078	87.0968	64.8649	71.4286	58.3333	80.4167	61.3402	87.1212	82.6087	100	83.5366	55.9237	82.8829	71.579
Chr7:128011234-128020072	7	128011234	128020072	+	25.6767	Trim72	ENSMUSG00000042828	tripartite motif-containing 72 [Source:MGI Symbol;Acc:MGI:3612190]	+	gene	overlapping	0	28.5714	66.6667	57.1429	38.0952	26.1364	27.2727	19.0171	21.73	15.5556	25	37.8788	25	33.9912	32.7273	27.9427	28.7634
Chr7:128063369-128079548	7	128063369	128079548	+	22.4372	Itgam	ENSMUSG00000030786	integrin alpha M [Source:MGI Symbol;Acc:MGI:96607]	+	gene	overlapping	0	51.4706	33.9286	43.0556	27.381	13.7931	17.2414	21.5812	15.4094	14.5833	19.2308	11.4286	9.72222	16.8627	31.5476	13.8889	12.963
Chr7:131310035-131317656	7	131310035	131317656	+	24.9774	Fgfr2	ENSMUSG00000030849	fibroblast growth factor receptor 2 [Source:MGI Symbol;Acc:MGI:95523]	-	gene	overlapping	0	46.5116	17.3077	61.6667	45.5556	28	15.7895	16.6667	15.8046	12.6543	16.6667	4.16667	15.8537	17.8715	34.4048	19.8276	22.3684
Chr7:133773020-133776885	7	133773020	133776885	+	34.5633	Dhx32	ENSMUSG00000030986	DEAH (Asp-Glu-Ala-His) box polypeptide 32 [Source:MGI Symbol;Acc:MGI:2141813]	-	gene	overlapping	0	40	92.8571	84.6154	28.5714	10.8696	22.2222	29.3103	20.2532	52.0833	54.5455	18.9655	44.4444	20.6667	39.0244	23.0303	30.4348
Chr7:135188980-135198735	7	135188980	135198735	+	20.9011	null					Not found	0	44.4444	67.7419	50	51.2195	32.3529	36.5385	22.9469	33.5714	36.8421	16.129	28.5714	22.5	11.2676	14.5503	14.7727	16.4216
Chr7:141891657-141902459	7	141891657	141902459	+	26.8579	Tollip	ENSMUSG00000025139	toll interacting protein [Source:MGI Symbol;Acc:MGI:1891808]	-	gene	overlapping	0	59.4595	88.2353	86.5079	88	51.4286	39.0244	68.1452	51.7778	58.0882	54.8387	84.2105	39.3939	58.6275	51.2658	73.6559	67.3469
Chr7:142151287-142166063	7	142151287	142166063	+	21.178	SNORA55	ENSMUSG00000088784	Small nucleolar RNA SNORA55 [Source:RFAM;Acc:RF00431]	+	gene	overlapping	0	52.9412	73.3333	55	48.062	23.8095	34.7222	44.5959	42.931	34.7222	54.1667	40.6667	43.1034	50.7491	64.3939	48.1771	41.3846
Chr8:4318677-4324926	8	4318677	4324926	+	22.0081	Elavl1	ENSMUSG00000040028	ELAV (embryonic lethal, abnormal vision, Drosophila)-like 1 (Hu antigen R) [Source:MGI Symbol;Acc:MGI:1100851]	-	gene	overlapping	0	40	42.8571	91.6667	77.7778	20.5882	18.9655	45.3488	81.0897	39.3443	24.2424	86.6667	84.6154	53.7778	46.3333	56.9672	53.1746
Chr8:7388530-7416556	8	7388530	7416556	+	20.0871	Gm17215	ENSMUSG00000092092	predicted gene 17215 [Source:MGI Symbol;Acc:MGI:4938042]	+	gene	overlapping	0	47.2973	54.5455	40	51.7241	16.6667	25	36.4943	26.7879	36.5741	36.8421	40	38.8889	40.7843	41.2302	27.8369	39.3116
Chr8:11592290-11601155	8	11592290	11601155	+	21.1883	null					Not found	0	53.5088	66	45.7447	30	44	18.1818	24.5148	30	21.4286	44.6429	26.2821	60	45.9551	36.3636	43.0556	40.1826
Chr8:15017096-15024109	8	15017096	15024109	+	31.0995	Kbtbd11	ENSMUSG00000055675	kelch repeat and BTB (POZ) domain containing 11 [Source:MGI Symbol;Acc:MGI:1922151]	+	gene	overlapping	0	74.4444	56.8627	62.9032	55.2632	37.2093	26.6667	42.268	29.3011	20.8995	65.3061	31.5789	48.0769	58.4239	48.6559	40.2353	47.7478
Chr8:20110824-20122351	8	20110824	20122351	+	20.6262	null					Not found	0	16.6667	57.1429	28.5714	30.7692	7.14286	18.75	17.75	8.55263	11.1111	13.8889	14.8148	4.34783	9.43089	16.129	13.5135	14.5833
Chr8:28225604-28243480	8	28225604	28243480	+	22.3523	null					Not found	0	65	63.1579	68	56	38.8889	38.4615	40.7692	42.8161	42.5	45.9459	51.8519	53.125	45.3431	55.1852	42.7536	39.1414
Chr8:39179738-39195205	8	39179738	39195205	+	23.5413	null					Not found	0	66	64.2857	100	90.625	42.8571	54.5455	66.4216	65.4412	54.1667	63.8889	87.5	61.9048	61.859	63.6364	66.129	77.5641
Chr8:69616385-69625341	8	69616385	69625341	+	20.9328	Zfp868	ENSMUSG00000060427	zinc finger protein 868 [Source:MGI Symbol;Acc:MGI:2142546]	-	gene	overlapping	0	84.4828	66.6667	90	75	57.6923	50	56.1403	44.8718	81.8182	95.6522	84.6154	100	64.2512	60.1449	70	63.7931
Chr8:70510322-70514051	8	70510322	70514051	+	25.8178	Uba52	ENSMUSG00000090137	ubiquitin A-52 residue ribosomal protein fusion product 1 [Source:MGI Symbol;Acc:MGI:98887]	-	gene	overlapping	0	51.25	39.1304	52.1739	21.7391	0	3.125	21.1765	36.2903	15.6863	100	33.3333	20	36.0714	30	29.2405	20.8333
Chr8:70839608-70842884	8	70839608	70842884	+	23.161	Arrdc2	ENSMUSG00000002910	arrestin domain containing 2 [Source:MGI Symbol;Acc:MGI:1918057]	-	gene	overlapping	0	67.3077	12.5	37.7193	47.8261	0	0	34.6774	22.8758	33.3333	44.4444	20.6897	8.57143	19.4805	2.43902	16.6667	39.4118
Chr8:79639833-79643812	8	79639833	79643812	+	22.4827	Otud4	ENSMUSG00000036990	OTU domain containing 4 [Source:MGI Symbol;Acc:MGI:1098801]	+	gene	overlapping	0	28.125	26.6667	64.7059	50	23.0769	13.1579	17.7305	22.0238	23.4694	34.375	31.5789	25	29.798	22.1014	23.5294	23.5294
Chr8:81686154-81708946	8	81686154	81708946	+	22.0567	Inpp4b	ENSMUSG00000037940	inositol polyphosphate-4-phosphatase, type II [Source:MGI Symbol;Acc:MGI:2158925]	+	gene	overlapping	0	56.25	62.5	47.7273	37.037	42.8571	13.3333	33.7553	23.1293	31.0345	25.9259	22.5	40	28.1818	25.5319	24.6212	23.6928
Chr8:83565535-83570929	8	83565535	83570929	+	26.55	Ndufb7	ENSMUSG00000033938	NADH dehydrogenase (ubiquinone) 1 beta subcomplex, 7 [Source:MGI Symbol;Acc:MGI:1914166]	+	gene	overlapping	0	57.6923	24.0741	40.625	77.7778	15.7895	17.1429	38.3333	25	21.1957	55	55.5556	24	48.6979	25	43.1818	31.4394
Chr8:84081244-84087754	8	84081244	84087754	+	21.2919	Rfx1	ENSMUSG00000031706	regulatory factor X, 1 (influences HLA class II expression) [Source:MGI Symbol;Acc:MGI:105982]	+	gene	overlapping	0	77.7778	84.7826	97.0588	65.1163	68.3674	52.7273	73.4007	48.1848	56.7797	79.1667	83.3333	71.4286	65.4882	79.0509	84.7222	75.5747
Chr8:94334752-94341816	8	94334752	94341816	+	37.6083	Slc12a3	ENSMUSG00000031766	solute carrier family 12, member 3 [Source:MGI Symbol;Acc:MGI:108114]	+	gene	overlapping	0	67.3469	58.6207	67.3469	60.3448	36.8421	24.3243	14.9922	29.1139	23.7602	37.2093	13.6364	9.375	25.1163	39.9225	17.284	33.9431
Chr8:94348693-94355952	8	94348693	94355952	+	39.0399	Slc12a3	ENSMUSG00000031766	solute carrier family 12, member 3 [Source:MGI Symbol;Acc:MGI:108114]	+	gene	overlapping	0	56.5574	73.4375	39.7059	42.7083	11.1111	9.09091	14.0351	19.3182	16.7568	20	41.6667	8.33333	9.83165	34.8361	21.0563	23.4848
Chr8:94356145-94365859	8	94356145	94365859	+	23.5582	Slc12a3	ENSMUSG00000031766	solute carrier family 12, member 3 [Source:MGI Symbol;Acc:MGI:108114]	+	gene	overlapping	0	36.3636	60.8696	22.5806	21.7391	10.8696	11.6667	10.1961	10	16.4179	16.6667	15.5556	4	14.6953	19.1358	20.4444	15.2954
Chr8:105610511-105614409	8	105610511	105614409	+	26.9232	Fam65a	ENSMUSG00000038604	family with sequence similarity 65, member A [Source:MGI Symbol;Acc:MGI:1922937]	+	gene	overlapping	0	73.4568	78.5714	61.6667	40.5405	46.1538	41.1765	39.1026	11.25	45.4955	59.0909	46.2963	66.6667	68.3824	51.5152	44.1176	45.6232
Chr8:107294101-107315715	8	107294101	107315715	+	27.2606	Nfat5	ENSMUSG00000003847	nuclear factor of activated T cells 5 [Source:MGI Symbol;Acc:MGI:1859333]	+	gene	overlapping	0	93.75	100	86.9565	100	34.5238	63.8889	86.3636	68.1372	86.6667	93.3333	90	86.6667	52.3585	47.6744	56.8182	51.1628
Chr8:107866454-107872942	8	107866454	107872942	+	23.466	null					Not found	0	93.5484	96.1539	93.4783	83.3333	78.125	55	80.1887	65.6566	61.8421	55.5556	60.5263	83.3333	72.8495	64.7059	68.5714	70.6215
Chr8:108698370-108704008	8	108698370	108704008	+	21.1986	null					Not found	0	81.8182	50	62.5	71.4286	32	50	49.0476	38	57.1429	27.7778	55.7692	53.3333	50.5952	23.1061	47.6191	40.4255
Chr8:109868838-109874214	8	109868838	109874214	+	23.9519	Phlpp2	ENSMUSG00000031732	PH domain and leucine rich repeat protein phosphatase 2 [Source:MGI Symbol;Acc:MGI:2444928]	+	gene	overlapping	0	62.9032	81.25	100	46.1538	44.4444	91.6667	33	32.6797	41.3333	90	64.7059	42.8571	43.379	31.982	48.2993	35.7895
Chr8:111731744-111735072	8	111731744	111735072	+	21.1481	Bcar1	ENSMUSG00000031955	breast cancer anti-estrogen resistance 1 [Source:MGI Symbol;Acc:MGI:108091]	-	gene	overlapping	0	46.1538	80	43.4783	19.6078	6.66667	53.8462	28	18.8119	23.4848	80	28.4314	73.3333	40.0585	18.038	22.2868	18.0556
Chr9:13827764-13832869	9	13827764	13832869	+	39.5598	Fam76b	ENSMUSG00000037808	family with sequence similarity 76, member B [Source:MGI Symbol;Acc:MGI:1920076]	+	gene	overlapping	0	29.4872	90.9091	69.2308	54.5455	30.303	16.6667	19.4444	20.4545	20.5479	23.0769	75	12.5	12.844	25.5102	25.4717	27.1739
Chr9:21091802-21098079	9	21091802	21098079	+	30.0376	Raver1	ENSMUSG00000010205	ribonucleoprotein, PTB-binding 1 [Source:MGI Symbol;Acc:MGI:1919016]	-	gene	overlapping	0	50	61.5385	79.1667	78.5714	31.7073	48.3871	30.6513	32.9082	42.7536	24.5902	30.5556	33.3333	41.954	25.4065	45.7471	48.4375
Chr9:21734816-21739993	9	21734816	21739993	+	20.1342	Ldlr	ENSMUSG00000032193	low density lipoprotein receptor [Source:MGI Symbol;Acc:MGI:96765]	+	gene	overlapping	0	60.1852	44.8718	43.3333	30.4878	17.8571	28.5714	28.1667	14.3035	34.0278	40.5405	15	4.7619	19.209	16.5698	10.4444	20.0192
Chr9:21740060-21745808	9	21740060	21745808	+	22.5403	Ldlr	ENSMUSG00000032193	low density lipoprotein receptor [Source:MGI Symbol;Acc:MGI:96765]	+	gene	overlapping	0	60.3448	75	51.0638	40.2778	37.8378	47.3684	36.2069	22	27.2436	21.4286	20	15.3846	16.1616	37.8333	17.3729	23.8281
Chr9:22411490-22420735	9	22411490	22420735	+	22.4057	9530077C05Rik	ENSMUSG00000036411	RIKEN cDNA 9530077C05 gene [Source:MGI Symbol;Acc:MGI:1915533]	+	gene	overlapping	0	56.6667	78.2609	59.7561	35.6061	40.625	34	45.8333	29.9123	25.463	17.3913	34.0909	20	24.7917	23.0392	28	22.3629
Chr9:29676263-29690395	9	29676263	29690395	+	28.8653	Ntm	ENSMUSG00000059974	neurotrimin [Source:MGI Symbol;Acc:MGI:2446259]	-	gene	overlapping	0	63.3333	67.8571	72.973	67.7419	32.0513	43.75	32.5203	45.4301	41.8033	37.8378	25.8065	20.8333	32.5092	42.6543	28.9062	31.6667
Chr9:31428278-31435523	9	31428278	31435523	+	20.0753	Tmem45b	ENSMUSG00000041737	transmembrane protein 45b [Source:MGI Symbol;Acc:MGI:2384574]	-	gene	overlapping	0	61.4286	90	70.3125	65.5556	42.8571	56.1728	57.2072	48.5215	53.9855	41.8919	50	56.5217	42.4731	47.1393	52.5862	37.7049
Chr9:31841353-31849645	9	31841353	31849645	+	31.0217	Barx2	ENSMUSG00000032033	BarH-like homeobox 2 [Source:MGI Symbol;Acc:MGI:109617]	-	gene	overlapping	0	65.3846	66	72.973	41.6667	25.8621	36.4865	30.2083	32.1918	27.673	29.6296	21.0526	24.2424	30.4683	47.4099	26.3713	31.1728
Chr9:41594264-41607046	9	41594264	41607046	+	26.6281	null					Not found	0	55.5556	55	81.5315	65.3846	30	10	50.9091	53.4153	44.375	54.5455	43.4783	57.6923	43.0365	53.3616	47.1774	37.7193
Chr9:44396199-44399658	9	44396199	44399658	+	28.8944	Slc37a4	ENSMUSG00000032114	solute carrier family 37 (glucose-6-phosphate transporter), member 4 [Source:MGI Symbol;Acc:MGI:1316650]	+	gene	overlapping	0	56.25	61.2903	65.1515	57.6503	21.2121	18.3333	44.0705	36.9231	35.4167	52.2222	66.6667	25	38.3038	40.3125	37.963	41.1049
Chr9:45092761-45100636	9	45092761	45100636	+	27.4909	Amica1	ENSMUSG00000048534	adhesion molecule, interacts with CXADR antigen 1 [Source:MGI Symbol;Acc:MGI:2685484]	+	gene	overlapping	0	66.6667	68.5185	75.7862	84.7222	56.5217	56.0606	42.6471	40.8676	36.0656	71.0526	70	70.4545	63.8889	60.5769	62.2024	56.6176
Chr9:48481179-48492750	9	48481179	48492750	+	20.5387	Rbm7	ENSMUSG00000042396	RNA binding motif protein 7 [Source:MGI Symbol;Acc:MGI:1914260]	-	gene	overlapping	0	93.9394	100	80.8511	86.2069	70.3704	70.4545	66.6667	72.1726	68.8889	95	91.6667	66.0714	67.3695	54.4872	70.4403	83.3333
Chr9:49112749-49121684	9	49112749	49121684	+	20.8234	Tmprss5	ENSMUSG00000032268	transmembrane protease, serine 5 (spinesin) [Source:MGI Symbol;Acc:MGI:1933407]	+	gene	overlapping	0	61.9048	65.625	53.7736	24.7748	25	27.5362	37.0833	35.2151	28.6458	58.5714	43.75	52.7778	47.6258	56.6456	52.3809	42.1875
Chr9:49467791-49473955	9	49467791	49473955	+	25.2055	Ttc12	ENSMUSG00000040219	tetratricopeptide repeat domain 12 [Source:MGI Symbol;Acc:MGI:2444588]	-	gene	overlapping	0	48.8889	71.4286	85.6061	61.5385	31.25	60	23.8304	59.5238	33.6957	43.3333	24.0741	63.5417	35.2941	50.6579	49.7312	9.1195
Chr9:55966462-55978656	9	55966462	55978656	+	29.3637	Rfpl3s	ENSMUSG00000050702	RIKEN cDNA 4930563M21 gene [Source:MGI Symbol;Acc:MGI:1922508]	-	gene	overlapping	0	52.7778	57.1429	50	47.0588	30.7692	0	25.5208	34.7826	20.8333	70.8333	16.6667	20	26.6667	25	25.641	31.4103
Chr9:55997760-56016910	9	55997760	56016910	+	22.2516	null					Not found	0	41.3793	75	51.7857	58.0247	34.0909	38.8889	28.0822	31.4465	38.9706	20.4167	33.3333	50	34.1667	40.5357	25.3846	30.5085
Chr9:65876950-65886256	9	65876950	65886256	+	40.7204	Trip4	ENSMUSG00000032386	thyroid hormone receptor interactor 4 [Source:MGI Symbol;Acc:MGI:1928469]	-	gene	overlapping	0	53.0303	100	55.1724	77.7778	37.931	26.4706	27.0492	41.1111	21.3115	43.75	62.5	46.6667	50	39.6104	40.942	46.9388
Chr9:68251054-68264617	9	68251054	68264617	+	25.549	null					Not found	0	31.4815	65.2174	59.0909	52.8986	34.375	21.0526	24.4531	27	26.2346	18.5185	28.5714	17.2414	28.7778	28.4946	21.3542	22.3214
Chr9:68804449-68815208	9	68804449	68815208	+	21.6969	Rora	ENSMUSG00000032238	RAR-related orphan receptor alpha [Source:MGI Symbol;Acc:MGI:104661]	+	gene	overlapping	0	51.9231	52.5641	53.7037	48.2759	29.1667	14.7059	31.8889	39.0547	34.7826	27.5862	28.5714	31.25	21.3964	23.4826	26.6667	39.1111
Chr9:69989437-69992882	9	69989437	69992882	+	24.6532	Bnip2	ENSMUSG00000011958	BCL2/adenovirus E1B interacting protein 2 [Source:MGI Symbol;Acc:MGI:109327]	+	gene	overlapping	0	13.4328	85.7143	60.4167	52.5641	26.6667	29.6296	18.5185	21.9178	45.1613	13.0435	50	33.3333	25.8814	66.6667	40.5405	31.8182
Chr9:72662617-72665872	9	72662617	72665872	+	32.4168	Nedd4	ENSMUSG00000032216	neural precursor cell expressed, developmentally down-regulated 4 [Source:MGI Symbol;Acc:MGI:97297]	+	gene	overlapping	0	57.4074	62.5	61.5385	50	31.5789	23.8095	27.1127	23.8889	20.8333	52.9412	71.4286	10.7143	42.8385	35.2151	56	26.9697
Chr9:74862494-74864339	9	74862494	74864339	+	23.0757	Gm20649	ENSMUSG00000093662	predicted gene 20649 [Source:MGI Symbol;Acc:MGI:5313096]	+	gene	overlapping	0	45.7143	29.1667	46.1538	13.9535	8.13954	6.97674	2.25225	22.4747	13.5135	24.1135	9.61538	11.5385	19.0104	21.875	6.52174	14.0476
Chr9:83548409-83554665	9	83548409	83554665	+	20.6327	Sh3bgrl2	ENSMUSG00000032261	SH3 domain binding glutamic acid-rich protein like 2 [Source:MGI Symbol;Acc:MGI:1915350]	+	gene	overlapping	0	75	80	40.2439	68.1818	40.5405	44.1176	29.5213	44.2922	67.6471	68.75	54.8387	83.3333	54.3478	52.3809	58.5714	62.5
Chr9:89411283-89426241	9	89411283	89426241	+	21.5102	null					Not found	0	64.5161	75.5208	71.0526	62.7778	43.75	48.3333	45.6584	46	51.0417	36.8056	27.0115	45.4545	47.8289	37.5	52.3809	54.4271
Chr9:95436905-95443858	9	95436905	95443858	+	25.4929	null					Not found	0	78.0488	80.4348	90	100	56.5217	68.75	56.4693	66.9082	59.4907	89.4737	83.3333	88.4615	88.2155	85.5932	76.3158	76.7157
Chr9:95694656-95704248	9	95694656	95704248	+	24.3163	Pcolce2	ENSMUSG00000015354	procollagen C-endopeptidase enhancer 2 [Source:MGI Symbol;Acc:MGI:1923727]	+	gene	overlapping	0	60.4167	50	43.0233	55.5556	25	0	36.4035	41.0798	37.1795	48.0769	40.9091	59.375	39.135	59.375	40.3646	43.8095
Chr9:99007246-99014202	9	99007246	99014202	+	39.1341	Gm1123	ENSMUSG00000044860	predicted gene 1123 [Source:MGI Symbol;Acc:MGI:2685969]	-	gene	overlapping	0	82	50.9804	60.2273	20.098	9.375	11.9048	14.4737	17.7083	17.5	32.3529	18.5714	32.6087	26.3492	36.8217	18.0952	11.8627
Chr9:99014204-99023256	9	99014204	99023256	+	22.8035	Gm1123	ENSMUSG00000044860	predicted gene 1123 [Source:MGI Symbol;Acc:MGI:2685969]	-	gene	overlapping	0	48.5714	27.7778	38.75	38	10.5263	11.5385	13.5556	27.7363	14	33.871	18.1818	37.5	22.5904	24.3421	21.0784	24.1342
Chr9:108108155-108111668	9	108108155	108111668	+	25.543	Bsn	ENSMUSG00000032589	bassoon [Source:MGI Symbol;Acc:MGI:1277955]	-	gene	overlapping	0	32.5	45.4545	44.6429	22.9167	26.9231	2.85714	13.9706	5.7971	4.62963	28.5714	41.1765	8.69565	2.49042	43.1034	17.6667	28.6842
Chr9:109875853-109881283	9	109875853	109881283	+	27.8631	Cdc25a	ENSMUSG00000032477	cell division cycle 25 homolog A (S. pombe) [Source:MGI Symbol;Acc:MGI:103198]	+	gene	overlapping	0	30.7692	85.7143	76.4706	68.75	66.6667	32.1429	23.0263	22.0395	43.9394	20.9302	35.7143	100	36.7424	50	30.625	32.7778
Chr9:119481072-119485754	9	119481072	119485754	+	24.9001	Scn5a	ENSMUSG00000032511	sodium channel, voltage-gated, type V, alpha [Source:MGI Symbol;Acc:MGI:98251]	-	gene	overlapping	0	80.7692	86.9565	75	73.0769	41.0256	65.8537	61.282	59.6814	42.4103	73.8095	73.0769	51.8519	51.1525	53.8462	56.4444	48.7455
Chr9:119485756-119491311	9	119485756	119491311	+	24.4002	Scn5a	ENSMUSG00000032511	sodium channel, voltage-gated, type V, alpha [Source:MGI Symbol;Acc:MGI:98251]	-	gene	overlapping	0	56.0976	71.4286	50	31.25	9	41.6667	37.415	29.3249	21.5625	32.4324	38.0952	37.1429	20.9936	23.4848	32.9657	39.5062
Chr9:119491319-119496409	9	119491319	119496409	+	28.4436	Scn5a	ENSMUSG00000032511	sodium channel, voltage-gated, type V, alpha [Source:MGI Symbol;Acc:MGI:98251]	-	gene	overlapping	0	55.9524	47.9167	55	58.6957	16.6667	25.7143	32.971	35.7292	18.6567	36.1702	64.8148	43.2432	30.3571	38.0522	42.8889	32.4627
Chr9:119496430-119502996	9	119496430	119502996	+	31.6967	Scn5a	ENSMUSG00000032511	sodium channel, voltage-gated, type V, alpha [Source:MGI Symbol;Acc:MGI:98251]	-	gene	overlapping	0	32.9787	34.4828	81.9444	42.6829	15.7895	15.7895	31.8352	9.38967	8.82353	10.4651	13.8889	40.625	13.5567	18.4866	14.4737	24.3056
Chr9:122943224-122951386	9	122943224	122951386	+	30.6735	1110059G10Rik	ENSMUSG00000032551	RIKEN cDNA 1110059G10 gene [Source:MGI Symbol;Acc:MGI:1913452]	-	gene	overlapping	0	56.25	57.1429	30.9524	60.5263	17.6471	28	14.1111	28.0702	14.8936	32	41.6667	27.2727	16.2698	21.8391	26.4151	14.1975
Chr10:7777313-7781154	10	7777313	7781154	+	25.3523	BC013529	ENSMUSG00000040006	cDNA sequence BC013529 [Source:MGI Symbol;Acc:MGI:2384905]	-	gene	overlapping	0	18.75	43.75	100	20.3704	22.2222	10.8108	15.7143	27.2727	25.8065	21.4286	45.4545	41.1765	7.59494	15.2174	25.7143	22.9508
Chr10:14434621-14446684	10	14434621	14446684	+	20.6114	Gpr126	ENSMUSG00000039116	G protein-coupled receptor 126 [Source:MGI Symbol;Acc:MGI:1916151]	-	gene	overlapping	0	28.0488	32.5397	25.7576	26.087	11.1111	3.57143	3.99061	7.27273	11.5385	11.1111	9.09091	20	16.6667	24.6032	20.8333	19.0476
Chr10:21296061-21300368	10	21296061	21300368	+	20.1918	Hbs1l	ENSMUSG00000019977	Hbs1-like (S. cerevisiae) [Source:MGI Symbol;Acc:MGI:1891704]	+	gene	overlapping	0	23.3333	63.6364	62.5	9.21053	4.7619	16.2162	14.8504	35	26.5625	23.6842	33.3333	33.3333	17.1091	22.1774	16.4286	20.0321
Chr10:23271492-23289267	10	23271492	23289267	+	20.1104	Eya4	ENSMUSG00000010461	eyes absent 4 homolog (Drosophila) [Source:MGI Symbol;Acc:MGI:1337104]	-	gene	overlapping	0	63.3333	93.75	64.2857	84	43.4783	65	57.7161	55.8743	59.0909	50	68.1818	77.7778	54.9751	66.3194	43.4641	57.9861
Chr10:46641532-46667742	10	46641532	46667742	+	29.0788	SNORA17	ENSMUSG00000077361	Small nucleolar RNA SNORA17 [Source:RFAM;Acc:RF00560]	-	gene	overlapping	0	73.3333	65	54.1667	50	29.4118	34.375	37.5	28.6667	27.7778	18.75	31.25	26.3158	25.8547	32.0755	26.9231	19.7674
Chr10:46667808-46689564	10	46667808	46689564	+	21.9108	null					Not found	0	55	66.6667	67.6471	59.0909	35.7143	37.5	38.9444	50	38.7931	18.0556	45.1613	26.4706	36.2745	37	28.9308	38.782
Chr10:47860269-47876304	10	47860269	47876304	+	23.3496	null					Not found	0	66.6667	41.6667	57.8125	50	33.3333	10	28.0303	47.2222	34.8485	40	6.25	47.3684	25.9942	35.2778	21.6146	41.6667
Chr10:53628092-53629981	10	53628092	53629981	+	27.9752	Mcm9	ENSMUSG00000058298	minichromosome maintenance complex component 9 [Source:MGI Symbol;Acc:MGI:1918817]	-	gene	overlapping	0	75	21.875	25.7143	28.125	0	2.63158	28.4826	11.8474	5.55556	9.43396	0	0	15.2941	12.0773	5.55556	26.6667
Chr10:62446114-62450183	10	62446114	62450183	+	34.4402	Supv3l1	ENSMUSG00000020079	suppressor of var1, 3-like 1 (S. cerevisiae) [Source:MGI Symbol;Acc:MGI:2441711]	-	gene	overlapping	0	21.2121	57.1429	28.5714	100	12.5	28.5714	15.493	13.5659	16.3265	25.9259	20	30.7692	13.6986	14.2857	14.2857	14.2857
Chr10:62487265-62496927	10	62487265	62496927	+	22.7256	Srgn	ENSMUSG00000020077	serglycin [Source:MGI Symbol;Acc:MGI:97756]	-	gene	overlapping	0	51.282	45.1613	56.6667	50.9804	30.7692	17.3913	24.3961	33.9286	35	28	27.2727	45.4545	40.5405	35.2814	30.9524	33.0986
Chr10:66728455-66735144	10	66728455	66735144	+	30.526	null					Not found	0	80.3571	85.7143	96.4286	71.4286	56.25	28.5714	67.5	50.6536	61.8056	86.3636	75	84.7222	76.0057	75.5319	76.6667	74.5238
Chr10:66735194-66742246	10	66735194	66742246	+	24.8391	null					Not found	0	64.1304	100	79.4118	87.8788	57.1429	50	82.5758	42.029	58.3333	90.4762	73.8095	95.6522	78.9729	88.5246	84.5992	71.875
Chr10:66801695-66811724	10	66801695	66811724	+	24.5729	null					Not found	0	48.3871	68.1818	62.5	44.8276	30.7692	27.2727	38.3929	31.7308	28.8406	41.6667	0	33.3333	24.2077	45.8621	25	25.625
Chr10:71025355-71033530	10	71025355	71033530	+	21.3006	Bicc1	ENSMUSG00000014329	bicaudal C homolog 1 (Drosophila) [Source:MGI Symbol;Acc:MGI:1933388]	-	gene	overlapping	0	86.3636	77.7778	86.1111	69.4444	44.4444	62.5	58	67.5676	60.6061	81.4286	59.0909	88.4615	66.0959	61.1111	68.2051	62.5309
Chr10:71657473-71671732	10	71657473	71671732	+	38.4186	null					Not found	0	42.9487	71.0526	48.8889	44.5833	1.66667	17.6471	12.7119	21.3208	13.9024	26.3889	57.1429	20.3704	29.6222	36.9792	21.8954	22.4747
Chr10:73014550-73026935	10	73014550	73026935	+	20.1199	null					Not found	0	87.5	85.7143	84.2105	72.2222	66.6667	61.7647	65.7828	48.4277	68.8172	75	90.4762	66.6667	76.5432	72.5	70.1149	79.4643
Chr10:78118506-78127457	10	78118506	78127457	+	25.459	null					Not found	0	45.3488	48	34.4828	27.7778	18.5185	8.77193	9.63203	20.1754	10.119	25.9259	41.6667	28.5714	20.2675	15.9722	35.8696	26.2712
Chr10:78183158-78187814	10	78183158	78187814	+	20.9523	Pwp2	ENSMUSG00000032834	PWP2 periodic tryptophan protein homolog (yeast) [Source:MGI Symbol;Acc:MGI:1341200]	-	gene	overlapping	0	31.7073	76.4706	44.697	62.5	31.9444	50	29.7872	27.5556	25.1701	47.0588	30.6122	44.4444	25.0877	41.2281	30.9524	34.6667
Chr10:79491727-79505841	10	79491727	79505841	+	22.9564	Vmn2r83	ENSMUSG00000091381	vomeronasal 2, receptor 83 [Source:MGI Symbol;Acc:MGI:3644559]	+	gene	overlapping	0	38.8889	43.1818	38.3333	57.4074	24	34.375	14.5833	25.3968	9.12698	13.0435	32	16.6667	11.1842	38.8889	23.7443	31.5972
Chr10:79724499-79729539	10	79724499	79729539	+	25.3036	Hcn2	ENSMUSG00000020331	hyperpolarization-activated, cyclic nucleotide-gated K+ 2 [Source:MGI Symbol;Acc:MGI:1298210]	+	gene	overlapping	0	47.4359	89.4737	92.5926	50	50	43	48.7745	33.2281	47.8571	48.0769	75	57.4074	59.2369	56.1966	68.1452	54.968
Chr10:81092481-81099405	10	81092481	81099405	+	25.8485	Creb3l3	ENSMUSG00000035041	cAMP responsive element binding protein 3-like 3 [Source:MGI Symbol;Acc:MGI:2384786]	-	gene	overlapping	0	67.6471	62.963	45.935	34.3137	37.5	33.3333	26.3258	9.39394	27.7778	37.1212	20	19.1176	13.5659	28.3095	23.5507	13.1148
Chr10:81329540-81333143	10	81329540	81333143	+	35.6628	Tbxa2r	ENSMUSG00000034881	thromboxane A2 receptor [Source:MGI Symbol;Acc:MGI:98496]	+	gene	overlapping	0	56.4516	54.2857	68.75	20.6349	14.9573	17.3077	18.3099	4.83871	16.4251	17.0455	23.2558	16.6667	16.902	47.541	19.1441	11.8056
Chr10:84447228-84457116	10	84447228	84457116	+	21.9521	null					Not found	0	62.963	38.0952	56.6667	61.25	33.3333	41.0714	46.5801	21.4286	21.5447	63.8889	66.6667	45.2381	31.7073	38.5246	47.7564	33.3333
Chr10:87523328-87538844	10	87523328	87538844	+	23.9252	Pah	ENSMUSG00000020051	phenylalanine hydroxylase [Source:MGI Symbol;Acc:MGI:97473]	+	gene	overlapping	0	71.6216	60	51.7241	70.3704	44	32	49.1453	37.3737	35	50	38	32	50	45.4301	39.2857	42.3729
Chr10:88886173-88893346	10	88886173	88893346	+	23.1666	Slc5a8	ENSMUSG00000020062	solute carrier family 5 (iodide transporter), member 8 [Source:MGI Symbol;Acc:MGI:2384916]	+	gene	overlapping	0	30.8824	50	52.9412	42.1053	8.69565	19	19.209	28.1034	29.0698	23.0769	11.9048	7.89474	21.5591	26.5957	32.0312	26.1905
Chr10:91462520-91481519	10	91462520	91481519	+	20.7058	null					Not found	0	56.5714	52.0833	77.0833	45.7143	28.8462	47.0588	35.1191	39.5771	35.1852	58.3333	67.8571	41.3978	34.8889	41.0494	33.6601	39.5161
Chr10:92752594-92762319	10	92752594	92762319	+	22.0746	null					Not found	0	36.6667	36.3636	46.6667	64.2857	31.25	15	29.1667	29.6053	14.5833	17.6471	21.0526	27.7778	22.6852	19.1919	6.66667	39.0741
Chr10:94993344-95001833	10	94993344	95001833	+	28.7997	null					Not found	0	34.4444	44.4444	36.25	57.8947	2.17391	20.2899	21.224	21.3141	7.29167	45.8333	29.902	33.908	29.2735	34.1398	26.9841	18.8312
Chr10:108447351-108452691	10	108447351	108452691	+	22.4888	null					Not found	0	46.25	44.4444	58.3333	52.6471	11.9048	32.8283	30.5556	26.0274	38.3333	8.53659	43.3333	30.6818	18.9286	27.2549	37.2603	14.7388
Chr10:110802192-110809891	10	110802192	110809891	+	20.3014	null					Not found	0	45.614	75	75.7143	64.7727	36.3636	31.25	51.8599	53.0702	52.3256	76	58.0645	81.4815	59.7619	80.6667	66.6667	73.9035
Chr10:111502918-111506572	10	111502918	111506572	+	43.1501	Phlda1	ENSMUSG00000020205	pleckstrin homology-like domain, family A, member 1 [Source:MGI Symbol;Acc:MGI:1096880]	+	gene	overlapping	0	66.6667	70.8333	95.8333	80.303	28.2051	30.4348	29.7872	39.5918	48.2759	47.0588	NaN	25	24.2424	70.9677	33.9147	30.0654
Chr10:116291589-116299694	10	116291589	116299694	+	20.0965	null					Not found	0	48.0769	53.8462	70.5128	70.3704	36.8421	40	40.098	46.9697	39.1156	51.7857	55.5556	47.4359	51.0855	46.7078	49.3004	46.7949
Chr10:120082947-120088031	10	120082947	120088031	+	24.861	Grip1	ENSMUSG00000034813	glutamate receptor interacting protein 1 [Source:MGI Symbol;Acc:MGI:1921303]	+	gene	overlapping	0	72.6191	90	66.9643	82.2581	68.421	26.3158	64.8649	51.2438	54.6512	64.7059	48.2143	59.0909	50.9524	48.2456	53.8251	55.8824
Chr10:126318561-126329511	10	126318561	126329511	+	20.9121	null					Not found	0	77.7778	71.7391	85.6322	69.6429	53.8462	41.9355	50.2688	71.2121	59.1667	44.7368	42	38.0952	37.8125	44.359	40.8497	45.2308
Chr10:127008177-127011828	10	127008177	127011828	+	38.3135	Avil	ENSMUSG00000025432	advillin [Source:MGI Symbol;Acc:MGI:1333798]	+	gene	overlapping	0	64	77.7778	90.625	53.5714	15.3846	48.2143	24.8677	39.5305	37.9032	6.25	22.2222	15.5172	16.8561	30.8559	31.5574	12.4413
Chr10:127170676-127174430	10	127170676	127174430	+	22.6608	B4galnt1	ENSMUSG00000006731	beta-1,4-N-acetyl-galactosaminyl transferase 1 [Source:MGI Symbol;Acc:MGI:1342057]	+	gene	overlapping	0	48.3333	100	75.5556	58.0645	53.8462	55.5556	45.122	51.9608	32.6531	57.5	29.5455	85.7143	64.5455	47.0588	40.9962	41.7695
Chr10:127330500-127333790	10	127330500	127333790	+	23.8559	Gli1	ENSMUSG00000025407	GLI-Kruppel family member GLI1 [Source:MGI Symbol;Acc:MGI:95727]	-	gene	overlapping	0	59.375	70	72.3404	45.1852	36.1111	32.1429	35.137	48.5125	37.4429	26.6667	50	39.4737	24.7059	38.5057	26.9737	32.1612
Chr10:128254630-128262546	10	128254630	128262546	+	20.1069	Apon	ENSMUSG00000051716	apolipoprotein N [Source:MGI Symbol;Acc:MGI:88931]	+	gene	overlapping	0	48.6842	68.9655	39.1304	56.5152	40	27.7778	25.4085	36.2319	36.6667	16.0714	71.4286	22.7273	23.1589	51.2329	35.473	23.8095
Chr11:18327712-18339695	11	18327712	18339695	+	28.1411	null					Not found	0	38.4615	80.7692	61.9048	14.2857	22.5	0	28	20.5128	32.5581	40.7407	9.375	21.4286	32.3809	33.3333	31.2057	25
Chr11:20197833-20201763	11	20197833	20201763	+	26.2656	Rab1	ENSMUSG00000020149	RAB1, member RAS oncogene family [Source:MGI Symbol;Acc:MGI:97842]	+	gene	overlapping	0	40	42.8571	46.6667	23.8095	18	0	14.7541	12.8788	14.7059	19.0476	60	66.6667	14.2361	29.4118	25	18.3908
Chr11:23633509-23644249	11	23633509	23644249	+	21.2684	0610010F05Rik	ENSMUSG00000042208	RIKEN cDNA 0610010F05 gene [Source:MGI Symbol;Acc:MGI:1918925]	-	gene	overlapping	0	52.9412	69.2308	37.037	50	24	26.087	28.8251	28.8889	47.3684	65.625	58.3333	72.2222	21.3542	59.4595	34.6154	39.1844
Chr11:33137970-33146796	11	33137970	33146796	+	20.4175	Fgf18	ENSMUSG00000057967	fibroblast growth factor 18 [Source:MGI Symbol;Acc:MGI:1277980]	-	gene	overlapping	0	46.9697	78.5714	55.3672	60.7143	30	44.7368	39.1954	35.1754	50.8333	36.9565	47.8261	38.8889	37.193	49.1398	35.8466	35.1852
Chr11:33675163-33685312	11	33675163	33685312	+	20.0175	Kcnip1	ENSMUSG00000053519	Kv channel-interacting protein 1 [Source:MGI Symbol;Acc:MGI:1917607]	-	gene	overlapping	0	60.4651	85	73.6111	58.3333	44.186	55.2083	46.5278	56.5217	44.2308	84.6154	55.7692	90	53.5317	42.5	57.3224	56.0345
Chr11:33727443-33737134	11	33727443	33737134	+	22.056	Kcnip1	ENSMUSG00000053519	Kv channel-interacting protein 1 [Source:MGI Symbol;Acc:MGI:1917607]	-	gene	overlapping	0	44.4444	58.7719	46.5116	28.7879	26.3158	25.9259	26.7606	18.1217	15.7407	40	23.913	44	24.1279	32.6503	21.3964	25
Chr11:51644131-51648299	11	51644131	51648299	+	30.3229	N4bp3	ENSMUSG00000001053	NEDD4 binding protein 3 [Source:MGI Symbol;Acc:MGI:2442218]	-	gene	overlapping	0	27.7778	42.5	54.902	36.4865	5.88235	20.8333	8.98876	9.55556	5.20833	7.14286	13.6364	1.85185	2.03704	12.3077	12.7572	11.4155
Chr11:53537033-53542279	11	53537033	53542279	+	21.0493	Sept8	ENSMUSG00000018398	septin 8 [Source:MGI Symbol;Acc:MGI:894310]	+	gene	overlapping	0	56.8376	86.5385	61.2903	70	52	34.7826	51.4368	56.9182	42.9487	35.2273	15.7895	36.6667	46.282	39.548	17.5	30.7796
Chr11:55507698-55514207	11	55507698	55514207	+	20.1613	null					Not found	0	90.4762	80.3571	83.3333	90.9091	76.7857	44.4444	72.8758	53.099	83.3333	75.6098	62.5	54.5455	81.2236	72.4843	79.0476	63.4752
Chr11:58080120-58089873	11	58080120	58089873	+	22.4502	null					Not found	0	64.7059	21.0526	48.1481	47.8261	38.2353	11.1111	18.9394	20.915	25.7143	32	32.6087	22.5	23.3333	46.7742	43.3333	30.2083
Chr11:65779907-65788014	11	65779907	65788014	+	23.3768	Map2k4	ENSMUSG00000033352	mitogen-activated protein kinase kinase 4 [Source:MGI Symbol;Acc:MGI:1346869]	-	gene	overlapping	0	37.5	80.5556	81.4815	66.6667	18.1818	57.1429	45	54.1667	41.3793	34.375	47.3684	25	38.3085	73.5294	55.5556	43.9655
Chr11:67455106-67455972	11	67455106	67455972	+	20.5104	Gas7	ENSMUSG00000033066	growth arrest specific 7 [Source:MGI Symbol;Acc:MGI:1202388]	+	gene	overlapping	0	10.8108	22.2222	0	53.5714	0	0	3.7037	0	2	0	7.14286	NaN	3.5865	0	0.892857	6.82624
Chr11:69367674-69369032	11	69367674	69369032	+	26.3253	Chd3	ENSMUSG00000018474	chromodomain helicase DNA binding protein 3 [Source:MGI Symbol;Acc:MGI:1344395]	-	gene	overlapping	0	2.94118	61.7647	25	21.4286	3.125	0	0	4.16667	0	41.0256	45.4545	NaN	5.60472	11.7647	1.85185	3.7037
Chr11:69996835-69998737	11	69996835	69998737	+	29.698	Phf23	ENSMUSG00000018572	PHD finger protein 23 [Source:MGI Symbol;Acc:MGI:1925496]	+	gene	overlapping	0	85.7143	100	58.3333	86.3636	36	59.6774	56.5217	48.0392	64.2857	42.8571	42.8571	55.5556	46.0784	47.0588	51.1111	57.4468
Chr11:71013026-71019445	11	71013026	71019445	+	32.7224	Derl2	ENSMUSG00000018442	Der1-like domain family, member 2 [Source:MGI Symbol;Acc:MGI:2151483]	-	gene	overlapping	0	72	60	92	57.1429	38.6364	16.6667	48.8095	38.806	44.898	42.8571	100	50	53.125	50	33.79	39.1813
Chr11:74768690-74775620	11	74768690	74775620	+	22.9091	Mettl16	ENSMUSG00000010554	methyltransferase like 16 [Source:MGI Symbol;Acc:MGI:1914743]	+	gene	overlapping	0	23.2558	72.7273	31.25	78.5714	31.25	14.2857	34.0164	26.3158	36.8421	61.9048	28.5714	42.3077	33.3333	28.9683	44.8529	42.0513
Chr11:74926159-74932940	11	74926159	74932940	+	30.157	Smg6	ENSMUSG00000038290	Smg-6 homolog, nonsense mediated mRNA decay factor (C. elegans) [Source:MGI Symbol;Acc:MGI:2144117]	+	gene	overlapping	0	95	90.3226	82.9787	75	52.2727	65	39.2694	63.6364	58.1633	46.5517	92	100	54.065	56.8966	56.7164	76.9231
Chr11:75505122-75510484	11	75505122	75510484	+	22.0619	Prpf8	ENSMUSG00000020850	pre-mRNA processing factor 8 [Source:MGI Symbol;Acc:MGI:2179381]	+	gene	overlapping	0	89.7727	82.6087	69.5238	86.4865	75	34.4828	74.0991	54.0984	62.5	68.421	74.2857	68	63.4146	73.3586	60.8108	57.6389
Chr11:88814274-88821523	11	88814274	88821523	+	23.4953	null					Not found	0	33.3333	57.1429	22.2222	13.0952	5	0	11.2319	16.1692	7.36434	9.52381	2	3.33333	12.9213	9.85915	6.45161	4.37158
Chr11:95239447-95246387	11	95239447	95246387	+	25.4168	null					Not found	0	60.9756	37.5	46.4286	57.4713	20.5882	21.875	24.2616	27.0175	32.1429	37.7778	21.6667	36.8421	21.7054	22.8261	20.5729	6.07345
Chr11:95246434-95253724	11	95246434	95253724	+	21.1377	null					Not found	0	63.7931	75	50	57.6923	45.8333	17.6471	46.7949	43.3333	48.8095	28.5714	57.1429	33.3333	46.3415	43.0556	38.0282	39.257
Chr11:95253786-95258930	11	95253786	95258930	+	39.7193	null					Not found	0	75	95.8333	44.6429	78.9474	38.2353	10.7143	60	30.5983	29.8851	40	30.303	42.3077	53.5417	57.2917	42.6829	45.8333
Chr11:97151692-97160372	11	97151692	97160372	+	24.5503	Kpnb1	ENSMUSG00000001440	karyopherin (importin) beta 1 [Source:MGI Symbol;Acc:MGI:107532]	-	gene	overlapping	0	95.5556	90	91.0256	73.6842	45.7143	60.7143	75.974	77.5758	55.102	71.5909	63.6364	91.6667	69.6825	55.1724	75.4098	67.8571
Chr11:101091520-101095716	11	101091520	101095716	+	22.3427	Mlx	ENSMUSG00000017801	MAX-like protein X [Source:MGI Symbol;Acc:MGI:108398]	+	gene	overlapping	0	50	71.4286	75	53.3333	53.3333	50	45.2128	28.866	23.0769	44.4444	84.6154	42.8571	41.0112	40.3922	31.9444	36.8132
Chr11:103150729-103158763	11	103150729	103158763	+	20.4193	null					Not found	0	31.9444	57.1429	46.875	21.7391	23.2558	13.0435	19.0657	22.3577	17.3077	12.5	23.0769	0	13.4615	21.6049	14.0625	7.10784
Chr11:103953400-103956077	11	103953400	103956077	+	38.2726	Nsf	ENSMUSG00000034187	N-ethylmaleimide sensitive fusion protein [Source:MGI Symbol;Acc:MGI:104560]	-	gene	overlapping	0	73.6842	77.7778	71.4286	31.8182	28.5714	27.2727	32.0833	9.70149	29.3939	69.2308	25	NaN	35.8757	13.3333	50	12.5556
Chr11:104133237-104136955	11	104133237	104136955	+	49.2659	Crhr1	ENSMUSG00000018634	corticotropin releasing hormone receptor 1 [Source:MGI Symbol;Acc:MGI:88498]	+	gene	overlapping	0	69.4444	92.3077	83.7838	51.6129	52.1739	9.30232	21.6374	21.0526	20.9402	21.2121	16.3	21.875	18.6544	12.766	12.069	9.90991
Chr11:104137003-104146787	11	104137003	104146787	+	38.1276	Crhr1	ENSMUSG00000018634	corticotropin releasing hormone receptor 1 [Source:MGI Symbol;Acc:MGI:88498]	+	gene	overlapping	0	81.8182	83.3333	90	76.4706	41.1111	53.3333	48.9837	36.017	44.4444	28	43.1818	22.2222	41.9956	41.8143	26.7857	33.2222
Chr11:104146825-104156918	11	104146825	104156918	+	45.1701	Crhr1	ENSMUSG00000018634	corticotropin releasing hormone receptor 1 [Source:MGI Symbol;Acc:MGI:88498]	+	gene	overlapping	0	78.9474	80.9524	65.942	69.9346	43.4783	36.8421	33.5065	19.7653	10.2778	40	31.0811	22.2222	32.326	35.0532	23.6626	19.5473
Chr11:104156950-104163186	11	104156950	104163186	+	50.0393	Crhr1	ENSMUSG00000018634	corticotropin releasing hormone receptor 1 [Source:MGI Symbol;Acc:MGI:88498]	+	gene	overlapping	0	82.5	90.566	60	80.6122	55	37.5	17.4157	14.1892	17.7966	8.82353	40.9091	21.875	28.6111	22.3214	13.1579	16.6357
Chr11:104163207-104169701	11	104163207	104169701	+	42.3281	Crhr1	ENSMUSG00000018634	corticotropin releasing hormone receptor 1 [Source:MGI Symbol;Acc:MGI:88498]	+	gene	overlapping	0	66.2791	70.8333	84.3137	63.3333	45.1613	22.4138	25	37.2685	14.4654	29.4118	21.875	22.4638	23.7403	27.1186	30.5556	21.25
Chr11:104169752-104174826	11	104169752	104174826	+	26.7386	Crhr1	ENSMUSG00000018634	corticotropin releasing hormone receptor 1 [Source:MGI Symbol;Acc:MGI:88498]	+	gene	overlapping	0	66.6667	65.9574	90.4762	64.7059	62.963	44	42.4797	41.9444	34.6774	38.0435	46.6667	45.2381	30.9783	35.3448	34.8101	22.3563
Chr11:110425443-110432068	11	110425443	110432068	+	29.788	Map2k6	ENSMUSG00000020623	mitogen-activated protein kinase kinase 6 [Source:MGI Symbol;Acc:MGI:1346870]	+	gene	overlapping	0	45.5882	52.1739	49.0909	8.69565	13.0435	3.57143	6.10329	12.7778	10	0	4.7619	6.81818	3.125	3.78788	7.67196	1.36986
Chr11:110432075-110438666	11	110432075	110438666	+	38.1344	Map2k6	ENSMUSG00000020623	mitogen-activated protein kinase kinase 6 [Source:MGI Symbol;Acc:MGI:1346870]	+	gene	overlapping	0	91.6667	54.1667	60	85.5072	42.5926	34	20.6197	34.8101	41.4815	30.303	47.8261	20.8333	13.2184	43.0303	11.8301	19.0821
Chr11:110458839-110465468	11	110458839	110465468	+	25.8136	Map2k6	ENSMUSG00000020623	mitogen-activated protein kinase kinase 6 [Source:MGI Symbol;Acc:MGI:1346870]	+	gene	overlapping	0	76.5625	72.7273	61.3636	61.6667	42.1053	70.4545	39.0075	40.3955	19.3694	18.75	40	22.2222	21.097	50.2924	39.6714	18.4444
Chr11:110465487-110477411	11	110465487	110477411	+	26.6691	Map2k6	ENSMUSG00000020623	mitogen-activated protein kinase kinase 6 [Source:MGI Symbol;Acc:MGI:1346870]	+	gene	overlapping	0	68.0851	71.4286	76.3158	85.1852	50	43.1034	51.462	46.0317	52.3256	26.087	38.8889	36.6667	35.5392	38.5802	33.6538	34.3035
Chr11:110492513-110499561	11	110492513	110499561	+	21.7173	Map2k6	ENSMUSG00000020623	mitogen-activated protein kinase kinase 6 [Source:MGI Symbol;Acc:MGI:1346870]	+	gene	overlapping	0	79.4444	80	78.0488	89.4737	71.2121	55.7143	47.5	49.7268	75.969	51.4286	76.3441	59.0278	45.2941	42.6097	63.6364	46.7172
Chr11:110499563-110505430	11	110499563	110505430	+	28.4951	Map2k6	ENSMUSG00000020623	mitogen-activated protein kinase kinase 6 [Source:MGI Symbol;Acc:MGI:1346870]	+	gene	overlapping	0	88.8889	75	93.3962	100	65.5172	58.6207	56.0109	62.0253	61.9565	53.2258	52.1739	28.3784	46.875	71.7742	40.8743	44.8551
Chr11:110513767-110524585	11	110513767	110524585	+	20.2401	Map2k6	ENSMUSG00000020623	mitogen-activated protein kinase kinase 6 [Source:MGI Symbol;Acc:MGI:1346870]	+	gene	overlapping	0	80.2083	51.3514	57.5	56.8182	50	46.1538	25.4902	40.6433	43.8597	28.0952	45.1613	24.0741	28.3333	42.5	29.0741	27.2146
Chr11:110524599-110533740	11	110524599	110533740	+	24.2794	Map2k6	ENSMUSG00000020623	mitogen-activated protein kinase kinase 6 [Source:MGI Symbol;Acc:MGI:1346870]	+	gene	overlapping	0	54.1667	23.0769	35.8974	17.5	15.7143	3.84615	3.33333	9.63542	9.375	17.8571	13.6364	9.09091	2.18254	11.1111	7.18954	4.66667
Chr11:114674375-114676984	11	114674375	114676984	+	20.2833	Ttyh2	ENSMUSG00000034714	tweety homolog 2 (Drosophila) [Source:MGI Symbol;Acc:MGI:2157091]	+	gene	overlapping	0	2.77778	62.5	37.8378	8.33333	6.25	11.1111	5	8.57143	6.96202	90.9091	14.2857	4.54545	22.7273	27.3224	30.7692	11.1111
Chr11:115631107-115639500	11	115631107	115639500	+	24.9248	null					Not found	0	57.2917	69.2308	58.3333	55.3571	44.186	22.7273	31.8056	41.0256	35.8974	31.25	30.7692	21.0526	32.4201	30	31.6327	31.0185
Chr11:116434204-116435826	11	116434204	116435826	+	23.4929	Fam100b	ENSMUSG00000050628	family with sequence similarity 100, member B [Source:MGI Symbol;Acc:MGI:1914635]	+	gene	overlapping	0	0	70.8333	56.5217	14.8148	12.5	17.6471	4.16667	8.88889	17.0455	24.2424	0	14.2857	4.23729	22	9.67742	10.6061
Chr11:116811712-116817274	11	116811712	116817274	+	33.9981	Mxra7	ENSMUSG00000020814	matrix-remodelling associated 7 [Source:MGI Symbol;Acc:MGI:1914872]	-	gene	overlapping	0	79.6748	78.0488	86.25	69.697	43.9394	45.7143	57.0312	37.3571	38.0556	61.25	62.7273	41.2281	64.7588	62.8049	73.1111	64.8198
Chr11:119569092-119577413	11	119569092	119577413	+	23.4847	null					Not found	0	72.3684	81.4815	84.8485	76.6667	60.2941	48.2759	51.4493	71.4646	45.2991	40.625	28.5714	55	46.3203	35.7692	30.6667	33.3142
Chr11:120151021-120156568	11	120151021	120156568	+	20.5254	Slc38a10	ENSMUSG00000061306	solute carrier family 38, member 10 [Source:MGI Symbol;Acc:MGI:1919305]	-	gene	overlapping	0	47.3684	75	57.6923	62.5	50	39.1304	36.9048	38.983	35.5556	80.4348	75	42.8571	39.2405	40.5208	52.8947	57.8283
Chr11:121452153-121461033	11	121452153	121461033	+	25.6867	Tbcd	ENSMUSG00000039230	tubulin-specific chaperone d [Source:MGI Symbol;Acc:MGI:1919686]	+	gene	overlapping	0	87.931	90	78.2609	43.2432	59.2593	57.5758	50	37.5	41.5254	73.3333	95.2381	95	56.25	43.75	45.8333	55.2381
Chr12:6265030-6290794	12	6265030	6290794	+	31.7966	null					Not found	0	55.1282	81.25	35.4167	58.6957	14.2857	13.1579	30.3333	40.7407	30.6122	22.4138	47.7273	34.375	40.8466	36.4583	26.8939	33.8542
Chr12:7529626-7546283	12	7529626	7546283	+	22.245	null					Not found	0	51.1364	57.8947	43.9024	50	35.2941	26.087	27.1429	33.1731	20.7447	0	13.6364	1.47059	6.81818	22.2222	7.8125	5.55556
Chr12:18388129-18395060	12	18388129	18395060	+	21.8583	null					Not found	0	29.1667	76.1905	34.1463	47.5309	23.0769	18.1818	20.765	27.4775	35	17.8571	46.875	36.3636	22.6562	54.1667	52.5641	35.3448
Chr12:27022384-27040146	12	27022384	27040146	+	26.8017	null					Not found	0	39.5833	50.8333	67.7419	46.6667	20	16	32.4561	30.303	23.2639	50	32.7586	40.625	30.4264	34.9702	24.5	25.8621
Chr12:27040304-27055686	12	27040304	27055686	+	23.1206	null					Not found	0	86.2069	75	71.4286	67.5676	60.8696	43.75	65.7534	42.9012	46.3768	67.2414	36.8421	55.2632	36.5226	55.4422	48.6559	52.7778
Chr12:69197839-69203517	12	69197839	69203517	+	24.1558	1110034A24Rik	ENSMUSG00000020973	RIKEN cDNA 1110034A24 gene [Source:MGI Symbol;Acc:MGI:1923566]	-	gene	overlapping	0	54.4643	100	92.5287	67.7419	59.375	55.3192	48.9712	49.4505	59.5238	37.7612	25	56.5789	46.2222	54.2254	41.3691	39.1667
Chr12:71251999-71259116	12	71251999	71259116	+	21.6911	null					Not found	0	78.4722	72	79.4118	80.4348	57.4074	56.8966	62.4378	46.6667	56.0345	76.4706	56.5476	45.8333	55.614	60.6948	41.2935	44.7368
Chr12:74293260-74302496	12	74293260	74302496	+	22.1832	1700086L19Rik	ENSMUSG00000071265	RIKEN cDNA 1700086L19 gene [Source:MGI Symbol;Acc:MGI:1921534]	+	gene	overlapping	0	38.4615	31.1111	30.2632	36.2069	10.5263	12.5	18.8272	8.95062	8.33333	20.3704	6.25	4.34783	11.0417	28	7.93651	7.44681
Chr12:91400519-91406727	12	91400519	91406727	+	27.3204	Tshr	ENSMUSG00000020963	thyroid stimulating hormone receptor [Source:MGI Symbol;Acc:MGI:98849]	+	gene	overlapping	0	55.2632	75	88.4058	80.5556	28.5714	54.8387	44.6541	56.1728	53.1915	53.6585	32.9268	92	50.2747	49.1561	33.8235	44.5513
Chr12:99169475-99177456	12	99169475	99177456	+	30.1595	null					Not found	0	68.4397	88	51.8519	67.5	38.6364	45.1613	30.8824	41.299	37.963	13.1579	42.8571	27.7778	26.8889	23.0303	17.6471	17.619
Chr12:99177476-99190680	12	99177476	99190680	+	23.711	null					Not found	0	91	94.5946	96.9697	82.6087	65.625	75.6757	61.5812	65.1882	69.8413	74.2424	62.1212	80.2632	65.9983	74.0196	62.8019	79.2754
Chr12:106713178-106721401	12	106713178	106721401	+	21.1232	4933406K04Rik	ENSMUSG00000085820	RIKEN cDNA 4933406K04 gene [Source:MGI Symbol;Acc:MGI:1918283]	-	gene	overlapping	0	42.9293	77.027	63.9535	81.4815	41.1765	53.125	46.0417	49.5455	36.2346	27.5862	21.875	51.8519	37.8676	35.8757	33.5897	32.0513
Chr12:106732002-106745465	12	106732002	106745465	+	21.419	null					Not found	0	51.3514	66.6667	46.25	42.6471	38	30.7692	26.8075	25.9722	30	35.6481	21.4286	27.2727	30.9841	46.4481	28.5714	20.4545
Chr12:106745642-106760255	12	106745642	106760255	+	20.4654	null					Not found	0	53.3333	45.4545	44.7619	26.6667	17.3913	25	25.4167	25.969	16.6667	51.8519	33.3333	15.3846	18.3645	35.8209	29.3651	20.977
Chr12:108835954-108839722	12	108835954	108839722	+	22.9471	Mir345	ENSMUSG00000065429	microRNA 345 [Source:MGI Symbol;Acc:MGI:3619361]	+	gene	overlapping	0	76.9231	28.5714	43.0233	9.375	28.5714	20	12.0219	2.77778	19.2593	44.7368	9.52381	44.4444	8.88889	14.1791	13.8889	5.55556
Chr13:12566017-12573432	13	12566017	12573432	+	33.9751	Ero1lb	ENSMUSG00000057069	ERO1-like beta (S. cerevisiae) [Source:MGI Symbol;Acc:MGI:1914725]	+	gene	overlapping	0	84.2105	51.4286	46.6667	66.6667	20.8333	39.2857	23.494	32.7273	25	39.5349	38.0952	53.8462	22.1122	34.5238	42.0513	33.8624
Chr13:20448952-20459880	13	20448952	20459880	+	21.2694	Elmo1	ENSMUSG00000041112	engulfment and cell motility 1, ced-12 homolog (C. elegans) [Source:MGI Symbol;Acc:MGI:2153044]	+	gene	overlapping	0	52.7778	58.8235	75	66.6667	20	52.3809	50	41.6667	46.1905	53.125	28.2609	24	47.1393	51.6964	45.5729	58.4906
Chr13:24595385-24604898	13	24595385	24604898	+	24.3378	Fam65b	ENSMUSG00000036006	family with sequence similarity 65, member B [Source:MGI Symbol;Acc:MGI:2444879]	+	gene	overlapping	0	68.5714	73.3333	65.7143	61.3636	44.6808	38.7097	37.3913	52.9412	40.8163	70	52.2727	38.2353	49.4048	46.7213	36.3184	40.4762
Chr13:24757650-24761841	13	24757650	24761841	+	36.9142	Gmnn	ENSMUSG00000006715	geminin [Source:MGI Symbol;Acc:MGI:1927344]	-	gene	overlapping	0	78.2609	90	60	64.5161	29.1667	15.7895	55.102	48.4848	32.8571	88.8889	32.1429	66.6667	20	46.7742	34.0278	49.0909
Chr13:42185740-42195820	13	42185740	42195820	+	22.4322	null					Not found	0	75.7143	67.2414	69.697	84.058	66.6667	52.7778	33.871	51	54.4118	44.2308	27.2727	38.4615	38.3838	58.8435	39.1667	42.3913
Chr13:43920281-43928060	13	43920281	43928060	+	24.8526	null					Not found	0	43.2432	60.6667	80.303	50	29.6296	55	21.3675	32.4405	30.0654	40	44.4444	20.9677	54.4018	43.9189	30.1688	48.3539
Chr13:43952828-43961694	13	43952828	43961694	+	20.5069	null					Not found	0	20	59.6154	40	43.8889	21.2121	26.6667	27.8455	14.257	11.8644	42.8571	0	14.2857	22.8632	46.9828	29.2763	21.2821
Chr13:50198639-50217083	13	50198639	50217083	+	25.8456	null					Not found	0	51.4706	61.9048	63.8889	58.6957	30	28.0702	37.9781	31.2121	38.4615	38.4615	54.5455	26.1905	27.3224	40.6566	30.5556	33.4541
Chr13:54464583-54468827	13	54464583	54468827	+	24.3342	Thoc3	ENSMUSG00000025872	THO complex 3 [Source:MGI Symbol;Acc:MGI:1920916]	-	gene	overlapping	0	77.5862	80.6452	69.7917	71.0145	34.5455	69.2308	49.2308	40.2299	58.8889	53.3333	39.4737	71.4286	59.4937	72.5	46.2687	63.0769
Chr13:55019658-55027254	13	55019658	55027254	+	23.6531	Hk3	ENSMUSG00000025877	hexokinase 3 [Source:MGI Symbol;Acc:MGI:2670962]	-	gene	overlapping	0	37.931	52.6316	29.0323	10	2.08333	0	14.1414	12.2549	15.2482	8.06452	29.1667	4.54545	8.33333	12.8931	16.5123	11.8644
Chr13:56387804-56395436	13	56387804	56395436	+	20.2463	null					Not found	0	94.0678	100	82.0755	75	60	68	71.4744	58.5938	79.6296	66.2791	87.8788	48.4127	55.0196	61.7949	66.9524	54.3173
Chr13:56476272-56485482	13	56476272	56485482	+	22.32	Il9	ENSMUSG00000021538	interleukin 9 [Source:MGI Symbol;Acc:MGI:96563]	-	gene	overlapping	0	47.7273	54.1667	35.1191	38.4615	9.40171	25	21.4859	25.1111	26.7442	25	27.7778	38.3333	21.0784	29.2063	31.1475	29.1667
Chr13:56485623-56497948	13	56485623	56497948	+	25.2578	null					Not found	0	36.5385	46.6667	35.2941	51.5152	27.5	10.5263	18.0272	20.1754	10	12	11.7647	15.3846	8.49057	27.7778	19.3939	15.3846
Chr13:56703461-56710669	13	56703461	56710669	+	25.8406	Smad5	ENSMUSG00000021540	MAD homolog 5 (Drosophila) [Source:MGI Symbol;Acc:MGI:1328787]	+	gene	overlapping	0	80.6452	83.3333	58.6207	60.8696	43.4783	45.4545	55.7692	36	44.4309	76.8116	50	83.3333	43.1373	54.8148	42.5641	55.6667
Chr13:67197093-67211674	13	67197093	67211674	+	22.1287	Zfp455	ENSMUSG00000051037	zinc finger protein 455 [Source:MGI Symbol;Acc:MGI:3040708]	+	gene	overlapping	0	44	67.1429	76	61.9048	38.8889	41.6667	48.7255	30.2083	41.1765	50	10	13.0435	33.9623	51.8018	40	33.3333
Chr13:73604123-73611663	13	73604123	73611663	+	31.3878	Clptm1l	ENSMUSG00000021610	CLPTM1-like [Source:MGI Symbol;Acc:MGI:2442892]	+	gene	overlapping	0	94.7368	87.5	84.6154	46.6667	20.8333	82.6087	37.0833	48.2222	46.2121	28.9855	34.8837	95.2381	66.5584	47.4026	50.7463	45.7317
Chr13:74476077-74492077	13	74476077	74492077	+	22.6492	Zfp825	ENSMUSG00000069208	zinc finger protein 825 [Source:MGI Symbol;Acc:MGI:2385315]	-	gene	overlapping	0	58.8235	58.8235	70.3704	51.6129	12.5	34.7826	45.9677	49.1525	43.8889	40	33.3333	29.1667	38.6364	51.9841	50.7246	35.1515
Chr13:85183464-85189797	13	85183464	85189797	+	22.9057	Ccnh	ENSMUSG00000021548	cyclin H [Source:MGI Symbol;Acc:MGI:1913921]	+	gene	overlapping	0	63.6364	6.66667	60	27.0833	33.3333	12.5	11.9883	11.6279	12.7551	NaN	3.84615	20	19.9405	5.35714	4.48718	20.1333
Chr13:92521847-92530752	13	92521847	92530752	+	27.3828	Zfyve16	ENSMUSG00000021706	zinc finger, FYVE domain containing 16 [Source:MGI Symbol;Acc:MGI:2145181]	-	gene	overlapping	0	57.1429	92.3077	38.2353	80	15.9091	42.1053	46.5753	43.1034	50	100	85.7143	100	47.0149	46.5116	51.25	57.6923
Chr13:98263403-98271540	13	98263403	98271540	+	21.2968	Ankra2	ENSMUSG00000021661	ankyrin repeat, family A (RFXANK-like), 2 [Source:MGI Symbol;Acc:MGI:1915808]	+	gene	overlapping	0	76.9231	100	81.3726	70.5882	55.5556	75	41.0959	69.8113	63.1579	84.6154	92.3077	88.2353	62.9032	57.7778	65.3333	66
Chr13:99516297-99520414	13	99516297	99520414	+	21.168	Mtap1b	ENSMUSG00000052727	microtubule-associated protein 1B [Source:MGI Symbol;Acc:MGI:1306778]	-	gene	overlapping	0	32.5203	40	41.4634	61.5385	0.854701	24.4186	31.2	36.6667	20.4225	30	84.6154	17.8571	30.9722	36.9231	35.1923	30.6452
Chr13:100546579-100552044	13	100546579	100552044	+	23.5508	Ocln	ENSMUSG00000021638	occludin [Source:MGI Symbol;Acc:MGI:106183]	-	gene	overlapping	0	72.3684	59.2593	30.4348	26.6667	21.7391	12.5	25	30.9524	27.9661	55.8824	28.5714	36.8421	40	33.6066	34.5455	36.7089
Chr13:103798980-103812213	13	103798980	103812213	+	20.9482	null					Not found	0	52.6316	62.9032	56.1224	58.5714	26.1905	39.1304	42.623	39.5455	35.5556	51.0753	41.6667	42	35.6771	46.1309	37.5	40.7042
Chr13:104226657-104230946	13	104226657	104230946	+	24.9211	Ppwd1	ENSMUSG00000021713	peptidylprolyl isomerase domain and WD repeat containing 1 [Source:MGI Symbol;Acc:MGI:2443069]	-	gene	overlapping	0	20.8333	22.5	100	5.20833	2.77778	7.69231	15.5422	3.80952	31.25	6.66667	9.375	5.43478	10.2941	11.3636	7.93651	17.9104
Chr14:11556144-11562015	14	11556144	11562015	+	21.4619	Ptprg	ENSMUSG00000021745	protein tyrosine phosphatase, receptor type, G [Source:MGI Symbol;Acc:MGI:97814]	+	gene	overlapping	0	64.5161	79.5455	66.6667	85.7143	44	46.7742	57.483	62.9032	52.0833	20.4545	56.25	73.2143	47.1264	43.75	45.3901	56.0284
Chr14:20730922-20734517	14	20730922	20734517	+	30.6833	null					Not found	0	100	90	93.75	44.4444	53.0303	83.3333	40.2488	39.4737	40.7407	90.9091	22.2222	55	50.9259	40.678	48.913	34.6591
Chr14:31493490-31495460	14	31493490	31495460	+	28.7887	Mettl6	ENSMUSG00000021891	methyltransferase like 6 [Source:MGI Symbol;Acc:MGI:1914261]	-	gene	overlapping	0	30	62.5	64.2857	39.7436	20.9302	33.3333	22.4826	15.3333	9.63856	31.5789	20.4082	18.1818	17.9825	11.0119	16.7603	17.5601
Chr14:32349689-32364517	14	32349689	32364517	+	22.0544	null					Not found	0	67.3913	72	70.8333	63.6364	30.4348	63.1579	50	45.1923	43.2692	46.2963	64.7059	29.0323	48.8889	50.034	40.0862	53.6364
Chr14:34380748-34387470	14	34380748	34387470	+	32.0541	Mmrn2	ENSMUSG00000041445	multimerin 2 [Source:MGI Symbol;Acc:MGI:2385618]	+	gene	overlapping	0	75	75	50	42.8571	28.5714	8.33333	18.1818	25.7143	62.5	57.6923	70	50	38.8889	56.25	61.1111	42.1875
Chr14:34393633-34400044	14	34393633	34400044	+	27.8593	Mmrn2	ENSMUSG00000041445	multimerin 2 [Source:MGI Symbol;Acc:MGI:2385618]	+	gene	overlapping	0	39.7727	48.5714	29.0323	27.027	17.3913	0	8.03922	13.1455	2.63158	6.25	24.1379	6.45161	10.2434	23.0469	12.0671	12.8968
Chr14:46793345-46799877	14	46793345	46799877	+	28.1586	null					Not found	0	54.7619	90	61.9048	70.5128	14.2857	23.0769	55.7018	57.225	55.3922	42.8571	66.6667	52.9412	65.7051	69.5402	51.0753	71.9697
Chr14:48256615-48265605	14	48256615	48265605	+	21.202	Peli2	ENSMUSG00000021846	pellino 2 [Source:MGI Symbol;Acc:MGI:1891445]	+	gene	overlapping	0	48.2759	62.5	28	34.8039	9.09091	45.4545	22.2222	14.5	19.697	65.3846	26.3158	45.4545	39.7727	53.5197	26.6667	31.6038
Chr14:50097864-50116069	14	50097864	50116069	+	21.7763	null					Not found	0	52.5	47.0588	47.0588	47.5	30.4348	13.1579	27.3889	28.4091	34.375	42.2222	26.6667	34.6154	19.5115	31.5104	31.7829	39.3254
Chr14:50630654-50650790	14	50630654	50650790	+	27.4467	Olfr745	ENSMUSG00000050028	olfactory receptor 745 [Source:MGI Symbol;Acc:MGI:3030579]	+	gene	overlapping	0	50	50	30	54	10.5263	6.66667	28.9316	25.3086	21.3333	6.25	43.75	14.2857	25.2721	37.3333	27.381	30.5556
Chr14:57694438-57699810	14	57694438	57699810	+	22.0865	Lats2	ENSMUSG00000021959	large tumor suppressor 2 [Source:MGI Symbol;Acc:MGI:1354386]	-	gene	overlapping	0	43.2292	86.6667	57.1429	28	15.6863	43.9394	27.1618	37.7617	33.8164	6.25	10.9756	19.2308	13.9847	39.3976	13.5135	15.0794
Chr14:59320725-59339252	14	59320725	59339252	+	21.6834	Gm4902	ENSMUSG00000091649	predicted gene 4902 [Source:MGI Symbol;Acc:MGI:3645789]	-	gene	overlapping	0	50	76.4706	67.8571	54.8387	31.7204	29.6296	51.6821	40.8192	49.1898	85.7143	66.6667	42.5	57.4359	60.1191	63.6905	54.7656
Chr14:59713912-59723582	14	59713912	59723582	+	22.9876	Atp8a2	ENSMUSG00000021983	ATPase, aminophospholipid transporter-like, class I, type 8A, member 2 [Source:MGI Symbol;Acc:MGI:1354710]	-	gene	overlapping	0	39.2045	39.2857	39.2857	45.3488	16.129	15.7143	25.1029	20.0521	11.9697	27.7778	44.4444	42.1053	14.0244	27.9874	27.5253	13.0952
Chr14:66809826-66815796	14	66809826	66815796	+	23.3206	Dpysl2	ENSMUSG00000022048	dihydropyrimidinase-like 2 [Source:MGI Symbol;Acc:MGI:1349763]	-	gene	overlapping	0	63.1579	57.8947	60.2273	76.4706	23.2143	41.1111	34.4502	55.9762	50.8333	47.8261	78.0702	43.4211	45.4082	52.3148	37.0085	44.6078
Chr14:66849224-66857189	14	66849224	66857189	+	21.7221	Dpysl2	ENSMUSG00000022048	dihydropyrimidinase-like 2 [Source:MGI Symbol;Acc:MGI:1349763]	-	gene	overlapping	0	30.7692	41.0714	42.3077	38.5057	25	8	17.4797	16.7969	14.9306	22.1154	28.5714	20.3125	19.7917	31.25	10.6061	20.2899
Chr14:66882931-66899240	14	66882931	66899240	+	23.0802	null					Not found	0	22.5806	39.3939	41.6667	40.9091	9.72222	23.0769	6.43939	14.1892	11.859	7.69231	20	18.75	16.1905	17.4786	8.33333	18.4615
Chr14:66911287-66916958	14	66911287	66916958	+	33.9499	Pnma2	ENSMUSG00000046204	paraneoplastic antigen MA2 [Source:MGI Symbol;Acc:MGI:2444129]	+	gene	overlapping	0	37.5	55.5556	60.8696	62.5	26.1905	20.6897	21.4612	19.5473	12.8931	54.0541	40	14.7059	19.8198	33.8542	36.2745	22.449
Chr14:66935649-66947190	14	66935649	66947190	+	28.8833	4930578I07Rik	ENSMUSG00000044480	RIKEN cDNA 4930578I07 gene [Source:MGI Symbol;Acc:MGI:1923142]	+	gene	overlapping	0	70.2128	63.6364	48.4375	58.75	32.6087	28.3333	37.7778	44.2708	13.8889	63.8889	59.5238	27.2727	39.5349	50.5556	39.3678	37.0048
Chr14:70562705-70572207	14	70562705	70572207	+	32.7224	Hr	ENSMUSG00000022096	hairless [Source:MGI Symbol;Acc:MGI:96223]	+	gene	overlapping	0	43.1624	63.1579	53.0864	58.5714	25.7143	23.3333	13.0435	18.9394	27.8302	16.6667	16.6667	16.6667	14.7917	26.2911	19.7436	11.3757
Chr14:70596186-70599953	14	70596186	70599953	+	31.9908	Fam160b2	ENSMUSG00000022095	family with sequence similarity 160, member B2 [Source:MGI Symbol;Acc:MGI:3036290]	-	gene	overlapping	0	73.3333	21.7391	37.5	70	29.1667	3.84615	23.9394	19.6429	16.6667	41.1765	NaN	75	33.3333	20.7843	20.5357	22.9167
Chr14:84131285-84160988	14	84131285	84160988	+	22.4726	null					Not found	0	47.5	70	75	63.6364	50	33.3333	41.4583	42.8922	40.1235	26.6667	30	NaN	33.6905	39.0351	34.188	38.4615
Chr14:93731983-93750984	14	93731983	93750984	+	20.0933	Pcdh9	ENSMUSG00000055421	protocadherin 9 [Source:MGI Symbol;Acc:MGI:1306801]	-	gene	overlapping	0	34.7826	55	30.7692	43.1034	13.7931	26.9231	23.545	27.1605	12.6812	21.7391	11.1111	0	13.1313	17.8571	7.29167	31.7708
Chr14:103718517-103725902	14	103718517	103725902	+	20.8517	null					Not found	0	27.5	40	27.6316	15.9091	4.7619	0	15.942	7.10784	6.73077	15.1515	20	20	11.6228	26.5432	10.9848	22.7778
Chr14:104446162-104458061	14	104446162	104458061	+	20.2552	null					Not found	0	50	28.7879	45.1613	24.0741	24.359	4.54545	26.6234	13.9394	14.2857	35	45.1613	18	31.2757	29.3716	25.5274	26.6667
Chr14:107958187-107986751	14	107958187	107986751	+	20.6978	null					Not found	0	27.2727	41.1765	37.931	40	11.7647	15	17.1875	18.2927	17.2414	9.09091	28.5714	11.3636	9.21053	17.0732	10.8108	14.0523
Chr14:110365394-110386786	14	110365394	110386786	+	23.7936	null					Not found	0	56.6667	50	67.6471	58.5714	46.1538	17.8571	36.1111	32.5	39.5161	19.4444	41.6667	21.4286	25.2865	41.0853	34.7222	36.1111
Chr15:5239494-5242982	15	5239494	5242982	+	22.5199	Ptger4	ENSMUSG00000039942	prostaglandin E receptor 4 (subtype EP4) [Source:MGI Symbol;Acc:MGI:104311]	-	gene	overlapping	0	31.1111	75	30	56.6667	47.0588	16.6667	25.3333	15.9804	23.3333	36	32	71.4286	25.5892	26.5625	44.5578	30.1587
Chr15:7365769-7372530	15	7365769	7372530	+	28.7884	Egflam	ENSMUSG00000042961	EGF-like, fibronectin type III and laminin G domains [Source:MGI Symbol;Acc:MGI:2146149]	-	gene	overlapping	0	61.9048	41.6667	40	52.9412	0	26.6667	21.0753	29.7143	24.2424	25	0	5.55556	23.6111	39.6552	20.1149	19.0476
Chr15:7446921-7459239	15	7446921	7459239	+	22.2461	null					Not found	0	26.7857	44	68.5714	41.6667	35.4839	13.6364	21.9231	27.3392	16.6667	44.2308	53.8462	15.7895	26.0753	26.3889	23.2026	7.9096
Chr15:9640959-9654811	15	9640959	9654811	+	22.8827	Spef2	ENSMUSG00000072663	sperm flagellar 2 [Source:MGI Symbol;Acc:MGI:2443727]	-	gene	overlapping	0	88.2353	60	80	47.5	41.6667	23.8095	55.2511	52.6316	56.8966	54.1667	50	44.4444	68.254	58.6957	62.7976	48.5075
Chr15:12819213-12824762	15	12819213	12824762	+	35.3782	6030458C11Rik	ENSMUSG00000022195	RIKEN cDNA 6030458C11 gene [Source:MGI Symbol;Acc:MGI:1925127]	-	gene	overlapping	0	85	10	72.7273	87.5	19.4444	42.8571	33.3333	31.4286	15.0794	25	63.6364	45.3125	19.3056	28.3582	45.098	28.5714
Chr15:13073282-13084111	15	13073282	13084111	+	32.7383	Cdh6	ENSMUSG00000039385	cadherin 6 [Source:MGI Symbol;Acc:MGI:107435]	-	gene	overlapping	0	83.3333	92.3077	80.2326	67.8295	43.4783	50	70.2532	38.4181	38.7879	28.7879	21.0784	42.1053	22.5352	30.6122	27.5862	16.9492
Chr15:13084114-13090932	15	13084114	13090932	+	42.3049	Cdh6	ENSMUSG00000039385	cadherin 6 [Source:MGI Symbol;Acc:MGI:107435]	-	gene	overlapping	0	55.8824	47.3684	71.7949	50	19.697	3.33333	24.7059	14.1515	7.89474	4.54545	19.2308	3.22581	6.84524	21.7742	6.77966	4.80769
Chr15:13090954-13097646	15	13090954	13097646	+	23.1925	Cdh6	ENSMUSG00000039385	cadherin 6 [Source:MGI Symbol;Acc:MGI:107435]	-	gene	overlapping	0	33.6735	25.8065	46.7742	17.5	6.45161	4.44444	16.4286	9.32203	2.08333	13.3333	9.09091	10.7143	5.39216	9.84849	2.17391	3.50877
Chr15:42985385-43009768	15	42985385	43009768	+	35.4019	null					Not found	0	96.6667	84.7826	93.0233	86.2069	59.375	53.8462	64.8148	46.9945	48.8095	70	53.3333	59.2593	52.7778	61.3636	51.1538	48.538
Chr15:58933789-58939396	15	58933789	58939396	+	22.8177	Ndufb9	ENSMUSG00000022354	NADH dehydrogenase (ubiquinone) 1 beta subcomplex, 9 [Source:MGI Symbol;Acc:MGI:1913468]	+	gene	overlapping	0	80	95.4545	75	96.6667	45.4545	70.9677	75.3571	62.0915	65.942	86.4865	100	52.6316	67.7083	93.5	85.3658	64.6154
Chr15:59616917-59623115	15	59616917	59623115	+	45.0118	null					Not found	0	86.7347	75	89.4231	76	46.2366	24.0741	49.7059	30.7083	33.1633	78.2609	40.3846	69.2308	45.1754	56.5574	40.2778	43.315
Chr15:59623153-59630164	15	59623153	59630164	+	46.4471	null					Not found	0	66.6667	82.6087	78.5714	59.6774	50	23.2143	13.8498	15.9091	24.1968	12.5	34.2857	67.5	31.9767	48.75	39.3229	35
Chr15:65787301-65795751	15	65787301	65795751	+	28.5946	Efr3a	ENSMUSG00000015002	EFR3 homolog A (S. cerevisiae) [Source:MGI Symbol;Acc:MGI:1923990]	+	gene	overlapping	0	65.3846	69.2308	84.6154	76.1905	46.1538	50	42.5	46.6049	41.0448	64	57.1429	70.8333	44.0351	36.6667	49.1803	28.9377
Chr15:68993915-69003849	15	68993915	69003849	+	22.8402	Khdrbs3	ENSMUSG00000022332	KH domain containing, RNA binding, signal transduction associated 3 [Source:MGI Symbol;Acc:MGI:1313312]	+	gene	overlapping	0	36.7347	54.5455	43.1034	38.5965	21.1538	11.1111	20.5761	12.8623	36.3208	4	3.84615	25	11.5591	31.6425	15.5797	23.0769
Chr15:75934465-75941218	15	75934465	75941218	+	29.3478	Zfp623	ENSMUSG00000050846	zinc finger protein 623 [Source:MGI Symbol;Acc:MGI:1926084]	+	gene	overlapping	0	50	23.8095	68.421	58.3333	9.09091	37.5	16.4706	23.4375	17.4667	33.3333	27.2727	8.69565	21.0526	16.8605	15.0641	23.4043
Chr15:77744166-77752709	15	77744166	77752709	+	35.7366	Apol8	ENSMUSG00000056656	apolipoprotein L 8 [Source:MGI Symbol;Acc:MGI:2444921]	-	gene	overlapping	0	84.8485	82.2581	88.0435	63.5135	66.6667	43.3333	36.0204	37.5604	36.0656	40	61.7647	46	38.8072	45.291	48.0983	50
Chr15:79251875-79253664	15	79251875	79253664	+	30.8469	Pick1	ENSMUSG00000068206	protein interacting with C kinase 1 [Source:MGI Symbol;Acc:MGI:894645]	+	gene	overlapping	0	61.7647	70.8333	35.1852	79.2453	70	2.17391	37.3239	22.8311	22.2222	90.4762	42.4242	53.6585	50.4167	52.2727	59.6014	51.8519
Chr15:79253665-79260371	15	79253665	79260371	+	20.5241	Pick1	ENSMUSG00000068206	protein interacting with C kinase 1 [Source:MGI Symbol;Acc:MGI:894645]	+	gene	overlapping	0	25	44.7368	25	42.3077	20	11.6667	11.4286	18.5897	7	40	21.8254	NaN	18.2927	26.3889	15.1408	16.9608
Chr15:79691148-79696143	15	79691148	79696143	+	26.9627	Gtpbp1	ENSMUSG00000042535	GTP binding protein 1 [Source:MGI Symbol;Acc:MGI:109443]	+	gene	overlapping	0	38.6364	100	92.1875	75.6757	35.2941	54.8387	50	39.1304	69.0476	64.7059	44.7368	56.6667	45.1754	57.1429	66.9492	43.6147
Chr15:82157234-82163735	15	82157234	82163735	+	23.414	Srebf2	ENSMUSG00000022463	sterol regulatory element binding factor 2 [Source:MGI Symbol;Acc:MGI:107585]	+	gene	overlapping	0	88.8889	86.3636	83.3333	83.3333	86.0215	37.5	53.9855	71.4583	61.3636	59.6774	59.4595	32.6087	46.9931	34.058	34.1216	37.4839
Chr15:82170140-82175251	15	82170140	82175251	+	20.7596	Srebf2	ENSMUSG00000022463	sterol regulatory element binding factor 2 [Source:MGI Symbol;Acc:MGI:107585]	+	gene	overlapping	0	96.3415	90	89.1473	85	68.1818	70	67.4242	68.5654	72.6415	60.2273	60	66.6667	60.9053	65.8192	52.1429	65.8854
Chr15:85027816-85036959	15	85027816	85036959	+	30.5545	null					Not found	0	50.9804	88.2353	68.421	50	42.2222	18.5185	40.5376	42.9952	25	40.9091	51.3514	76.6667	49.0625	41.9355	42.2619	53.7313
Chr15:89589522-89592894	15	89589522	89592894	+	29.8519	Rabl2	ENSMUSG00000022621	RAB, member of RAS oncogene family-like 2 [Source:MGI Symbol;Acc:MGI:1915958]	-	gene	overlapping	0	71.7391	62.5	78.5714	35.2941	11.9565	38.4615	50	44.0741	16.3793	65.2778	45.5357	30.9524	32.9545	30.6878	47.973	38.5714
Chr15:97003945-97009911	15	97003945	97009911	+	35.2561	Slc38a4	ENSMUSG00000022464	solute carrier family 38, member 4 [Source:MGI Symbol;Acc:MGI:1916604]	-	gene	overlapping	0	39.3939	45.4545	61.1111	11.6279	5	1.92308	7.01299	2.22222	4.54545	14	0	11.1111	3.75	12.9227	5.1948	5.93607
Chr15:97009917-97015718	15	97009917	97015718	+	36.1974	Slc38a4	ENSMUSG00000022464	solute carrier family 38, member 4 [Source:MGI Symbol;Acc:MGI:1916604]	-	gene	overlapping	0	52.6316	70	27.6316	23.2143	5.55556	3.33333	7.10784	8.21918	11.6438	8.69565	20.3125	8.92857	6.875	27.6923	11.2745	12.2549
Chr15:97015729-97020710	15	97015729	97020710	+	20.8601	Slc38a4	ENSMUSG00000022464	solute carrier family 38, member 4 [Source:MGI Symbol;Acc:MGI:1916604]	-	gene	overlapping	0	27.6596	35.7143	23.0769	5.69106	2.94118	0	3.37302	1.55039	3.01205	4.16667	5.26316	2.5641	4.8227	17.8889	7.88288	2.57732
Chr15:98719043-98722973	15	98719043	98722973	+	46.9313	Ccdc65	ENSMUSG00000003354	coiled-coil domain containing 65 [Source:MGI Symbol;Acc:MGI:2146001]	+	gene	overlapping	0	99.2754	100	97.2222	95.6522	58.6022	50	50.7083	41.4179	54.8023	76	70.4545	45.4545	41.8165	44.863	50.4831	42.674
Chr15:98722975-98727551	15	98722975	98727551	+	27.6726	Ccdc65	ENSMUSG00000003354	coiled-coil domain containing 65 [Source:MGI Symbol;Acc:MGI:2146001]	+	gene	overlapping	0	86.4583	89.1304	79	70	58.0645	38.6364	55.2037	56.0345	59.434	30.7692	46.3964	60	45.3526	68.7879	51.3095	38.1013
Chr15:99287614-99294655	15	99287614	99294655	+	20.785	null					Not found	0	50	42.8571	34.4828	22.4138	12	11.7647	25.7576	14.0476	19.697	5.55556	6	22.2222	9.77778	13.8889	10.5263	15.3439
Chr15:99445760-99453653	15	99445760	99453653	+	21.8133	Nckap5l	ENSMUSG00000023009	NCK-associated protein 5-like [Source:MGI Symbol;Acc:MGI:3609653]	-	gene	overlapping	0	59.1667	43.5897	32.8571	68.8406	28.5714	22.2222	31.5556	42.7632	21.3889	36.6667	28	34.3434	21.134	25.625	25	21.8905
Chr15:102277873-102280712	15	102277873	102280712	+	29.758	Mfsd5	ENSMUSG00000045665	major facilitator superfamily domain containing 5 [Source:MGI Symbol;Acc:MGI:2145901]	+	gene	overlapping	0	46.6667	33.3333	50	60	26.087	3.125	17.2414	19.6759	22.5806	30	50	23.3333	31.7204	24.5614	11.2903	19.0789
Chr16:9820606-9840490	16	9820606	9840490	+	24.8936	Grin2a	ENSMUSG00000059003	glutamate receptor, ionotropic, NMDA2A (epsilon 1) [Source:MGI Symbol;Acc:MGI:95820]	-	gene	overlapping	0	22.8261	59.4203	33.1395	23.2759	8	5.88235	19.4444	10.1562	5.37634	9.375	9.52381	25	12.3203	28.8889	9.85915	12.6126
Chr16:14678561-14687481	16	14678561	14687481	+	39.3442	null					Not found	0	33.3333	54.5455	77.7778	73.3333	28.5714	14.2857	18.1818	30.2632	10.7143	45	55.5556	88.8889	56.4103	55	16.6667	17.7083
Chr16:30931655-30939415	16	30931655	30939415	+	20.1796	null					Not found	0	77.037	66.6667	65.2778	52.6316	44.2857	44.2857	41.7625	40.7843	55	54.023	41.6667	43.75	30.2222	44.5783	29.4246	28.4314
Chr16:33100476-33107523	16	33100476	33107523	+	22.4727	Gm17106	ENSMUSG00000078489	predicted gene 17106 [Source:MGI Symbol;Acc:MGI:4937933]	-	gene	overlapping	0	86.9565	88.3333	95.4545	100	54.8387	77.0833	75.5708	72.7169	70.8571	75.8064	83.3333	65.625	81.1508	72.7778	77.9762	82.2034
Chr16:42450078-42467644	16	42450078	42467644	+	21.6455	null					Not found	0	37.5	15.2778	39.1892	31.3954	0	15.1515	8.80597	15.0538	6.96429	12.7907	9.375	8.69565	10.6742	15.873	11.4379	10.2564
Chr16:43807202-43817546	16	43807202	43817546	+	20.2784	Drd3	ENSMUSG00000022705	dopamine receptor D3 [Source:MGI Symbol;Acc:MGI:94925]	+	gene	overlapping	0	90.625	80.9524	92.6829	79.6296	52.9412	77.9762	60.0529	62.5	75	26.9231	31.0811	40.8333	13.7446	31.5657	9.9359	16.276
Chr16:58705761-58718975	16	58705761	58718975	+	21.2649	Gpr15	ENSMUSG00000047293	G protein-coupled receptor 15 [Source:MGI Symbol;Acc:MGI:1918473]	-	gene	overlapping	0	20.6522	30.7692	43.75	46.2366	14.5161	15.2174	11.4198	17.2131	12.069	6.94444	34.4828	19.0476	21.6486	30.1282	15.8213	22.6415
Chr16:61513700-61539266	16	61513700	61539266	+	24.9279	null					Not found	0	37.5	37.5	52.3809	42.8571	8.33333	20.8333	16.3842	9.84849	32.7586	13.7931	16.6667	21.4286	11.6667	21	14.9306	21.1111
Chr16:78390107-78398756	16	78390107	78398756	+	22.2193	null					Not found	0	37.8049	59.0909	35.1064	48.5714	19.2308	46.1538	21.1443	19.8864	8.20513	25.7143	47.8261	16.6667	23.7562	37.2222	46.7262	28.3688
Chr16:80643302-80661775	16	80643302	80661775	+	28.19	null					Not found	0	46.4286	30.1587	50	63.6364	17.3913	0	19.8413	28.3046	31.2925	30.4348	11.7647	42.8571	31.0088	39.5349	34.0909	27.1186
Chr16:93683117-93684429	16	93683117	93684429	+	37.46	Cbr3	ENSMUSG00000022947	carbonyl reductase 3 [Source:MGI Symbol;Acc:MGI:1309992]	+	gene	overlapping	0	40.9091	75	56.1905	81.8182	43.0233	21.4286	17.3423	18	30.303	6.06061	6.25	29.1667	4.06977	0	2.77778	6.25
Chr16:94125690-94130366	16	94125690	94130366	+	25.7602	Sim2	ENSMUSG00000062713	single-minded homolog 2 (Drosophila) [Source:MGI Symbol;Acc:MGI:98307]	+	gene	overlapping	0	59.2593	65.9091	36.0465	40.4762	22.2222	25	25.7246	35.3659	15	66.6667	37.5	25	24.125	24.5098	34.1463	29.0541
Chr17:6769538-6775241	17	6769538	6775241	+	21.0446	Ezr	ENSMUSG00000052397	ezrin [Source:MGI Symbol;Acc:MGI:98931]	-	gene	overlapping	0	27.9412	23.0769	40.9091	38.8889	8.62069	5.88235	16.8462	9.52381	17.4242	9.67742	33.3333	5.88235	7.28155	10.119	10.1562	5.74713
Chr17:15535513-15543427	17	15535513	15543427	+	21.6824	Prdm9	ENSMUSG00000051977	PR domain containing 9 [Source:MGI Symbol;Acc:MGI:2384854]	-	gene	overlapping	0	43.75	62.5	17.6471	50	15	50	22.3684	2.27273	19.3182	36.6667	6.25	50	17.0265	29.8246	15.1786	20.7602
Chr17:18015343-18037694	17	18015343	18037694	+	22.4431	Fpr-rs4	ENSMUSG00000048062	formyl peptide receptor, related sequence 4 [Source:MGI Symbol;Acc:MGI:1278317]	+	gene	overlapping	0	56.7568	58.3333	70.5882	38.4615	7.14286	40	40.9409	39.1892	40.6863	57.5	22.549	35.4839	41.4762	50.7724	39.7436	29.3197
Chr17:24960744-24968250	17	24960744	24968250	+	30.0784	Cramp1l	ENSMUSG00000038002	Crm, cramped-like (Drosophila) [Source:MGI Symbol;Acc:MGI:1930190]	-	gene	overlapping	0	79.5918	100	92.5	67.8571	63.0435	48.2759	61.8182	64.2857	37.1212	69.5652	90.9091	52.9412	68.0723	58.3333	77.193	50.6329
Chr17:25985476-25988431	17	25985476	25988431	+	20.6247	Solh	ENSMUSG00000037326	small optic lobes homolog (Drosophila) [Source:MGI Symbol;Acc:MGI:1355075]	-	gene	overlapping	0	7.89474	26.4706	35	42.8571	0	3.44828	10	10.5485	13.1579	33.3333	17.8571	2.85714	14.2643	23.1707	12.2951	10.7527
Chr17:26716312-26724545	17	26716312	26724545	+	29.5735	A930001N09Rik	ENSMUSG00000048249	RIKEN cDNA A930001N09 gene [Source:MGI Symbol;Acc:MGI:1924378]	+	gene	overlapping	0	66.6667	100	84.2105	100	72.7273	50	51.9231	54.4118	61.6667	63.6364	59.0909	80	58.8235	50	63.3333	62.8205
Chr17:26826704-26837388	17	26826704	26837388	+	21.8186	null					Not found	0	34.3137	65.3846	29.1667	25.7692	28	21.7391	20	4.16667	10.2941	35	30.4598	15.625	25.1055	22.449	26.2	14.0411
Chr17:28207479-28214831	17	28207479	28214831	+	21.9167	Def6	ENSMUSG00000002257	differentially expressed in FDCP 6 [Source:MGI Symbol;Acc:MGI:1346328]	+	gene	overlapping	0	68.75	37.5	32.2581	50	27.2727	34.6154	25.8974	21.2963	16.9697	9.52381	15.7895	30.9524	21.3235	35.3846	16.129	19.2308
Chr17:29169732-29175302	17	29169732	29175302	+	23.9654	Cpne5	ENSMUSG00000024008	copine V [Source:MGI Symbol;Acc:MGI:2385908]	-	gene	overlapping	0	24.1935	40	42.3913	36.9048	14.4737	6.25	11.5493	18.3333	8.92857	5.40541	14.8148	0	13.7138	19.0931	8.70647	25.5556
Chr17:29183268-29189493	17	29183268	29189493	+	25.8643	Cpne5	ENSMUSG00000024008	copine V [Source:MGI Symbol;Acc:MGI:2385908]	-	gene	overlapping	0	47.6744	28.9474	64.0625	44.4444	28.9855	18.5185	25.098	9.48718	20	4.44444	12.5	18.75	12.3874	18.8406	20.9524	11.9176
Chr17:29219320-29226305	17	29219320	29226305	+	31.1755	Cpne5	ENSMUSG00000024008	copine V [Source:MGI Symbol;Acc:MGI:2385908]	-	gene	overlapping	0	39.1304	72.7273	36.1111	48.4375	13.6364	23.2143	22.7053	16.2447	13.8298	15.7143	25	10.3448	17.3246	25.1852	18.8462	16.6667
Chr17:33383503-33394462	17	33383503	33394462	+	21.0796	Zfp101	ENSMUSG00000055240	zinc finger protein 101 [Source:MGI Symbol;Acc:MGI:107547]	-	gene	overlapping	0	87.5	55	81.25	65.7407	68.421	37.037	57.9104	48.3051	44.7917	74.0741	88.4615	45.7143	64.6104	56.4103	62.1891	55.9211
Chr17:47611240-47616432	17	47611240	47616432	+	24.3757	Bysl	ENSMUSG00000023988	bystin-like [Source:MGI Symbol;Acc:MGI:1858419]	-	gene	overlapping	0	77.2727	27.6923	79.4118	50	40.625	13.6364	36.0759	38.755	42	28.5714	47.6191	57.8947	52.4621	44.0598	29.9578	47.4026
Chr17:49458587-49467528	17	49458587	49467528	+	26.0062	Daam2	ENSMUSG00000040260	dishevelled associated activator of morphogenesis 2 [Source:MGI Symbol;Acc:MGI:1923691]	-	gene	overlapping	0	61.5942	57.1429	69.6078	32.4324	34.375	27.6042	21.5278	24.3961	38.0376	39.0476	38.7097	35.5263	34.7619	46.9048	43.379	57
Chr17:53370433-53383766	17	53370433	53383766	+	24.4602	null					Not found	0	66.6667	61.5385	78.5714	75	30	20	63.9475	58.3333	57.6389	37.5	61.5385	91.6667	72.9274	60.5333	60	66.3889
Chr17:55970741-55976059	17	55970741	55976059	+	33.5936	Shd	ENSMUSG00000039154	src homology 2 domain-containing transforming protein D [Source:MGI Symbol;Acc:MGI:1099461]	+	gene	overlapping	0	50.4762	63.3333	51.4184	55	20	27.7778	17.7381	17.0886	24.7126	9.52381	9.09091	30.9524	24.7449	32.1078	31.0606	18.2667
Chr17:64598512-64601152	17	64598512	64601152	+	28.3969	Man2a1	ENSMUSG00000024085	mannosidase 2, alpha 1 [Source:MGI Symbol;Acc:MGI:104669]	+	gene	overlapping	0	46.1538	42.8571	50	69.0476	15.625	27.5	28.0702	25.1543	21.7391	9.52381	25	NaN	13.1773	16.6667	12.4498	12.0513
Chr17:72919916-72927464	17	72919916	72927464	+	22.6431	Lbh	ENSMUSG00000024063	limb-bud and heart [Source:MGI Symbol;Acc:MGI:1925139]	+	gene	overlapping	0	55.8824	55.0725	52.3256	38.4615	22.5806	33.75	25.7778	28.8406	28.0128	26.4706	40.404	14.2857	30.4739	36.5385	23.8462	25.7246
Chr17:78610555-78621951	17	78610555	78621951	+	22.2705	Vit	ENSMUSG00000024076	vitrin [Source:MGI Symbol;Acc:MGI:1921449]	+	gene	overlapping	0	69.5122	54.321	70.2703	50	28.0488	34.6154	52.6337	47.1354	31.3433	84.6154	63.4615	62.5	61.5385	67.5926	62.0482	58.5714
Chr17:80723277-80727922	17	80723277	80727922	+	27.1944	Map4k3	ENSMUSG00000024242	mitogen-activated protein kinase kinase kinase kinase 3 [Source:MGI Symbol;Acc:MGI:2154405]	-	gene	overlapping	0	84.2105	83.3333	58.3333	81.8182	51.2195	69.2308	39.2157	46.124	42.8571	94.4444	94.4444	53.3333	36.5991	35.0746	62.5	34.2593
Chr17:85974429-85983362	17	85974429	85983362	+	20.6968	null					Not found	0	86.1702	82.2581	97.4359	87.5	63.7255	65.5172	66.5441	68.75	73.6842	82.9545	88.8889	84.2857	75	74.2647	64.2157	66
Chr17:87025451-87033486	17	87025451	87033486	+	24.3791	Cript	ENSMUSG00000024146	cysteine-rich PDZ-binding protein [Source:MGI Symbol;Acc:MGI:1929655]	+	gene	overlapping	0	86.8421	78.5714	88.4615	53.7037	66.6667	55.5556	35.6863	52.3438	52.3256	80	72.2222	77.7778	50.4329	54.1667	32.3672	66.3522
Chr18:4848269-4860663	18	4848269	4860663	+	22.1457	null					Not found	0	38.2979	42.7778	28.3784	23.3333	9.09091	8.33333	8.82353	18.8889	10.119	26.8116	24.2424	8.69565	12.7946	20.0565	13.1579	8.56164
Chr18:6482226-6490403	18	6482226	6490403	+	27.2391	Epc1	ENSMUSG00000024240	enhancer of polycomb homolog 1 (Drosophila) [Source:MGI Symbol;Acc:MGI:1278322]	-	gene	overlapping	0	93.75	39.3939	50	83.3333	59.0909	24.1379	39.071	44.1667	30.4348	51.8519	29.4118	100	29.6296	29.4118	50	43.75
Chr18:12128660-12135457	18	12128660	12135457	+	24.9973	Riok3	ENSMUSG00000024404	RIO kinase 3 (yeast) [Source:MGI Symbol;Acc:MGI:1914128]	+	gene	overlapping	0	100	55.5556	72.7273	33.3333	25	46.1538	35.7843	47.3684	47.7273	26.1905	100	36	38.4615	39.3082	21.4612	40.2985
Chr18:12230788-12236286	18	12230788	12236286	+	26.584	Npc1	ENSMUSG00000024413	Niemann Pick type C1 [Source:MGI Symbol;Acc:MGI:1097712]	-	gene	overlapping	0	48.2759	36.6667	64.2857	65.2174	25	30.303	25.3165	30.8333	23.6842	22.2222	25.9259	34.2857	40.1786	21.9697	23.75	28.5714
Chr18:13727210-13738167	18	13727210	13738167	+	20.334	Zfp521	ENSMUSG00000024420	zinc finger protein 521 [Source:MGI Symbol;Acc:MGI:95459]	-	gene	overlapping	0	70	72	71.4286	79.4118	73.913	52.3809	42.931	34.2857	60.8696	22.4138	20	47.3684	13.8211	12.0915	16.3043	20.2899
Chr18:14698867-14710126	18	14698867	14710126	+	26.8971	Psma8	ENSMUSG00000036743	proteasome (prosome, macropain) subunit, alpha type, 8 [Source:MGI Symbol;Acc:MGI:1920927]	+	gene	overlapping	0	87.8788	81.8182	84.375	69.1358	75	46.1538	44.5455	53.8251	50	43.4783	52.9412	20.5882	26.9349	46.4052	47.4576	41.4894
Chr18:18823693-18831540	18	18823693	18831540	+	27.4382	null					Not found	0	52.7778	61.5385	47.7273	50	10.5263	20.8333	28.5185	38.2979	29.6875	33.3333	8.33333	60	19.1288	46	42.1986	22.5926
Chr18:24672690-24681391	18	24672690	24681391	+	26.7818	Mocos	ENSMUSG00000039616	molybdenum cofactor sulfurase [Source:MGI Symbol;Acc:MGI:1915841]	+	gene	overlapping	0	41.3043	68.75	68.5185	50	25	19.0476	35.6322	39.3939	32.7333	34.4828	45.1613	34.375	42.8125	54.717	46.2121	36.1905
Chr18:34331229-34337844	18	34331229	34337844	+	29.3861	Srp19	ENSMUSG00000014504	signal recognition particle 19 [Source:MGI Symbol;Acc:MGI:1913634]	+	gene	overlapping	0	89.6552	91.1765	82.6087	86.6667	23.0769	100	87.8947	50.7463	28.9855	38.0952	62.069	53.8462	65.4598	43.8272	88.8889	71.2766
Chr18:35563654-35584114	18	35563654	35584114	+	26.3219	Matr3	ENSMUSG00000037236	matrin 3 [Source:MGI Symbol;Acc:MGI:1298379]	+	gene	overlapping	0	76	85.7143	82.1429	70	37.5	61.5385	58.9461	52.7273	50	76.6667	44.7368	55.1724	59.4355	65.0538	55.4794	52.8369
Chr18:36317977-36320628	18	36317977	36320628	+	36.0206	null					Not found	0	96.0784	100	95.4545	31.25	64.2857	45.4545	37.1795	46.1279	30.3279	71.875	53.3333	50	63.7266	69.7368	50.3509	54.2904
Chr18:36320630-36326483	18	36320630	36326483	+	20.314	null					Not found	0	97.7273	97.0588	97.2973	100	78.5714	81.25	82.5731	79.7814	66.358	66.0714	75	68.421	70.0803	82.0255	68.3824	74.0909
Chr18:36331078-36342488	18	36331078	36342488	+	46.2645	null					Not found	0	54.902	67.5	54.6512	49.4048	17.5439	9.375	4.35897	11.4444	9.02778	25.8065	16.6667	19.6429	19.7489	22.0588	17.3851	10.5
Chr18:36356435-36367431	18	36356435	36367431	+	42.9708	0610010O12Rik	ENSMUSG00000046727	RIKEN cDNA 0610010O12 gene [Source:MGI Symbol;Acc:MGI:1913310]	+	gene	overlapping	0	61.7647	70.3125	72.7273	70	32.2581	20	12.4378	34.4686	29.4872	25	38.8889	4.7619	16.4677	23.6364	14.5062	18.9655
Chr18:36367443-36376712	18	36367443	36376712	+	44.6929	0610010O12Rik	ENSMUSG00000046727	RIKEN cDNA 0610010O12 gene [Source:MGI Symbol;Acc:MGI:1913310]	+	gene	overlapping	0	69.7368	57.1429	77.3551	68.5185	37.5	12.8205	18.287	21.8254	27.044	19.0476	21.1538	17.1717	7.56803	26.8519	17.4603	10.2941
Chr18:36376769-36385890	18	36376769	36385890	+	39.4808	0610010O12Rik	ENSMUSG00000046727	RIKEN cDNA 0610010O12 gene [Source:MGI Symbol;Acc:MGI:1913310]	+	gene	overlapping	0	64.7059	80	69.3878	56.5657	28.5714	21.4286	20.8772	36.5854	33.4577	17.7419	32.4324	5.88235	16.4236	23.5476	19.5556	17.6245
Chr18:41465334-41476966	18	41465334	41476966	+	22.9738	null					Not found	0	41.6667	36.3636	25	42.1569	14.2857	16.6667	21.3768	14.2857	0	14.2857	NaN	11.1111	40	46.5517	36.2319	32.2368
Chr18:48858327-48885276	18	48858327	48885276	+	25.3319	null					Not found	0	61.7647	62.5	76.7857	53.3333	50	22.2222	37.5758	43.0303	38.4921	52	40	38.4615	42.5121	49.0833	44.1057	54.7222
Chr18:50398693-50415338	18	50398693	50415338	+	21.1801	null					Not found	0	28.9474	43.75	51.3889	71.1539	25	10.7143	31.4972	38.2716	32.6667	18.5714	28.5714	10	17.9054	26.8657	17.8788	19.3548
Chr18:56150433-56163085	18	56150433	56163085	+	22.0144	null					Not found	0	66.6667	65	63.4615	44.4444	31.8182	35	30.5637	44.3452	47.6667	84.2857	72.5	75	67.0886	71.2418	63	47.8395
Chr18:60288200-60307398	18	60288200	60307398	+	20.19	F830016B08Rik	ENSMUSG00000090942	RIKEN cDNA F830016B08 gene [Source:MGI Symbol;Acc:MGI:3588218]	+	gene	overlapping	0	19.3548	41.1765	14.2857	37.5	6.66667	0	5.88235	17.7778	9.1195	5.55556	28.7879	22.7273	8.98551	25.4082	14.5833	13.0208
Chr18:63050716-63062487	18	63050716	63062487	+	24.6895	Fam38b	ENSMUSG00000041482	family with sequence similarity 38, member B [Source:MGI Symbol;Acc:MGI:1918781]	-	gene	overlapping	0	44.8718	78.9474	36.5385	50	34.2105	23.0769	32.5	24.1803	25.5319	22.5806	38	41.6667	21.2963	27.3585	31.9149	38.1356
Chr18:63073763-63084831	18	63073763	63084831	+	25.7009	Fam38b	ENSMUSG00000041482	family with sequence similarity 38, member B [Source:MGI Symbol;Acc:MGI:1918781]	-	gene	overlapping	0	77.5	73.4375	81.0606	65	41.8919	39.2857	59.3004	44.2402	58.0247	86.9565	55.8824	66.6667	46.9907	59.1315	49.2064	45.8904
Chr18:67466325-67473210	18	67466325	67473210	+	21.7586	Slmo1	ENSMUSG00000024530	slowmo homolog 1 (Drosophila) [Source:MGI Symbol;Acc:MGI:2442865]	+	gene	overlapping	0	41.4286	51.5152	58.4906	56.25	47.2222	25	23.5043	27.3684	27.7174	22.2222	29.1667	21.875	19.3299	24.1071	30.6225	31.6092
Chr18:69608517-69614676	18	69608517	69614676	+	22.567	Tcf4	ENSMUSG00000053477	transcription factor 4 [Source:MGI Symbol;Acc:MGI:98506]	+	gene	overlapping	0	58.3333	71.4286	88.8889	64.3939	32.6923	37.8378	40.3292	52.6923	77.4194	0	13.6364	37.8205	12.9762	32.0707	16.7241	7.14286
Chr18:72385724-72408261	18	72385724	72408261	+	22.1628	null					Not found	0	58.1081	50	71.875	53.5714	9.09091	26.3158	45.8333	34.7222	65.1667	83.3333	44	38.8889	56.0847	57.8125	49.6377	46.1538
Chr18:74268149-74274421	18	74268149	74274421	+	25.5189	Mbd1	ENSMUSG00000024561	methyl-CpG binding domain protein 1 [Source:MGI Symbol;Acc:MGI:1333811]	+	gene	overlapping	0	71.1111	100	60.7143	93.1034	57.1429	64.2857	62.069	37.069	58	85.1852	68.75	30.7692	52.4561	59.1667	54.4444	52.0548
Chr18:78309388-78321460	18	78309388	78321460	+	21.593	null					Not found	0	40.3846	55.1724	35.7143	43.5484	20.5128	17.3077	21.8519	21.875	29.0123	29.4872	26.3158	22.2222	27.2289	30.7359	28.5211	23.7654
Chr18:78546343-78564772	18	78546343	78564772	+	20.6216	null					Not found	0	88.4615	90.3846	87.9845	75	58.3333	70.3125	63.4314	70.4678	61.6352	72.973	86.7647	75.8621	77.9762	89.3229	71.2766	76.9231
Chr18:84689163-84699191	18	84689163	84699191	+	25.2257	null					Not found	0	40.7407	33.3333	45	43.75	12.9032	11.1111	25.9434	17.1875	10.2564	44	40.4762	36.8421	28.9474	30.3653	25.3968	20.6522
Chr18:86242455-86262160	18	86242455	86262160	+	20.6552	null					Not found	0	31.4815	50	30.7692	31.5789	13.6364	0	20.9302	14.1667	27.7778	23.0769	38.6364	38.4615	38	30.2299	47.4747	16.6667
Chr19:3896382-3903234	19	3896382	3903234	+	23.6416	Tcirg1	ENSMUSG00000001750	T cell, immune regulator 1, ATPase, H+ transporting, lysosomal V0 protein A3 [Source:MGI Symbol;Acc:MGI:1350931]	-	gene	overlapping	0	45.2991	42.3077	54.5455	28.0702	21.1538	25.7576	14.9206	20.8333	11.9048	31.25	36.6667	16.6667	18.3877	25.3205	10	21.5698
Chr19:5339226-5348292	19	5339226	5348292	+	21.0288	Catsper1	ENSMUSG00000038498	cation channel, sperm associated 1 [Source:MGI Symbol;Acc:MGI:2179947]	+	gene	overlapping	0	53.4091	51.9231	50	17.5676	13.8889	33.3333	18.0556	21.4607	24.2424	16.6667	31.8182	35	26.5934	45.7143	25.4065	20
Chr19:5362743-5366598	19	5362743	5366598	+	27.005	Banf1	ENSMUSG00000024844	barrier to autointegration factor 1 [Source:MGI Symbol;Acc:MGI:1346330]	-	gene	overlapping	0	100	51.7241	95	73.6842	77.7778	27.027	55.4598	52.5	52.7211	100	87.5	50	66.1539	42.5926	58.1633	65.3846
Chr19:6152822-6158368	19	6152822	6158368	+	21.3034	Batf2	ENSMUSG00000039699	basic leucine zipper transcription factor, ATF-like 2 [Source:MGI Symbol;Acc:MGI:1921731]	+	gene	overlapping	0	54.8246	64.2857	50	46.9697	36.3636	21.4286	32.6923	40.2778	32.8205	20	42	38.8889	17.7132	34.5	38.5057	18.7243
Chr19:6341204-6344684	19	6341204	6344684	+	24.437	Map4k2	ENSMUSG00000024948	mitogen-activated protein kinase kinase kinase kinase 2 [Source:MGI Symbol;Acc:MGI:1346883]	+	gene	overlapping	0	100	100	93.1034	48	100	63.3333	50	37.7358	53.125	91.3043	61.6667	90	48.1401	95.5556	65.3846	53.5311
Chr19:6381086-6387792	19	6381086	6387792	+	36.617	Pygm	ENSMUSG00000032648	muscle glycogen phosphorylase [Source:MGI Symbol;Acc:MGI:97830]	+	gene	overlapping	0	92.5926	87.5	81.4815	70.8333	52.0833	60.3448	34.1468	40.1826	45.6667	40.991	30.7692	58.3333	26.1404	37.5758	37.3171	26
Chr19:6387796-6392102	19	6387796	6392102	+	43.6663	Pygm	ENSMUSG00000032648	muscle glycogen phosphorylase [Source:MGI Symbol;Acc:MGI:97830]	+	gene	overlapping	0	81.25	93.75	88.0952	87.5	48	34	18.5897	66.4384	52.8846	68.5714	61.5385	56	39.45	44.4444	33.6207	22.8889
Chr19:21464952-21473551	19	21464952	21473551	+	21.3438	Gda	ENSMUSG00000058624	guanine deaminase [Source:MGI Symbol;Acc:MGI:95678]	-	gene	overlapping	0	37.7551	45.098	60	44.4444	13.3333	15.1515	37.2881	35.2151	26.4151	83.3333	94.1176	40.9091	27.8774	39.4366	24.0741	48.2143
Chr19:24374381-24383314	19	24374381	24383314	+	24.3344	Pip5k1b	ENSMUSG00000024867	phosphatidylinositol-4-phosphate 5-kinase, type 1 beta [Source:MGI Symbol;Acc:MGI:107930]	-	gene	overlapping	0	43.8597	58.9286	41.3194	34.6154	30.4348	10.9375	25.8814	19.2857	15.1923	32.8125	25	31.8182	30.6667	24.7354	22.2222	20.3846
Chr19:25351131-25357823	19	25351131	25357823	+	20.2128	Kank1	ENSMUSG00000032702	KN motif and ankyrin repeat domains 1 [Source:MGI Symbol;Acc:MGI:2147707]	+	gene	overlapping	0	94.1176	88.6364	92.6471	94.8718	85.1351	80.5556	53.5865	68.75	73.75	68	75.7576	62.5	80.098	68.306	59.5745	59.8907
Chr19:25385355-25391804	19	25385355	25391804	+	36.9474	Kank1	ENSMUSG00000032702	KN motif and ankyrin repeat domains 1 [Source:MGI Symbol;Acc:MGI:2147707]	+	gene	overlapping	0	90.3226	83.3333	59.8039	84.2105	20	38.4615	60.1191	54.0541	39.7163	70.4545	54.6875	53.2258	42.2222	54.3478	30.7143	53.6667
Chr19:30175134-30184493	19	30175134	30184493	+	20.0621	Gldc	ENSMUSG00000024827	glycine decarboxylase [Source:MGI Symbol;Acc:MGI:1341155]	-	gene	overlapping	0	95	40	85.7143	94.1176	73.0769	90	44.1406	48.5119	37.5	68	48.75	80	54.955	71.3178	47.6191	45.7875
Chr19:40824154-40830443	19	40824154	40830443	+	23.8837	null					Not found	0	68.6047	62.069	72.9167	68.9655	40.9091	19.3548	43.3824	59.7032	57.9268	42.8571	56.5217	50	47.8659	54.5455	37.1212	45.0704
Chr19:41982100-41986512	19	41982100	41986512	+	22.4784	Ubtd1	ENSMUSG00000025171	ubiquitin domain containing 1 [Source:MGI Symbol;Acc:MGI:2385092]	+	gene	overlapping	0	59.2593	68.421	57.1429	41.6667	24.3902	44	29.0675	33.0189	40.2439	8.33333	55.5556	45	30.2682	13.6364	66.6667	40
Chr19:52187802-52206638	19	52187802	52206638	+	22.008	null					Not found	0	54.2857	52.1739	59.6774	48.6486	39.3939	30	30.8943	38.2353	19.9187	48	39.1304	36.8421	34.1549	50.6289	45.2381	44.4444
Chr19:53032089-53038360	19	53032089	53038360	+	23.8416	Xpnpep1	ENSMUSG00000025027	X-prolyl aminopeptidase (aminopeptidase P) 1, soluble [Source:MGI Symbol;Acc:MGI:2180003]	-	gene	overlapping	0	65.9091	85.2941	70	100	58.5714	50	62.1429	61.5819	50	47.3684	54	58.8235	59.2262	57.9096	61.9565	53.0651
Chr19:53258538-53264031	19	53258538	53264031	+	43.8548	null					Not found	0	69.4444	65.7143	83	55.1724	27.7778	19.2308	20.3196	30.9237	24.1379	16.3265	19.2308	11.7647	19.1315	21.6931	17.0635	19.8529
Chr19:53589058-53600176	19	53589058	53600176	+	24.548	Nutf2-ps1	ENSMUSG00000071497	nuclear transport factor 2, pseudogene 1 [Source:MGI Symbol;Acc:MGI:108008]	-	gene	overlapping	0	37.8049	45	61.1111	28.8462	27.1429	11.1111	24.5128	14.4737	15.9722	35.1852	21.4286	16.3265	29.505	20.977	32.6271	37.037
Chr19:59451332-59455510	19	59451332	59455510	+	20.0004	Emx2os	ENSMUSG00000087095	empty spiracles homolog 2 (Drosophila) opposite strand [Source:MGI Symbol;Acc:MGI:3052329]	-	gene	overlapping	0	56.0976	61.5385	57.3529	88.2353	55.1724	20	53.2567	40.9836	59.6154	30.5556	48.2759	42.8571	53.2922	45.8904	36.1667	34.4828
ChrX:5110842-5119515	X	5110842	5119515	+	25.8976	null					Not found	0	83.3333	76.4706	83.3333	80	50	54.5455	64.8809	36.1667	68.8406	NaN	75	78.5714	95.3704	78.3333	86.2319	83.3333
ChrX:7879697-7884373	X	7879697	7884373	+	20.256	Pim2	ENSMUSG00000031155	proviral integration site 2 [Source:MGI Symbol;Acc:MGI:97587]	+	gene	overlapping	0	70	100	88.8889	75.7576	65.625	75	51.8519	66.9753	57.5758	90	96.2963	100	62.0513	53.4483	66.3636	59.375
ChrX:10085935-10105118	X	10085935	10105118	+	32.3906	Srpx	ENSMUSG00000090084	sushi-repeat-containing protein [Source:MGI Symbol;Acc:MGI:1858306]	-	gene	overlapping	0	33.3333	61.5385	53.2258	36.3636	2.77778	20	15.6566	11.5385	18.6508	19.4444	10.5263	5.55556	15.0206	25.9434	3.84615	14
ChrX:17527594-17554711	X	17527594	17554711	+	23.2252	null					Not found	0	35.9375	60	51.3889	29.1667	21.0526	6.66667	26.1905	22.5806	28	29.1667	27.2727	34.6154	29.1126	32.3333	25	27.7778
ChrX:19917812-19932513	X	19917812	19932513	+	21.9043	null					Not found	0	84.6154	58.3333	89.5062	86.5385	63.1579	66.6667	58.6158	63.7427	37.037	70.3704	62.5	76.9231	72.9508	62.963	62.8472	53.3333
ChrX:43108802-43136178	X	43108802	43136178	+	20.484	Odz1	ENSMUSG00000016150	odd Oz/ten-m homolog 1 (Drosophila) [Source:MGI Symbol;Acc:MGI:1345185]	-	gene	overlapping	0	58.5714	41.9355	46.2963	31.9444	25	14.5833	27.3333	20.098	34	27.7778	15	25	20	30.4348	28.4314	36.1702
ChrX:47851733-47866446	X	47851733	47866446	+	27.9653	Smarca1	ENSMUSG00000031099	SWI/SNF related, matrix associated, actin dependent regulator of chromatin, subfamily a, member 1 [Source:MGI Symbol;Acc:MGI:1935127]	-	gene	overlapping	0	47.3684	66.6667	37.5	59.5238	7.14286	30.4348	36.7241	31.2169	18.4783	58.3333	35	34.375	31.592	38.2576	36.5497	22
ChrX:47892528-47905870	X	47892528	47905870	+	26.8244	Smarca1	ENSMUSG00000031099	SWI/SNF related, matrix associated, actin dependent regulator of chromatin, subfamily a, member 1 [Source:MGI Symbol;Acc:MGI:1935127]	-	gene	overlapping	0	51.6129	47.0588	61.3636	53.2258	30	7.14286	40.4333	21.5447	33.3333	34.2105	45.8333	41.6667	29.2328	31.5	34.1463	27.7132
ChrX:51342413-51359915	X	51342413	51359915	+	20.8408	null					Not found	0	13.8889	34.0909	42.8571	35.7143	12.5	4.16667	11.7669	17.7083	7.84314	0	25	20	13.6296	19.8477	7.63889	19.3333
ChrX:57540219-57546438	X	57540219	57546438	+	25.9658	null					Not found	0	50	86.8421	85	48.1481	50	30	43.3333	48.6111	35.7143	58.3333	50	36.3636	55.7823	37.5	35.7143	51.7241
ChrX:60041532-60050954	X	60041532	60050954	+	29.5118	null					Not found	0	63.5135	50	72.2222	78.9474	69.4444	27.4194	27.5822	27.7083	31.1404	41.1765	64.7059	62.5	48.2648	47.8355	52.2863	50.3145
ChrX:60050955-60062846	X	60050955	60062846	+	28.7061	Mcf2	ENSMUSG00000031139	mcf.2 transforming sequence [Source:MGI Symbol;Acc:MGI:96932]	-	gene	overlapping	0	100	91.3043	95.5556	100	92.1875	42.8571	78.75	70	56.25	100	86.3636	92	86.245	84.8366	70.5247	78.7356
ChrX:62269743-62289134	X	62269743	62289134	+	23.0853	4933402E13Rik	ENSMUSG00000045330	RIKEN cDNA 4933402E13 gene [Source:MGI Symbol;Acc:MGI:1921687]	+	gene	overlapping	0	56.4103	60.5263	40.2439	43.9815	22.5806	28.5714	23.9863	31.509	29.3785	31.5972	33.3333	14.8649	21.0668	32.7928	25	22.4444
ChrX:66300895-66328583	X	66300895	66328583	+	20.1949	4930447F04Rik	ENSMUSG00000031182	RIKEN cDNA 4930447F04 gene [Source:MGI Symbol;Acc:MGI:1922112]	-	gene	overlapping	0	48.2759	60.7143	69.5652	76.4706	41.1765	30.7692	48.1111	49.6032	48.1481	8.82353	42.3077	55.8333	43.8272	46.1538	41.25	49.0196
ChrX:66547931-66575066	X	66547931	66575066	+	27.2373	null					Not found	0	50	57.1429	40	43.3333	12.5	0	18.4211	39.5062	31.4815	25	7.14286	15.3846	25	32.7778	14.6341	24
ChrX:73401150-73412972	X	73401150	73412972	+	20.6633	Zfp92	ENSMUSG00000031374	zinc finger protein 92 [Source:MGI Symbol;Acc:MGI:108094]	+	gene	overlapping	0	76.6667	37.5	78.2609	63.2353	47.5	46.4286	37.5	47.9286	36.9048	72.9167	72.7273	72.9167	50.9412	54.5977	66.6667	54.8387
ChrX:73880700-73891270	X	73880700	73891270	+	33.9046	L1cam	ENSMUSG00000031391	L1 cell adhesion molecule [Source:MGI Symbol;Acc:MGI:96721]	-	gene	overlapping	0	92.8571	90	59.4595	65.625	42.1875	46.1538	46.0227	44.7304	36.3095	80.4348	68.6869	83.3333	62.4429	70.5479	58.9744	65.473
ChrX:74012449-74023611	X	74012449	74023611	+	22.6624	Irak1	ENSMUSG00000031392	interleukin-1 receptor-associated kinase 1 [Source:MGI Symbol;Acc:MGI:107420]	-	gene	overlapping	0	91.0714	97.1429	78.125	87.5	64.6342	43.5484	58.5366	65.2985	96.9697	61.2903	60.5263	85.7143	67.8571	64.3192	60.3896	64.0212
ChrX:75805216-75817471	X	75805216	75817471	+	20.263	Pls3	ENSMUSG00000016382	plastin 3 (T-isoform) [Source:MGI Symbol;Acc:MGI:104807]	-	gene	overlapping	0	96.1905	95.8333	80.3571	93.3333	75	63.6364	75	70.4861	71.7054	55	61.2903	81.579	64.0693	54.3056	51.164	68.6274
ChrX:81905784-81938572	X	81905784	81938572	+	21.2442	null					Not found	0	74.0741	80.9524	94.7368	69.0476	57.8947	61.5385	54.2328	61.3095	57.3171	42.8571	13.6364	42.8571	50.3205	55.6604	60.9649	55.2288
ChrX:84326978-84350029	X	84326978	84350029	+	28.6261	Dmd	ENSMUSG00000045103	dystrophin, muscular dystrophy [Source:MGI Symbol;Acc:MGI:94909]	+	gene	overlapping	0	55.3571	75	50	80	42.8571	45.8333	30.5303	41.6667	21.4286	30.7692	14.2857	23.0769	36.2963	14.7436	27.3148	37.7778
ChrX:92071115-92085532	X	92071115	92085532	+	21.0785	null					Not found	0	50	56.25	39.3939	41.6667	15.3846	26.6667	28.2184	32.9861	25.4902	15.5556	23.0769	9.09091	17.2794	18.2927	8.84354	24.8366
ChrX:94064347-94075144	X	94064347	94075144	+	28.5369	Gm14798	ENSMUSG00000087640	predicted gene 14798 [Source:MGI Symbol;Acc:MGI:3705098]	+	gene	overlapping	0	74.537	62.5	76.6667	70.5882	25	30	40.1639	64.9123	52.6042	66.6667	76.4706	37.8788	47.8125	53.2258	50	39.7436
ChrX:96596750-96621119	X	96596750	96621119	+	21.3516	null					Not found	0	53.9474	44.1176	55.3571	62.069	22.7273	33.3333	40.2347	31.462	34.8485	14.2857	40	30	24	20.2614	18.1633	36.0465
ChrX:103150064-103165241	X	103150064	103165241	+	27.6484	null					Not found	0	66.6667	50	61.9048	47.8261	27.2727	15	34.058	35.8156	32.6087	31.5789	58.3333	0	38.8889	53.7037	43.4211	40.7609
ChrX:104809032-104825169	X	104809032	104825169	+	20.0244	null					Not found	0	21.6667	50	42.4242	25	18.5185	8.33333	18.8726	15.5172	12.5	35.4167	13.3333	22.5806	20.2899	25.641	15.5738	18.4615
ChrX:108626363-108650029	X	108626363	108650029	+	26.7965	null					Not found	0	85.7143	73.5294	66.6667	64.6667	47.0588	48	45.2736	45.5729	43.3333	50	42.1053	31.3333	42.7273	36.5385	53.3333	42.4528
ChrX:110398786-110417640	X	110398786	110417640	+	26.5463	null					Not found	0	67.6471	75	92.029	61.5385	29.6296	75	58.1597	40.9091	33.8384	81.25	31.8182	50	40.625	33.3333	63.4615	46.5686
ChrX:119927259-119948849	X	119927259	119948849	+	33.7683	Pabpc5	ENSMUSG00000034732	poly(A) binding protein, cytoplasmic 5 [Source:MGI Symbol;Acc:MGI:2136401]	+	gene	overlapping	0	30.5556	82.3529	38.4615	52.2727	11.7647	7.14286	13.913	20.1754	32.7161	19.4444	9.09091	26.9231	13.0435	21.1538	14.1026	6.70732
ChrX:129156061-129181334	X	129156061	129181334	+	24.8145	SNORA17	ENSMUSG00000089284	Small nucleolar RNA SNORA17 [Source:RFAM;Acc:RF00560]	-	gene	overlapping	0	32.1429	81.8182	55.7471	41.3793	37.5	18.8889	25.2451	24.4792	33.6735	23.5294	27.7778	14.5833	28.3688	23.2558	28.0303	30.4167
ChrX:131847722-131863412	X	131847722	131863412	+	20.8418	null					Not found	0	50	56	37.7778	21.4286	26.4368	14.2857	16.4894	19	26.087	30.4878	11.1111	34.0909	18.5393	8.88889	29.2553	9.69697
ChrX:134448773-134461059	X	134448773	134461059	+	21.1469	Drp2	ENSMUSG00000000223	dystrophin related protein 2 [Source:MGI Symbol;Acc:MGI:107432]	+	gene	overlapping	0	49.1525	59.6774	51.8519	65.3153	33.3333	42.1053	44.4093	30.1282	26.7857	14.4444	22.5806	36.3636	25.3623	20.6667	17.6471	17.0833
ChrX:137606016-137632234	X	137606016	137632234	+	25.2232	Il1rapl2	ENSMUSG00000059203	interleukin 1 receptor accessory protein-like 2 [Source:MGI Symbol;Acc:MGI:1913106]	+	gene	overlapping	0	46.9697	45.6522	50	50	16.6667	7.14286	30.0862	36.6667	24.0991	21.0526	33.3333	25	17.5439	16.358	28.9855	29
ChrX:144689460-144702913	X	144689460	144702913	+	29.1125	Zcchc16	ENSMUSG00000071679	zinc finger, CCHC domain containing 16 [Source:MGI Symbol;Acc:MGI:3588192]	+	gene	overlapping	0	54.5455	50	37.5	43.75	0	11.5385	20.1905	27.0115	27.9412	48.4848	12.5	30	28.5714	38.1579	43.75	34.9206
ChrX:155375008-155399894	X	155375008	155399894	+	25.5253	null					Not found	0	36.4865	61.5385	48.3871	33.9286	15	36.8421	19.5556	16.9811	9.42029	21.0526	25	21.2121	25.3731	25	17.623	24.2938
ChrX:157339043-157358971	X	157339043	157358971	+	21.7785	Phex	ENSMUSG00000057457	phosphate regulating gene with homologies to endopeptidases on the X chromosome (hypophosphatemia, vitamin D resistant rickets) [Source:MGI Symbol;Acc:MGI:107489]	-	gene	overlapping	0	41.6667	77.7778	25.8065	34.5238	20.5882	20	27.0833	17.6667	30.4878	47.6191	23.8095	28.2609	30.6763	35.461	25.5952	18.1421
ChrX:159430021-159446418	X	159430021	159446418	+	25.2635	Mtap7d2	ENSMUSG00000041020	MAP7 domain containing 2 [Source:MGI Symbol;Acc:MGI:1917474]	+	gene	overlapping	0	68.75	50	53.75	53.8462	38.4615	25	33.5859	29.1975	30.3704	15.625	26	12.8205	14.1304	21.4286	6.75287	24.6324
ChrX:162361027-162380322	X	162361027	162380322	+	24.3038	null					Not found	0	64.8649	46.875	60.8696	45.614	13.1579	55.8824	36.1224	30.1887	15.9091	38.4615	38.8889	50	42.6768	44.0476	38.1579	51

## Sheet: Differential CGI
							Additional file 10: Table S3. Differentially methylated CGIs between IFC and SO (n=85).
Probe	Chromosome	Start	End	Probe Strand	Feature	ID	Description	Feature Strand	Type	Feature Orientation	Distance	P-value	FDR	IFC1	IFC2	IFC3	IFC4	SO1	SO2	SO3	SO4	SO5	SOA1	SOA2	SOA3	SOA4	IV1	IV2	IV3
64734765..64738388	1	64734765	64738388		Fzd5	ENSMUSG00000045005	frizzled homolog 5 (Drosophila) [Source:MGI Symbol;Acc:MGI:108571]	-	gene	overlapping	0	5.65016e-11	9.10545e-09	6.45161	8.49057	16.6667	2.67857	17.284	41.1765	43.0631	25.6325	25	54.717	50	8.33333	36.25	39.7638	51.7857	47.2067
87153449..87155124	1	87153449	87155124		Ecel1	ENSMUSG00000026247	endothelin converting enzyme-like 1 [Source:MGI Symbol;Acc:MGI:1343461]	-	gene	overlapping	0	3.36251e-12	8.80557e-10	6.73077	60.2041	38.5417	16.3636	NaN	1.38889	7.77778	7.22222	13.0208	23.3333	2.5641	7.33333	8.33333	13.1746	10.7924	4.0429
93685409..93686934	1	93685409	93686934		Bok	ENSMUSG00000026278	BCL2-related ovarian killer protein [Source:MGI Symbol;Acc:MGI:1858494]	+	gene	overlapping	0	2.10885e-08	2.76127e-06	NaN	3.44828	0	3.65854	26.1905	41.3793	34.7962	15.1163	25	47.1429	NaN	NaN	27.7333	40.7631	46.1165	30.0654
131525181..131528641	1	131525181	131528641		Srgap2	ENSMUSG00000026425	SLIT-ROBO Rho GTPase activating protein 2 [Source:MGI Symbol;Acc:MGI:109605]	-	gene	overlapping	0	0.000265974	0.00995026	14.4928	14.7059	1.23457	1.72414	14.5833	37.8049	7.45614	3.92157	9.21474	10.1266	5.55556	36.3636	6.79934	6.73077	11.3636	6.92771
4881169..4882802	2	4881169	4882802		Sephs1	ENSMUSG00000026662	selenophosphate synthetase 1 [Source:MGI Symbol;Acc:MGI:1923580]	+	gene	overlapping	0	0.00039137	0.0134413	23.2143	25	3.125	5.26316	2.05479	0	5.12821	6.25	3.44828	3.52941	4.54545	NaN	3.83333	4.54545	3.66667	0.403226
25982157..25984141	2	25982157	25984141		Camsap1	ENSMUSG00000026933	calmodulin regulated spectrin-associated protein 1 [Source:MGI Symbol;Acc:MGI:3036242]	-	gene	overlapping	0	1.89991e-05	0.00110564	0.980392	0	28.3019	0	0	0	0.980392	4.16667	0	1.75439	NaN	3.125	1.02339	2.83019	16	0
34913088..34914636	2	34913088	34914636		Phf19	ENSMUSG00000026873	PHD finger protein 19 [Source:MGI Symbol;Acc:MGI:1921266]	-	gene	overlapping	0	5.19067e-05	0.00259813	86	36.1111	75	50	97.561	95.2381	92.5926	68.8172	86.8421	NaN	62.1622	23.8095	69.8465	62.2685	63.4703	76.9231
91255726..91257559	2	91255726	91257559		Pacsin3	ENSMUSG00000027257	protein kinase C and casein kinase substrate in neurons 3 [Source:MGI Symbol;Acc:MGI:1891410]	+	gene	overlapping	0	0.000428447	0.0144773	67.8571	12.5	20.8333	31.8182	31.4815	51.1111	62.6119	48.4496	43.5897	56.7568	70.5128	NaN	53.8941	48.3871	47.8495	54.7189
157278821..157279839	2	157278821	157279839		4922505G16Rik	ENSMUSG00000074627	RIKEN cDNA 4922505G16 gene [Source:MGI Symbol;Acc:MGI:3603828]	-	gene	overlapping	0	0.000862667	0.0258184	4.08163	17.1429	10.7527	3.33333	0	0	2.5641	2.27273	3.07692	NaN	NaN	NaN	6.36364	1.88679	4.92958	2.17391
32708316..32709419	3	32708316	32709419		Actl6a	ENSMUSG00000027671	actin-like 6A [Source:MGI Symbol;Acc:MGI:1861453]	+	gene	overlapping	0	7.27427e-14	2.17708e-11	13.5135	25.8621	2.77778	0	6.57895	56.4103	26.8889	45.0192	NaN	58.0645	38.8889	37.1429	15.0794	32.4074	4.34783	28.3333
104961087..104962654	3	104961087	104962654		Wnt2b	ENSMUSG00000027840	wingless related MMTV integration site 2b [Source:MGI Symbol;Acc:MGI:1261834]	-	gene	overlapping	0	6.29441e-06	0.00043956	6.60377	14.8936	20.3704	17.4419	36.6667	30.3571	27.662	50	6.45161	8	NaN	NaN	20.2724	32.8358	1.19048	17.2481
3834989..3835997	4	3834989	3835997		Rps20	ENSMUSG00000028234	ribosomal protein S20 [Source:MGI Symbol;Acc:MGI:1914677]	-	gene	overlapping	0	5.14804e-07	5.13579e-05	5.20833	0	47.3684	15	0	0	3.55072	14.0523	5	3.125	NaN	0	1.19048	0	2.5	2.77778
45529248..45531331	4	45529248	45531331		Shb	ENSMUSG00000044813	src homology 2 domain-containing transforming protein B [Source:MGI Symbol;Acc:MGI:98294]	-	gene	overlapping	0	6.1286e-05	0.00291805	0	1.49254	2.89855	4.16667	2.14286	20	15.5039	7.80952	13.4615	8.47458	14.6341	1.81818	14.4033	19.0763	7.50636	5.16224
80002499..80002988	4	80002499	80002988		null					Not found	0	6.87064e-05	0.00313719	NaN	NaN	NaN	NaN	NaN	NaN	NaN	NaN	NaN	NaN	NaN	NaN	NaN	NaN	NaN	NaN
152158611..152160651	4	152158611	152160651		Hes2	ENSMUSG00000028940	hairy and enhancer of split 2 (Drosophila) [Source:MGI Symbol;Acc:MGI:1098624]	+	gene	overlapping	0	0.00101409	0.0291031	15.3846	23.6842	28.3333	13.1579	11.5385	70.5128	23.5417	35.1481	16.3636	19.2308	13.5135	48	18.6198	19.5971	15.5556	21.4286
24473946..24475622	5	24473946	24475622		Agap3	ENSMUSG00000023353	ArfGAP with GTPase domain, ankyrin repeat and PH domain 3 [Source:MGI Symbol;Acc:MGI:2183446]	+	gene	overlapping	0	1.868e-06	0.000156538	35.7143	4.58333	10.6383	10.7143	62.8571	13	38.8889	30.3922	21.3768	97.8261	NaN	NaN	57.684	70.8861	76.5957	53.1532
69340212..69341852	5	69340212	69341852		Kctd8	ENSMUSG00000037653	potassium channel tetramerisation domain containing 8 [Source:MGI Symbol;Acc:MGI:2443804]	-	gene	overlapping	0	6.81178e-15	2.37845e-12	11.7647	22.2222	7.69231	5.95238	37.1429	55.2632	68.1973	26.4706	39.3258	5.38462	35.1351	18.9189	26.3912	24.7312	19.4444	31.9444
113907897..113909396	5	113907897	113909396		Coro1c	ENSMUSG00000004530	coronin, actin binding protein 1C [Source:MGI Symbol;Acc:MGI:1345964]	-	gene	overlapping	0	0.000170723	0.00701305	0	1.16279	3.7037	0	36.3636	0	18.3099	0	0	NaN	NaN	NaN	9.64912	1.72414	0	0
115010619..115012501	5	115010619	115012501		Sppl3	ENSMUSG00000029550	signal peptide peptidase 3 [Source:MGI Symbol;Acc:MGI:1891433]	+	gene	overlapping	0	0.000113389	0.00475101	0	2.38095	0.649351	0	0	9.67742	29.7297	0	0	0	0	NaN	4.22535	2.04082	3.22581	0.884956
143252904..143255719	5	143252904	143255719		Zfp316	ENSMUSG00000046658	zinc finger protein 316 [Source:MGI Symbol;Acc:MGI:1860402]	-	gene	overlapping	0	1.36263e-05	0.000892096	3.50877	1.17647	0	3.37079	8.41122	7.79221	4.27196	23.4783	3.71622	6.25	4.54545	1.20482	3.7415	12.3786	5.10083	3.24324
48047214..48049214	6	48047214	48049214		Zfp777	ENSMUSG00000071477	zinc finger protein 777 [Source:MGI Symbol;Acc:MGI:1919556]	-	gene	overlapping	0	0.00019493	0.00785344	2.83019	4.22535	1.36986	0	0	0	28.2051	5.55556	6.01375	0	3.33333	NaN	3.7037	10.5413	4.63576	5.08475
48596395..48597892	6	48596395	48597892		Repin1	ENSMUSG00000052751	replication initiator 1 [Source:MGI Symbol;Acc:MGI:1889817]	+	gene	overlapping	0	9.18513e-07	8.74674e-05	31.8182	26.087	31.5789	23.3871	64.7059	45.9459	42.809	54.4501	42.9293	30	NaN	NaN	5.96866	8.97436	7.46269	21.8391
54038977..54040670	6	54038977	54040670		Chn2	ENSMUSG00000004633	chimerin (chimaerin) 2 [Source:MGI Symbol;Acc:MGI:1917243]	+	gene	overlapping	0	0.00182652	0.0472414	4.87805	7.69231	23.0769	4.16667	64.2857	9.52381	9.91736	15.8046	12.5	8.95522	10	NaN	13.7566	8.65385	10.3896	15.2381
83455512..83457432	6	83455512	83457432		null					Not found	0	7.66387e-10	1.14684e-07	78.6364	56.7308	60.5882	76.6667	97.3684	96.1539	99.2537	100	94.5652	NaN	96	100	95.3947	76.6667	95.4545	94.5
[truncated: 61 more rows]
