# Supplementary material for: Genome-wide assessment of DNA methylation in mouse oocytes reveals effects associated with in vitro growth, superovulation, and sexual maturity
Source: Clin Epigenetics. 2019 Dec 19;11:197. doi: 10.1186/s13148-019-0794-y (PMC6923880; doi:10.1186/s13148-019-0794-y)
Supplement: Supplementary file 11 — Additional file 11: Table S4. Specific loci in IFC compared to SO that contained multiple differential hypo- or hypermethylated tiles (> 20% methylation difference). Enriched biological processes of hypomethylated genes in IFC compared to SO (n = 17), including the proteins involved in each GO term. [file 13148_2019_794_MOESM11_ESM.xlsx]

## Sheet: Hypomethylated 20% IFC vs SO
Additional file 11: Table S4. Specific loci in IFC compared to SO that contained multiple differential hypomethylated tiles (> 20% methylation difference).
Chr	Start	End	Strand	Average No value	No. Probes	Feature	ID	Description	No. Sublocations	Mean IFC1	StDev IFC1	Mean IFC2	StDev IFC2	Mean IFC3	StDev IFC3	Mean IFC4	StDev IFC4	Mean SO1	StDev SO1	Mean SO2	StDev SO2	Mean SO3	StDev SO3	Mean SO4	StDev SO4	Mean SO5	StDev SO5	Mean SOA1	StDev SOA1	Mean SOA2	StDev SOA2	Mean SOA3	StDev SOA3	Mean SOA4	StDev SOA4	Mean IV1	StDev IV1	Mean IV2	StDev IV2	Mean IV3	StDev IV3
6	143828425	144781977	-	NaN	18	Sox5	ENSMUSG00000041540	SRY-box containing gene 5 [Source:MGI Symbol;Acc:MGI:98367]	1	44.0778	13.1549	38.673	14.0005	41.6724	11.5634	30.8611	10.1803	76.7225	13.784	75.4127	12.6758	68.7137	9.75628	58.6231	12.2593	62.6085	12.1608	79.3213	12.3565	71.4897	14.2453	73.1628	13.0337	70.0734	13.0108	79.0194	9.37062	72.369	13.2505	72.4538	13.114
2	19909780	20810713	+	NaN	14	Etl4	ENSMUSG00000036617	enhancer trap locus 4 [Source:MGI Symbol;Acc:MGI:95454]	1	30.8683	12.3801	28.1644	10.9572	29.948	14.4154	29.6903	12.296	63.2901	10.7985	61.5781	13.1495	67.7699	12.1636	55.2227	10.2905	57.2788	14.5273	80.0688	11.4445	80.6591	13.6838	75.8246	13.9386	75.3882	13.7963	78.1581	8.79725	76.5508	11.8691	73.6189	13.4281
8	10272572	10634741	+	NaN	13	Myo16	ENSMUSG00000039057	myosin XVI [Source:MGI Symbol;Acc:MGI:2685951]	1	32.9884	12.886	42.5368	17.6141	32.9391	15.0639	29.1938	17.3822	68.5772	14.811	58.5535	14.5639	68.7967	17.1061	61.1055	12.4327	59.6903	14.6682	72.7933	21.1546	75.1775	17.7419	77.6617	15.5669	67.7204	15.1725	72.3855	13.41	67.228	14.402	72.4306	13.4696
7	96171244	96911093	+	NaN	13	Odz4	ENSMUSG00000048078	odd Oz/ten-m homolog 4 (Drosophila) [Source:MGI Symbol;Acc:MGI:2447063]	1	24.9313	13.5127	23.274	14.3824	23.7805	9.91702	20.7969	12.2341	54.024	20.064	54.2404	13.7276	57.7044	12.5952	41.722	10.4393	42.2679	13.8336	61.6214	15.9081	69.9132	11.1393	59.7638	14.847	53.5753	13.85	58.7278	13.1952	56.5402	12.8056	51.4067	13.1768
1	22286251	22805994	-	NaN	11	Rims1	ENSMUSG00000041670	regulating synaptic membrane exocytosis 1 [Source:MGI Symbol;Acc:MGI:2152971]	1	31.0518	14.5337	24.8959	14.4598	29.4246	14.9603	25.7016	13.9488	62.6659	14.5709	61.3947	13.6014	67.8274	11.1184	54.9151	16.0519	51.7641	17.637	77.6782	9.14121	74.38	20.6942	78.1217	14.0085	71.3989	14.6341	73.122	10.8691	78.7835	15.1117	75.0412	13.0895
3	84496093	85887516	-	NaN	7	Arfip1	ENSMUSG00000074513	ADP-ribosylation factor interacting protein 1 [Source:MGI Symbol;Acc:MGI:1277120]	1	34.1647	17.2803	34.6089	18.6766	26.3554	14.1244	37.6391	13.1287	67.4344	18.0425	72.9177	15.0447	69.6438	10.5716	59.6149	13.9293	61.9466	13.0022	71.0156	11.7646	75.6557	15.7442	69.3068	18.5418	71.3175	11.4914	72.6642	10.2906	74.7943	12.3684	72.5904	15.0193
3	85801047	85887518	-	NaN	6	Glt28d2	ENSMUSG00000031286	glycosyltransferase 28 domain containing 2 [Source:MGI Symbol;Acc:MGI:2443773]	1	37.4779	16.3132	38.1248	17.741	28.9462	13.5283	41.0277	10.5063	72.721	12.4846	76.7373	12.2091	72.9317	6.58073	63.1583	11.2857	65.0246	11.1033	73.7117	10.2482	78.265	15.5005	74.6851	13.0223	74.9025	7.10674	74.737	9.53858	78.5241	8.16807	76.5759	11.7161
4	150917322	151861876	-	NaN	6	Camta1	ENSMUSG00000014592	calmodulin binding transcription activator 1 [Source:MGI Symbol;Acc:MGI:2140230]	1	14.4847	9.69921	12.4179	11.0123	12.803	11.471	16.8987	15.6189	49.274	15.7556	45.0923	14.2419	57.4554	15.0152	34.2819	12.6323	30.5554	17.0397	69.7812	21.3661	68.4098	22.5614	66.2266	30.0794	60.7061	20.8401	62.272	16.8144	64.2603	21.7226	64.8316	16.0235
5	102907948	103211334	-	NaN	6	Mapk10	ENSMUSG00000046709	mitogen-activated protein kinase 10 [Source:MGI Symbol;Acc:MGI:1346863]	1	50.8333	12.1181	44.9757	14.6604	44.6293	8.78297	42.9646	15.4478	70.6638	19.4875	68.1099	9.22598	72.4425	8.66503	57.6058	18.7989	55.7761	15.6658	87.4837	8.53676	75.5501	14.3749	83.7903	6.44918	81.596	11.9092	80.1376	14.0345	83.9835	10.8536	82.8044	10.2356
6	135729826	136173511	-	NaN	6	Grin2b	ENSMUSG00000030209	glutamate receptor, ionotropic, NMDA2B (epsilon 2) [Source:MGI Symbol;Acc:MGI:95821]	1	33.8909	8.88483	28.7053	20.0918	39.2113	21.62	23.8013	16.5253	64.1754	17.4873	59.8675	17.7304	62.2252	13.7048	54.5495	14.4056	49.5306	20.7256	78.1769	9.13523	71.2437	9.21973	68.5129	11.0593	63.521	12.8381	69.2663	7.50746	67.5527	7.99679	62.378	12.4579
7	129257094	129391307	+	NaN	6	Ppapdc1a	ENSMUSG00000070366	phosphatidic acid phosphatase type 2 domain containing 1A [Source:MGI Symbol;Acc:MGI:2685936]	1	50.2185	16.7369	46.52	16.7259	49.6464	17.3615	47.9155	7.73629	86.4511	9.56285	85.3233	11.1445	82.3581	5.62145	72.2681	7.50289	70.8849	15.0508	87.0316	15.6838	81.2521	9.35151	89.8801	8.00115	82.7935	12.1004	85.4543	7.26173	87.1343	4.81503	82.5463	7.46898
9	116572746	117629913	-	NaN	6	Rbms3	ENSMUSG00000039607	RNA binding motif, single stranded interacting protein [Source:MGI Symbol;Acc:MGI:2444477]	1	34.2783	14.8996	26.6246	8.1791	29.272	15.9111	26.6931	9.80173	74.0949	17.8302	73.1272	13.2833	63.2824	15.2786	50.1858	17.2497	57.2815	15.2319	69.4743	15.1019	69.4181	13.4535	79.6619	7.64362	68.6701	19.8742	62.0061	12.4294	71.2876	23.0867	69.8244	18.0486
1	63445891	63596515	+	NaN	5	Adam23	ENSMUSG00000025964	a disintegrin and metallopeptidase domain 23 [Source:MGI Symbol;Acc:MGI:1345162]	1	55.0021	21.2091	53.7655	16.4885	56.0763	10.2115	42.1908	14.6076	86.0212	4.72318	83.2262	12.0335	89.7468	5.21732	81.5796	8.78125	80.5691	11.005	90.2514	6.08067	96.4912	7.84585	90.8833	13.8799	90.3827	5.328	87.6893	6.31166	90.9635	5.87706	91.0971	4.24125
3	146852367	146984009	+	NaN	5	Ttll7	ENSMUSG00000036745	tubulin tyrosine ligase-like family, member 7 [Source:MGI Symbol;Acc:MGI:1918142]	1	42.4555	21.818	52.3158	17.6173	45.0737	16.6982	39.6299	16.934	72.456	14.5722	73.4796	20.3954	82.1214	16.4469	55.1051	16.4261	58.4055	13.1928	85.8945	11.2006	89.9964	11.2651	93.9128	6.66234	86.6994	15.6908	87.5598	11.5502	89.6194	8.78125	85.4047	14.6733
6	32145926	32588192	-	NaN	5	Plxna4	ENSMUSG00000029765	plexin A4 [Source:MGI Symbol;Acc:MGI:2179061]	1	54.9056	13.3602	55.3812	27.9262	55.4386	13.9852	46.59	11.3943	89.3172	9.92492	77.3492	22.8931	82.5541	9.72076	76.2172	14.7886	76.6469	13.2734	76.996	21.5681	79.3452	10.1006	92.9	11.8366	78.2099	14.7875	77.3841	15.1271	81.8937	15.773	80.5512	10.8756
8	118283733	119324921	+	NaN	5	Cdh13	ENSMUSG00000031841	cadherin 13 [Source:MGI Symbol;Acc:MGI:99551]	1	55.9064	13.6903	44.0574	9.93864	40.4098	13.7781	38.62	9.79682	81.4855	9.92276	75.4578	19.6282	77.5034	9.89004	69.017	10.5544	69.5744	17.3685	84.5409	8.9329	76.7335	12.4744	89.4575	7.33205	74.0886	6.80401	83.0676	5.92105	73.8903	15.7438	77.389	10.0555
13	97898595	98206165	-	NaN	5	Rgnef	ENSMUSG00000021662	Rho-guanine nucleotide exchange factor [Source:MGI Symbol;Acc:MGI:1346016]	1	47.368	10.2216	35.988	14.7716	43.9025	13.4726	34.1957	16.9915	78.8668	17.7442	83.4155	10.6067	77.9295	4.70125	68.5265	12.8786	64.9501	15.0891	71.809	11.415	85.3225	6.10582	75.3479	11.6279	74.1751	2.849	79.4001	5.70122	72.6016	6.54104	71.0879	4.87879
2	158665398	158766334	+	NaN	4	Ppp1r16b	ENSMUSG00000037754	protein phosphatase 1, regulatory (inhibitor) subunit 16B [Source:MGI Symbol;Acc:MGI:2151841]	1	17.9054	12.255	18.0932	20.4099	20.6708	7.42304	20.9777	9.11011	47.4756	21.019	56.2131	16.8606	50.4235	14.0739	35.7901	11.1621	42.5927	21.0288	45.5428	17.9107	48.3309	13.4114	47.3583	7.07186	43.4946	9.86009	60.2824	6.8938	40.8676	10.4695	37.4192	9.94187
6	87133854	87335775	-	NaN	4	Antxr1	ENSMUSG00000033420	anthrax toxin receptor 1 [Source:MGI Symbol;Acc:MGI:1916788]	1	34.0335	20.7718	45.3301	18.7687	36.8695	18.063	40.9503	12.1732	64.7045	15.1016	72.6496	10.2129	73.064	12.9489	58.9284	15.4391	56.9947	21.8606	74.3702	8.3927	74.2012	9.97955	72.0563	12.5407	74.2807	15.715	78.8726	11.16	74.0559	17.5987	86.9829	10.841
6	127577975	127629938	+	NaN	4	Efcab4b	ENSMUSG00000061414	EF-hand calcium binding domain 4B [Source:MGI Symbol;Acc:MGI:2685919]	1	28.3724	8.23831	29.8661	16.6569	27.3496	15.7904	29.2014	14.8473	51.8244	17.85	41.9563	11.8645	55.3173	8.0119	47.9464	10.1148	49.6614	4.54024	78.2415	16.5975	77.662	7.23542	72.9398	8.65451	59.6818	10.7703	70.2545	9.77745	63.056	7.10004	54.755	5.72386
7	122288751	122634402	+	NaN	4	Prkcb	ENSMUSG00000052889	protein kinase C, beta [Source:MGI Symbol;Acc:MGI:97596]	1	39.6391	9.57936	40.4791	11.5702	38.7369	4.68795	30.4696	11.555	68.9828	12.2159	63.9966	16.9285	59.7072	3.54687	62.9229	3.11674	59.679	5.72457	70.1312	12.9578	74.6158	4.98597	62.3003	12.8379	69.6619	9.36521	66.3105	4.51215	75.6461	8.20514	55.6824	10.4303
15	42424727	42676977	-	NaN	4	Angpt1	ENSMUSG00000022309	angiopoietin 1 [Source:MGI Symbol;Acc:MGI:108448]	1	39.2346	11.0515	35.0351	20.7964	38.7429	21.226	23.3295	7.7334	68.1562	15.8592	61.603	8.59606	70.9884	13.941	51.4834	8.4063	56.8256	13.2978	83.2565	13.765	87.5723	12.8617	74.8789	13.4336	74.5427	9.99471	76.7351	12.1409	68.2656	10.8666	65.9061	15.2926
17	73883908	73950182	-	NaN	4	Xdh	ENSMUSG00000024066	xanthine dehydrogenase [Source:MGI Symbol;Acc:MGI:98973]	1	49.8425	22.2022	39.8649	5.5106	48.6717	11.0789	48.2125	11.1759	73.0374	10.2687	76.568	8.39683	72.9849	6.13182	66.5159	8.96488	54.3964	12.3116	81.4777	10.1883	97.9167	4.16667	91.0045	6.29427	87.1251	3.84121	87.8502	2.72524	87.0279	8.22046	86.0055	11.1895
2	101950203	102186385	-	NaN	3	Ldlrad3	ENSMUSG00000048058	low density lipoprotein receptor class A domain containing 3 [Source:MGI Symbol;Acc:MGI:2138856]	1	29.0855	11.9723	26.3184	6.80831	37.5758	11.7892	22.2232	9.18489	57.0968	18.4566	46.2096	10.0812	51.0037	6.41564	53.747	9.6416	37.9265	5.98475	73.5564	13.1978	72.6295	12.9863	64.5341	14.8247	66.0346	2.66233	75.1282	15.7994	64.6522	10.8496	73.1773	10.9992
3	145292472	145552011	+	NaN	3	Col24a1	ENSMUSG00000028197	collagen, type XXIV, alpha 1 [Source:MGI Symbol;Acc:MGI:1918605]	1	35.843	9.07741	36.9097	20.6282	32.9574	13.2866	23.8896	14.7007	54.4322	12.1671	69.8684	24.3343	61.4016	10.7479	56.2497	13.1272	51.0586	10.5879	68.3025	18.2435	70.2963	13.967	71.7262	20.4839	68.0944	8.74021	67.0589	8.07111	65.4861	12.6383	72.6475	20.4207
4	85205126	85639195	+	NaN	3	Sh3gl2	ENSMUSG00000028488	SH3-domain GRB2-like 2 [Source:MGI Symbol;Acc:MGI:700009]	1	50.5618	8.6227	53.797	17.7288	46.3427	23.8731	47.0958	10.8958	83.1413	20.2261	78.3333	25.658	82.0195	10.5215	72.8281	16.1239	73.0095	15.1132	85.9987	10.6919	73.8401	13.765	76.714	9.5303	78.4623	14.3287	81.0944	7.1343	75.5109	22.1018	83.6929	13.0293
12	52699383	53151015	+	NaN	3	Akap6	ENSMUSG00000061603	A kinase (PRKA) anchor protein 6 [Source:MGI Symbol;Acc:MGI:3050566]	1	8.61508	4.02867	21.8376	6.29425	12.7999	8.58261	12.7529	3.0175	43.1329	5.94723	28.1408	6.59662	35.4423	6.24958	26.2458	7.95357	21.2784	17.2842	75.9762	7.96431	61.9328	12.5676	46.9933	15.9301	46.3997	12.5294	44.6313	18.6406	52.7574	5.82566	51.5498	11.1212
15	37233036	37363569	+	NaN	3	Grhl2	ENSMUSG00000022286	grainyhead-like 2 (Drosophila) [Source:MGI Symbol;Acc:MGI:2182543]	1	47.7984	5.33293	43.9359	12.62	48.8953	13.5153	56.5657	5.67058	79.5741	1.79706	76.4333	1.2473	81.7299	15.4892	75.1452	2.55559	79.6498	5.78216	86.0721	9.60162	90.9722	10.6908	84.1562	8.84232	80.7431	6.66639	79.3323	6.42086	70.302	18.2783	80.5395	14.218
1	158362304	158691786	+	NaN	2	Astn1	ENSMUSG00000026587	astrotactin 1 [Source:MGI Symbol;Acc:MGI:1098567]	1	38.0747	5.07979	59.375	13.2583	45.4044	2.33969	34.5975	32.181	84.127	8.97913	71.4427	21.1014	74.4195	17.8053	67.1327	8.02473	79.9963	20.0674	88	11.3137	94.3548	7.98346	100	0	83.6893	9.12669	72.7801	2.03455	80.8631	22.4338	82.3705	9.70191
1	167689239	167848741	+	NaN	2	Lmx1a	ENSMUSG00000026686	LIM homeobox transcription factor 1 alpha [Source:MGI Symbol;Acc:MGI:1888519]	1	28.8462	29.9161	40.4356	7.09785	35.3463	25.1429	27.5183	1.87785	78.0405	4.29997	62.2727	10.928	73.6002	10.5659	60.8614	5.59103	54.9524	12.0545	62.1795	29.0095	94.2308	8.15892	85.77	9.64863	80.7283	1.54136	68.5619	8.06775	82.8193	1.79838	79.1162	11.3209
2	4017717	4614043	+	NaN	2	Frmd4a	ENSMUSG00000026657	FERM domain containing 4A [Source:MGI Symbol;Acc:MGI:1919850]	1	34.355	2.18138	32.4478	4.29363	40.2824	33.9458	27.2132	20.1529	57.6961	15.0434	63.9194	10.6196	67.8205	16.4387	52.891	7.55467	38.7897	15.8538	80.2284	16.9128	78.125	13.2583	79.6875	28.7262	71.6896	23.1159	74.7881	23.6388	74.1597	24.0654	77.5288	18.1526
2	62500943	62574075	-	NaN	2	Fap	ENSMUSG00000000392	fibroblast activation protein [Source:MGI Symbol;Acc:MGI:109608]	1	8.861	8.49074	23.6364	5.1426	25.8663	11.1971	21.0526	5.58242	32.6465	2.65489	35.4575	12.7094	43.8787	7.66096	46.1707	0.177554	33.1395	2.76716	58.7077	10.0151	69.7024	11.0275	50	17.6777	47.0236	12.2576	66.8674	4.6783	58.8085	13.0773	49.4789	11.8005
2	135659011	136014593	+	NaN	2	Plcb4	ENSMUSG00000039943	phospholipase C, beta 4 [Source:MGI Symbol;Acc:MGI:107464]	1	35.4567	1.5298	39.8809	21.0448	43.9762	16.9369	32.3052	15.3819	48.0871	15.5617	70.5556	10.2138	54.8557	22.109	60.4204	20.9506	61.2357	12.1398	82.2282	6.80073	74.5833	17.0884	78.2476	1.64645	73.8673	6.5124	77.134	1.87743	75.1291	13.9595	72.8326	14.0232
3	54755582	54801257	+	NaN	2	Smad9	ENSMUSG00000027796	MAD homolog 9 (Drosophila) [Source:MGI Symbol;Acc:MGI:1859993]	1	30.6383	13.2394	38.8889	23.5702	26.6807	12.7755	22.9167	8.83883	59.9324	6.97552	59.5118	18.6895	49.3391	4.07738	50.8964	7.45005	43.3712	25.9808	63.5897	13.7795	70.6522	29.2066	49.7782	33.5044	70.0105	7.58007	61.5079	5.79903	68.1775	10.228	68.1845	15.1102
3	148815586	148989316	-	NaN	2	Lphn2	ENSMUSG00000028184	latrophilin 2 [Source:MGI Symbol;Acc:MGI:2139714]	1	44.9346	7.1635	47.6054	11.2433	55.9259	25.6654	35.1403	12.1759	69.385	1.70159	72.0833	25.7308	70.617	12.4185	66.6745	15.8534	58.9978	0.533378	83.6417	18.2575	83.8095	4.04061	83.3333	23.5702	69.4547	11.1843	74.6849	19.9446	71.7631	1.78637	75.5496	4.80512
5	75932827	75978458	-	NaN	2	Kdr	ENSMUSG00000062960	kinase insert domain protein receptor [Source:MGI Symbol;Acc:MGI:96683]	1	51.3513	1.9111	47.6939	1.35023	46.5618	0.576893	24.4792	3.68285	74.451	19.494	60.2083	23.2756	69.1542	3.51795	57.4173	9.47953	55.6614	1.721	79.7037	4.17099	90.7991	9.79789	68.0556	9.82093	85.5114	6.74062	75.4396	7.06424	85.0252	0.82139	86.6311	9.87118
5	135406523	135545122	-	NaN	2	Hip1	ENSMUSG00000039959	huntingtin interacting protein 1 [Source:MGI Symbol;Acc:MGI:1099804]	1	53.8839	0.0533276	43.6688	31.4525	69.5175	4.03175	26.6703	8.03647	78.4375	9.28078	69	12.7279	75.8204	5.34197	55.2641	2.65691	69.585	9.58202	94.1092	3.45426	94.8413	0.561199	98.0769	2.71964	93.0301	5.42012	77.4179	1.49099	90.5631	8.57046	93.178	0.27651
6	73017606	73221651	-	NaN	2	Dnahc6	ENSMUSG00000052861	dynein, axonemal, heavy chain 6 [Source:MGI Symbol;Acc:MGI:107744]	1	33.8889	12.5708	17.0892	7.53004	23.7179	0.906547	27.7997	22.1728	64.3579	1.02036	62.3148	10.8685	57.5284	6.94291	42.7628	16.9058	35.0694	11.2941	66.3861	3.88869	73.7715	4.95148	64.8504	14.3537	58.3564	10.3979	65.4817	4.39538	63.2773	18.4198	73.7879	4.07122
6	144021908	144023778	+	NaN	2	4933415D12Rik	ENSMUSG00000087302	RIKEN cDNA 4933415D12 gene [Source:MGI Symbol;Acc:MGI:1918330]	1	29.7188	11.2849	39.8485	4.92832	51.1905	1.68359	36.25	4.12479	72.0982	9.15451	86.2554	12.7034	69.9064	8.3589	59.6012	5.85691	68.3114	3.56655	86.6881	4.19614	73.2353	4.5754	77.5	3.53553	66.0475	2.75055	82.9042	4.44389	70.7051	1.35982	72.6823	10.3488
7	65861734	66050340	+	NaN	2	Pcsk6	ENSMUSG00000030513	proprotein convertase subtilisin/kexin type 6 [Source:MGI Symbol;Acc:MGI:102897]	1	41.5217	30.4363	42.3529	31.6118	37.2738	15.278	31.5079	24.1314	61.524	12.3691	58.5854	20.6268	67.2073	32.8285	57.9399	22.241	46.8607	35.1583	83.6207	18.2872	77.2222	24.3559	77.0308	25.749	74.1463	26.8865	67.572	27.4375	69.915	35.9175	74.771	21.6844
8	22974844	23150497	+	NaN	2	Ank1	ENSMUSG00000031543	ankyrin 1, erythroid [Source:MGI Symbol;Acc:MGI:88024]	1	33.4722	9.62451	22.619	8.41794	30.5704	2.52088	18.8131	0.892812	65.5971	7.05846	47.6919	8.14077	40.1785	4.53202	44.9319	2.19141	45.337	11.5882	63.8587	1.92149	54.25	16.617	65	7.07107	65.2286	19.9721	67.9688	7.73398	49.2678	2.67225	62.3154	12.0462
8	40492540	40515847	-	NaN	2	Cnot7	ENSMUSG00000031601	CCR4-NOT transcription complex, subunit 7 [Source:MGI Symbol;Acc:MGI:1298230]	1	36.4216	40.416	17.6471	16.6378	40.9244	33.6321	27.5463	31.7543	89.7059	2.07973	71.5415	27.3899	64.4444	48.7118	69.4444	0.785677	52.4621	44.7299	86.1364	12.5351	51.2061	27.757	52.834	44.9457	78.9746	3.58117	66.2698	17.1165	77.7763	1.33936	92.2189	0.780945
8	61928087	62037701	+	NaN	2	Ddx60	ENSMUSG00000037921	DEAD (Asp-Glu-Ala-Asp) box polypeptide 60 [Source:MGI Symbol;Acc:MGI:2384570]	1	24.0754	7.99644	30.4386	5.33431	17.7778	6.28539	15.4902	3.05026	48.4594	14.6571	32.2917	7.36569	67.2709	4.69147	32.2732	10.8383	33.6256	18.9975	76.7974	17.1	71.6667	18.8562	85.4895	1.2362	80.7166	2.97023	74.0517	8.41213	84.2386	9.3825	85.6349	0.112239
8	119910841	124345722	+	NaN	2	Gm20388	ENSMUSG00000092329	predicted gene 20388 [Source:MGI Symbol;Acc:MGI:5141853]	1	47.0246	12.43	40.1709	6.04365	42.2619	24.412	37.6875	16.4697	77.4052	11.2581	78.3182	14.5921	69.7963	8.7115	68.6926	5.63807	81.9594	11.0826	79.6993	8.50655	72.9545	9.96378	83.6957	23.0578	67.6798	19.72	68.2765	5.22295	75.0794	3.8765	80.8631	1.80986
9	42518135	42944493	-	NaN	2	Grik4	ENSMUSG00000032017	glutamate receptor, ionotropic, kainate 4 [Source:MGI Symbol;Acc:MGI:95817]	1	51.3983	32.4223	42.3328	28.9318	55.0887	4.83942	28.7194	16.4971	82.4074	17.0229	78.959	16.2877	73.5669	24.2372	71.3216	24.5096	63.1803	20.0828	60.8213	49.1217	86.875	9.72272	77.9461	5.47591	67.1806	27.2432	68.6806	6.97286	79.6025	17.847	65.3748	23.0104
9	64385626	64709205	+	NaN	2	Megf11	ENSMUSG00000036466	multiple EGF-like-domains 11 [Source:MGI Symbol;Acc:MGI:1920951]	1	53.894	11.2403	41.2319	2.9719	51.1111	5.49972	42.6374	12.4326	55.5024	11.5032	82.7416	3.5051	77.6821	10.4819	69.5094	0.653116	66.8637	5.79515	89.7005	10.5251	89.8276	0.243829	74.9818	18.7432	83.5543	1.29458	77.418	2.00534	79.3693	8.77884	70.8103	0.288805
9	89909775	90026976	+	NaN	2	Rasgrf1	ENSMUSG00000032356	RAS protein-specific guanine nucleotide-releasing factor 1 [Source:MGI Symbol;Acc:MGI:99694]	1	68.4942	13.129	66.6667	0	53.7897	2.28501	54.6296	6.54728	74.6324	18.1976	90.246	6.14982	94.0132	1.93943	72.2348	0.748684	85.9484	2.41257	96.278	1.16454	93.4783	9.22313	95.977	5.68936	91.5881	1.67448	86.0238	0.437734	98.1482	2.61891	92.2412	3.00514
9	94669909	95230445	+	NaN	2	Slc9a9	ENSMUSG00000031129	solute carrier family 9 (sodium/hydrogen exchanger), member 9 [Source:MGI Symbol;Acc:MGI:2679732]	1	20.9524	10.775	20.915	25.4189	18.9474	15.6308	18.9153	9.91446	48.9494	30.2121	48.9655	15.6051	41.6551	10.9064	37.8086	8.94796	42.6817	23.1449	61.8966	2.68213	70.0226	17.4377	37.5	17.6777	38.2793	7.63514	52.7264	11.5161	53.4127	31.6253	46.5424	14.4301
10	103063198	103236322	-	NaN	2	Lrriq1	ENSMUSG00000019892	leucine-rich repeats and IQ motif containing 1 [Source:MGI Symbol;Acc:MGI:1922228]	1	26.8425	11.9524	13.5714	9.09137	17.3478	12.236	9.80596	8.42844	48	2.82843	39.4706	19.0503	43.3296	5.56357	43.8258	5.31018	33.2265	3.77728	52.375	23.1577	33.5714	13.8054	65.5449	16.0912	48.1082	15.0808	53.0086	8.55888	53.6279	7.59729	44.6694	8.77919
11	88339382	88718513	-	NaN	2	Msi2	ENSMUSG00000069769	Musashi homolog 2 (Drosophila) [Source:MGI Symbol;Acc:MGI:1923876]	1	33.7946	16.8569	51.7143	14.5462	30.5639	14.3313	32.7208	8.19922	64.2857	10.1015	54.5455	19.2847	63.0451	5.28542	43.2509	1.68797	47.3909	17.7377	85.3456	11.6005	84.6662	9.05843	75.6689	3.66561	80.8904	8.16886	81.3106	6.02664	86.3278	6.24081	75.8907	11.2858
11	109473374	109573330	+	NaN	2	Arsg	ENSMUSG00000020604	arylsulfatase G [Source:MGI Symbol;Acc:MGI:1921258]	1	59.2101	5.71021	56.0345	8.53405	54.0959	3.51152	41.7925	2.07877	81.7407	0.366647	81.9197	12.3112	81.3668	4.31832	64.5451	7.04598	68.1818	8.03531	95.7348	1.61249	93.8378	3.47683	91.9643	1.26269	95.0178	1.60654	91.041	5.71482	87.6482	0.445211	94.7002	5.44547
13	42680623	43138526	+	NaN	2	Phactr1	ENSMUSG00000054728	phosphatase and actin regulator 1 [Source:MGI Symbol;Acc:MGI:2659021]	1	72.168	16.5504	62.8472	9.32988	60.6481	3.27364	56.3793	1.95064	91.5806	5.0638	95.9459	5.7333	89.974	9.00493	90.4647	7.59233	92.9237	0.579272	93.579	6.07166	88.767	1.2561	85.7143	20.203	80.1631	2.39123	84.9049	9.96204	94.9686	4.24879	90.2892	4.92665
18	41875696	41951194	-	NaN	2	Prelid2	ENSMUSG00000056671	PRELI domain containing 2 [Source:MGI Symbol;Acc:MGI:1924869]	1	26.7785	3.37744	24.1991	11.893	27.2504	12.888	21.0815	15.184	57.7778	3.1427	48.7795	11.3685	46.1016	9.11663	51.41	15.1134	49.375	0.883884	68.277	4.89623	52.9459	15.6328	61.828	3.80165	43.4174	11.4551	55.7255	0.0618082	61.4035	7.44323	67.4885	7.72826
18	64887756	65217826	+	NaN	2	Nedd4l	ENSMUSG00000024589	neural precursor cell expressed, developmentally down-regulated gene 4-like [Source:MGI Symbol;Acc:MGI:1933754]	1	45.3557	12.9384	51.0338	23.7917	44.1689	7.22159	38.8889	1.96419	83.2176	2.7826	86.4035	4.34188	81.6878	0.184416	78.7197	11.8077	81.6667	2.35702	78.4722	4.91046	84.4928	15.7818	79.9155	14.9351	63.3113	13.0446	72.5236	2.39038	68.515	12.5383	77.8788	8.78527
19	34668403	34747289	-	NaN	2	Slc16a12	ENSMUSG00000009378	solute carrier family 16 (monocarboxylic acid transporters), member 12 [Source:MGI Symbol;Acc:MGI:2147716]	1	30.9764	2.02371	33.6538	23.117	40.4791	0.370064	28.4274	12.8306	54.223	11.7055	55.8662	28.92	66.4514	14.563	63.0822	25.5721	58.5317	19.3613	89.9015	12.6559	86.4583	7.36569	77.6414	14.784	74.7413	23.1192	80.1346	4.99507	86.6239	13.7313	77.6684	17.7015
1	20057779	20618064	-	NaN	1	Pkhd1	ENSMUSG00000043760	polycystic kidney and hepatic disease 1 [Source:MGI Symbol;Acc:MGI:2155808]	1	19.697	0	16.6667	0	26.5432	0	28.3784	0	56.25	0	40	0	62.6389	0	54.3333	0	29.5833	0	50	0	69.5652	0	20	0	52.5362	0	50.3205	0	60.6389	0	64.0805	0
1	39193731	39363234	+	NaN	1	Npas2	ENSMUSG00000026077	neuronal PAS domain protein 2 [Source:MGI Symbol;Acc:MGI:109232]	1	50	0	27.7778	0	55.2083	0	30.7692	0	73.6842	0	81.0811	0	65.099	0	60	0	69.0476	0	93.1034	0	56.5217	0	81.4815	0	68.9139	0	53.125	0	70.5823	0	72.25	0
1	63575488	63575590	-	NaN	1	U6	ENSMUSG00000087823	U6 spliceosomal RNA [Source:RFAM;Acc:RF00026]	1	24.3243	0	41.1765	0	43.3333	0	17.2414	0	91.3793	0	74.359	0	83.0508	0	70.1852	0	70.1923	0	96.2963	0	82.4561	0	66.6667	0	88.7732	0	78.3784	0	82.1277	0	86.4216	0
1	93373896	93403502	+	NaN	1	Ano7	ENSMUSG00000034107	anoctamin 7 [Source:MGI Symbol;Acc:MGI:3052714]	1	50	0	54.5455	0	25	0	48.7143	0	59.2593	0	54.1667	0	75.3623	0	69.8413	0	57.7778	0	83.3333	0	84.7222	0	77.5	0	81.1225	0	82.7957	0	77.8571	0	72.0098	0
1	93685694	93695762	+	NaN	1	Bok	ENSMUSG00000026278	BCL2-related ovarian killer protein [Source:MGI Symbol;Acc:MGI:1858494]	1	0	0	7.5	0	2.32558	0	11.5385	0	52.6316	0	57.3529	0	43.9513	0	19.2708	0	45.679	0	39.1304	0	78.5714	0	80.5556	0	49.9405	0	41.4352	0	60.249	0	37.5926	0
1	132191436	132257381	+	NaN	1	Lemd1	ENSMUSG00000079330	LEM domain containing 1 [Source:MGI Symbol;Acc:MGI:1922403]	1	14.2857	0	11.6667	0	23.0769	0	36.3208	0	32.3529	0	35.1191	0	52.9762	0	35.2381	0	41.8699	0	58.5714	0	57.8947	0	60	0	57.0922	0	58.8462	0	63.0508	0	66.2222	0
2	4586024	4587287	-	NaN	1	Gm13179	ENSMUSG00000086018	predicted gene 13179 [Source:MGI Symbol;Acc:MGI:3701958]	1	35.8974	0	35.4839	0	64.2857	0	41.4634	0	68.3333	0	71.4286	0	79.4444	0	58.2329	0	50	0	92.1875	0	87.5	0	100	0	88.0351	0	91.5033	0	91.1765	0	90.3646	0
2	10153571	10256529	+	NaN	1	Itih5	ENSMUSG00000025780	inter-alpha (globulin) inhibitor H5 [Source:MGI Symbol;Acc:MGI:1925751]	1	58.75	0	14.7059	0	6.25	0	52.9412	0	68.1818	0	48.4848	0	67.1958	0	38.5714	0	55.4264	0	70	0	56.25	0	87.5	0	64.554	0	46.6667	0	87.234	0	57.6027	0
2	20709375	20713234	-	NaN	1	Gm13362	ENSMUSG00000086418	predicted gene 13362 [Source:MGI Symbol;Acc:MGI:3652150]	1	21.6216	0	26.3158	0	37.0968	0	25.4545	0	59.0909	0	70	0	76.1905	0	65.7595	0	59.5238	0	82.7586	0	94.6429	0	75.9259	0	85.7595	0	87.1094	0	84.2593	0	80.6372	0
2	24603887	24763152	-	NaN	1	Cacna1b	ENSMUSG00000004113	calcium channel, voltage-dependent, N type, alpha 1B subunit [Source:MGI Symbol;Acc:MGI:88296]	1	32.8947	0	42.8571	0	41.9355	0	39.6552	0	37.0968	0	95.4545	0	74.4518	0	67.6471	0	57.0261	0	79.1667	0	70.3704	0	77.5	0	62.8788	0	67.3913	0	73.8994	0	69.5767	0
2	27262104	27427033	-	NaN	1	Vav2	ENSMUSG00000009621	vav 2 oncogene [Source:MGI Symbol;Acc:MGI:102718]	1	33.6538	0	44.4444	0	39.4231	0	46.4286	0	77.3809	0	76.5625	0	69.5513	0	60.348	0	64.6505	0	80.3571	0	71.0526	0	80.4348	0	75.9341	0	79.8851	0	68.6747	0	70.463	0
2	43748824	44395953	+	NaN	1	Arhgap15	ENSMUSG00000049744	Rho GTPase activating protein 15 [Source:MGI Symbol;Acc:MGI:1923367]	1	40.1709	0	24	0	18.6274	0	32.6923	0	63.0435	0	82.2581	0	77.8169	0	69.186	0	67.1296	0	80.3571	0	75	0	70.3704	0	57.4074	0	46	0	59.1146	0	69.9405	0
2	64912476	65024987	-	NaN	1	Grb14	ENSMUSG00000026888	growth factor receptor bound protein 14 [Source:MGI Symbol;Acc:MGI:1355324]	1	16.2162	0	17.1053	0	26.3889	0	23.0769	0	42.1053	0	19.697	0	47.0253	0	52.963	0	81.6667	0	46.6667	0	48	0	55.4054	0	47.2637	0	72.327	0	47.5	0	32	0
2	152962485	153008482	+	NaN	1	Ttll9	ENSMUSG00000074673	tubulin tyrosine ligase-like family, member 9 [Source:MGI Symbol;Acc:MGI:1913589]	1	14.1026	0	14.1026	0	23.3333	0	8.53659	0	47.8261	0	38.3333	0	30.6306	0	24.8889	0	11.2994	0	73.7288	0	33.3333	0	66.6667	0	62.9365	0	70.9722	0	56.5476	0	46.8553	0
3	26637620	26983212	+	NaN	1	Spata16	ENSMUSG00000039335	spermatogenesis associated 16 [Source:MGI Symbol;Acc:MGI:1918112]	1	60.9756	0	25	0	86.2069	0	42.7083	0	73.1707	0	79.1667	0	82.7957	0	67.8363	0	78.2946	0	82.8571	0	85.7143	0	90.9091	0	76.1905	0	88.9831	0	86.3636	0	83.5385	0
3	31202910	31310378	-	NaN	1	Slc7a14	ENSMUSG00000069072	solute carrier family 7 (cationic amino acid transporter, y+ system), member 14 [Source:MGI Symbol;Acc:MGI:3040688]	1	66.25	0	59.4595	0	33.3333	0	25.9259	0	66.129	0	80.9524	0	75	0	68.2171	0	67.2727	0	92.1053	0	72.7273	0	75.8621	0	67.9487	0	74.4132	0	69.8413	0	78.6274	0
3	32708546	32726968	+	NaN	1	Actl6a	ENSMUSG00000027671	actin-like 6A [Source:MGI Symbol;Acc:MGI:1861453]	1	51.0638	0	43.6364	0	42.0455	0	25	0	57.1429	0	50	0	78.3582	0	87.7778	0	80	0	97.8261	0	53.4884	0	75.8621	0	76.9841	0	93.4426	0	74.1784	0	69.7304	0
3	33393057	33393199	-	NaN	1	SNORA48	ENSMUSG00000088260	Small nucleolar RNA SNORA48 [Source:RFAM;Acc:RF00554]	1	57.7778	0	55.5556	0	77.6316	0	58.6957	0	96.4286	0	100	0	91.7874	0	83.9048	0	84.7222	0	96.9697	0	96.7742	0	93.4783	0	87.766	0	92.9825	0	91.5205	0	98.2222	0
3	117575227	117689507	+	NaN	1	4833424O15Rik	ENSMUSG00000033342	RIKEN cDNA 4833424O15 gene [Source:MGI Symbol;Acc:MGI:1923019]	1	37.5	0	53.9474	0	28.9216	0	43.75	0	60.5263	0	81.8182	0	58.5663	0	64.9758	0	72.3684	0	89.4737	0	63.6364	0	100	0	71.784	0	68.1212	0	71.0417	0	54.0881	0
4	20118874	20778866	-	NaN	1	Nkain3	ENSMUSG00000055761	Na+/K+ transporting ATPase interacting 3 [Source:MGI Symbol;Acc:MGI:2444830]	1	16.6667	0	42.8571	0	28.5714	0	23.0769	0	53.7037	0	36.1111	0	62.2951	0	70.2381	0	33.3333	0	78.5714	0	42.8571	0	51.8519	0	54.7222	0	75.2252	0	47.4747	0	51.2579	0
4	103114390	103165754	+	NaN	1	Mier1	ENSMUSG00000028522	mesoderm induction early response 1 homolog (Xenopus laevis [Source:MGI Symbol;Acc:MGI:1918398]	1	32.9545	0	45.1613	0	48.3871	0	90.9091	0	76.6667	0	56.5217	0	74.1379	0	79.5918	0	90.4762	0	86.9565	0	96.4286	0	87.5	0	89.0909	0	96.8391	0	100	0	62.3457	0
4	115056426	115071755	+	NaN	1	Tal1	ENSMUSG00000028717	T cell acute lymphocytic leukemia 1 [Source:MGI Symbol;Acc:MGI:98480]	1	2.77778	0	0	0	3.22581	0	5.35714	0	18.75	0	50	0	15.3382	0	22.7273	0	32.8704	0	29.4118	0	56	0	30.7692	0	23.7276	0	30.4233	0	28.7671	0	26.57	0
5	24452177	24502047	+	NaN	1	Agap3	ENSMUSG00000023353	ArfGAP with GTPase domain, ankyrin repeat and PH domain 3 [Source:MGI Symbol;Acc:MGI:2183446]	1	28.2258	0	21.3542	0	23.8095	0	25	0	68.2927	0	21.7391	0	44.4444	0	43.3333	0	32.8283	0	100	0	14.2857	0	90	0	82.6797	0	62.931	0	92.5926	0	77.2152	0
5	68031835	68166398	+	NaN	1	Grxcr1	ENSMUSG00000068082	glutaredoxin, cysteine rich 1 [Source:MGI Symbol;Acc:MGI:3577767]	1	38.8889	0	50	0	30.5556	0	40.8602	0	85	0	81.8182	0	69.7436	0	60.1449	0	63.0952	0	65.3846	0	77.7778	0	62.5	0	62.1469	0	65.2344	0	65.3595	0	67.7778	0
5	77016023	77061529	+	NaN	1	1700023E05Rik	ENSMUSG00000029248	RIKEN cDNA 1700023E05 gene [Source:MGI Symbol;Acc:MGI:1919118]	1	42.4528	0	27.7778	0	42.5926	0	19.0476	0	73.0769	0	85.7143	0	49.5169	0	69.0821	0	54.8148	0	81.7708	0	30.7692	0	63.1579	0	63.2222	0	62.5	0	73.8095	0	77.6119	0
5	106072327	106072433	-	NaN	1	AC124083.1	ENSMUSG00000095052	No description	1	36.9048	0	56.25	0	17.5676	0	25	0	80.6452	0	68.1818	0	80.6159	0	52.0513	0	64.8148	0	87.8378	0	79.0476	0	79.0323	0	74.2177	0	79.321	0	87.2368	0	82.7839	0
5	114622152	114658421	-	NaN	1	Trpv4	ENSMUSG00000014158	transient receptor potential cation channel, subfamily V, member 4 [Source:MGI Symbol;Acc:MGI:1926945]	1	46.1538	0	23.6111	0	26.6667	0	45.4545	0	26.087	0	68.9655	0	67.5	0	67.2078	0	59.7826	0	82.716	0	76	0	63.8889	0	59.5122	0	66.1111	0	63.6752	0	72.6744	0
6	32451170	32454750	+	NaN	1	9430029A11Rik	ENSMUSG00000086675	RIKEN cDNA 9430029A11 gene [Source:MGI Symbol;Acc:MGI:3045237]	1	73.75	0	87.5	0	54.6512	0	50.4386	0	94.6429	0	100	0	95.7277	0	80.5556	0	85.5556	0	100	0	91.6667	0	96.6667	0	93.25	0	90.4762	0	95.6522	0	93.3333	0
6	40325478	40396762	+	NaN	1	Agk	ENSMUSG00000029916	acylglycerol kinase [Source:MGI Symbol;Acc:MGI:1917173]	1	40	0	26.3158	0	74.0741	0	56.25	0	77.4194	0	81.8182	0	80.4207	0	74.359	0	79.0476	0	90.4762	0	89.4737	0	92.3077	0	71.7157	0	54.6914	0	67.7305	0	80.4094	0
6	47637143	47637219	+	NaN	1	Y_RNA	ENSMUSG00000087897	Y RNA [Source:RFAM;Acc:RF00019]	1	66.6667	0	50	0	50	0	17.3077	0	73.0769	0	73.6842	0	79.3518	0	69.0058	0	88.2979	0	84.6154	0	76	0	77.7778	0	67.9487	0	75.1634	0	82.6923	0	73.2653	0
6	53873379	53978662	-	NaN	1	Cpvl	ENSMUSG00000052955	carboxypeptidase, vitellogenic-like [Source:MGI Symbol;Acc:MGI:1918537]	1	2.85714	0	12.5	0	4.34783	0	20.045	0	27.4194	0	30.7692	0	45.5314	0	23.7179	0	36.6138	0	74.3902	0	59.4595	0	60	0	47.2222	0	46.4646	0	55.2083	0	40.1765	0
6	86736840	86793584	-	NaN	1	Anxa4	ENSMUSG00000029994	annexin A4 [Source:MGI Symbol;Acc:MGI:88030]	1	36.3636	0	43.4783	0	41.0256	0	42.4242	0	81.3953	0	71.7391	0	77.0833	0	61.5885	0	71.9444	0	88.7097	0	45	0	84.2105	0	74.7748	0	68.3099	0	67.402	0	65.1042	0
6	102163306	102464667	-	NaN	1	Cntn3	ENSMUSG00000030075	contactin 3 [Source:MGI Symbol;Acc:MGI:99534]	1	44.5946	0	33.3333	0	45.2381	0	52.8986	0	70.2381	0	50	0	89.0303	0	64.6296	0	74.0079	0	84.375	0	73.8095	0	68.75	0	68	0	83.3333	0	80.6818	0	71.3837	0
6	124493113	124510643	+	NaN	1	C1rl	ENSMUSG00000038527	complement component 1, r subcomponent-like [Source:MGI Symbol;Acc:MGI:2660692]	1	27.027	0	40.1042	0	15.625	0	16.2791	0	48.9362	0	65.5172	0	60.5769	0	25.7246	0	30.117	0	93.5484	0	69.2308	0	49.3827	0	64.2157	0	46.9551	0	67.8922	0	71.1806	0
6	140622449	140678472	+	NaN	1	Aebp2	ENSMUSG00000030232	AE binding protein 2 [Source:MGI Symbol;Acc:MGI:1338038]	1	51.6667	0	66.6667	0	32.8947	0	62.9032	0	73.913	0	70.6897	0	85.8108	0	77.0833	0	55.4688	0	96.3415	0	100	0	100	0	90.2174	0	89.2308	0	92.5287	0	93.6667	0
6	144481225	144501416	+	NaN	1	Gm15685	ENSMUSG00000087157	predicted gene 15685 [Source:MGI Symbol;Acc:MGI:3783127]	1	51.0417	0	46.2963	0	39.1304	0	37.1429	0	83.3333	0	78.2609	0	64.3382	0	50	0	50.7407	0	82.6923	0	86.3636	0	75	0	72.1861	0	86.7188	0	77.0531	0	74.2537	0
6	144670427	144672720	-	NaN	1	Gm10396	ENSMUSG00000072677	predicted gene 10396 [Source:MGI Symbol;Acc:MGI:3642586]	1	33.7209	0	35	0	48.8889	0	29.2929	0	70.8333	0	78	0	65.8491	0	68.5535	0	69.7531	0	82.6087	0	78.3333	0	88.1579	0	68.1176	0	76.8293	0	83.9583	0	76.57	0
6	144672868	144693834	+	NaN	1	4933425H06Rik	ENSMUSG00000085785	RIKEN cDNA 4933425H06 gene [Source:MGI Symbol;Acc:MGI:1914010]	1	33.7209	0	35	0	48.8889	0	29.2929	0	70.8333	0	78	0	65.8491	0	68.5535	0	69.7531	0	82.6087	0	78.3333	0	88.1579	0	68.1176	0	76.8293	0	83.9583	0	76.57	0
7	58658202	58829426	+	NaN	1	Atp10a	ENSMUSG00000025324	ATPase, class V, type 10A [Source:MGI Symbol;Acc:MGI:1330809]	1	43.1818	0	18.75	0	14.8148	0	15.625	0	45.5882	0	39.0625	0	40.2954	0	38.0874	0	37.1698	0	71.0526	0	53.5714	0	63.9535	0	41.0684	0	65.0943	0	63.8298	0	45.283	0
7	96812433	96817485	-	NaN	1	Gm15416	ENSMUSG00000085443	predicted gene 15416 [Source:MGI Symbol;Acc:MGI:3705308]	1	18.9189	0	34.4828	0	25.8065	0	21.4744	0	64.5161	0	59.0909	0	57.3148	0	37.9386	0	22.193	0	53.4884	0	73.913	0	52.1739	0	59.7701	0	45.6349	0	58.114	0	56.5315	0
7	96863287	96863379	-	NaN	1	5S_rRNA	ENSMUSG00000089259	5S ribosomal RNA [Source:RFAM;Acc:RF00001]	1	22.2222	0	20.5882	0	29.7619	0	25.6757	0	63.3333	0	44.4444	0	62.4583	0	36.7117	0	51.3095	0	69.697	0	61.9048	0	79.5455	0	64.4444	0	56.4394	0	61.3636	0	50.5376	0
7	96906826	96947034	-	NaN	1	Gm15415	ENSMUSG00000087304	predicted gene 15415 [Source:MGI Symbol;Acc:MGI:3713275]	1	7.07071	0	5.88235	0	18.8889	0	13	0	28.5714	0	28.3333	0	39.1026	0	31.4815	0	47.5758	0	44.8718	0	47.6191	0	52.7778	0	32.5103	0	39.6154	0	37.1212	0	37.0833	0
7	142460809	142494867	+	NaN	1	Lsp1	ENSMUSG00000018819	lymphocyte specific 1 [Source:MGI Symbol;Acc:MGI:96832]	1	57.7236	0	48.5714	0	49.0196	0	47.7011	0	74.4681	0	69.5652	0	84.7032	0	61.4035	0	69.883	0	82.5	0	76.0417	0	100	0	77.8395	0	73.7255	0	88.2883	0	75.3425	0
8	11198423	11312826	-	NaN	1	Col4a1	ENSMUSG00000031502	collagen, type IV, alpha 1 [Source:MGI Symbol;Acc:MGI:88454]	1	34.7222	0	51.6667	0	17.3913	0	32.8125	0	42.8571	0	46.875	0	59.6847	0	59.4872	0	57.7322	0	74.537	0	76	0	56.5217	0	60.6532	0	76.5258	0	61.4316	0	74.4589	0
8	23138794	23149585	-	NaN	1	Gm15816	ENSMUSG00000086741	predicted gene 15816 [Source:MGI Symbol;Acc:MGI:3802114]	1	26.6667	0	16.6667	0	28.7879	0	18.1818	0	60.6061	0	41.9355	0	36.9738	0	43.3824	0	37.1429	0	62.5	0	42.5	0	60	0	51.1062	0	62.5	0	51.1574	0	53.7975	0
8	23142555	23142682	+	NaN	1	Mir486	ENSMUSG00000070084	microRNA 486 [Source:MGI Symbol;Acc:MGI:3619423]	1	26.6667	0	16.6667	0	28.7879	0	18.1818	0	60.6061	0	41.9355	0	36.9738	0	43.3824	0	37.1429	0	62.5	0	42.5	0	60	0	51.1062	0	62.5	0	51.1574	0	53.7975	0
8	25513654	25575714	+	NaN	1	Fgfr1	ENSMUSG00000031565	fibroblast growth factor receptor 1 [Source:MGI Symbol;Acc:MGI:95522]	1	9.09091	0	6.45161	0	14.7287	0	0	0	66.6667	0	50	0	40.7895	0	3.90625	0	24.4444	0	69.5652	0	32	0	0	0	45.4902	0	78.9474	0	36.3636	0	35.8491	0
8	40423815	40510268	+	NaN	1	Zdhhc2	ENSMUSG00000039470	zinc finger, DHHC domain containing 2 [Source:MGI Symbol;Acc:MGI:1923452]	1	65	0	29.4118	0	64.7059	0	50	0	91.1765	0	52.1739	0	98.8889	0	68.8889	0	84.0909	0	77.2727	0	70.8333	0	84.6154	0	76.4423	0	78.373	0	78.7234	0	91.6667	0
8	40511783	40551134	+	NaN	1	Vps37a	ENSMUSG00000031600	vacuolar protein sorting 37A (yeast) [Source:MGI Symbol;Acc:MGI:1261835]	1	7.84314	0	5.88235	0	17.1429	0	5.09259	0	88.2353	0	90.9091	0	30	0	70	0	20.8333	0	95	0	31.5789	0	21.0526	0	81.5069	0	54.1667	0	76.8293	0	92.7711	0
8	47180048	47352348	-	NaN	1	Stox2	ENSMUSG00000038143	storkhead box 2 [Source:MGI Symbol;Acc:MGI:1918319]	1	9.30232	0	11.2903	0	23.5294	0	20	0	70.9677	0	38.2353	0	28.5884	0	39.8148	0	40.9091	0	64.2857	0	52.6316	0	41.0714	0	49.7727	0	46.5356	0	37.2	0	31.4198	0
8	84699876	84800344	-	NaN	1	Nfix	ENSMUSG00000001911	nuclear factor I/X [Source:MGI Symbol;Acc:MGI:97311]	1	51.5152	0	27.5862	0	38.3333	0	11.1111	0	90.9091	0	78.2609	0	61.1111	0	61.8421	0	72.2115	0	53.2258	0	62	0	75	0	56.6886	0	46.8254	0	55.303	0	49.6721	0
8	109614517	109672592	+	NaN	1	Pkd1l3	ENSMUSG00000048827	polycystic kidney disease 1 like 3 [Source:MGI Symbol;Acc:MGI:2664670]	1	55.102	0	62.1622	0	61.9048	0	34.0909	0	81.9444	0	88.2353	0	75.9524	0	80.2222	0	82.5397	0	97.6191	0	93.5484	0	86.6667	0	84.8485	0	89.0476	0	85.865	0	95.641	0
8	111889135	111910199	-	NaN	1	Chst5	ENSMUSG00000031952	carbohydrate (N-acetylglucosamine 6-O) sulfotransferase 5 [Source:MGI Symbol;Acc:MGI:1931825]	1	46.4286	0	30	0	24.2857	0	42.3077	0	83.3333	0	54.8387	0	70.5628	0	56.0606	0	74.2857	0	57.8947	0	65.5172	0	72.7273	0	67.973	0	73.3333	0	77.1465	0	60.9649	0
8	121729623	121794276	+	NaN	1	Jph3	ENSMUSG00000025318	junctophilin 3 [Source:MGI Symbol;Acc:MGI:1891497]	1	55.814	0	44.4444	0	25	0	26.0417	0	85.3658	0	88.6364	0	75.9563	0	72.6793	0	74.1228	0	85.7143	0	65.9091	0	67.3913	0	81.6239	0	71.9697	0	77.8205	0	82.1429	0
8	122476143	122484138	+	NaN	1	Ctu2	ENSMUSG00000049482	cytosolic thiouridylase subunit 2 homolog (S. pombe) [Source:MGI Symbol;Acc:MGI:1914215]	1	38.2353	0	35.8974	0	59.5238	0	49.3333	0	69.4444	0	68	0	63.6364	0	64.7059	0	89.7959	0	73.6842	0	80	0	100	0	53.7356	0	64.5833	0	72.3383	0	79.5833	0
9	45172726	45204092	-	NaN	1	Tmprss4	ENSMUSG00000032091	transmembrane protease, serine 4 [Source:MGI Symbol;Acc:MGI:2384877]	1	10.9756	0	45	0	28.7037	0	31.8182	0	75.5556	0	72.2222	0	82.8947	0	62.6225	0	81.6384	0	83.7838	0	79.5455	0	80	0	86.1279	0	76.7677	0	78.7879	0	77.459	0
9	45182007	45250020	+	NaN	1	BC049352	ENSMUSG00000091996	cDNA sequence BC049352 [Source:MGI Symbol;Acc:MGI:3040681]	1	10.9756	0	45	0	28.7037	0	31.8182	0	75.5556	0	72.2222	0	82.8947	0	62.6225	0	81.6384	0	83.7838	0	79.5455	0	80	0	86.1279	0	76.7677	0	78.7879	0	77.459	0
9	105162467	105395524	-	NaN	1	Nek11	ENSMUSG00000035032	NIMA (never in mitosis gene a)-related expressed kinase 11 [Source:MGI Symbol;Acc:MGI:2442276]	1	64.1304	0	50	0	55.5556	0	32.6087	0	63.6364	0	80.9524	0	80.9091	0	74.0741	0	72.8261	0	83.3333	0	94.7368	0	83.3333	0	70.0758	0	84.3137	0	85.8491	0	72.3214	0
10	81346048	81350480	-	NaN	1	Hmg20b	ENSMUSG00000020232	high mobility group 20 B [Source:MGI Symbol;Acc:MGI:1341190]	1	36.2745	0	8.82353	0	36.9048	0	24.4898	0	41.3793	0	44.7368	0	53.9062	0	65.5983	0	46.3415	0	69.4444	0	53.5714	0	90.9091	0	87.6374	0	73	0	80.8511	0	63.2353	0
10	128747879	128766568	+	NaN	1	Wibg	ENSMUSG00000064030	within bgcn homolog (Drosophila) [Source:MGI Symbol;Acc:MGI:1925678]	1	65.9574	0	55.1724	0	60.9375	0	57.5758	0	92.5926	0	100	0	90	0	87.3016	0	86.3636	0	96	0	61.9048	0	100	0	79.2857	0	96.875	0	75	0	84.9206	0
11	8431652	8664535	-	NaN	1	Tns3	ENSMUSG00000020422	tensin 3 [Source:MGI Symbol;Acc:MGI:2443012]	1	55.8824	0	62.1622	0	32.2222	0	11.1111	0	47.2222	0	73.0769	0	61.3636	0	46.2547	0	73.7705	0	93.75	0	94.7368	0	87.963	0	55.2083	0	92.2222	0	77.7778	0	87.7193	0
11	55514238	55608198	-	NaN	1	Glra1	ENSMUSG00000000263	glycine receptor, alpha 1 subunit [Source:MGI Symbol;Acc:MGI:95747]	1	29.4872	0	24.2424	0	32.3529	0	27.7778	0	65.3846	0	67.3077	0	59.5238	0	66.6667	0	42.7083	0	79.4872	0	88.8889	0	46.9136	0	57.4786	0	72.3611	0	78.4392	0	74.5671	0
11	77880615	77894096	-	NaN	1	Pipox	ENSMUSG00000017453	pipecolic acid oxidase [Source:MGI Symbol;Acc:MGI:1197006]	1	11.4286	0	32.6923	0	8.33333	0	9.1954	0	42.3077	0	45.1613	0	41.2037	0	36.5672	0	41.0256	0	59.0909	0	40	0	55.5556	0	37.5868	0	60.1449	0	43.1217	0	49.2647	0
11	105360798	105456735	-	NaN	1	March10	ENSMUSG00000078627	membrane-associated ring finger (C3HC4) 10 [Source:MGI Symbol;Acc:MGI:2443469]	1	42.4242	0	37.5	0	27.193	0	50	0	56.6667	0	74.1936	0	77.5556	0	76.2255	0	80.8333	0	54.2857	0	85	0	77.2727	0	71.25	0	68.0791	0	62.5	0	70.457	0
11	107207892	107470699	-	NaN	1	Pitpnc1	ENSMUSG00000040430	phosphatidylinositol transfer protein, cytoplasmic 1 [Source:MGI Symbol;Acc:MGI:1919045]	1	59.7561	0	46.2963	0	59.375	0	49.0741	0	80	0	76.6667	0	86.6886	0	78.5681	0	82.9167	0	87.5	0	89.0625	0	76.3158	0	67.134	0	76.7636	0	87.0968	0	85.2941	0
11	107732357	107794557	-	NaN	1	Cacng4	ENSMUSG00000020723	calcium channel, voltage-dependent, gamma subunit 4 [Source:MGI Symbol;Acc:MGI:1859167]	1	27.907	0	25	0	32	0	15.3846	0	33.3333	0	48.3871	0	53.1746	0	32.5581	0	28.2051	0	82.8571	0	64.7059	0	83.3333	0	70.1449	0	79.8387	0	70.0855	0	76.1472	0
11	118489762	118911597	-	NaN	1	Rbfox3	ENSMUSG00000025576	RNA binding protein, fox-1 homolog (C. elegans) 3 [Source:MGI Symbol;Acc:MGI:106368]	1	27.5862	0	18.1818	0	34.4444	0	18.1818	0	67.6471	0	59.6154	0	65.4412	0	40.5251	0	42.1667	0	68.9655	0	82.7586	0	83.3333	0	66.376	0	64.9123	0	67.2297	0	67.6056	0
12	30174482	30373375	-	NaN	1	Sntg2	ENSMUSG00000020672	syntrophin, gamma 2 [Source:MGI Symbol;Acc:MGI:1919541]	1	63.3333	0	52.6316	0	60.3604	0	39.1304	0	94.7368	0	73.2143	0	87.2549	0	82.6923	0	79.2553	0	90	0	78.9474	0	87.5	0	88.0631	0	87.5	0	82.2222	0	93.3333	0
12	31265234	31329644	+	NaN	1	Lamb1	ENSMUSG00000002900	laminin B1 [Source:MGI Symbol;Acc:MGI:96743]	1	36.8421	0	10.7143	0	35	0	9.09091	0	26.3158	0	67.5	0	33.3333	0	60.5769	0	27.2727	0	58.1395	0	46.6667	0	93.3333	0	38.8889	0	48.8889	0	44.1176	0	61.9213	0
12	80335847	80436601	-	NaN	1	Dcaf5	ENSMUSG00000049106	DDB1 and CUL4 associated factor 5 [Source:MGI Symbol;Acc:MGI:2444785]	1	26.087	0	40.9091	0	50	0	40.7407	0	90.3226	0	53.5714	0	97.561	0	64.4444	0	69.5122	0	97.561	0	100	0	84.6154	0	73.6364	0	72.4138	0	96.7742	0	93.3333	0
12	90998492	91384409	-	NaN	1	4930534B04Rik	ENSMUSG00000061533	RIKEN cDNA 4930534B04 gene [Source:MGI Symbol;Acc:MGI:1922466]	1	46	0	54.8387	0	43.3333	0	45.8333	0	91.3043	0	72.9167	0	64.1204	0	67.0213	0	55.7143	0	82.6087	0	93.4783	0	80	0	79.9603	0	66.9591	0	61.9126	0	88.2979	0
13	11553103	12106945	-	NaN	1	Ryr2	ENSMUSG00000021313	ryanodine receptor 2, cardiac [Source:MGI Symbol;Acc:MGI:99685]	1	18.75	0	5.76923	0	9.57447	0	0	0	56	0	0	0	38.3333	0	19.3262	0	9.375	0	41.0256	0	37.6923	0	77.2727	0	53.2258	0	40.8676	0	48.6275	0	37.8333	0
13	18948371	19150913	+	NaN	1	Amph	ENSMUSG00000021314	amphiphysin [Source:MGI Symbol;Acc:MGI:103574]	1	21.6216	0	45.2381	0	55.3571	0	28.5714	0	58.9286	0	78.9474	0	47.9167	0	59.7756	0	50	0	90	0	64.2857	0	85.2941	0	58.3333	0	69.1919	0	71.6981	0	66.3889	0
13	23621755	23622502	-	NaN	1	Hist1h1e	ENSMUSG00000051627	histone cluster 1, H1e [Source:MGI Symbol;Acc:MGI:1931527]	1	6.25	0	27.2727	0	17.8571	0	0	0	87.5	0	88.8889	0	82.1429	0	68.6403	0	90.3226	0	50.813	0	51.7241	0	100	0	66.9355	0	77.5	0	77.1144	0	76.9231	0
13	43117673	43125717	-	NaN	1	Gm15813	ENSMUSG00000087202	predicted gene 15813 [Source:MGI Symbol;Acc:MGI:3801815]	1	60.4651	0	56.25	0	58.3333	0	57.7586	0	88	0	91.8919	0	83.6066	0	85.0961	0	92.5141	0	89.2857	0	87.8788	0	71.4286	0	78.4722	0	77.8607	0	91.9643	0	86.8056	0
14	41049209	41069074	-	NaN	1	Dydc2	ENSMUSG00000021791	DPY30 domain containing 2 [Source:MGI Symbol;Acc:MGI:1918450]	1	69.0476	0	35.2941	0	42.7778	0	21.0526	0	63.6364	0	84.6154	0	64.3116	0	70.6897	0	56.7308	0	91.6667	0	75	0	92.3077	0	79.1026	0	63.7255	0	77.7778	0	72.6191	0
14	103814625	103844173	-	NaN	1	Ednrb	ENSMUSG00000022122	endothelin receptor type B [Source:MGI Symbol;Acc:MGI:102720]	1	47.0588	0	45.122	0	41.6667	0	52.3809	0	88.2353	0	90.9091	0	77.4011	0	70.202	0	68.617	0	92.8571	0	92.3077	0	88.8889	0	82.1839	0	75.1741	0	81.828	0	61.3208	0
15	6813577	6874969	-	NaN	1	Osmr	ENSMUSG00000022146	oncostatin M receptor [Source:MGI Symbol;Acc:MGI:1330819]	1	81.3953	0	35.1852	0	34.7222	0	53.9474	0	80.9524	0	94.2857	0	86.6667	0	74.3961	0	85.7639	0	100	0	90	0	98.1482	0	87.1795	0	90.1042	0	92	0	89.693	0
15	10500102	10558668	-	NaN	1	Ttc23l	ENSMUSG00000022249	tetratricopeptide repeat domain 23-like [Source:MGI Symbol;Acc:MGI:1923027]	1	44.5946	0	70	0	31.25	0	48.2759	0	84.6154	0	70.4545	0	74.3056	0	52.3809	0	76.8518	0	77.4194	0	88.8889	0	82.1429	0	76.6865	0	85.8696	0	75.9259	0	75.8929	0
15	27466677	27594909	+	NaN	1	Ank	ENSMUSG00000022265	progressive ankylosis [Source:MGI Symbol;Acc:MGI:3045421]	1	45	0	50	0	45.4545	0	38.1579	0	75.7143	0	63.2353	0	49.7126	0	52.7778	0	63.75	0	82.7586	0	83.3333	0	65.1515	0	86.2963	0	79.6364	0	79.5745	0	88.4181	0
16	37916496	38007527	+	NaN	1	Gpr156	ENSMUSG00000046961	G protein-coupled receptor 156 [Source:MGI Symbol;Acc:MGI:2653880]	1	32.7586	0	26.3158	0	33.3333	0	25.9259	0	53.8462	0	35.7143	0	56.7633	0	39.6226	0	50	0	66.6667	0	68.421	0	65	0	67.9012	0	66.6667	0	74.5699	0	61.6071	0
16	49057486	49199104	+	NaN	1	Myh15	ENSMUSG00000092009	myosin, heavy chain 15 [Source:MGI Symbol;Acc:MGI:3643515]	1	62.069	0	81.8182	0	43.4783	0	41.6667	0	76	0	100	0	94.2308	0	82.2464	0	83.6957	0	91.6667	0	95	0	84.7826	0	87.1212	0	89.1414	0	94.5355	0	93.1694	0
17	5941280	6044290	+	NaN	1	Synj2	ENSMUSG00000023805	synaptojanin 2 [Source:MGI Symbol;Acc:MGI:1201671]	1	17.8571	0	43.0108	0	31.6327	0	34.375	0	64.2857	0	61.7647	0	55.0388	0	63.2275	0	71.5556	0	75	0	81.25	0	80.9524	0	68.8365	0	60.7143	0	65.4471	0	66.2338	0
17	31295483	31350696	+	NaN	1	Slc37a1	ENSMUSG00000024036	solute carrier family 37 (glycerol-3-phosphate transporter), member 1 [Source:MGI Symbol;Acc:MGI:2446181]	1	18.9189	0	8.33333	0	16.6667	0	21.6216	0	72.7273	0	40.2778	0	46.0586	0	40.5983	0	44.8925	0	53.6232	0	62.1212	0	72.7273	0	60.7527	0	47.541	0	58.7778	0	49.3137	0
17	35681567	35704621	-	NaN	1	Ddr1	ENSMUSG00000003534	discoidin domain receptor family, member 1 [Source:MGI Symbol;Acc:MGI:99216]	1	0	0	87.1795	0	0	0	25	0	97.3684	0	81.4815	0	88.7097	0	93.617	0	94.3841	0	95.6522	0	80	0	100	0	78.2917	0	67.1053	0	96.0784	0	88.3721	0
18	4634929	4682868	+	NaN	1	9430020K01Rik	ENSMUSG00000033960	RIKEN cDNA 9430020K01 gene [Source:MGI Symbol;Acc:MGI:2685174]	1	25	0	33.3333	0	35.7143	0	18.1818	0	93.3333	0	88.8889	0	71.4744	0	67.6263	0	77.2727	0	34.6154	0	53.5714	0	63.6364	0	55.1562	0	54.8077	0	55.0725	0	57.6191	0
18	16588877	16809246	-	NaN	1	Cdh2	ENSMUSG00000024304	cadherin 2 [Source:MGI Symbol;Acc:MGI:88355]	1	81.4286	0	65	0	57.8125	0	51.5432	0	94.1176	0	93.3333	0	92.5121	0	89	0	80.9524	0	93.5484	0	93.75	0	76.6667	0	93.7198	0	93.7318	0	88.0208	0	95.5975	0
18	58836764	59053678	+	NaN	1	Adamts19	ENSMUSG00000053441	a disintegrin-like and metallopeptidase (reprolysin type) with thrombospondin type 1 motif, 19 [Source:MGI Symbol;Acc:MGI:2442875]	1	45.5556	0	65.5172	0	52.6667	0	37.037	0	96.1539	0	93.6508	0	93.105	0	87.6488	0	88.6792	0	96.6667	0	83.871	0	85.7143	0	94.8039	0	95.3846	0	88.9785	0	89.8438	0
18	61953075	62015715	+	NaN	1	Sh3tc2	ENSMUSG00000045629	SH3 domain and tetratricopeptide repeats 2 [Source:MGI Symbol;Acc:MGI:2444417]	1	14	0	10	0	25.3086	0	12.5	0	46.9697	0	42.5	0	31.8333	0	38.9286	0	18.6441	0	72.2222	0	47.6191	0	51.4706	0	37.7715	0	63.3333	0	25.3086	0	30.5952	0
19	32620005	32667187	+	NaN	1	Papss2	ENSMUSG00000024899	3'-phosphoadenosine 5'-phosphosulfate synthase 2 [Source:MGI Symbol;Acc:MGI:1330223]	1	51.1628	0	31.9444	0	36.3636	0	54.7619	0	47.3684	0	54.7619	0	68.8525	0	67.9825	0	64.7727	0	63.6364	0	84.375	0	95.4545	0	76.625	0	85.446	0	72.963	0	69.5707	0
X	38196573	38252439	-	NaN	1	Fam70a	ENSMUSG00000036502	family with sequence similarity 70, member A [Source:MGI Symbol;Acc:MGI:3045722]	1	23.6111	0	60	0	51.282	0	37.8788	0	82.0513	0	78.2609	0	73.3333	0	67.6882	0	54.6296	0	69.2308	0	89.2857	0	80	0	74.1566	0	70.4695	0	82.1429	0	86.1502	0
X	38210441	38210520	+	NaN	1	Mir3110	ENSMUSG00000092794	microRNA 3110 [Source:MGI Symbol;Acc:MGI:4834329]	1	23.6111	0	60	0	51.282	0	37.8788	0	82.0513	0	78.2609	0	73.3333	0	67.6882	0	54.6296	0	69.2308	0	89.2857	0	80	0	74.1566	0	70.4695	0	82.1429	0	86.1502	0
X	164269371	164373011	+	NaN	1	Pir	ENSMUSG00000031379	pirin [Source:MGI Symbol;Acc:MGI:1916906]	1	53.4483	0	34.6154	0	35.7143	0	44.7368	0	58.3333	0	70.5882	0	78.0702	0	57.1429	0	77.7778	0	51.7241	0	100	0	85.7143	0	70	0	82.6471	0	85	0	59.1667	0

## Sheet: GO Enrichment analysis Hypo
Additional file 11: Table S4. Enriched biological processes of hypomethylated genes in IFC compared to SO (n = 17), including the proteins involved in each GO term.
#term ID	term description	observed gene count	background gene count	false discovery rate	matching proteins in your network (IDs)	matching proteins in your network (labels)
GO:0007399	nervous system development	8	2181	0.0256	ENSMUSP00000047567,ENSMUSP00000049345,ENSMUSP00000095420,ENSMUSP00000102783,ENSMUSP00000105053,ENSMUSP00000108468,ENSMUSP00000110748,ENSMUSP00000129369	Arhgef28,Mapk10,Myo16,Plxna4,Rims1,Sox5,Tenm4,Ttll7
GO:0030182	neuron differentiation	6	973	0.0256	ENSMUSP00000047567,ENSMUSP00000049345,ENSMUSP00000102783,ENSMUSP00000105053,ENSMUSP00000108468,ENSMUSP00000110748	Arhgef28,Mapk10,Myo16,Plxna4,Sox5,Tenm4
GO:0032501	multicellular organismal process	12	5888	0.0256	ENSMUSP00000041431,ENSMUSP00000047567,ENSMUSP00000049345,ENSMUSP00000054804,ENSMUSP00000062284,ENSMUSP00000095420,ENSMUSP00000102783,ENSMUSP00000105053,ENSMUSP00000108468,ENSMUSP00000110748,ENSMUSP00000113527,ENSMUSP00000129369	Arhgef28,Camta1,Cdh13,Etl4,Grin2b,Mapk10,Myo16,Plxna4,Rims1,Sox5,Tenm4,Ttll7
GO:0048666	neuron development	5	783	0.0256	ENSMUSP00000049345,ENSMUSP00000102783,ENSMUSP00000105053,ENSMUSP00000108468,ENSMUSP00000110748	Arhgef28,Mapk10,Myo16,Plxna4,Tenm4
GO:0048699	generation of neurons	7	1538	0.0256	ENSMUSP00000047567,ENSMUSP00000049345,ENSMUSP00000095420,ENSMUSP00000102783,ENSMUSP00000105053,ENSMUSP00000108468,ENSMUSP00000110748	Arhgef28,Mapk10,Myo16,Plxna4,Rims1,Sox5,Tenm4
GO:0048731	system development	11	4072	0.0256	ENSMUSP00000041431,ENSMUSP00000047567,ENSMUSP00000049345,ENSMUSP00000062284,ENSMUSP00000095420,ENSMUSP00000102783,ENSMUSP00000105053,ENSMUSP00000108468,ENSMUSP00000110748,ENSMUSP00000113527,ENSMUSP00000129369	Arhgef28,Cdh13,Etl4,Grin2b,Mapk10,Myo16,Plxna4,Rims1,Sox5,Tenm4,Ttll7
GO:0007417	central nervous system development	5	892	0.0272	ENSMUSP00000047567,ENSMUSP00000049345,ENSMUSP00000102783,ENSMUSP00000105053,ENSMUSP00000110748	Arhgef28,Myo16,Plxna4,Sox5,Tenm4
GO:0021953	central nervous system neuron differentiation	3	196	0.0272	ENSMUSP00000047567,ENSMUSP00000105053,ENSMUSP00000110748	Arhgef28,Plxna4,Sox5
GO:0021955	central nervous system neuron axonogenesis	2	38	0.0272	ENSMUSP00000105053,ENSMUSP00000110748	Arhgef28,Plxna4
GO:0048169	regulation of long-term neuronal synaptic plasticity	2	37	0.0272	ENSMUSP00000062284,ENSMUSP00000095420	Grin2b,Rims1
GO:0050850	positive regulation of calcium-mediated signaling	2	47	0.0312	ENSMUSP00000054804,ENSMUSP00000113527	Camta1,Cdh13
GO:0060291	long-term synaptic potentiation	2	52	0.0355	ENSMUSP00000062284,ENSMUSP00000095420	Grin2b,Rims1
GO:0023052	signaling	9	3859	0.0414	ENSMUSP00000049345,ENSMUSP00000062284,ENSMUSP00000091557,ENSMUSP00000095420,ENSMUSP00000102783,ENSMUSP00000105053,ENSMUSP00000108468,ENSMUSP00000110748,ENSMUSP00000113527	Arhgef28,Cdh13,Grin2b,Mapk10,Myo16,Plxna4,Ppapdc1a,Rims1,Tenm4
GO:0000902	cell morphogenesis	4	652	0.0496	ENSMUSP00000049345,ENSMUSP00000102783,ENSMUSP00000105053,ENSMUSP00000110748	Arhgef28,Myo16,Plxna4,Tenm4
GO:0007154	cell communication	9	3984	0.0496	ENSMUSP00000049345,ENSMUSP00000062284,ENSMUSP00000091557,ENSMUSP00000095420,ENSMUSP00000102783,ENSMUSP00000105053,ENSMUSP00000108468,ENSMUSP00000110748,ENSMUSP00000113527	Arhgef28,Cdh13,Grin2b,Mapk10,Myo16,Plxna4,Ppapdc1a,Rims1,Tenm4
GO:0031646	positive regulation of neurological system process	2	67	0.0496	ENSMUSP00000095420,ENSMUSP00000102783	Rims1,Tenm4
GO:0048709	oligodendrocyte differentiation	2	69	0.0496	ENSMUSP00000047567,ENSMUSP00000102783	Sox5,Tenm4

## Sheet: Hypermethylated 20% IFC vs SO
				Additional file 11: Table S4. Specific loci in IFC compared to SO that contained multiple differential hypermethylated tiles (> 20% methylation difference).
Chr	Start	End	Strand	Average No value	No. Probes	Feature	ID	Description	No. Sublocations	Mean IFC1	StDev IFC1	Mean IFC2	StDev IFC2	Mean IFC3	StDev IFC3	Mean IFC4	StDev IFC4	Mean SO1	StDev SO1	Mean SO2	StDev SO2	Mean SO3	StDev SO3	Mean SO4	StDev SO4	Mean SO5	StDev SO5	Mean SOA1	StDev SOA1	Mean SOA2	StDev SOA2	Mean SOA3	StDev SOA3	Mean SOA4	StDev SOA4	Mean IV1	StDev IV1	Mean IV2	StDev IV2	Mean IV3	StDev IV3
4	154316125	154636873	-	NaN	8	Prdm16	ENSMUSG00000039410	PR domain containing 16 [Source:MGI Symbol;Acc:MGI:1917923]	1	55.1213	17.0866	52.4285	10.6476	48.8204	14.5162	38.5465	18.9436	28.6754	18.7093	19.4261	8.57539	26.527	13.4368	31.025	17.8781	24.3063	15.6876	21.9215	16.2752	21.3342	13.6913	17.8399	17.7397	15.8198	10.6534	24.7122	10.4454	17.9391	8.4212	21.9566	12.4673
2	157015799	157079254	-	NaN	6	9830001H06Rik	ENSMUSG00000055485	RIKEN cDNA 9830001H06 gene [Source:MGI Symbol;Acc:MGI:2444575]	1	53.8227	19.0825	47.4758	16.0245	59.7158	20.9897	48.617	14.9849	31.4968	23.1997	25.6381	17.6364	30.0275	18.448	31.87	19.3889	20.7239	12.6405	67.2498	20.944	67.9025	17.6246	67.2789	12.9909	56.6915	12.2073	68.15	13.4598	58.1701	13.5347	48.2688	18.8001
11	110399122	110525522	+	NaN	6	Map2k6	ENSMUSG00000020623	mitogen-activated protein kinase kinase 6 [Source:MGI Symbol;Acc:MGI:1346870]	1	75.0393	16.7674	67.5827	11.5575	69.7026	15.8953	71.7547	33.3451	47.4118	20.6568	44.2441	23.604	36.7839	19.532	40.9612	16.6054	43.517	25.2245	29.9657	20.2019	43.3325	23.2666	28.9911	17.6946	27.5248	17.8648	41.6791	22.0361	32.8897	20.6646	27.462	17.6206
4	152338651	152390194	+	NaN	5	Chd5	ENSMUSG00000005045	chromodomain helicase DNA binding protein 5 [Source:MGI Symbol;Acc:MGI:3036258]	1	50.6269	31.5218	82.5816	12.6801	63.3104	19.7631	60.5666	33.3792	30.9043	22.2497	29.4457	16.8044	29.8301	11.643	37.1601	21.5759	28.8224	10.5751	29.3648	17.0313	33.4513	16.0968	31.0154	17.3424	25.3864	16.9698	28.3347	13.7243	23.7957	18.7382	18.4275	10.5204
9	119483408	119579016	-	NaN	3	Scn5a	ENSMUSG00000032511	sodium channel, voltage-gated, type V, alpha [Source:MGI Symbol;Acc:MGI:98251]	1	48.3429	13.306	51.276	18.7006	62.3148	17.1826	44.2095	13.7864	13.8187	4.19611	27.7235	13.0551	34.0737	2.9488	24.8146	13.7368	16.3476	6.67603	26.3559	13.8882	38.933	25.4733	40.337	3.06037	21.6358	8.41861	26.6745	10.1653	30.1094	14.4213	32.0915	7.6071
15	13034200	13173639	-	NaN	3	Cdh6	ENSMUSG00000039385	cadherin 6 [Source:MGI Symbol;Acc:MGI:107435]	1	57.6297	24.876	55.1609	33.9285	66.2672	17.4006	45.1098	25.5186	23.2089	18.7615	19.2593	26.6281	37.1292	28.9832	20.6305	15.5926	16.2553	19.7289	15.5556	12.273	16.4667	6.45409	18.6818	20.628	11.5909	9.50588	20.745	10.4201	12.1799	13.5395	8.42187	7.41334
17	29156550	29237797	-	NaN	3	Cpne5	ENSMUSG00000024008	copine V [Source:MGI Symbol;Acc:MGI:2385908]	1	36.9995	11.8846	47.2249	22.7666	47.5216	14.6649	43.2622	5.85655	19.0319	8.63028	15.9943	8.75932	19.7842	7.2313	14.6884	4.62387	14.2528	5.54782	8.52138	6.24774	17.4383	6.65014	9.69828	9.39171	14.4752	2.55515	21.0396	3.59237	16.1683	6.54741	18.0466	6.92292
18	36345619	36402980	+	NaN	3	0610010O12Rik	ENSMUSG00000046727	RIKEN cDNA 0610010O12 gene [Source:MGI Symbol;Acc:MGI:1913310]	1	65.4025	4.03146	69.1518	11.4727	73.1567	4.00098	65.0281	7.36599	32.7765	4.48681	18.083	4.61311	17.2007	4.3233	30.9598	7.9811	29.9963	3.23701	20.5965	3.869	30.8251	8.97612	9.27199	6.86426	13.4864	5.12554	24.6786	1.8826	17.174	2.53684	15.6281	4.66773
1	172261641	172319841	+	NaN	2	Igsf8	ENSMUSG00000038034	immunoglobulin superfamily, member 8 [Source:MGI Symbol;Acc:MGI:2154090]	1	35.8404	12.5023	49.5178	7.63703	37.3592	13.7173	38.141	4.98601	17.4877	4.52827	10.2477	2.70739	12.4694	3.09111	20.8821	1.49744	19.0749	0.99397	54.6537	0.153053	28.7363	8.31433	12.7024	4.36574	18.735	0.705318	42.389	0.61522	22.9812	8.16481	23.504	5.38401
1	172271709	172298064	-	NaN	2	Atp1a2	ENSMUSG00000007097	ATPase, Na+/K+ transporting, alpha 2 polypeptide [Source:MGI Symbol;Acc:MGI:88106]	1	35.8404	12.5023	49.5178	7.63703	37.3592	13.7173	38.141	4.98601	17.4877	4.52827	10.2477	2.70739	12.4694	3.09111	20.8821	1.49744	19.0749	0.99397	54.6537	0.153053	28.7363	8.31433	12.7024	4.36574	18.735	0.705318	42.389	0.61522	22.9812	8.16481	23.504	5.38401
2	31026206	31142008	-	NaN	2	Fnbp1	ENSMUSG00000075415	formin binding protein 1 [Source:MGI Symbol;Acc:MGI:109606]	1	62.4763	5.16577	54.7826	20.9058	57.3286	18.221	59.2147	7.59233	29.5652	13.5273	20.6818	22.1774	47.1845	20.0094	36.0955	16.4129	36.462	3.54763	34.7701	2.03192	34.0812	8.91438	72.0588	39.5148	38.6648	21.4959	40.159	10.48	17.0653	19.34	31.2013	19.698
2	57237635	57370719	+	NaN	2	Gpd2	ENSMUSG00000026827	glycerol phosphate dehydrogenase 2, mitochondrial [Source:MGI Symbol;Acc:MGI:99778]	1	74.9835	1.04808	78.3423	1.51253	76.5935	14.6279	73.8333	3.06413	46.8254	12.3463	70.7431	4.33652	58.344	6.9653	43.983	4.18229	46.3319	7.9071	57.4794	32.7613	73.5088	0.248107	72.5955	0.186325	58.7267	10.3517	61.8772	17.1112	60.5352	0.814417	53.077	0.0957388
4	148804429	148954889	+	NaN	2	Casz1	ENSMUSG00000028977	castor homolog 1, zinc finger (Drosophila) [Source:MGI Symbol;Acc:MGI:1196251]	1	93.1818	9.64236	84.375	22.0971	73.049	0.89832	90.2113	8.96665	78.1185	9.18798	70.2381	35.3553	47.7909	7.28354	52.2083	10.4379	45.4632	12.212	80.7812	11.7115	90.8685	8.03736	80.2083	19.1508	83.5165	23.3112	83.0303	14.5707	77.4425	9.95639	73.9815	31.5579
4	152352198	152353641	-	NaN	2	Gm13645	ENSMUSG00000085179	predicted gene 13645 [Source:MGI Symbol;Acc:MGI:3650945]	1	76.9504	32.5971	89.6684	3.06653	79.9889	24.0784	65.3572	41.9213	48.7805	1.72465	41.8269	23.7969	36.6039	12.5317	55.3905	25.0013	38.6944	5.61757	42.1026	19.6539	45.1178	21.9036	45.0833	12.8458	35.3179	27.651	37.6764	14.4352	32.5631	30.6519	27.5261	5.39831
5	8893721	8959225	+	NaN	2	Abcb4	ENSMUSG00000042476	ATP-binding cassette, sub-family B (MDR/TAP), member 4 [Source:MGI Symbol;Acc:MGI:97569]	1	70.2854	12.37	84.7222	9.82093	48.8506	25.1958	65.2256	28.9754	39.5658	51.7951	41.4783	6.39471	44.3269	30.8679	38.6647	17.3045	52.4279	6.31968	54.2692	45.6356	48.5294	39.5148	43.75	39.1434	44.8627	17.2479	38.8137	14.6974	52.5517	30.9806	41.4348	24.1489
6	29433153	29461888	+	NaN	2	Flnc	ENSMUSG00000068699	filamin C, gamma [Source:MGI Symbol;Acc:MGI:95557]	1	57.089	7.3057	89.7672	6.15252	81.0421	18.1872	53.7946	27.4635	48.7695	13.2068	62.3355	8.60623	41.574	2.36878	36.8626	3.76811	33.1537	1.00302	74.6569	9.91336	61.1953	28.689	85.049	2.42635	54.2422	3.3751	66.1256	2.23839	77.8431	1.66378	48.6453	8.96267
6	83219828	83304945	+	NaN	2	Slc4a5	ENSMUSG00000068323	solute carrier family 4, sodium bicarbonate cotransporter, member 5 [Source:MGI Symbol;Acc:MGI:2443220]	1	83.6309	4.62987	91.3194	3.43733	73.4503	10.834	56.0811	8.59995	54.6875	6.62913	53.1158	18.0924	52.2151	7.53008	46.7807	1.00305	49.7355	6.92142	34.2312	25.6003	72.2222	3.92837	38.2184	6.90851	39.4643	5.47166	35.1872	8.40308	28.0767	12.2078	46.8655	2.93289
7	16130300	16160509	+	NaN	2	Slc8a2	ENSMUSG00000030376	solute carrier family 8 (sodium/calcium exchanger), member 2 [Source:MGI Symbol;Acc:MGI:107996]	1	52.3256	3.28887	64.0873	35.0747	74.828	13.8414	53.0556	11.3923	28.6466	0.545454	32.2257	27.5749	42.4818	18.2495	27.473	8.63442	30.7135	3.92731	52.446	5.06623	49.8476	17.4621	78.0626	3.11204	50.9705	16.4489	48.6149	12.6322	55.4652	12.9668	37.5824	28.7127
9	21723576	21749916	+	NaN	2	Ldlr	ENSMUSG00000032193	low density lipoprotein receptor [Source:MGI Symbol;Acc:MGI:96765]	1	60.265	0.112883	59.9359	21.3039	47.1986	5.46629	35.3828	6.92256	27.8475	14.1285	37.9699	13.2915	32.1868	5.6853	18.1517	5.44226	30.6357	4.79715	30.9846	13.5142	17.5	3.53553	10.0733	7.51139	17.6853	2.15485	27.2016	15.0356	13.9087	4.89914	21.9236	2.69335
9	99006965	99035690	-	NaN	2	Gm1123	ENSMUSG00000044860	predicted gene 1123 [Source:MGI Symbol;Acc:MGI:2685969]	1	65.2857	23.6376	39.3791	16.4067	49.4886	15.1867	29.049	12.6586	9.95066	0.814103	11.7216	0.259014	14.0146	0.649215	22.7223	7.09086	15.75	2.47487	33.112	1.07341	18.3766	0.275496	35.0543	3.45867	24.4698	2.6579	30.5819	8.82441	19.5868	2.10944	17.9985	8.67723
11	33629339	33993152	-	NaN	2	Kcnip1	ENSMUSG00000053519	Kv channel-interacting protein 1 [Source:MGI Symbol;Acc:MGI:1917607]	1	52.4548	11.3283	71.886	18.546	60.0614	19.1622	43.5606	20.8918	35.2509	12.6362	40.5671	20.7058	36.6442	13.9775	37.3217	27.1529	29.9858	20.1455	62.3077	31.5478	39.8411	22.5257	67	32.5269	38.8298	20.7917	37.5751	6.96481	39.3594	25.4035	40.5172	21.9447
14	66802864	66868688	-	NaN	2	Dpysl2	ENSMUSG00000022048	dihydropyrimidinase-like 2 [Source:MGI Symbol;Acc:MGI:1349763]	1	46.9636	22.9022	49.4831	11.8959	51.2675	12.6711	57.4882	26.8452	24.1071	1.26269	24.5556	23.4131	25.9649	12	36.3865	27.704	32.8819	25.3871	34.9707	18.1802	53.3208	35.0009	31.8668	16.3402	32.5999	18.1136	41.7824	14.8951	23.8073	18.6694	32.4489	17.1954
15	82147266	82205376	+	NaN	2	Srebf2	ENSMUSG00000022463	sterol regulatory element binding factor 2 [Source:MGI Symbol;Acc:MGI:107585]	1	92.6152	5.26977	88.1818	2.5713	86.2403	4.11108	84.1667	1.17851	77.1017	12.6146	53.75	22.981	60.7049	9.50262	70.0119	2.04562	67.0026	7.97466	59.9523	0.388806	59.7297	0.382219	49.6377	24.0826	53.9492	9.83743	49.9386	22.4586	43.1322	12.7429	51.6847	20.0829
15	96994823	97055956	-	NaN	2	Slc38a4	ENSMUSG00000022464	solute carrier family 38, member 4 [Source:MGI Symbol;Acc:MGI:1916604]	1	46.0128	9.36042	57.7273	17.3563	44.3713	23.6736	17.4211	8.19281	5.27778	0.392837	2.6282	0.997202	7.06042	0.0670732	5.2207	4.24049	8.09465	5.01931	11.3478	3.75074	10.1562	14.3631	10.0198	1.54329	5.3125	2.20971	20.3075	10.4437	8.23466	4.299	9.09549	4.46809
19	25236975	25434496	+	NaN	2	Kank1	ENSMUSG00000032702	KN motif and ankyrin repeat domains 1 [Source:MGI Symbol;Acc:MGI:2147707]	1	92.2201	2.68352	85.9848	3.7498	76.2255	23.2236	89.5412	7.53866	52.5676	46.0575	59.5085	29.765	56.8528	4.61921	61.402	10.3916	56.7332	24.0654	69.2273	1.73562	65.2225	14.8988	57.8629	6.55784	61.1601	26.7822	61.3269	9.86992	45.1444	20.4072	56.7787	4.40106
1	3205901	3671498	-	NaN	1	Xkr4	ENSMUSG00000051951	X Kell blood group precursor related family member 4 [Source:MGI Symbol;Acc:MGI:3528744]	1	53.3333	0	73.3333	0	53.3333	0	50	0	30	0	25.6944	0	40.9091	0	33.9286	0	40.2778	0	50	0	29.1667	0	38.4615	0	50	0	56.8966	0	21.6667	0	37.6191	0
1	36699202	36714422	-	NaN	1	Actr1b	ENSMUSG00000037351	ARP1 actin-related protein 1 homolog B, centractin beta (yeast) [Source:MGI Symbol;Acc:MGI:1917446]	1	85.1064	0	85	0	61.2903	0	75	0	60	0	13.3333	0	61.017	0	72.4138	0	75	0	65.7895	0	90.4255	0	59.0909	0	75	0	83.0508	0	74.5902	0	73.3333	0
1	37611677	37720085	-	NaN	1	2010300C02Rik	ENSMUSG00000026090	RIKEN cDNA 2010300C02 gene [Source:MGI Symbol;Acc:MGI:1919347]	1	38	0	53.4884	0	61.5385	0	47.8632	0	24	0	31.4286	0	28.5542	0	24	0	25.3521	0	43.4783	0	16.0714	0	30.6452	0	29.0303	0	38.3908	0	36.9565	0	20.7306	0
1	37614259	37615372	+	NaN	1	4930556I23Rik	ENSMUSG00000089767	RIKEN cDNA 4930556I23 gene [Source:MGI Symbol;Acc:MGI:1922520]	1	38	0	53.4884	0	61.5385	0	47.8632	0	24	0	31.4286	0	28.5542	0	24	0	25.3521	0	43.4783	0	16.0714	0	30.6452	0	29.0303	0	38.3908	0	36.9565	0	20.7306	0
1	60483236	60567104	-	NaN	1	Raph1	ENSMUSG00000026014	Ras association (RalGDS/AF-6) and pleckstrin homology domains 1 [Source:MGI Symbol;Acc:MGI:1924550]	1	78.5714	0	66.6667	0	64	0	61.3636	0	56.25	0	53.3333	0	33.6758	0	36.8421	0	45.5556	0	43.75	0	33.3333	0	40	0	48.0594	0	44.9594	0	45.082	0	40.8163	0
1	71557150	71579631	+	NaN	1	Atic	ENSMUSG00000026192	5-aminoimidazole-4-carboxamide ribonucleotide formyltransferase/IMP cyclohydrolase [Source:MGI Symbol;Acc:MGI:1351352]	1	60.6061	0	82.1429	0	72.5806	0	56.7568	0	48.1481	0	35	0	54.9451	0	55.303	0	41.3043	0	89.4737	0	39.1304	0	71.4286	0	55.5856	0	54.9394	0	65.1515	0	46.6102	0
1	78657825	78706987	+	NaN	1	Acsl3	ENSMUSG00000032883	acyl-CoA synthetase long-chain family member 3 [Source:MGI Symbol;Acc:MGI:1921455]	1	82.8125	0	81.8182	0	85	0	76.6667	0	56.5217	0	66.6667	0	59.2342	0	68.4615	0	47.1154	0	63.4146	0	78.5714	0	75.7576	0	70.4338	0	63.7097	0	61	0	64.2857	0
1	93621902	93635722	-	NaN	1	Stk25	ENSMUSG00000026277	serine/threonine kinase 25 (yeast) [Source:MGI Symbol;Acc:MGI:1891699]	1	41.9355	0	100	0	55.1724	0	64.2857	0	21.875	0	18.4211	0	30.6878	0	38.6473	0	28.4091	0	36.1111	0	16.6667	0	84.6154	0	35.5263	0	44.0678	0	37.1429	0	42.8571	0
1	97795114	98095646	-	NaN	1	Pam	ENSMUSG00000026335	peptidylglycine alpha-amidating monooxygenase [Source:MGI Symbol;Acc:MGI:97475]	1	61.5079	0	65.2941	0	62.931	0	62.3016	0	29.6875	0	35.7143	0	36.3904	0	48.9362	0	55.9896	0	10.8696	0	13.5484	0	16.6667	0	13.8371	0	12.4038	0	8.90295	0	7.60649	0
1	118834132	119053619	-	NaN	1	Gli2	ENSMUSG00000048402	GLI-Kruppel family member GLI2 [Source:MGI Symbol;Acc:MGI:95728]	1	50	0	50	0	46.4286	0	41.9355	0	8.82353	0	20.4082	0	44.4583	0	29.0541	0	30.8712	0	37.3563	0	59.0909	0	36.2069	0	32.9082	0	44.0171	0	47.9167	0	29.9194	0
1	134560171	134632877	+	NaN	1	Kdm5b	ENSMUSG00000042207	lysine (K)-specific demethylase 5B [Source:MGI Symbol;Acc:MGI:1922855]	1	84.2857	0	85.7143	0	86.4865	0	83.8235	0	64.0625	0	71.4286	0	66.791	0	48.3974	0	60.9453	0	68.5185	0	82.6087	0	67.3611	0	52.2222	0	57.9167	0	71.9577	0	58.1845	0
1	143777278	143807466	+	NaN	1	Uchl5	ENSMUSG00000018189	ubiquitin carboxyl-terminal esterase L5 [Source:MGI Symbol;Acc:MGI:1914848]	1	91.4634	0	88.2353	0	100	0	83.3333	0	54.3478	0	48	0	49.7727	0	66.3793	0	57.1429	0	75	0	72.2222	0	70.3704	0	53.7313	0	61.7021	0	62.766	0	73.7421	0
1	143778928	143779062	+	NaN	1	snoU109	ENSMUSG00000088323	Small nucleolar RNA U109 [Source:RFAM;Acc:RF01233]	1	91.4634	0	88.2353	0	100	0	83.3333	0	54.3478	0	48	0	49.7727	0	66.3793	0	57.1429	0	75	0	72.2222	0	70.3704	0	53.7313	0	61.7021	0	62.766	0	73.7421	0
1	191575763	191622672	+	NaN	1	Ints7	ENSMUSG00000037461	integrator complex subunit 7 [Source:MGI Symbol;Acc:MGI:1924315]	1	81.25	0	61.5385	0	65.3846	0	55.9524	0	37.2549	0	25	0	46.2687	0	46.4286	0	43.4783	0	50	0	21.7391	0	61.5385	0	41.9014	0	39.7436	0	57.1918	0	58.642	0
1	191997430	192092559	-	NaN	1	Traf5	ENSMUSG00000026637	TNF receptor-associated factor 5 [Source:MGI Symbol;Acc:MGI:107548]	1	81.3953	0	56	0	74.6032	0	62.5	0	40.8602	0	53.125	0	56.3218	0	51.4957	0	40	0	48.2143	0	54.1667	0	59.0909	0	64.3116	0	63.1373	0	46.1538	0	49.4048	0
2	29869164	29882840	+	NaN	1	Cercam	ENSMUSG00000039787	cerebral endothelial cell adhesion molecule [Source:MGI Symbol;Acc:MGI:2139134]	1	81.3492	0	70.7317	0	72.7273	0	67.1429	0	46.6667	0	20	0	62.5	0	49.8889	0	55.4598	0	53.8462	0	50.9804	0	63.8889	0	48.5507	0	53.8251	0	51.9231	0	40.1826	0
2	71388958	71441622	+	NaN	1	Hat1	ENSMUSG00000027018	histone aminotransferase 1 [Source:MGI Symbol;Acc:MGI:96013]	1	87.5	0	52.6316	0	82.7586	0	90.4762	0	58.8235	0	50	0	43.913	0	46.8254	0	41.4634	0	53.3333	0	50	0	91.3043	0	52.451	0	38.2716	0	47.8261	0	47.1014	0
2	117248271	117248434	+	NaN	1	U1	ENSMUSG00000065845	U1 spliceosomal RNA [Source:RFAM;Acc:RF00003]	1	94.4444	0	94.7368	0	95.4545	0	100	0	66.6667	0	58.6957	0	71	0	88.1944	0	62.6582	0	100	0	92.3077	0	100	0	92.3913	0	68.3099	0	76.2295	0	90.8163	0
2	117249739	117271540	+	NaN	1	Fam98b	ENSMUSG00000027349	family with sequence similarity 98, member B [Source:MGI Symbol;Acc:MGI:1915465]	1	94.4444	0	94.7368	0	95.4545	0	100	0	66.6667	0	58.6957	0	71	0	88.1944	0	62.6582	0	100	0	92.3077	0	100	0	92.3913	0	68.3099	0	76.2295	0	90.8163	0
2	122028546	122056598	+	NaN	1	Eif3j	ENSMUSG00000027236	eukaryotic translation initiation factor 3, subunit J [Source:MGI Symbol;Acc:MGI:1925905]	1	100	0	30.4348	0	34.4828	0	20.6897	0	9.09091	0	15	0	22.037	0	25.7246	0	18.8889	0	44.4444	0	33.3333	0	60	0	22.6804	0	25.8333	0	34.2857	0	31.8182	0
2	126627442	126676337	-	NaN	1	Gabpb1	ENSMUSG00000027361	GA repeat binding protein, beta 1 [Source:MGI Symbol;Acc:MGI:95611]	1	86.9565	0	83.3333	0	85	0	55.1724	0	43.4783	0	21.6216	0	48.4127	0	53.4091	0	45.045	0	46.1538	0	40	0	14.2857	0	53.4483	0	44.0678	0	65.4321	0	40	0
2	168476410	168601657	-	NaN	1	Nfatc2	ENSMUSG00000027544	nuclear factor of activated T cells, cytoplasmic, calcineurin dependent 2 [Source:MGI Symbol;Acc:MGI:102463]	1	78.3784	0	56	0	67.2414	0	70.3125	0	28.5714	0	34.7826	0	47.5877	0	38.8889	0	33.9623	0	57.5	0	47.0588	0	52.2727	0	31.4607	0	50	0	49.2537	0	41.453	0
2	170482708	170497145	-	NaN	1	Cyp24a1	ENSMUSG00000038567	cytochrome P450, family 24, subfamily a, polypeptide 1 [Source:MGI Symbol;Acc:MGI:88593]	1	36.1111	0	71.4286	0	46.2963	0	33.3333	0	26.7857	0	36.6667	0	21.0317	0	18.3889	0	20	0	34.7826	0	24	0	34.7826	0	22.5177	0	19.0821	0	20.5128	0	27.1795	0
2	180456245	180474867	+	NaN	1	Slco4a1	ENSMUSG00000038963	solute carrier organic anion transporter family, member 4a1 [Source:MGI Symbol;Acc:MGI:1351866]	1	80	0	86.1111	0	77.7778	0	73.913	0	66.6667	0	44.8276	0	57.0312	0	57.8431	0	56.25	0	59.7222	0	78.5714	0	64.5161	0	64.8	0	56.25	0	65.3153	0	61.875	0
3	15948070	16006332	-	NaN	1	Gm5150	ENSMUSG00000078780	predicted gene 5150 [Source:MGI Symbol;Acc:MGI:3779469]	1	84.6154	0	70	0	69.0476	0	80.4348	0	60	0	54.5455	0	50.6313	0	44.6296	0	58.0357	0	58.3333	0	50	0	47.5	0	52.8302	0	46.2719	0	32.7236	0	33.7121	0
3	29951299	30548008	-	NaN	1	Mecom	ENSMUSG00000027684	MDS1 and EVI1 complex locus [Source:MGI Symbol;Acc:MGI:95457]	1	61.5385	0	100	0	76.3158	0	60	0	47.1429	0	42.5926	0	44.8232	0	47.1111	0	30.2721	0	35.4839	0	37.931	0	12.8205	0	24.5965	0	35.4497	0	37.5731	0	30.1004	0
3	52268337	52350109	+	NaN	1	Foxo1	ENSMUSG00000044167	forkhead box O1 [Source:MGI Symbol;Acc:MGI:1890077]	1	28.5714	0	75	0	100	0	54.5455	0	14.2857	0	62.5	0	36.875	0	29.4118	0	26.2411	0	3.125	0	72.7273	0	75	0	31.4935	0	52.9412	0	42	0	31.5069	0
3	65109384	65378223	+	NaN	1	Kcnab1	ENSMUSG00000027827	potassium voltage-gated channel, shaker-related subfamily, beta member 1 [Source:MGI Symbol;Acc:MGI:109155]	1	70.6667	0	50	0	67.2414	0	85.7143	0	40	0	48.4375	0	42.5325	0	55.8333	0	34.6591	0	8.33333	0	12.5	0	15	0	20.5691	0	30.0287	0	13.0081	0	20.6349	0
3	87525407	87540156	+	NaN	1	Etv3	ENSMUSG00000003382	ets variant gene 3 [Source:MGI Symbol;Acc:MGI:1350926]	1	46	0	76.9231	0	79.0698	0	62.069	0	44.2857	0	27.1429	0	37.8571	0	55.226	0	31.4465	0	58.0645	0	88.8889	0	75.9259	0	65.4701	0	57.0238	0	51.1299	0	50.9259	0
3	89333390	89338028	-	NaN	1	Efna4	ENSMUSG00000028040	ephrin A4 [Source:MGI Symbol;Acc:MGI:106643]	1	39.3617	0	72.7273	0	31.4815	0	27.5	0	15.6863	0	23.5294	0	18.1287	0	21.0938	0	20.2381	0	36.3636	0	3.33333	0	28	0	13.3803	0	45.098	0	10.1639	0	17.7778	0
3	100993530	101029556	-	NaN	1	Cd101	ENSMUSG00000086564	CD101 antigen [Source:MGI Symbol;Acc:MGI:2685862]	1	48.8636	0	40	0	47.3214	0	41.4286	0	6.48148	0	10.4167	0	9.60784	0	5.26316	0	9.84849	0	18.5185	0	21.4286	0	20.8333	0	16.6292	0	32.4561	0	21.4147	0	10.8225	0
3	103739815	103791563	-	NaN	1	Hipk1	ENSMUSG00000008730	homeodomain interacting protein kinase 1 [Source:MGI Symbol;Acc:MGI:1314873]	1	45.1613	0	70.5882	0	84.058	0	42.1875	0	43.1034	0	34.0909	0	31.4655	0	31.5152	0	39.6226	0	34.4828	0	34.375	0	40	0	31.7269	0	25.5072	0	9.48276	0	27.1144	0
3	103771952	103789402	+	NaN	1	Gm15886	ENSMUSG00000085754	predicted gene 15886 [Source:MGI Symbol;Acc:MGI:3801744]	1	45.1613	0	70.5882	0	84.058	0	42.1875	0	43.1034	0	34.0909	0	31.4655	0	31.5152	0	39.6226	0	34.4828	0	34.375	0	40	0	31.7269	0	25.5072	0	9.48276	0	27.1144	0
3	106684987	106736577	+	NaN	1	4933421E11Rik	ENSMUSG00000056260	RIKEN cDNA 4933421E11 gene [Source:MGI Symbol;Acc:MGI:2445214]	1	75	0	90.625	0	84.2105	0	83.5526	0	66.6667	0	53.3333	0	51.3218	0	69.2708	0	72.6496	0	52.9412	0	33.3333	0	36.1905	0	34.9697	0	48.374	0	47.4242	0	42.0238	0
3	127536954	127553348	-	NaN	1	Larp7	ENSMUSG00000027968	La ribonucleoprotein domain family, member 7 [Source:MGI Symbol;Acc:MGI:107634]	1	100	0	41.6667	0	90.9091	0	31.8182	0	28.8462	0	38.0952	0	29.6512	0	34.6154	0	40.9091	0	18.1818	0	NaN	0	13.3333	0	13.0802	0	20.9677	0	11.5385	0	20.9459	0
3	127869688	127896323	-	NaN	1	5730508B09Rik	ENSMUSG00000050549	RIKEN cDNA 5730508B09 gene [Source:MGI Symbol;Acc:MGI:1917867]	1	81.8182	0	90	0	35.8333	0	85.7143	0	25.9259	0	40.4762	0	46.8085	0	39.3939	0	19.697	0	35.2941	0	9.67742	0	66.6667	0	39.1304	0	40.6977	0	31.7073	0	55	0
3	144188530	144205220	-	NaN	1	Lmo4	ENSMUSG00000028266	LIM domain only 4 [Source:MGI Symbol;Acc:MGI:109360]	1	68.8272	0	71.4286	0	58	0	64.7059	0	46.6667	0	50	0	51.4286	0	39.951	0	29.8077	0	92	0	81.4815	0	73.8095	0	69.1176	0	79.6875	0	81.8182	0	65.1111	0
3	152273459	152340407	-	NaN	1	Fam73a	ENSMUSG00000054942	family with sequence similarity 73, member A [Source:MGI Symbol;Acc:MGI:1924567]	1	64.5161	0	72.2222	0	78.8889	0	63.3333	0	58.5366	0	42.6667	0	39.3018	0	48.7288	0	40.6504	0	25	0	23.913	0	17.3913	0	21.0938	0	29.0404	0	13.0435	0	17.5439	0
3	158010473	158036639	-	NaN	1	Srsf11	ENSMUSG00000055436	serine/arginine-rich splicing factor 11 [Source:MGI Symbol;Acc:MGI:1916457]	1	100	0	58.8235	0	58.6207	0	86.9565	0	34.375	0	48.4848	0	48.7654	0	38.7097	0	36.7647	0	57.6923	0	24.2424	0	75	0	64.3836	0	30	0	51.6667	0	52.3809	0
4	3831334	3835665	-	NaN	1	Rps20	ENSMUSG00000028234	ribosomal protein S20 [Source:MGI Symbol;Acc:MGI:1914677]	1	32.4561	0	36.8421	0	60.5263	0	26.9231	0	16.6667	0	3.57143	0	9.88426	0	19.9275	0	9.52381	0	15.1515	0	0	0	2.08333	0	5.43071	0	5.55556	0	4.49735	0	6.81818	0
4	8143367	8239041	-	NaN	1	Car8	ENSMUSG00000041261	carbonic anhydrase 8 [Source:MGI Symbol;Acc:MGI:88253]	1	64.8649	0	56.25	0	68.75	0	86.1111	0	41.1765	0	46.1538	0	57.1111	0	47.7778	0	50.873	0	58.6957	0	72.5806	0	57.8947	0	59.1435	0	77.8846	0	56.1343	0	41.0648	0
4	11051045	11076205	-	NaN	1	2310030N02Rik	ENSMUSG00000050323	RIKEN cDNA 2310030N02 gene [Source:MGI Symbol;Acc:MGI:1924197]	1	76.6667	0	60.8696	0	82.5	0	87.5	0	37.5	0	63.6364	0	52.5822	0	55	0	46.5116	0	64.8148	0	84.2105	0	54.5455	0	50.947	0	70.6897	0	64.7059	0	67.0498	0
4	38571667	38855483	-	NaN	1	Gm12381	ENSMUSG00000085632	predicted gene 12381 [Source:MGI Symbol;Acc:MGI:3651851]	1	68	0	68.421	0	44	0	52.0833	0	50	0	35	0	21.4744	0	36	0	39.6552	0	12.5	0	0	0	20.5882	0	17.5287	0	29.7917	0	30.4348	0	32.2368	0
4	43957401	43979118	+	NaN	1	Glipr2	ENSMUSG00000028480	GLI pathogenesis-related 2 [Source:MGI Symbol;Acc:MGI:1917770]	1	79.6875	0	78.8889	0	88.8889	0	73.5632	0	42.8571	0	50	0	60.9649	0	31.4815	0	39.6296	0	48.8636	0	36.1111	0	41.6667	0	20.5993	0	44.3333	0	28.0093	0	25.1111	0
4	63414910	63495991	-	NaN	1	Whrn	ENSMUSG00000039137	whirlin [Source:MGI Symbol;Acc:MGI:2682003]	1	76.6667	0	75	0	88	0	68.9655	0	43.1373	0	63.6364	0	42.4419	0	39.4366	0	73.6111	0	61.5385	0	54.5455	0	66.6667	0	46.2121	0	53.5714	0	25.8242	0	47.5309	0
4	65380803	66404611	-	NaN	1	Astn2	ENSMUSG00000028373	astrotactin 2 [Source:MGI Symbol;Acc:MGI:1889277]	1	56.0976	0	60	0	100	0	88.8889	0	40	0	38.0952	0	57.9167	0	48.125	0	68.0851	0	59.4595	0	43.75	0	55.2632	0	51.5152	0	82.6389	0	40.1961	0	65.3061	0
4	65604986	65616238	+	NaN	1	Trim32	ENSMUSG00000051675	tripartite motif-containing 32 [Source:MGI Symbol;Acc:MGI:1917057]	1	56.0976	0	60	0	100	0	88.8889	0	40	0	38.0952	0	57.9167	0	48.125	0	68.0851	0	59.4595	0	43.75	0	55.2632	0	51.5152	0	82.6389	0	40.1961	0	65.3061	0
4	89137122	89181081	+	NaN	1	Mtap	ENSMUSG00000062937	methylthioadenosine phosphorylase [Source:MGI Symbol;Acc:MGI:1914152]	1	56.1403	0	78.9474	0	95.4545	0	52.3809	0	36.5854	0	67.5676	0	49.2248	0	50.8333	0	48.5714	0	35	0	52.6316	0	20	0	47.9437	0	48.5597	0	49.061	0	69.3182	0
4	107055874	107066868	-	NaN	1	Mrpl37	ENSMUSG00000028622	mitochondrial ribosomal protein L37 [Source:MGI Symbol;Acc:MGI:1926268]	1	86.1111	0	95	0	94.7368	0	68.3674	0	46.875	0	75	0	57.2368	0	64.0678	0	66.6667	0	100	0	75	0	96	0	78.7671	0	72.6852	0	64.6154	0	75.3846	0
4	107802261	107876840	+	NaN	1	Lrp8	ENSMUSG00000028613	low density lipoprotein receptor-related protein 8, apolipoprotein e receptor [Source:MGI Symbol;Acc:MGI:1340044]	1	29.7297	0	55.5556	0	49.7436	0	24.5098	0	32.1429	0	3.0303	0	13.3775	0	11.6438	0	23.8095	0	46.5909	0	25	0	28.5714	0	26.585	0	23.5714	0	17.6101	0	29.2169	0
4	126058565	126092195	+	NaN	1	Oscp1	ENSMUSG00000042616	organic solute carrier partner 1 [Source:MGI Symbol;Acc:MGI:1916308]	1	65.4762	0	75	0	62.2222	0	72.3684	0	46.4286	0	34.7826	0	27.7778	0	22.4227	0	32	0	10	0	10.6061	0	34.2105	0	17.8466	0	41.895	0	16.3793	0	23.2684	0
4	126861939	126968135	-	NaN	1	Zmym4	ENSMUSG00000042446	zinc finger, MYM-type 4 [Source:MGI Symbol;Acc:MGI:1915035]	1	71.1539	0	83.3333	0	88.2353	0	86.6667	0	18.0556	0	36.6667	0	58.8889	0	46.25	0	94.1176	0	52.3809	0	58.8235	0	63.6364	0	47.1847	0	50	0	39.2157	0	38.1818	0
4	129676355	129696838	-	NaN	1	Tmem39b	ENSMUSG00000053730	transmembrane protein 39b [Source:MGI Symbol;Acc:MGI:2682939]	1	69.5652	0	83.3333	0	92.8571	0	53.8462	0	50	0	45.4545	0	34.5455	0	52.0833	0	52.6316	0	37.1429	0	33.3333	0	66.6667	0	56.338	0	37.5	0	26.3158	0	33.3333	0
4	137277489	137299726	+	NaN	1	Wnt4	ENSMUSG00000036856	wingless-related MMTV integration site 4 [Source:MGI Symbol;Acc:MGI:98957]	1	52.6316	0	51.1628	0	46.2963	0	51.1905	0	32	0	36.5854	0	19.4805	0	24.1176	0	25.6219	0	39.4737	0	39.2157	0	37.037	0	32.1161	0	38.7387	0	32.1429	0	18.5926	0
4	143107391	143212995	-	NaN	1	Prdm2	ENSMUSG00000057637	PR domain containing 2, with ZNF domain [Source:MGI Symbol;Acc:MGI:107628]	1	58.6207	0	42.8571	0	87.5	0	64	0	23.6111	0	48.3871	0	36.7647	0	47.9167	0	52.7778	0	23.6842	0	37.931	0	54.5455	0	36.6667	0	46.9136	0	33.3333	0	15.4514	0
4	152390742	152477871	-	NaN	1	Kcnab2	ENSMUSG00000028931	potassium voltage-gated channel, shaker-related subfamily, beta member 2 [Source:MGI Symbol;Acc:MGI:109239]	1	55.5556	0	50	0	40.4762	0	28.2051	0	26.6667	0	22.8395	0	19.5946	0	26.5244	0	21.1538	0	44.086	0	35.4167	0	26.3889	0	20.5426	0	29.1667	0	25.5747	0	18.8034	0
4	152410800	152411262	+	NaN	1	Gm16333	ENSMUSG00000090057	predicted gene 16333 [Source:MGI Symbol;Acc:MGI:3840150]	1	55.5556	0	50	0	40.4762	0	28.2051	0	26.6667	0	22.8395	0	19.5946	0	26.5244	0	21.1538	0	44.086	0	35.4167	0	26.3889	0	20.5426	0	29.1667	0	25.5747	0	18.8034	0
5	13396784	13602565	+	NaN	1	Sema3a	ENSMUSG00000028883	sema domain, immunoglobulin domain (Ig), short basic domain, secreted, (semaphorin) 3A [Source:MGI Symbol;Acc:MGI:107558]	1	81.25	0	64.7059	0	70	0	72.6191	0	44.1176	0	47.3684	0	46.6667	0	44.5988	0	50	0	43.9394	0	25	0	23.3333	0	18.8988	0	29.5238	0	23.8095	0	20	0
5	24862744	25100642	-	NaN	1	Prkag2	ENSMUSG00000028944	protein kinase, AMP-activated, gamma 2 non-catalytic subunit [Source:MGI Symbol;Acc:MGI:1336153]	1	73.75	0	53.8462	0	70.2703	0	85.3333	0	50	0	45.8333	0	55.3797	0	41.1458	0	49.5238	0	19.2308	0	27.7778	0	20	0	17.5627	0	28.8194	0	14.5238	0	18.0791	0
5	31036036	31048924	-	NaN	1	Slc5a6	ENSMUSG00000006641	solute carrier family 5 (sodium-dependent vitamin transporter), member 6 [Source:MGI Symbol;Acc:MGI:2660847]	1	94.4444	0	87.5	0	100	0	100	0	82.5	0	72.2222	0	77.4648	0	64.4068	0	78.2946	0	90.4762	0	72.9167	0	58.0645	0	74.4444	0	50.9009	0	62.1212	0	72.5352	0
5	35056813	35087839	+	NaN	1	Dok7	ENSMUSG00000044716	docking protein 7 [Source:MGI Symbol;Acc:MGI:3584043]	1	96.1539	0	55	0	65.3846	0	35.4167	0	44.4444	0	25	0	27.1825	0	35.9091	0	20.8333	0	60	0	41.8919	0	66.6667	0	65.2754	0	64.8889	0	53.3333	0	41.0082	0
5	53107084	53213452	-	NaN	1	Sel1l3	ENSMUSG00000029189	sel-1 suppressor of lin-12-like 3 (C. elegans) [Source:MGI Symbol;Acc:MGI:1916941]	1	67.8571	0	60	0	86.7647	0	64.2857	0	64.8148	0	48.6842	0	45.5761	0	47.9675	0	28.6822	0	50	0	47.2222	0	45.8333	0	48.6979	0	54.5109	0	44.7222	0	33.9241	0
5	65934921	65977326	+	NaN	1	Chrna9	ENSMUSG00000029205	cholinergic receptor, nicotinic, alpha polypeptide 9 [Source:MGI Symbol;Acc:MGI:1202403]	1	86.9565	0	71.1111	0	60	0	58.3333	0	47.6191	0	30.5556	0	38.8889	0	28.2051	0	21.7647	0	60	0	42.6471	0	44.7368	0	43.5088	0	54.7619	0	51.3661	0	29.0123	0
5	81020138	81825133	+	NaN	1	Lphn3	ENSMUSG00000037605	latrophilin 3 [Source:MGI Symbol;Acc:MGI:2441950]	1	42.4242	0	44.4444	0	81.25	0	42.1053	0	30.7692	0	22.2222	0	37.8601	0	20	0	20.1754	0	34	0	65.2174	0	64.7059	0	39.4279	0	41.0256	0	44.6667	0	51.6667	0
5	88659448	88676171	-	NaN	1	Grsf1	ENSMUSG00000044221	G-rich RNA sequence binding factor 1 [Source:MGI Symbol;Acc:MGI:106479]	1	73.3333	0	88.2353	0	88	0	41.1765	0	43.75	0	33.3333	0	50	0	50.2525	0	70.8333	0	95.8333	0	100	0	60	0	44.7566	0	53.4483	0	63.964	0	63.5593	0
5	90603076	90640487	-	NaN	1	Rassf6	ENSMUSG00000029370	Ras association (RalGDS/AF-6) domain family member 6 [Source:MGI Symbol;Acc:MGI:1920496]	1	81.5603	0	95.6522	0	85.4167	0	95.8333	0	67.6471	0	67.7778	0	68.3223	0	70.0913	0	72.2222	0	61.2903	0	47.8261	0	48.2759	0	58.6275	0	58.75	0	50.2778	0	48.2456	0
5	92443873	92505608	-	NaN	1	Scarb2	ENSMUSG00000029426	scavenger receptor class B, member 2 [Source:MGI Symbol;Acc:MGI:1196458]	1	77.5	0	74.0741	0	69.2308	0	77.3438	0	66.6667	0	50	0	54.375	0	55.2632	0	43.5185	0	72.2222	0	81.6667	0	66.6667	0	65.8228	0	75.7812	0	72	0	72.3077	0
5	96373955	96784728	+	NaN	1	Fras1	ENSMUSG00000034687	Fraser syndrome 1 homolog (human) [Source:MGI Symbol;Acc:MGI:2385368]	1	60.2564	0	65.9091	0	68.75	0	52.193	0	28.2609	0	38.0952	0	26.4423	0	40.9722	0	40.1515	0	32	0	60	0	35.2941	0	35.6061	0	41.4683	0	57.6087	0	54.7222	0
5	99297244	99729065	-	NaN	1	A930011G23Rik	ENSMUSG00000089809	RIKEN cDNA A930011G23 gene [Source:MGI Symbol;Acc:MGI:2442790]	1	51.4815	0	81.25	0	40	0	51.7241	0	24	0	54.1667	0	37.8968	0	28.3105	0	31.8919	0	54.6875	0	45.7143	0	21.4286	0	34.058	0	43.3594	0	29.2328	0	29.2254	0
5	107744795	107875107	-	NaN	1	Evi5	ENSMUSG00000011831	ecotropic viral integration site 5 [Source:MGI Symbol;Acc:MGI:104736]	1	53.8462	0	68.421	0	58.8235	0	36.2069	0	35.1351	0	41.3043	0	29.2208	0	18.932	0	31.1594	0	46.6667	0	19.6429	0	57.8947	0	39.7727	0	32.5397	0	52.2321	0	37.1429	0
5	114808196	114813976	-	NaN	1	1500011B03Rik	ENSMUSG00000072694	RIKEN cDNA 1500011B03 gene [Source:MGI Symbol;Acc:MGI:1913486]	1	100	0	54.1667	0	47.0588	0	53.8462	0	36.5854	0	22.2222	0	35.1562	0	32.2034	0	51.9231	0	38.4615	0	10.7143	0	NaN	0	38.0682	0	49.1803	0	41.0448	0	30.9942	0
5	114809036	114823460	-	NaN	1	Gm20499	ENSMUSG00000092252	predicted gene 20499 [Source:MGI Symbol;Acc:MGI:5141964]	1	100	0	54.1667	0	47.0588	0	53.8462	0	36.5854	0	22.2222	0	35.1562	0	32.2034	0	51.9231	0	38.4615	0	10.7143	0	NaN	0	38.0682	0	49.1803	0	41.0448	0	30.9942	0
5	114812793	114813945	-	NaN	1	1500011B03Rik	ENSMUSG00000092279	RIKEN cDNA 1500011B03 gene [Source:MGI Symbol;Acc:MGI:1913486]	1	100	0	54.1667	0	47.0588	0	53.8462	0	36.5854	0	22.2222	0	35.1562	0	32.2034	0	51.9231	0	38.4615	0	10.7143	0	NaN	0	38.0682	0	49.1803	0	41.0448	0	30.9942	0
5	130073326	130135729	+	NaN	1	Tpst1	ENSMUSG00000034118	protein-tyrosine sulfotransferase 1 [Source:MGI Symbol;Acc:MGI:1298231]	1	59	0	48	0	45.2381	0	61.8794	0	48.2759	0	22.4138	0	18.3333	0	27.439	0	49.0741	0	10.2564	0	5.55556	0	11.3636	0	4.7619	0	13.8365	0	9.15493	0	10.0694	0
5	142990893	143113020	-	NaN	1	Rnf216	ENSMUSG00000045078	ring finger protein 216 [Source:MGI Symbol;Acc:MGI:1344349]	1	67.7778	0	87.5	0	64.8148	0	72.2222	0	11.1111	0	46.1538	0	51.3514	0	60	0	62.5	0	20	0	26.9231	0	91.6667	0	49.0196	0	54.1209	0	46.6667	0	45	0
6	5725639	6028039	+	NaN	1	Dync1i1	ENSMUSG00000029757	dynein cytoplasmic 1 intermediate chain 1 [Source:MGI Symbol;Acc:MGI:107743]	1	58.3333	0	70.8333	0	82.6087	0	66.6667	0	28.0702	0	52.3809	0	62.996	0	28.9773	0	61.6667	0	65	0	75.7576	0	70.5882	0	53.4188	0	47.3333	0	61.9444	0	58.7302	0
6	30169446	30169551	-	NaN	1	Mir96	ENSMUSG00000065586	microRNA 96 [Source:MGI Symbol;Acc:MGI:3619440]	1	96.875	0	92.8571	0	60	0	97.0588	0	66.6667	0	80	0	61.0465	0	51.2626	0	51.6667	0	95.4545	0	61.5385	0	66	0	48.9899	0	74.1176	0	58.5714	0	83.4677	0
6	30169668	30169737	-	NaN	1	Mir183	ENSMUSG00000065619	microRNA 183 [Source:MGI Symbol;Acc:MGI:2676847]	1	96.875	0	92.8571	0	60	0	97.0588	0	66.6667	0	80	0	61.0465	0	51.2626	0	51.6667	0	95.4545	0	61.5385	0	66	0	48.9899	0	74.1176	0	58.5714	0	83.4677	0
6	39573873	39596595	+	NaN	1	Adck2	ENSMUSG00000046947	aarF domain containing kinase 2 [Source:MGI Symbol;Acc:MGI:1889336]	1	73.913	0	93.75	0	33.3333	0	85.7143	0	29.4118	0	77.2727	0	66.0753	0	25.2033	0	32.9412	0	57.1429	0	66.6667	0	65.2174	0	52.1073	0	47.0899	0	69.8529	0	43.4211	0
6	39584092	39592784	-	NaN	1	Gm16272	ENSMUSG00000086582	predicted gene 16272 [Source:MGI Symbol;Acc:MGI:3826603]	1	73.913	0	93.75	0	33.3333	0	85.7143	0	29.4118	0	77.2727	0	66.0753	0	25.2033	0	32.9412	0	57.1429	0	66.6667	0	65.2174	0	52.1073	0	47.0899	0	69.8529	0	43.4211	0
6	39592574	39603382	+	NaN	1	Ndufb2	ENSMUSG00000002416	NADH dehydrogenase (ubiquinone) 1 beta subcomplex, 2 [Source:MGI Symbol;Acc:MGI:1915448]	1	73.913	0	93.75	0	33.3333	0	85.7143	0	29.4118	0	77.2727	0	66.0753	0	25.2033	0	32.9412	0	57.1429	0	66.6667	0	65.2174	0	52.1073	0	47.0899	0	69.8529	0	43.4211	0
6	76881637	77979699	-	NaN	1	Ctnna2	ENSMUSG00000063063	catenin (cadherin associated protein), alpha 2 [Source:MGI Symbol;Acc:MGI:88275]	1	79.6875	0	92	0	82.5	0	85	0	71.4286	0	69.2308	0	43.9153	0	66.195	0	64.4558	0	33.3333	0	28.5714	0	45.8333	0	38.4615	0	36.7188	0	28.1073	0	42.1569	0
6	91489305	91515884	-	NaN	1	Xpc	ENSMUSG00000030094	xeroderma pigmentosum, complementation group C [Source:MGI Symbol;Acc:MGI:103557]	1	64.0625	0	100	0	78.5714	0	66.6667	0	47.3684	0	46	0	44.8718	0	38.3721	0	61.2903	0	50	0	16.6667	0	39.2857	0	34.0067	0	58.8235	0	38.4615	0	45.5056	0
6	91515928	91522625	+	NaN	1	Lsm3	ENSMUSG00000034192	LSM3 homolog, U6 small nuclear RNA associated (S. cerevisiae) [Source:MGI Symbol;Acc:MGI:1914928]	1	64.0625	0	100	0	78.5714	0	66.6667	0	47.3684	0	46	0	44.8718	0	38.3721	0	61.2903	0	50	0	16.6667	0	39.2857	0	34.0067	0	58.8235	0	38.4615	0	45.5056	0
6	118107452	118139140	-	NaN	1	Csgalnact2	ENSMUSG00000042042	chondroitin sulfate N-acetylgalactosaminyltransferase 2 [Source:MGI Symbol;Acc:MGI:1926002]	1	77.7778	0	56.5217	0	92.4242	0	75	0	33.3333	0	39.1304	0	80.5556	0	47.6191	0	63.6364	0	65.5172	0	52.9412	0	60	0	69.7183	0	56.8182	0	55.6604	0	60.6557	0
6	119902698	119922828	+	NaN	1	Rad52	ENSMUSG00000030166	RAD52 homolog (S. cerevisiae) [Source:MGI Symbol;Acc:MGI:101949]	1	26.1538	0	86.3636	0	90.2778	0	40.7407	0	26	0	53.125	0	33.8153	0	39.3939	0	33.6538	0	70.6667	0	46.1538	0	38	0	54.6875	0	47.541	0	39.3939	0	40.4762	0
7	12977848	12984340	+	NaN	1	Zfp446	ENSMUSG00000033961	zinc finger protein 446 [Source:MGI Symbol;Acc:MGI:2442185]	1	81.4815	0	64.7059	0	84.7826	0	61.5385	0	37.2093	0	39.3939	0	59.2784	0	60.6557	0	65.6863	0	47.7273	0	52.9412	0	41.1765	0	51.9373	0	42.5676	0	64.0625	0	42.3611	0
7	16875317	16887301	+	NaN	1	Dact3	ENSMUSG00000078794	dapper homolog 3, antagonist of beta-catenin (xenopus) [Source:MGI Symbol;Acc:MGI:3654828]	1	72.7273	0	51.7857	0	78.125	0	69.5652	0	36.3636	0	56.4103	0	45.614	0	41.5663	0	44	0	43.4783	0	19.2308	0	33.3333	0	47.1831	0	33.1439	0	60.6061	0	52.3809	0
7	25267704	25294159	+	NaN	1	Cic	ENSMUSG00000005442	capicua homolog (Drosophila) [Source:MGI Symbol;Acc:MGI:1918972]	1	43.0556	0	100	0	44.5946	0	66.6667	0	40.3226	0	58.8235	0	25	0	25.7143	0	40	0	30	0	15.5556	0	60	0	30.4348	0	25.8065	0	17.0732	0	28.5714	0
7	29003340	29125151	-	NaN	1	Ryr1	ENSMUSG00000030592	ryanodine receptor 1, skeletal muscle [Source:MGI Symbol;Acc:MGI:99659]	1	71.4286	0	55.7143	0	68.421	0	58.3333	0	30.7692	0	45.4545	0	45.3405	0	51.3699	0	31.0606	0	57.5	0	35.7143	0	36.8421	0	36.7847	0	63.4703	0	29.5082	0	31.5584	0
7	43579610	43593235	+	NaN	1	Zfp719	ENSMUSG00000030469	zinc finger protein 719 [Source:MGI Symbol;Acc:MGI:2444708]	1	88.8889	0	88.2353	0	82.1429	0	82.6923	0	56.7568	0	69.5652	0	61.1905	0	60	0	69.8113	0	67.3469	0	85	0	64	0	57.1161	0	67.8571	0	43.0233	0	63.9241	0
7	80186841	80226394	+	NaN	1	Sema4b	ENSMUSG00000030539	sema domain, immunoglobulin domain (Ig), transmembrane domain (TM) and short cytoplasmic domain, (semaphorin) 4B [Source:MGI Symbol;Acc:MGI:107559]	1	93.3333	0	76	0	70	0	60	0	52.9412	0	52	0	61.039	0	39.4366	0	51.2077	0	55.6818	0	54.5455	0	27.7778	0	63.1579	0	52.5	0	49.375	0	79.3103	0
7	80377758	80387946	-	NaN	1	Fes	ENSMUSG00000053158	feline sarcoma oncogene [Source:MGI Symbol;Acc:MGI:95514]	1	48.5294	0	52.1739	0	82.9545	0	31.4286	0	6.66667	0	15.3846	0	14.6185	0	13.4921	0	5.30303	0	13.5135	0	7.14286	0	5.26316	0	14.3137	0	9.49074	0	10.3448	0	9.67078	0
7	80388585	80405436	-	NaN	1	Furin	ENSMUSG00000030530	furin (paired basic amino acid cleaving enzyme) [Source:MGI Symbol;Acc:MGI:97513]	1	80.4348	0	100	0	80	0	36	0	33.3333	0	44.8276	0	39.0625	0	37.8788	0	42.3913	0	30	0	18.6046	0	85.7143	0	45.6522	0	37.7778	0	42.1875	0	59.5745	0
7	105762321	105863650	+	NaN	1	Gm15645	ENSMUSG00000086414	predicted gene 15645 [Source:MGI Symbol;Acc:MGI:3783089]	1	21.4286	0	19.0476	0	92.3077	0	33.3333	0	17.5	0	29.3103	0	14.2857	0	21.519	0	16.8582	0	21.4286	0	22.8571	0	0	0	21.1009	0	21.0714	0	22.4074	0	13.9785	0
7	105806658	105811099	-	NaN	1	Mrpl17	ENSMUSG00000030879	mitochondrial ribosomal protein L17 [Source:MGI Symbol;Acc:MGI:1351608]	1	21.4286	0	19.0476	0	92.3077	0	33.3333	0	17.5	0	29.3103	0	14.2857	0	21.519	0	16.8582	0	21.4286	0	22.8571	0	0	0	21.1009	0	21.0714	0	22.4074	0	13.9785	0
7	122107262	122132946	-	NaN	1	Palb2	ENSMUSG00000044702	partner and localizer of BRCA2 [Source:MGI Symbol;Acc:MGI:3040695]	1	65.2174	0	95.8333	0	72.973	0	60.8108	0	35.2941	0	53.2258	0	61.1111	0	69.079	0	36.0294	0	60	0	84.6154	0	57.5	0	52.521	0	60.4225	0	48	0	60.5263	0
7	128003989	128011393	+	NaN	1	Trim72	ENSMUSG00000042828	tripartite motif-containing 72 [Source:MGI Symbol;Acc:MGI:3612190]	1	97.2222	0	94.7368	0	94.6078	0	87.0968	0	64.8649	0	71.4286	0	58.3333	0	80.4167	0	61.3402	0	87.1212	0	82.6087	0	100	0	83.5366	0	55.9237	0	82.8829	0	71.579	0
7	130162451	133123350	-	NaN	1	Fgfr2	ENSMUSG00000030849	fibroblast growth factor receptor 2 [Source:MGI Symbol;Acc:MGI:95523]	1	46.5116	0	17.3077	0	61.6667	0	45.5556	0	28	0	15.7895	0	16.6667	0	15.8046	0	12.6543	0	16.6667	0	4.16667	0	15.8537	0	17.8715	0	34.4048	0	19.8276	0	22.3684	0
7	131308555	131322292	-	NaN	1	Cuzd1	ENSMUSG00000040205	CUB and zona pellucida-like domains 1 [Source:MGI Symbol;Acc:MGI:1202881]	1	46.5116	0	17.3077	0	61.6667	0	45.5556	0	28	0	15.7895	0	16.6667	0	15.8046	0	12.6543	0	16.6667	0	4.16667	0	15.8537	0	17.8715	0	34.4048	0	19.8276	0	22.3684	0
7	133720942	133782726	-	NaN	1	Dhx32	ENSMUSG00000030986	DEAH (Asp-Glu-Ala-His) box polypeptide 32 [Source:MGI Symbol;Acc:MGI:2141813]	1	40	0	92.8571	0	84.6154	0	28.5714	0	10.8696	0	22.2222	0	29.3103	0	20.2532	0	52.0833	0	54.5455	0	18.9655	0	44.4444	0	20.6667	0	39.0244	0	23.0303	0	30.4348	0
7	133776861	133881532	+	NaN	1	Fank1	ENSMUSG00000053111	fibronectin type 3 and ankyrin repeat domains 1 [Source:MGI Symbol;Acc:MGI:1914180]	1	40	0	92.8571	0	84.6154	0	28.5714	0	10.8696	0	22.2222	0	29.3103	0	20.2532	0	52.0833	0	54.5455	0	18.9655	0	44.4444	0	20.6667	0	39.0244	0	23.0303	0	30.4348	0
7	141874813	141918507	-	NaN	1	Tollip	ENSMUSG00000025139	toll interacting protein [Source:MGI Symbol;Acc:MGI:1891808]	1	59.4595	0	88.2353	0	86.5079	0	88	0	51.4286	0	39.0244	0	68.1452	0	51.7778	0	58.0882	0	54.8387	0	84.2105	0	39.3939	0	58.6275	0	51.2658	0	73.6559	0	67.3469	0
8	4284782	4325100	-	NaN	1	Elavl1	ENSMUSG00000040028	ELAV (embryonic lethal, abnormal vision, Drosophila)-like 1 (Hu antigen R) [Source:MGI Symbol;Acc:MGI:1100851]	1	40	0	42.8571	0	91.6667	0	77.7778	0	20.5882	0	18.9655	0	45.3488	0	81.0897	0	39.3443	0	24.2424	0	86.6667	0	84.6154	0	53.7778	0	46.3333	0	56.9672	0	53.1746	0
8	15011025	15033330	+	NaN	1	Kbtbd11	ENSMUSG00000055675	kelch repeat and BTB (POZ) domain containing 11 [Source:MGI Symbol;Acc:MGI:1922151]	1	74.4444	0	56.8627	0	62.9032	0	55.2632	0	37.2093	0	26.6667	0	42.268	0	29.3011	0	20.8995	0	65.3061	0	31.5789	0	48.0769	0	58.4239	0	48.6559	0	40.2353	0	47.7478	0
8	69610857	69625548	-	NaN	1	Zfp868	ENSMUSG00000060427	zinc finger protein 868 [Source:MGI Symbol;Acc:MGI:2142546]	1	84.4828	0	66.6667	0	90	0	75	0	57.6923	0	50	0	56.1403	0	44.8718	0	81.8182	0	95.6522	0	84.6154	0	100	0	64.2512	0	60.1449	0	70	0	63.7931	0
8	79639618	79677724	+	NaN	1	Otud4	ENSMUSG00000036990	OTU domain containing 4 [Source:MGI Symbol;Acc:MGI:1098801]	1	28.125	0	26.6667	0	64.7059	0	50	0	23.0769	0	13.1579	0	17.7305	0	22.0238	0	23.4694	0	34.375	0	31.5789	0	25	0	29.798	0	22.1014	0	23.5294	0	23.5294	0
8	81342556	82125036	+	NaN	1	Inpp4b	ENSMUSG00000037940	inositol polyphosphate-4-phosphatase, type II [Source:MGI Symbol;Acc:MGI:2158925]	1	56.25	0	62.5	0	47.7273	0	37.037	0	42.8571	0	13.3333	0	33.7553	0	23.1293	0	31.0345	0	25.9259	0	22.5	0	40	0	28.1818	0	25.5319	0	24.6212	0	23.6928	0
8	84066836	84096992	+	NaN	1	Rfx1	ENSMUSG00000031706	regulatory factor X, 1 (influences HLA class II expression) [Source:MGI Symbol;Acc:MGI:105982]	1	77.7778	0	84.7826	0	97.0588	0	65.1163	0	68.3674	0	52.7273	0	73.4007	0	48.1848	0	56.7797	0	79.1667	0	83.3333	0	71.4286	0	65.4882	0	79.0509	0	84.7222	0	75.5747	0
8	84086099	84086186	+	NaN	1	Mir709	ENSMUSG00000076144	microRNA 709 [Source:MGI Symbol;Acc:MGI:3629717]	1	77.7778	0	84.7826	0	97.0588	0	65.1163	0	68.3674	0	52.7273	0	73.4007	0	48.1848	0	56.7797	0	79.1667	0	83.3333	0	71.4286	0	65.4882	0	79.0509	0	84.7222	0	75.5747	0
8	105605229	105622194	+	NaN	1	Fam65a	ENSMUSG00000038604	family with sequence similarity 65, member A [Source:MGI Symbol;Acc:MGI:1922937]	1	73.4568	0	78.5714	0	61.6667	0	40.5405	0	46.1538	0	41.1765	0	39.1026	0	11.25	0	45.4955	0	59.0909	0	46.2963	0	66.6667	0	68.3824	0	51.5152	0	44.1176	0	45.6232	0
8	107293470	107379517	+	NaN	1	Nfat5	ENSMUSG00000003847	nuclear factor of activated T cells 5 [Source:MGI Symbol;Acc:MGI:1859333]	1	93.75	0	100	0	86.9565	0	100	0	34.5238	0	63.8889	0	86.3636	0	68.1372	0	86.6667	0	93.3333	0	90	0	86.6667	0	52.3585	0	47.6744	0	56.8182	0	51.1628	0
8	109868542	109944671	+	NaN	1	Phlpp2	ENSMUSG00000031732	PH domain and leucine rich repeat protein phosphatase 2 [Source:MGI Symbol;Acc:MGI:2444928]	1	62.9032	0	81.25	0	100	0	46.1538	0	44.4444	0	91.6667	0	33	0	32.6797	0	41.3333	0	90	0	64.7059	0	42.8571	0	43.379	0	31.982	0	48.2993	0	35.7895	0
8	111710485	111743849	-	NaN	1	Bcar1	ENSMUSG00000031955	breast cancer anti-estrogen resistance 1 [Source:MGI Symbol;Acc:MGI:108091]	1	46.1538	0	80	0	43.4783	0	19.6078	0	6.66667	0	53.8462	0	28	0	18.8119	0	23.4848	0	80	0	28.4314	0	73.3333	0	40.0585	0	18.038	0	22.2868	0	18.0556	0
9	13827716	13846541	+	NaN	1	Fam76b	ENSMUSG00000037808	family with sequence similarity 76, member B [Source:MGI Symbol;Acc:MGI:1920076]	1	29.4872	0	90.9091	0	69.2308	0	54.5455	0	30.303	0	16.6667	0	19.4444	0	20.4545	0	20.5479	0	23.0769	0	75	0	12.5	0	12.844	0	25.5102	0	25.4717	0	27.1739	0
9	21074168	21091988	-	NaN	1	Raver1	ENSMUSG00000010205	ribonucleoprotein, PTB-binding 1 [Source:MGI Symbol;Acc:MGI:1919016]	1	50	0	61.5385	0	79.1667	0	78.5714	0	31.7073	0	48.3871	0	30.6513	0	32.9082	0	42.7536	0	24.5902	0	30.5556	0	33.3333	0	41.954	0	25.4065	0	45.7471	0	48.4375	0
9	21091755	21128393	+	NaN	1	1700084C06Rik	ENSMUSG00000086016	RIKEN cDNA 1700084C06 gene [Source:MGI Symbol;Acc:MGI:1923868]	1	50	0	61.5385	0	79.1667	0	78.5714	0	31.7073	0	48.3871	0	30.6513	0	32.9082	0	42.7536	0	24.5902	0	30.5556	0	33.3333	0	41.954	0	25.4065	0	45.7471	0	48.4375	0
9	49436963	49486225	-	NaN	1	Ttc12	ENSMUSG00000040219	tetratricopeptide repeat domain 12 [Source:MGI Symbol;Acc:MGI:2444588]	1	48.8889	0	71.4286	0	85.6061	0	61.5385	0	31.25	0	60	0	23.8304	0	59.5238	0	33.6957	0	43.3333	0	24.0741	0	63.5417	0	35.2941	0	50.6579	0	49.7312	0	9.1195	0
9	55962589	55980914	-	NaN	1	Rfpl3s	ENSMUSG00000050702	RIKEN cDNA 4930563M21 gene [Source:MGI Symbol;Acc:MGI:1922508]	1	52.7778	0	57.1429	0	50	0	47.0588	0	30.7692	0	0	0	25.5208	0	34.7826	0	20.8333	0	70.8333	0	16.6667	0	20	0	26.6667	0	25	0	25.641	0	31.4103	0
9	65828930	65908794	-	NaN	1	Trip4	ENSMUSG00000032386	thyroid hormone receptor interactor 4 [Source:MGI Symbol;Acc:MGI:1928469]	1	53.0303	0	100	0	55.1724	0	77.7778	0	37.931	0	26.4706	0	27.0492	0	41.1111	0	21.3115	0	43.75	0	62.5	0	46.6667	0	50	0	39.6104	0	40.942	0	46.9388	0
9	69989466	70008317	+	NaN	1	Bnip2	ENSMUSG00000011958	BCL2/adenovirus E1B interacting protein 2 [Source:MGI Symbol;Acc:MGI:109327]	1	13.4328	0	85.7143	0	60.4167	0	52.5641	0	26.6667	0	29.6296	0	18.5185	0	21.9178	0	45.1613	0	13.0435	0	50	0	33.3333	0	25.8814	0	66.6667	0	40.5405	0	31.8182	0
9	72662557	72749842	+	NaN	1	Nedd4	ENSMUSG00000032216	neural precursor cell expressed, developmentally down-regulated 4 [Source:MGI Symbol;Acc:MGI:97297]	1	57.4074	0	62.5	0	61.5385	0	50	0	31.5789	0	23.8095	0	27.1127	0	23.8889	0	20.8333	0	52.9412	0	71.4286	0	10.7143	0	42.8385	0	35.2151	0	56	0	26.9697	0
9	74848463	74891475	+	NaN	1	Gm20649	ENSMUSG00000093662	predicted gene 20649 [Source:MGI Symbol;Acc:MGI:5313096]	1	45.7143	0	29.1667	0	46.1538	0	13.9535	0	8.13954	0	6.97674	0	2.25225	0	22.4747	0	13.5135	0	24.1135	0	9.61538	0	11.5385	0	19.0104	0	21.875	0	6.52174	0	14.0476	0
9	74861921	74891475	+	NaN	1	Onecut1	ENSMUSG00000043013	one cut domain, family member 1 [Source:MGI Symbol;Acc:MGI:1196423]	1	45.7143	0	29.1667	0	46.1538	0	13.9535	0	8.13954	0	6.97674	0	2.25225	0	22.4747	0	13.5135	0	24.1135	0	9.61538	0	11.5385	0	19.0104	0	21.875	0	6.52174	0	14.0476	0
9	83548338	83600292	+	NaN	1	Sh3bgrl2	ENSMUSG00000032261	SH3 domain binding glutamic acid-rich protein like 2 [Source:MGI Symbol;Acc:MGI:1915350]	1	75	0	80	0	40.2439	0	68.1818	0	40.5405	0	44.1176	0	29.5213	0	44.2922	0	67.6471	0	68.75	0	54.8387	0	83.3333	0	54.3478	0	52.3809	0	58.5714	0	62.5	0
9	108096023	108190384	-	NaN	1	Bsn	ENSMUSG00000032589	bassoon [Source:MGI Symbol;Acc:MGI:1277955]	1	32.5	0	45.4545	0	44.6429	0	22.9167	0	26.9231	0	2.85714	0	13.9706	0	5.7971	0	4.62963	0	28.5714	0	41.1765	0	8.69565	0	2.49042	0	43.1034	0	17.6667	0	28.6842	0
9	109875579	109893888	+	NaN	1	Cdc25a	ENSMUSG00000032477	cell division cycle 25 homolog A (S. pombe) [Source:MGI Symbol;Acc:MGI:103198]	1	30.7692	0	85.7143	0	76.4706	0	68.75	0	66.6667	0	32.1429	0	23.0263	0	22.0395	0	43.9394	0	20.9302	0	35.7143	0	100	0	36.7424	0	50	0	30.625	0	32.7778	0
10	21295979	21368889	+	NaN	1	Hbs1l	ENSMUSG00000019977	Hbs1-like (S. cerevisiae) [Source:MGI Symbol;Acc:MGI:1891704]	1	23.3333	0	63.6364	0	62.5	0	9.21053	0	4.7619	0	16.2162	0	14.8504	0	35	0	26.5625	0	23.6842	0	33.3333	0	33.3333	0	17.1091	0	22.1774	0	16.4286	0	20.0321	0
10	23104168	23349895	-	NaN	1	Eya4	ENSMUSG00000010461	eyes absent 4 homolog (Drosophila) [Source:MGI Symbol;Acc:MGI:1337104]	1	63.3333	0	93.75	0	64.2857	0	84	0	43.4783	0	65	0	57.7161	0	55.8743	0	59.0909	0	50	0	68.1818	0	77.7778	0	54.9751	0	66.3194	0	43.4641	0	57.9861	0
10	53536329	53630439	-	NaN	1	Mcm9	ENSMUSG00000058298	minichromosome maintenance complex component 9 [Source:MGI Symbol;Acc:MGI:1918817]	1	75	0	21.875	0	25.7143	0	28.125	0	0	0	2.63158	0	28.4826	0	11.8474	0	5.55556	0	9.43396	0	0	0	0	0	15.2941	0	12.0773	0	5.55556	0	26.6667	0
10	70922832	71159700	-	NaN	1	Bicc1	ENSMUSG00000014329	bicaudal C homolog 1 (Drosophila) [Source:MGI Symbol;Acc:MGI:1933388]	1	86.3636	0	77.7778	0	86.1111	0	69.4444	0	44.4444	0	62.5	0	58	0	67.5676	0	60.6061	0	81.4286	0	59.0909	0	88.4615	0	66.0959	0	61.1111	0	68.2051	0	62.5309	0
10	78170910	78185149	-	NaN	1	Pwp2	ENSMUSG00000032834	PWP2 periodic tryptophan protein homolog (yeast) [Source:MGI Symbol;Acc:MGI:1341200]	1	31.7073	0	76.4706	0	44.697	0	62.5	0	31.9444	0	50	0	29.7872	0	27.5556	0	25.1701	0	47.0588	0	30.6122	0	44.4444	0	25.0877	0	41.2281	0	30.9524	0	34.6667	0
10	78186725	78244642	-	NaN	1	Trappc10	ENSMUSG00000000374	trafficking protein particle complex 10 [Source:MGI Symbol;Acc:MGI:1336209]	1	31.7073	0	76.4706	0	44.697	0	62.5	0	31.9444	0	50	0	29.7872	0	27.5556	0	25.1701	0	47.0588	0	30.6122	0	44.4444	0	25.0877	0	41.2281	0	30.9524	0	34.6667	0
10	79716634	79736108	+	NaN	1	Hcn2	ENSMUSG00000020331	hyperpolarization-activated, cyclic nucleotide-gated K+ 2 [Source:MGI Symbol;Acc:MGI:1298210]	1	47.4359	0	89.4737	0	92.5926	0	50	0	50	0	43	0	48.7745	0	33.2281	0	47.8571	0	48.0769	0	75	0	57.4074	0	59.2369	0	56.1966	0	68.1452	0	54.968	0
10	88885992	88929505	+	NaN	1	Slc5a8	ENSMUSG00000020062	solute carrier family 5 (iodide transporter), member 8 [Source:MGI Symbol;Acc:MGI:2384916]	1	30.8824	0	50	0	52.9412	0	42.1053	0	8.69565	0	19	0	19.209	0	28.1034	0	29.0698	0	23.0769	0	11.9048	0	7.89474	0	21.5591	0	26.5957	0	32.0312	0	26.1905	0
10	127329889	127341589	-	NaN	1	Gli1	ENSMUSG00000025407	GLI-Kruppel family member GLI1 [Source:MGI Symbol;Acc:MGI:95727]	1	59.375	0	70	0	72.3404	0	45.1852	0	36.1111	0	32.1429	0	35.137	0	48.5125	0	37.4429	0	26.6667	0	50	0	39.4737	0	24.7059	0	38.5057	0	26.9737	0	32.1612	0
11	20201432	20226856	+	NaN	1	Rab1	ENSMUSG00000020149	RAB1, member RAS oncogene family [Source:MGI Symbol;Acc:MGI:97842]	1	40	0	42.8571	0	46.6667	0	23.8095	0	18	0	0	0	14.7541	0	12.8788	0	14.7059	0	19.0476	0	60	0	66.6667	0	14.2361	0	29.4118	0	25	0	18.3908	0
11	33117430	33147400	-	NaN	1	Fgf18	ENSMUSG00000057967	fibroblast growth factor 18 [Source:MGI Symbol;Acc:MGI:1277980]	1	46.9697	0	78.5714	0	55.3672	0	60.7143	0	30	0	44.7368	0	39.1954	0	35.1754	0	50.8333	0	36.9565	0	47.8261	0	38.8889	0	37.193	0	49.1398	0	35.8466	0	35.1852	0
11	53519257	53549565	+	NaN	1	Sept8	ENSMUSG00000018398	septin 8 [Source:MGI Symbol;Acc:MGI:894310]	1	56.8376	0	86.5385	0	61.2903	0	70	0	52	0	34.7826	0	51.4368	0	56.9182	0	42.9487	0	35.2273	0	15.7895	0	36.6667	0	46.282	0	39.548	0	17.5	0	30.7796	0
11	65688243	65788297	-	NaN	1	Map2k4	ENSMUSG00000033352	mitogen-activated protein kinase kinase 4 [Source:MGI Symbol;Acc:MGI:1346869]	1	37.5	0	80.5556	0	81.4815	0	66.6667	0	18.1818	0	57.1429	0	45	0	54.1667	0	41.3793	0	34.375	0	47.3684	0	25	0	38.3085	0	73.5294	0	55.5556	0	43.9655	0
11	69343273	69369406	-	NaN	1	Chd3	ENSMUSG00000018474	chromodomain helicase DNA binding protein 3 [Source:MGI Symbol;Acc:MGI:1344395]	1	2.94118	0	61.7647	0	25	0	21.4286	0	3.125	0	0	0	0	0	4.16667	0	0	0	41.0256	0	45.4545	0	NaN	0	5.60472	0	11.7647	0	1.85185	0	3.7037	0
11	69364019	69369408	+	NaN	1	Gm17305	ENSMUSG00000091095	predicted gene, 17305 [Source:MGI Symbol;Acc:MGI:4936939]	1	2.94118	0	61.7647	0	25	0	21.4286	0	3.125	0	0	0	0	0	4.16667	0	0	0	41.0256	0	45.4545	0	NaN	0	5.60472	0	11.7647	0	1.85185	0	3.7037	0
11	69995777	70000009	+	NaN	1	Phf23	ENSMUSG00000018572	PHD finger protein 23 [Source:MGI Symbol;Acc:MGI:1925496]	1	85.7143	0	100	0	58.3333	0	86.3636	0	36	0	59.6774	0	56.5217	0	48.0392	0	64.2857	0	42.8571	0	42.8571	0	55.5556	0	46.0784	0	47.0588	0	51.1111	0	57.4468	0
11	71007164	71019841	-	NaN	1	Derl2	ENSMUSG00000018442	Der1-like domain family, member 2 [Source:MGI Symbol;Acc:MGI:2151483]	1	72	0	60	0	92	0	57.1429	0	38.6364	0	16.6667	0	48.8095	0	38.806	0	44.898	0	42.8571	0	100	0	50	0	53.125	0	50	0	33.79	0	39.1813	0
11	74925823	75164448	+	NaN	1	Smg6	ENSMUSG00000038290	Smg-6 homolog, nonsense mediated mRNA decay factor (C. elegans) [Source:MGI Symbol;Acc:MGI:2144117]	1	95	0	90.3226	0	82.9787	0	75	0	52.2727	0	65	0	39.2694	0	63.6364	0	58.1633	0	46.5517	0	92	0	100	0	54.065	0	56.8966	0	56.7164	0	76.9231	0
11	103821782	103954056	-	NaN	1	Nsf	ENSMUSG00000034187	N-ethylmaleimide sensitive fusion protein [Source:MGI Symbol;Acc:MGI:104560]	1	73.6842	0	77.7778	0	71.4286	0	31.8182	0	28.5714	0	27.2727	0	32.0833	0	9.70149	0	29.3939	0	69.2308	0	25	0	NaN	0	35.8757	0	13.3333	0	50	0	12.5556	0
11	116434094	116439077	+	NaN	1	Fam100b	ENSMUSG00000050628	family with sequence similarity 100, member B [Source:MGI Symbol;Acc:MGI:1914635]	1	0	0	70.8333	0	56.5217	0	14.8148	0	12.5	0	17.6471	0	4.16667	0	8.88889	0	17.0455	0	24.2424	0	0	0	14.2857	0	4.23729	0	22	0	9.67742	0	10.6061	0
11	116803062	116828046	-	NaN	1	Mxra7	ENSMUSG00000020814	matrix-remodelling associated 7 [Source:MGI Symbol;Acc:MGI:1914872]	1	79.6748	0	78.0488	0	86.25	0	69.697	0	43.9394	0	45.7143	0	57.0312	0	37.3571	0	38.0556	0	61.25	0	62.7273	0	41.2281	0	64.7588	0	62.8049	0	73.1111	0	64.8198	0
11	121451949	121617164	+	NaN	1	Tbcd	ENSMUSG00000039230	tubulin-specific chaperone d [Source:MGI Symbol;Acc:MGI:1919686]	1	87.931	0	90	0	78.2609	0	43.2432	0	59.2593	0	57.5758	0	50	0	37.5	0	41.5254	0	73.3333	0	95.2381	0	95	0	56.25	0	43.75	0	45.8333	0	55.2381	0
13	12565883	12609526	+	NaN	1	Ero1lb	ENSMUSG00000057069	ERO1-like beta (S. cerevisiae) [Source:MGI Symbol;Acc:MGI:1914725]	1	84.2105	0	51.4286	0	46.6667	0	66.6667	0	20.8333	0	39.2857	0	23.494	0	32.7273	0	25	0	39.5349	0	38.0952	0	53.8462	0	22.1122	0	34.5238	0	42.0513	0	33.8624	0
13	20090507	20608353	+	NaN	1	Elmo1	ENSMUSG00000041112	engulfment and cell motility 1, ced-12 homolog (C. elegans) [Source:MGI Symbol;Acc:MGI:2153044]	1	52.7778	0	58.8235	0	75	0	66.6667	0	20	0	52.3809	0	50	0	41.6667	0	46.1905	0	53.125	0	28.2609	0	24	0	47.1393	0	51.6964	0	45.5729	0	58.4906	0
13	24582189	24733816	+	NaN	1	Fam65b	ENSMUSG00000036006	family with sequence similarity 65, member B [Source:MGI Symbol;Acc:MGI:2444879]	1	68.5714	0	73.3333	0	65.7143	0	61.3636	0	44.6808	0	38.7097	0	37.3913	0	52.9412	0	40.8163	0	70	0	52.2727	0	38.2353	0	49.4048	0	46.7213	0	36.3184	0	40.4762	0
13	24751845	24761923	-	NaN	1	Gmnn	ENSMUSG00000006715	geminin [Source:MGI Symbol;Acc:MGI:1927344]	1	78.2609	0	90	0	60	0	64.5161	0	29.1667	0	15.7895	0	55.102	0	48.4848	0	32.8571	0	88.8889	0	32.1429	0	66.6667	0	20	0	46.7742	0	34.0278	0	49.0909	0
13	54458837	54468849	-	NaN	1	Thoc3	ENSMUSG00000025872	THO complex 3 [Source:MGI Symbol;Acc:MGI:1920916]	1	77.5862	0	80.6452	0	69.7917	0	71.0145	0	34.5455	0	69.2308	0	49.2308	0	40.2299	0	58.8889	0	53.3333	0	39.4737	0	71.4286	0	59.4937	0	72.5	0	46.2687	0	63.0769	0
13	56703010	56742377	+	NaN	1	Smad5	ENSMUSG00000021540	MAD homolog 5 (Drosophila) [Source:MGI Symbol;Acc:MGI:1328787]	1	80.6452	0	83.3333	0	58.6207	0	60.8696	0	43.4783	0	45.4545	0	55.7692	0	36	0	44.4309	0	76.8116	0	50	0	83.3333	0	43.1373	0	54.8148	0	42.5641	0	55.6667	0
13	73604002	73620639	+	NaN	1	Clptm1l	ENSMUSG00000021610	CLPTM1-like [Source:MGI Symbol;Acc:MGI:2442892]	1	94.7368	0	87.5	0	84.6154	0	46.6667	0	20.8333	0	82.6087	0	37.0833	0	48.2222	0	46.2121	0	28.9855	0	34.8837	0	95.2381	0	66.5584	0	47.4026	0	50.7463	0	45.7317	0
13	92487108	92530868	-	NaN	1	Zfyve16	ENSMUSG00000021706	zinc finger, FYVE domain containing 16 [Source:MGI Symbol;Acc:MGI:2145181]	1	57.1429	0	92.3077	0	38.2353	0	80	0	15.9091	0	42.1053	0	46.5753	0	43.1034	0	50	0	100	0	85.7143	0	100	0	47.0149	0	46.5116	0	51.25	0	57.6923	0
13	98263158	98274750	+	NaN	1	Ankra2	ENSMUSG00000021661	ankyrin repeat, family A (RFXANK-like), 2 [Source:MGI Symbol;Acc:MGI:1915808]	1	76.9231	0	100	0	81.3726	0	70.5882	0	55.5556	0	75	0	41.0959	0	69.8113	0	63.1579	0	84.6154	0	92.3077	0	88.2353	0	62.9032	0	57.7778	0	65.3333	0	66	0
13	100496507	100552718	-	NaN	1	Ocln	ENSMUSG00000021638	occludin [Source:MGI Symbol;Acc:MGI:106183]	1	72.3684	0	59.2593	0	30.4348	0	26.6667	0	21.7391	0	12.5	0	25	0	30.9524	0	27.9661	0	55.8824	0	28.5714	0	36.8421	0	40	0	33.6066	0	34.5455	0	36.7089	0
14	11553532	12242041	+	NaN	1	Ptprg	ENSMUSG00000021745	protein tyrosine phosphatase, receptor type, G [Source:MGI Symbol;Acc:MGI:97814]	1	64.5161	0	79.5455	0	66.6667	0	85.7143	0	44	0	46.7742	0	57.483	0	62.9032	0	52.0833	0	20.4545	0	56.25	0	73.2143	0	47.1264	0	43.75	0	45.3901	0	56.0284	0
14	57642077	57758388	-	NaN	1	Lats2	ENSMUSG00000021959	large tumor suppressor 2 [Source:MGI Symbol;Acc:MGI:1354386]	1	43.2292	0	86.6667	0	57.1429	0	28	0	15.6863	0	43.9394	0	27.1618	0	37.7617	0	33.8164	0	6.25	0	10.9756	0	19.2308	0	13.9847	0	39.3976	0	13.5135	0	15.0794	0
14	57697809	57697937	+	NaN	1	SNORA65	ENSMUSG00000064525	Small nucleolar RNA SNORA65 [Source:RFAM;Acc:RF00302]	1	43.2292	0	86.6667	0	57.1429	0	28	0	15.6863	0	43.9394	0	27.1618	0	37.7617	0	33.8164	0	6.25	0	10.9756	0	19.2308	0	13.9847	0	39.3976	0	13.5135	0	15.0794	0
14	59647531	60197179	-	NaN	1	Atp8a2	ENSMUSG00000021983	ATPase, aminophospholipid transporter-like, class I, type 8A, member 2 [Source:MGI Symbol;Acc:MGI:1354710]	1	39.2045	0	39.2857	0	39.2857	0	45.3488	0	16.129	0	15.7143	0	25.1029	0	20.0521	0	11.9697	0	27.7778	0	44.4444	0	42.1053	0	14.0244	0	27.9874	0	27.5253	0	13.0952	0
14	59721950	59722024	+	NaN	1	AC123534.1	ENSMUSG00000093911	No description	1	39.2045	0	39.2857	0	39.2857	0	45.3488	0	16.129	0	15.7143	0	25.1029	0	20.0521	0	11.9697	0	27.7778	0	44.4444	0	42.1053	0	14.0244	0	27.9874	0	27.5253	0	13.0952	0
15	5206661	5244187	-	NaN	1	Ptger4	ENSMUSG00000039942	prostaglandin E receptor 4 (subtype EP4) [Source:MGI Symbol;Acc:MGI:104311]	1	31.1111	0	75	0	30	0	56.6667	0	47.0588	0	16.6667	0	25.3333	0	15.9804	0	23.3333	0	36	0	32	0	71.4286	0	25.5892	0	26.5625	0	44.5578	0	30.1587	0
15	7206120	7398395	-	NaN	1	Egflam	ENSMUSG00000042961	EGF-like, fibronectin type III and laminin G domains [Source:MGI Symbol;Acc:MGI:2146149]	1	61.9048	0	41.6667	0	40	0	52.9412	0	0	0	26.6667	0	21.0753	0	29.7143	0	24.2424	0	25	0	0	0	5.55556	0	23.6111	0	39.6552	0	20.1149	0	19.0476	0
15	9578193	9748868	-	NaN	1	Spef2	ENSMUSG00000072663	sperm flagellar 2 [Source:MGI Symbol;Acc:MGI:2443727]	1	88.2353	0	60	0	80	0	47.5	0	41.6667	0	23.8095	0	55.2511	0	52.6316	0	56.8966	0	54.1667	0	50	0	44.4444	0	68.254	0	58.6957	0	62.7976	0	48.5075	0
15	12808177	12824657	-	NaN	1	6030458C11Rik	ENSMUSG00000022195	RIKEN cDNA 6030458C11 gene [Source:MGI Symbol;Acc:MGI:1925127]	1	85	0	10	0	72.7273	0	87.5	0	19.4444	0	42.8571	0	33.3333	0	31.4286	0	15.0794	0	25	0	63.6364	0	45.3125	0	19.3056	0	28.3582	0	45.098	0	28.5714	0
15	58933810	58939489	+	NaN	1	Ndufb9	ENSMUSG00000022354	NADH dehydrogenase (ubiquinone) 1 beta subcomplex, 9 [Source:MGI Symbol;Acc:MGI:1913468]	1	80	0	95.4545	0	75	0	96.6667	0	45.4545	0	70.9677	0	75.3571	0	62.0915	0	65.942	0	86.4865	0	100	0	52.6316	0	67.7083	0	93.5	0	85.3658	0	64.6154	0
15	65787034	65873816	+	NaN	1	Efr3a	ENSMUSG00000015002	EFR3 homolog A (S. cerevisiae) [Source:MGI Symbol;Acc:MGI:1923990]	1	65.3846	0	69.2308	0	84.6154	0	76.1905	0	46.1538	0	50	0	42.5	0	46.6049	0	41.0448	0	64	0	57.1429	0	70.8333	0	44.0351	0	36.6667	0	49.1803	0	28.9377	0
15	68928420	69093512	+	NaN	1	Khdrbs3	ENSMUSG00000022332	KH domain containing, RNA binding, signal transduction associated 3 [Source:MGI Symbol;Acc:MGI:1313312]	1	36.7347	0	54.5455	0	43.1034	0	38.5965	0	21.1538	0	11.1111	0	20.5761	0	12.8623	0	36.3208	0	4	0	3.84615	0	25	0	11.5591	0	31.6425	0	15.5797	0	23.0769	0
15	79690895	79721478	+	NaN	1	Gtpbp1	ENSMUSG00000042535	GTP binding protein 1 [Source:MGI Symbol;Acc:MGI:109443]	1	38.6364	0	100	0	92.1875	0	75.6757	0	35.2941	0	54.8387	0	50	0	39.1304	0	69.0476	0	64.7059	0	44.7368	0	56.6667	0	45.1754	0	57.1429	0	66.9492	0	43.6147	0
15	79692502	79692625	+	NaN	1	n-R5s40	ENSMUSG00000064409	nuclear encoded rRNA 5S 40 [Source:MGI Symbol;Acc:MGI:4421885]	1	38.6364	0	100	0	92.1875	0	75.6757	0	35.2941	0	54.8387	0	50	0	39.1304	0	69.0476	0	64.7059	0	44.7368	0	56.6667	0	45.1754	0	57.1429	0	66.9492	0	43.6147	0
15	98708207	98723326	+	NaN	1	Ccdc65	ENSMUSG00000003354	coiled-coil domain containing 65 [Source:MGI Symbol;Acc:MGI:2146001]	1	99.2754	0	100	0	97.2222	0	95.6522	0	58.6022	0	50	0	50.7083	0	41.4179	0	54.8023	0	76	0	70.4545	0	45.4545	0	41.8165	0	44.863	0	50.4831	0	42.674	0
15	99422035	99457748	-	NaN	1	Nckap5l	ENSMUSG00000023009	NCK-associated protein 5-like [Source:MGI Symbol;Acc:MGI:3609653]	1	59.1667	0	43.5897	0	32.8571	0	68.8406	0	28.5714	0	22.2222	0	31.5556	0	42.7632	0	21.3889	0	36.6667	0	28	0	34.3434	0	21.134	0	25.625	0	25	0	21.8905	0
16	32985854	33108601	-	NaN	1	Gm17106	ENSMUSG00000078489	predicted gene 17106 [Source:MGI Symbol;Acc:MGI:4937933]	1	86.9565	0	88.3333	0	95.4545	0	100	0	54.8387	0	77.0833	0	75.5708	0	72.7169	0	70.8571	0	75.8064	0	83.3333	0	65.625	0	81.1508	0	72.7778	0	77.9762	0	82.2034	0
16	33062521	33127695	+	NaN	1	Lmln	ENSMUSG00000022802	leishmanolysin-like (metallopeptidase M8 family) [Source:MGI Symbol;Acc:MGI:2444736]	1	86.9565	0	88.3333	0	95.4545	0	100	0	54.8387	0	77.0833	0	75.5708	0	72.7169	0	70.8571	0	75.8064	0	83.3333	0	65.625	0	81.1508	0	72.7778	0	77.9762	0	82.2034	0
16	33105361	33105445	+	NaN	1	Mir1947	ENSMUSG00000088860	microRNA 1947 [Source:MGI Symbol;Acc:MGI:3837018]	1	86.9565	0	88.3333	0	95.4545	0	100	0	54.8387	0	77.0833	0	75.5708	0	72.7169	0	70.8571	0	75.8064	0	83.3333	0	65.625	0	81.1508	0	72.7778	0	77.9762	0	82.2034	0
16	43762221	43822932	+	NaN	1	Drd3	ENSMUSG00000022705	dopamine receptor D3 [Source:MGI Symbol;Acc:MGI:94925]	1	90.625	0	80.9524	0	92.6829	0	79.6296	0	52.9412	0	77.9762	0	60.0529	0	62.5	0	75	0	26.9231	0	31.0811	0	40.8333	0	13.7446	0	31.5657	0	9.9359	0	16.276	0
16	93683215	93690990	+	NaN	1	Cbr3	ENSMUSG00000022947	carbonyl reductase 3 [Source:MGI Symbol;Acc:MGI:1309992]	1	40.9091	0	75	0	56.1905	0	81.8182	0	43.0233	0	21.4286	0	17.3423	0	18	0	30.303	0	6.06061	0	6.25	0	29.1667	0	4.06977	0	0	0	2.77778	0	6.25	0
17	6738041	6782784	-	NaN	1	Ezr	ENSMUSG00000052397	ezrin [Source:MGI Symbol;Acc:MGI:98931]	1	27.9412	0	23.0769	0	40.9091	0	38.8889	0	8.62069	0	5.88235	0	16.8462	0	9.52381	0	17.4242	0	9.67742	0	33.3333	0	5.88235	0	7.28155	0	10.119	0	10.1562	0	5.74713	0
17	26715650	26776635	+	NaN	1	A930001N09Rik	ENSMUSG00000048249	RIKEN cDNA A930001N09 gene [Source:MGI Symbol;Acc:MGI:1924378]	1	66.6667	0	100	0	84.2105	0	100	0	72.7273	0	50	0	51.9231	0	54.4118	0	61.6667	0	63.6364	0	59.0909	0	80	0	58.8235	0	50	0	63.3333	0	62.8205	0
17	33360507	33394641	-	NaN	1	Zfp101	ENSMUSG00000055240	zinc finger protein 101 [Source:MGI Symbol;Acc:MGI:107547]	1	87.5	0	55	0	81.25	0	65.7407	0	68.421	0	37.037	0	57.9104	0	48.3051	0	44.7917	0	74.0741	0	88.4615	0	45.7143	0	64.6104	0	56.4103	0	62.1891	0	55.9211	0
17	49456022	49564337	-	NaN	1	Daam2	ENSMUSG00000040260	dishevelled associated activator of morphogenesis 2 [Source:MGI Symbol;Acc:MGI:1923691]	1	61.5942	0	57.1429	0	69.6078	0	32.4324	0	34.375	0	27.6042	0	21.5278	0	24.3961	0	38.0376	0	39.0476	0	38.7097	0	35.5263	0	34.7619	0	46.9048	0	43.379	0	57	0
17	64600736	64755110	+	NaN	1	Man2a1	ENSMUSG00000024085	mannosidase 2, alpha 1 [Source:MGI Symbol;Acc:MGI:104669]	1	46.1538	0	42.8571	0	50	0	69.0476	0	15.625	0	27.5	0	28.0702	0	25.1543	0	21.7391	0	9.52381	0	25	0	NaN	0	13.1773	0	16.6667	0	12.4498	0	12.0513	0
17	72918305	72941942	+	NaN	1	Lbh	ENSMUSG00000024063	limb-bud and heart [Source:MGI Symbol;Acc:MGI:1925139]	1	55.8824	0	55.0725	0	52.3256	0	38.4615	0	22.5806	0	33.75	0	25.7778	0	28.8406	0	28.0128	0	26.4706	0	40.404	0	14.2857	0	30.4739	0	36.5385	0	23.8462	0	25.7246	0
17	78508063	78627409	+	NaN	1	Vit	ENSMUSG00000024076	vitrin [Source:MGI Symbol;Acc:MGI:1921449]	1	69.5122	0	54.321	0	70.2703	0	50	0	28.0488	0	34.6154	0	52.6337	0	47.1354	0	31.3433	0	84.6154	0	63.4615	0	62.5	0	61.5385	0	67.5926	0	62.0482	0	58.5714	0
17	80580512	80728093	-	NaN	1	Map4k3	ENSMUSG00000024242	mitogen-activated protein kinase kinase kinase kinase 3 [Source:MGI Symbol;Acc:MGI:2154405]	1	84.2105	0	83.3333	0	58.3333	0	81.8182	0	51.2195	0	69.2308	0	39.2157	0	46.124	0	42.8571	0	94.4444	0	94.4444	0	53.3333	0	36.5991	0	35.0746	0	62.5	0	34.2593	0
18	6435951	6516108	-	NaN	1	Epc1	ENSMUSG00000024240	enhancer of polycomb homolog 1 (Drosophila) [Source:MGI Symbol;Acc:MGI:1278322]	1	93.75	0	39.3939	0	50	0	83.3333	0	59.0909	0	24.1379	0	39.071	0	44.1667	0	30.4348	0	51.8519	0	29.4118	0	100	0	29.6296	0	29.4118	0	50	0	43.75	0
18	12128850	12157367	+	NaN	1	Riok3	ENSMUSG00000024404	RIO kinase 3 (yeast) [Source:MGI Symbol;Acc:MGI:1914128]	1	100	0	55.5556	0	72.7273	0	33.3333	0	25	0	46.1538	0	35.7843	0	47.3684	0	47.7273	0	26.1905	0	100	0	36	0	38.4615	0	39.3082	0	21.4612	0	40.2985	0
18	12189693	12236400	-	NaN	1	Npc1	ENSMUSG00000024413	Niemann Pick type C1 [Source:MGI Symbol;Acc:MGI:1097712]	1	48.2759	0	36.6667	0	64.2857	0	65.2174	0	25	0	30.303	0	25.3165	0	30.8333	0	23.6842	0	22.2222	0	25.9259	0	34.2857	0	40.1786	0	21.9697	0	23.75	0	28.5714	0
18	13687013	13972733	-	NaN	1	Zfp521	ENSMUSG00000024420	zinc finger protein 521 [Source:MGI Symbol;Acc:MGI:95459]	1	70	0	72	0	71.4286	0	79.4118	0	73.913	0	52.3809	0	42.931	0	34.2857	0	60.8696	0	22.4138	0	20	0	47.3684	0	13.8211	0	12.0915	0	16.3043	0	20.2899	0
18	24653691	24701556	+	NaN	1	Mocos	ENSMUSG00000039616	molybdenum cofactor sulfurase [Source:MGI Symbol;Acc:MGI:1915841]	1	41.3043	0	68.75	0	68.5185	0	50	0	25	0	19.0476	0	35.6322	0	39.3939	0	32.7333	0	34.4828	0	45.1613	0	34.375	0	42.8125	0	54.717	0	46.2121	0	36.1905	0
18	35562158	35592045	+	NaN	1	Matr3	ENSMUSG00000037236	matrin 3 [Source:MGI Symbol;Acc:MGI:1298379]	1	76	0	85.7143	0	82.1429	0	70	0	37.5	0	61.5385	0	58.9461	0	52.7273	0	50	0	76.6667	0	44.7368	0	55.1724	0	59.4355	0	65.0538	0	55.4794	0	52.8369	0
18	67464849	67480581	+	NaN	1	Slmo1	ENSMUSG00000024530	slowmo homolog 1 (Drosophila) [Source:MGI Symbol;Acc:MGI:2442865]	1	41.4286	0	51.5152	0	58.4906	0	56.25	0	47.2222	0	25	0	23.5043	0	27.3684	0	27.7174	0	22.2222	0	29.1667	0	21.875	0	19.3299	0	24.1071	0	30.6225	0	31.6092	0
18	69344146	69687967	+	NaN	1	Tcf4	ENSMUSG00000053477	transcription factor 4 [Source:MGI Symbol;Acc:MGI:98506]	1	58.3333	0	71.4286	0	88.8889	0	64.3939	0	32.6923	0	37.8378	0	40.3292	0	52.6923	0	77.4194	0	0	0	13.6364	0	37.8205	0	12.9762	0	32.0707	0	16.7241	0	7.14286	0
18	74268272	74282685	+	NaN	1	Mbd1	ENSMUSG00000024561	methyl-CpG binding domain protein 1 [Source:MGI Symbol;Acc:MGI:1333811]	1	71.1111	0	100	0	60.7143	0	93.1034	0	57.1429	0	64.2857	0	62.069	0	37.069	0	58	0	85.1852	0	68.75	0	30.7692	0	52.4561	0	59.1667	0	54.4444	0	52.0548	0
19	3896050	3907133	-	NaN	1	Tcirg1	ENSMUSG00000001750	T cell, immune regulator 1, ATPase, H+ transporting, lysosomal V0 protein A3 [Source:MGI Symbol;Acc:MGI:1350931]	1	45.2991	0	42.3077	0	54.5455	0	28.0702	0	21.1538	0	25.7576	0	14.9206	0	20.8333	0	11.9048	0	31.25	0	36.6667	0	16.6667	0	18.3877	0	25.3205	0	10	0	21.5698	0
19	6341135	6355615	+	NaN	1	Map4k2	ENSMUSG00000024948	mitogen-activated protein kinase kinase kinase kinase 2 [Source:MGI Symbol;Acc:MGI:1346883]	1	100	0	100	0	93.1034	0	48	0	100	0	63.3333	0	50	0	37.7358	0	53.125	0	91.3043	0	61.6667	0	90	0	48.1401	0	95.5556	0	65.3846	0	53.5311	0
19	6384399	6398459	+	NaN	1	Pygm	ENSMUSG00000032648	muscle glycogen phosphorylase [Source:MGI Symbol;Acc:MGI:97830]	1	81.25	0	93.75	0	88.0952	0	87.5	0	48	0	34	0	18.5897	0	66.4384	0	52.8846	0	68.5714	0	61.5385	0	56	0	39.45	0	44.4444	0	33.6207	0	22.8889	0
19	24294794	24555872	-	NaN	1	Pip5k1b	ENSMUSG00000024867	phosphatidylinositol-4-phosphate 5-kinase, type 1 beta [Source:MGI Symbol;Acc:MGI:107930]	1	43.8597	0	58.9286	0	41.3194	0	34.6154	0	30.4348	0	10.9375	0	25.8814	0	19.2857	0	15.1923	0	32.8125	0	25	0	31.8182	0	30.6667	0	24.7354	0	22.2222	0	20.3846	0
19	41981763	42034641	+	NaN	1	Ubtd1	ENSMUSG00000025171	ubiquitin domain containing 1 [Source:MGI Symbol;Acc:MGI:2385092]	1	59.2593	0	68.421	0	57.1429	0	41.6667	0	24.3902	0	44	0	29.0675	0	33.0189	0	40.2439	0	8.33333	0	55.5556	0	45	0	30.2682	0	13.6364	0	66.6667	0	40	0
19	52991183	53038633	-	NaN	1	Xpnpep1	ENSMUSG00000025027	X-prolyl aminopeptidase (aminopeptidase P) 1, soluble [Source:MGI Symbol;Acc:MGI:2180003]	1	65.9091	0	85.2941	0	70	0	100	0	58.5714	0	50	0	62.1429	0	61.5819	0	50	0	47.3684	0	54	0	58.8235	0	59.2262	0	57.9096	0	61.9565	0	53.0651	0
X	47809368	47892974	-	NaN	1	Smarca1	ENSMUSG00000031099	SWI/SNF related, matrix associated, actin dependent regulator of chromatin, subfamily a, member 1 [Source:MGI Symbol;Acc:MGI:1935127]	1	47.3684	0	66.6667	0	37.5	0	59.5238	0	7.14286	0	30.4348	0	36.7241	0	31.2169	0	18.4783	0	58.3333	0	35	0	34.375	0	31.592	0	38.2576	0	36.5497	0	22	0
X	75785654	75875182	-	NaN	1	Pls3	ENSMUSG00000016382	plastin 3 (T-isoform) [Source:MGI Symbol;Acc:MGI:104807]	1	96.1905	0	95.8333	0	80.3571	0	93.3333	0	75	0	63.6364	0	75	0	70.4861	0	71.7054	0	55	0	61.2903	0	81.579	0	64.0693	0	54.3056	0	51.164	0	68.6274	0
X	82948870	85206141	+	NaN	1	Dmd	ENSMUSG00000045103	dystrophin, muscular dystrophy [Source:MGI Symbol;Acc:MGI:94909]	1	55.3571	0	75	0	50	0	80	0	42.8571	0	45.8333	0	30.5303	0	41.6667	0	21.4286	0	30.7692	0	14.2857	0	23.0769	0	36.2963	0	14.7436	0	27.3148	0	37.7778	0
X	94028854	94099304	+	NaN	1	Gm14798	ENSMUSG00000087640	predicted gene 14798 [Source:MGI Symbol;Acc:MGI:3705098]	1	74.537	0	62.5	0	76.6667	0	70.5882	0	25	0	30	0	40.1639	0	64.9123	0	52.6042	0	66.6667	0	76.4706	0	37.8788	0	47.8125	0	53.2258	0	50	0	39.7436	0
X	94074631	94123702	-	NaN	1	Zfx	ENSMUSG00000079509	zinc finger protein X-linked [Source:MGI Symbol;Acc:MGI:99211]	1	74.537	0	62.5	0	76.6667	0	70.5882	0	25	0	30	0	40.1639	0	64.9123	0	52.6042	0	66.6667	0	76.4706	0	37.8788	0	47.8125	0	53.2258	0	50	0	39.7436	0
X	159414572	159498757	+	NaN	1	Mtap7d2	ENSMUSG00000041020	MAP7 domain containing 2 [Source:MGI Symbol;Acc:MGI:1917474]	1	68.75	0	50	0	53.75	0	53.8462	0	38.4615	0	25	0	33.5859	0	29.1975	0	30.3704	0	15.625	0	26	0	12.8205	0	14.1304	0	21.4286	0	6.75287	0	24.6324	0
