# Supplementary material for: Genome-wide assessment of DNA methylation in mouse oocytes reveals effects associated with in vitro growth, superovulation, and sexual maturity
Source: Clin Epigenetics. 2019 Dec 19;11:197. doi: 10.1186/s13148-019-0794-y (PMC6923880; doi:10.1186/s13148-019-0794-y)
Supplement: Supplementary file 12 — Additional file 12: Table S5. Differentially hypomethylated tiles (n=110) and hypermethylated tiles (n=455) with more than 20% methylation difference in SOA compared to IV. Each tile contains information about the genome location, overlapping gene, Ensembl ID, gene description and methylation percentage in each sample. Differentially methylated CGIs between SOA and IV (n=60). [file 13148_2019_794_MOESM12_ESM.xlsx]

## Sheet: Hypomethylation 20% SOA vs IV
Additional file 12: Table S5. Differentially hypomethylated tiles (n=110) with more than 20% methylation difference in SOA compared to IV. Each tile contains information about the genome location, overlapping gene, Ensembl ID, gene description and methylation percentage in each sample.
Probe	Chromosome	Start	End	Probe Strand	Feature	ID	Description	Feature Strand	Type	Feature Orientation	Distance	Difference	IFC	SO	SOA	IV
Chr1:30996128-31007649	1	30996128	31007649	+	Gm5699	ENSMUSG00000087346	predicted gene 5699 [Source:MGI Symbol;Acc:MGI:3648192]	-	gene	overlapping	0	32.6891	35.6052	26.0523	21.5832	54.2723
Chr1:34432457-34435170	1	34432457	34435170	+	Mir5103	ENSMUSG00000092852	microRNA 5103 [Source:MGI Symbol;Acc:MGI:4950423]	-	gene	overlapping	0	21.9017	40.9761	46.6335	27.6451	49.5468
Chr1:34473372-34483132	1	34473372	34483132	+	Ptpn18	ENSMUSG00000026126	protein tyrosine phosphatase, non-receptor type 18 [Source:MGI Symbol;Acc:MGI:108410]	+	gene	overlapping	0	24.2951	41.8799	53.0566	30.4843	54.7794
Chr1:58446049-58454448	1	58446049	58454448	+	Nif3l1	ENSMUSG00000026036	Ngg1 interacting factor 3-like 1 (S. pombe) [Source:MGI Symbol;Acc:MGI:1929485]	+	gene	overlapping	0	21.0396	29.2127	32.0363	24.9774	46.017
Chr1:67435674-67451065	1	67435674	67451065	+	null					Not found	0	28.1035	34.7452	24.1524	19.6607	47.7642
Chr1:76064456-76074883	1	76064456	76074883	+	null					Not found	0	20.3868	36.3976	41.8695	31.1533	51.5401
Chr1:91729850-91739732	1	91729850	91739732	+	null					Not found	0	23.0148	23.3694	33.8407	26.4997	49.5145
Chr1:98590762-98600811	1	98590762	98600811	+	null					Not found	0	27.5394	52.2366	52.9232	39.8654	67.4048
Chr1:131245188-131249698	1	131245188	131249698	+	Rassf5	ENSMUSG00000026430	Ras association (RalGDS/AF-6) domain family member 5 [Source:MGI Symbol;Acc:MGI:1926375]	-	gene	overlapping	0	25.023	48.7441	31.1356	31.2795	56.3025
Chr1:164533317-164542117	1	164533317	164542117	+	null					Not found	0	21.8786	26.1111	19.7326	14.8903	36.7689
Chr1:177703588-177718712	1	177703588	177718712	+	null					Not found	0	24.831	56.8375	48.574	34.7847	59.6158
Chr1:182775950-182782301	1	182775950	182782301	+	Susd4	ENSMUSG00000038576	sushi domain containing 4 [Source:MGI Symbol;Acc:MGI:2138351]	+	gene	overlapping	0	21.8357	49.4213	50.1702	34.4285	56.2642
Chr2:20177480-20186760	2	20177480	20186760	+	Etl4	ENSMUSG00000036617	enhancer trap locus 4 [Source:MGI Symbol;Acc:MGI:95454]	+	gene	overlapping	0	23.1103	31.0119	NaN	22.6512	45.7615
Chr2:26906682-26910661	2	26906682	26910661	+	Med22	ENSMUSG00000015776	mediator complex subunit 22 [Source:MGI Symbol;Acc:MGI:98446]	-	gene	overlapping	0	22.2067	39.071	42.6677	28.3987	50.6054
Chr2:30171742-30173914	2	30171742	30173914	+	Endog	ENSMUSG00000015337	endonuclease G [Source:MGI Symbol;Acc:MGI:1261433]	+	gene	overlapping	0	23.3085	44.9001	50.2878	32.7416	56.0501
Chr2:37793197-37794424	2	37793197	37794424	+	Crb2	ENSMUSG00000035403	crumbs homolog 2 (Drosophila) [Source:MGI Symbol;Acc:MGI:2679260]	+	gene	overlapping	0	27.1598	8.39222	2.02453	4.99005	32.1499
Chr2:79603653-79619459	2	79603653	79619459	+	null					Not found	0	22.4018	47.5417	53.8756	33.9814	56.3831
Chr2:125776908-125782722	2	125776908	125782722	+	Secisbp2l	ENSMUSG00000035093	SECIS binding protein 2-like [Source:MGI Symbol;Acc:MGI:1917604]	-	gene	overlapping	0	26.9564	37.959	52.0852	30.867	57.8234
Chr2:138035849-138040636	2	138035849	138040636	+	null					Not found	0	45.1549	NaN	NaN	26.6532	71.8081
Chr2:144369057-144374319	2	144369057	144374319	+	Csrp2bp	ENSMUSG00000027425	cysteine and glycine-rich protein 2 binding protein [Source:MGI Symbol;Acc:MGI:1917264]	+	gene	overlapping	0	22.969	59.3306	47.9866	40.8989	63.8679
Chr2:146917398-146929741	2	146917398	146929741	+	Plk1s1	ENSMUSG00000074749	polo-like kinase 1 substrate 1 [Source:MGI Symbol;Acc:MGI:2684960]	+	gene	overlapping	0	22.8029	79.2411	86.3932	53.4398	76.2427
Chr2:154791740-154799358	2	154791740	154799358	+	Raly	ENSMUSG00000027593	hnRNP-associated with lethal yellow [Source:MGI Symbol;Acc:MGI:97850]	+	gene	overlapping	0	30.5746	44.8733	39.4439	25.8329	56.4074
Chr2:164480486-164486366	2	164480486	164486366	+	Gm20458	ENSMUSG00000090996	predicted gene 20458 [Source:MGI Symbol;Acc:MGI:5141923]	+	gene	overlapping	0	28.0744	67.7478	73.7455	49.4488	77.5232
Chr3:31053188-31057876	3	31053188	31057876	+	null					Not found	0	20.4544	14.689	19.9114	9.1088	29.5632
Chr3:62158138-62162970	3	62158138	62162970	+	null					Not found	0	28.5678	66.5296	67.8994	42.8354	71.4033
Chr4:34192874-34197680	4	34192874	34197680	+	null					Not found	0	50.1601	68.1777	46.1468	38.49	88.6501
Chr4:40440415-40445902	4	40440415	40445902	+	null					Not found	0	23.2424	NaN	26.6516	22.7117	45.954
Chr4:95967572-95982322	4	95967572	95982322	+	9530080O11Rik	ENSMUSG00000044125	RIKEN cDNA 9530080O11 gene [Source:MGI Symbol;Acc:MGI:2441751]	-	gene	overlapping	0	24.8843	70.9013	68.2343	45.2089	70.0932
Chr4:108820152-108833447	4	108820152	108833447	+	Btf3l4	ENSMUSG00000028568	basic transcription factor 3-like 4 [Source:MGI Symbol;Acc:MGI:1915312]	-	gene	overlapping	0	23.1287	54.2849	48.9063	47.7898	70.9186
Chr4:110097712-110105850	4	110097712	110105850	+	null					Not found	0	46.009	NaN	NaN	29.6528	75.6618
Chr4:126064983-126072060	4	126064983	126072060	+	Oscp1	ENSMUSG00000042616	organic solute carrier partner 1 [Source:MGI Symbol;Acc:MGI:1916308]	+	gene	overlapping	0	20.9603	58.9487	64.777	46.7461	67.7064
Chr4:133808970-133813604	4	133808970	133813604	+	null					Not found	0	25.714	41.7107	40.5981	38.4547	64.1687
Chr4:152275077-152279987	4	152275077	152279987	+	Gpr153	ENSMUSG00000042804	G protein-coupled receptor 153 [Source:MGI Symbol;Acc:MGI:1916157]	+	gene	overlapping	0	21.1563	56.3749	53.1988	26.7416	47.8979
Chr5:6901611-6921429	5	6901611	6921429	+	null					Not found	0	31.9427	68.0556	65.6071	43.116	75.0587
Chr5:10057474-10071755	5	10057474	10071755	+	null					Not found	0	26.1568	45.3091	40.9846	18.3053	44.4621
Chr5:19347831-19373548	5	19347831	19373548	+	Magi2	ENSMUSG00000040003	membrane associated guanylate kinase, WW and PDZ domain containing 2 [Source:MGI Symbol;Acc:MGI:1354953]	+	gene	overlapping	0	23.0489	58.6939	66.1423	49.4826	72.5315
Chr5:23708206-23712403	5	23708206	23712403	+	SNORD93	ENSMUSG00000096832	Small Nucleolar RNA SNORD93 [Source:RFAM;Acc:RF00606]	-	gene	overlapping	0	27.9139	47.625	53.2716	44.0291	71.943
Chr5:53583449-53589216	5	53583449	53589216	+	Rbpj	ENSMUSG00000039191	recombination signal binding protein for immunoglobulin kappa J region [Source:MGI Symbol;Acc:MGI:96522]	+	gene	overlapping	0	23.9615	64.7971	64.745	27.3272	51.2887
Chr5:104907263-104915306	5	104907263	104915306	+	null					Not found	0	33.778	61.3551	47.3207	57.9545	91.7325
Chr5:104915338-104922479	5	104915338	104922479	+	null					Not found	0	24.4453	59.1422	50.8001	53.4235	77.8688
Chr5:113735956-113738957	5	113735956	113738957	+	Ficd	ENSMUSG00000053334	FIC domain containing [Source:MGI Symbol;Acc:MGI:1098550]	+	gene	overlapping	0	34.2001	79.3542	68.9839	52.3367	86.5368
Chr5:126595134-126602691	5	126595134	126602691	+	null					Not found	0	28.2461	27.4694	30.5957	14.7464	42.9926
Chr5:128040533-128051727	5	128040533	128051727	+	Tmem132d	ENSMUSG00000034310	transmembrane protein 132D [Source:MGI Symbol;Acc:MGI:3044963]	-	gene	overlapping	0	20.5178	85.565	84.3932	67.2768	87.7946
Chr5:137681124-137684742	5	137681124	137684742	+	Agfg2	ENSMUSG00000029722	ArfGAP with FG repeats 2 [Source:MGI Symbol;Acc:MGI:2443267]	-	gene	overlapping	0	33.4898	53.0939	57.2168	32.9465	66.4364
Chr5:141424233-141435696	5	141424233	141435696	+	Sdk1	ENSMUSG00000039683	sidekick homolog 1 (chicken) [Source:MGI Symbol;Acc:MGI:2444413]	+	gene	overlapping	0	22.4911	33.6455	34.9555	18.2682	40.7593
Chr5:142063336-142069107	5	142063336	142069107	+	Sdk1	ENSMUSG00000039683	sidekick homolog 1 (chicken) [Source:MGI Symbol;Acc:MGI:2444413]	+	gene	overlapping	0	26.0577	87.3726	88.152	67.3611	93.4188
Chr6:23577760-23591762	6	23577760	23591762	+	Cadps2	ENSMUSG00000017978	Ca2+-dependent activator protein for secretion 2 [Source:MGI Symbol;Acc:MGI:2443963]	-	gene	overlapping	0	23.1547	81.9052	72.918	50.571	73.7256
Chr6:99026069-99028501	6	99026069	99028501	+	Foxp1	ENSMUSG00000030067	forkhead box P1 [Source:MGI Symbol;Acc:MGI:1914004]	-	gene	overlapping	0	25.7416	59.6777	90.3933	50.2132	75.9547
Chr6:116502614-116512603	6	116502614	116512603	+	Olfr212	ENSMUSG00000053251	olfactory receptor 212 [Source:MGI Symbol;Acc:MGI:3030046]	+	gene	overlapping	0	24.736	42.8475	30.156	18.9796	43.7156
Chr7:4405886-4417729	7	4405886	4417729	+	null					Not found	0	24.1545	34.494	29.6216	16.4274	40.5819
Chr7:11689404-11706740	7	11689404	11706740	+	null					Not found	0	21.5629	27.6723	17.775	13.4213	34.9841
Chr7:23159662-23171149	7	23159662	23171149	+	null					Not found	0	39.8463	56.3207	65.0529	29.8611	69.7074
Chr7:25062882-25069506	7	25062882	25069506	+	Grik5	ENSMUSG00000003378	glutamate receptor, ionotropic, kainate 5 (gamma 2) [Source:MGI Symbol;Acc:MGI:95818]	-	gene	overlapping	0	28.5674	60.759	58.6684	38.539	67.1064
Chr7:61265743-61287092	7	61265743	61287092	+	A230006K03Rik	ENSMUSG00000068151	RIKEN cDNA A230006K03 gene [Source:MGI Symbol;Acc:MGI:3644205]	-	gene	overlapping	0	27.9305	65.137	70.915	45.6954	73.6258
Chr7:100728439-100744393	7	100728439	100744393	+	Fam168a	ENSMUSG00000029461	family with sequence similarity 168, member A [Source:MGI Symbol;Acc:MGI:2442372]	+	gene	overlapping	0	21.6629	74.9908	67.2335	51.8031	73.466
Chr8:31164725-31168838	8	31164725	31168838	+	Mak16	ENSMUSG00000031578	MAK16 homolog (S. cerevisiae) [Source:MGI Symbol;Acc:MGI:1915170]	-	gene	overlapping	0	22.8944	53.9597	39.0319	27.6195	50.5139
Chr8:119117770-119126655	8	119117770	119126655	+	Cdh13	ENSMUSG00000031841	cadherin 13 [Source:MGI Symbol;Acc:MGI:99551]	+	gene	overlapping	0	23.6788	45.5927	47.3713	28.9648	52.6436
Chr9:60795653-60803451	9	60795653	60803451	+	Uaca	ENSMUSG00000034485	uveal autoantigen with coiled-coil domains and ankyrin repeats [Source:MGI Symbol;Acc:MGI:1919815]	+	gene	overlapping	0	24.134	38.5166	51.2316	35.3869	59.521
Chr9:78165901-78171513	9	78165901	78171513	+	Ick	ENSMUSG00000009828	intestinal cell kinase [Source:MGI Symbol;Acc:MGI:1934157]	+	gene	overlapping	0	23.0448	41.3297	46.1215	44.5641	67.6089
Chr9:87022245-87033117	9	87022245	87033117	+	Cyb5r4	ENSMUSG00000032872	cytochrome b5 reductase 4 [Source:MGI Symbol;Acc:MGI:2386848]	+	gene	overlapping	0	25.8097	76.8975	81.5046	54.5391	80.3488
Chr9:94932727-94944084	9	94932727	94944084	+	Slc9a9	ENSMUSG00000031129	solute carrier family 9 (sodium/hydrogen exchanger), member 9 [Source:MGI Symbol;Acc:MGI:2679732]	+	gene	overlapping	0	23.9609	33.0156	59.4627	48.279	72.2399
Chr9:108683102-108692112	9	108683102	108692112	+	Slc25a20	ENSMUSG00000032602	solute carrier family 25 (mitochondrial carnitine/acylcarnitine translocase), member 20 [Source:MGI Symbol;Acc:MGI:1928738]	+	gene	overlapping	0	21.3727	65.7143	62.3214	50.0124	71.3851
Chr10:3289333-3311000	10	3289333	3311000	+	null					Not found	0	22.6464	62.1566	59.458	42.6318	65.2782
Chr10:8202115-8208550	10	8202115	8208550	+	Ust	ENSMUSG00000047712	uronyl-2-sulfotransferase [Source:MGI Symbol;Acc:MGI:2442406]	-	gene	overlapping	0	26.3317	40.2354	55.1797	24.8549	51.1866
Chr10:81317157-81320524	10	81317157	81320524	+	Pip5k1c	ENSMUSG00000034902	phosphatidylinositol-4-phosphate 5-kinase, type 1 gamma [Source:MGI Symbol;Acc:MGI:1298224]	+	gene	overlapping	0	24.5686	72.6627	71.4963	40.4669	65.0355
Chr10:82944509-82952527	10	82944509	82952527	+	null					Not found	0	21.9008	41.2279	34.8898	22.6883	44.5891
Chr10:89867295-89873166	10	89867295	89873166	+	null					Not found	0	25.3219	NaN	NaN	33.3802	58.7021
Chr10:100584157-100590888	10	100584157	100590888	+	4930430F08Rik	ENSMUSG00000046567	RIKEN cDNA 4930430F08 gene [Source:MGI Symbol;Acc:MGI:1921197]	-	gene	overlapping	0	23.4458	56.8948	43.4227	34.9185	58.3643
Chr11:46626168-46640834	11	46626168	46640834	+	Dppa1	ENSMUSG00000064010	developmental pluripotency associated 1 [Source:MGI Symbol;Acc:MGI:2157522]	-	gene	overlapping	0	20.2559	35.472	58.1053	45.458	65.7139
Chr11:69936429-69942767	11	69936429	69942767	+	Ybx2	ENSMUSG00000018554	Y box protein 2 [Source:MGI Symbol;Acc:MGI:1096372]	+	gene	overlapping	0	21.2458	64.1232	68.7483	48.7012	69.947
Chr11:73754281-73789697	11	73754281	73789697	+	U6	ENSMUSG00000088811	U6 spliceosomal RNA [Source:RFAM;Acc:RF00026]	+	gene	overlapping	0	20.3585	82.7718	73.6014	57.8113	78.1697
Chr11:88064978-88068474	11	88064978	88068474	+	Gm15892	ENSMUSG00000087373	predicted gene 15892 [Source:MGI Symbol;Acc:MGI:3801833]	+	gene	overlapping	0	20.6304	NaN	31.547	19.2932	39.9236
Chr11:90638282-90644478	11	90638282	90644478	+	Cox11	ENSMUSG00000020544	COX11 homolog, cytochrome c oxidase assembly protein (yeast) [Source:MGI Symbol;Acc:MGI:1917052]	+	gene	overlapping	0	23.976	54.7952	37.349	23.6874	47.6634
Chr11:97744906-97749971	11	97744906	97749971	+	Cwc25	ENSMUSG00000018541	CWC25 spliceosome-associated protein homolog (S. cerevisiae) [Source:MGI Symbol;Acc:MGI:1914730]	-	gene	overlapping	0	21.182	35.7664	63.73	40.769	61.951
Chr11:109105907-109114139	11	109105907	109114139	+	null					Not found	0	24.4269	17.8957	20.0113	42.4311	66.8581
Chr12:59001806-59011926	12	59001806	59011926	+	Sec23a	ENSMUSG00000020986	SEC23A (S. cerevisiae) [Source:MGI Symbol;Acc:MGI:1349635]	-	gene	overlapping	0	27.9725	77.7748	72.6097	57.4269	85.3994
Chr12:73991250-73997750	12	73991250	73997750	+	null					Not found	0	20.6333	69.4472	49.024	31.7143	52.3476
Chr13:3261513-3274227	13	3261513	3274227	+	null					Not found	0	35.2398	28.8876	40.4825	16.4779	51.7176
Chr13:15549742-15560654	13	15549742	15560654	+	Gli3	ENSMUSG00000021318	GLI-Kruppel family member GLI3 [Source:MGI Symbol;Acc:MGI:95729]	+	gene	overlapping	0	21.1466	55.7298	66.9531	37.2181	58.3647
Chr13:30118320-30126048	13	30118320	30126048	+	null					Not found	0	30.0818	27.6724	24.0885	12.9113	42.9932
Chr13:67845484-67856661	13	67845484	67856661	+	null					Not found	0	23.1989	22.5641	31.2664	16.7892	39.9881
Chr13:109828026-109838327	13	109828026	109838327	+	Pde4d	ENSMUSG00000021699	phosphodiesterase 4D, cAMP specific [Source:MGI Symbol;Acc:MGI:99555]	+	gene	overlapping	0	22.8132	45.9957	47.887	44.1166	66.9298
Chr14:43121384-43124785	14	43121384	43124785	+	Gm7236	ENSMUSG00000090389	predicted gene 7236 [Source:MGI Symbol;Acc:MGI:3646628]	-	gene	overlapping	0	27.68	40.9226	50.9053	20.5901	48.27
Chr14:69729412-69732758	14	69729412	69732758	+	Chmp7	ENSMUSG00000034190	charged multivesicular body protein 7 [Source:MGI Symbol;Acc:MGI:1913922]	-	gene	overlapping	0	26.8481	22.6793	31.5376	16.5125	43.3606
Chr15:3302830-3319832	15	3302830	3319832	+	Ccdc152	ENSMUSG00000091119	coiled-coil domain containing 152 [Source:MGI Symbol;Acc:MGI:3641617]	-	gene	overlapping	0	25.8226	38.7358	35.3586	17.6181	43.4408
Chr15:57912126-57916196	15	57912126	57916196	+	Wdr67	ENSMUSG00000022364	WD repeat domain 67 [Source:MGI Symbol;Acc:MGI:2684931]	+	gene	overlapping	0	24.251	77.9345	59.3198	47.3418	71.5928
Chr15:61031481-61053129	15	61031481	61053129	+	null					Not found	0	24.8837	56.1137	69.0336	54.639	79.5227
Chr15:76069435-76070957	15	76069435	76070957	+	Scrib	ENSMUSG00000022568	scribbled homolog (Drosophila) [Source:MGI Symbol;Acc:MGI:2145950]	-	gene	overlapping	0	27.2423	34.4792	30.9515	27.5062	54.7485
Chr15:76698797-76703943	15	76698797	76703943	+	Gpt	ENSMUSG00000022546	glutamic pyruvic transaminase, soluble [Source:MGI Symbol;Acc:MGI:95802]	+	gene	overlapping	0	22.7183	84.9161	81.6911	53.8967	76.615
Chr15:85503331-85509732	15	85503331	85509732	+	null					Not found	0	25.0938	6.92439	15.0307	15.8292	40.923
Chr15:93272440-93275185	15	93272440	93275185	+	Gxylt1	ENSMUSG00000036197	glucoside xylosyltransferase 1 [Source:MGI Symbol;Acc:MGI:2684933]	-	gene	overlapping	0	24.5527	NaN	22.5935	18.082	42.6346
Chr16:5001047-5008338	16	5001047	5008338	+	AC163723.1	ENSMUSG00000096215	uncharacterized protein LOC432995 isoform 1 [Source:RefSeq peptide;Acc:NP_001240731]	+	gene	overlapping	0	20.1987	38.1006	43.0294	27.5871	47.7858
Chr16:57542797-57549292	16	57542797	57549292	+	2610528E23Rik	ENSMUSG00000022748	RIKEN cDNA 2610528E23 gene [Source:MGI Symbol;Acc:MGI:1913747]	-	gene	overlapping	0	25.1785	87.8682	75.3614	60.401	85.5795
Chr16:68623169-68626906	16	68623169	68626906	+	null					Not found	0	25.7166	46.8125	NaN	25.7591	51.4757
Chr16:76163584-76171597	16	76163584	76171597	+	null					Not found	0	28.5167	28.4329	22.7734	22.9713	51.4881
Chr16:78371785-78376377	16	78371785	78376377	+	Btg3	ENSMUSG00000022863	B cell translocation gene 3 [Source:MGI Symbol;Acc:MGI:109532]	-	gene	overlapping	0	21.1273	57.3184	40.0285	37.567	58.6943
Chr17:10840533-10853208	17	10840533	10853208	+	Park2	ENSMUSG00000073465	Parkinson disease (autosomal recessive, juvenile) 2, parkin [Source:MGI Symbol;Acc:MGI:1355296]	+	gene	overlapping	0	26.0349	65.9144	64.299	52.0566	78.0916
Chr17:23825543-23829189	17	23825543	23829189	+	Tceb2	ENSMUSG00000055839	transcription elongation factor B (SIII), polypeptide 2 [Source:MGI Symbol;Acc:MGI:1914923]	-	gene	overlapping	0	21.9665	50.4545	NaN	23.8768	45.8433
Chr17:26660909-26667094	17	26660909	26667094	+	null					Not found	0	24.5991	52.6624	67.7945	34.3572	58.9562
Chr17:56927075-56935220	17	56927075	56935220	+	Mllt1	ENSMUSG00000024212	myeloid/lymphoid or mixed-lineage leukemia (trithorax homolog, Drosophila); translocated to, 1 [Source:MGI Symbol;Acc:MGI:1927238]	-	gene	overlapping	0	20.1119	85.7378	84.5592	71.1305	91.2424
Chr17:66123793-66130629	17	66123793	66130629	+	Ddx11	ENSMUSG00000035842	DEAD/H (Asp-Glu-Ala-Asp/His) box polypeptide 11 (CHL1-like helicase homolog, S. cerevisiae) [Source:MGI Symbol;Acc:MGI:2443590]	+	gene	overlapping	0	20.7207	73.2021	71.557	52.2466	72.9673
Chr18:37935228-37941269	18	37935228	37941269	+	Diap1	ENSMUSG00000024456	diaphanous homolog 1 (Drosophila) [Source:MGI Symbol;Acc:MGI:1194490]	-	gene	overlapping	0	24.1239	59.4238	44.235	33.3361	57.46
Chr18:42180810-42185207	18	42180810	42185207	+	Plac8l1	ENSMUSG00000059455	PLAC8-like 1 [Source:MGI Symbol;Acc:MGI:1916651]	-	gene	overlapping	0	30.2889	29.6812	36.5975	33.329	63.6179
Chr19:7268874-7272776	19	7268874	7272776	+	Rcor2	ENSMUSG00000024968	REST corepressor 2 [Source:MGI Symbol;Acc:MGI:1859854]	+	gene	overlapping	0	22.6335	48.6475	43.7498	23.1938	45.8272
Chr19:13931952-13947787	19	13931952	13947787	+	null					Not found	0	24.2712	48.5225	56.5838	33.2202	57.4915
Chr19:35944551-35958882	19	35944551	35958882	+	Htr7	ENSMUSG00000024798	5-hydroxytryptamine (serotonin) receptor 7 [Source:MGI Symbol;Acc:MGI:99841]	-	gene	overlapping	0	25.3403	46.7232	43.764	24.8583	50.1986
Chr19:53349186-53351567	19	53349186	53351567	+	Mxi1	ENSMUSG00000025025	Max interacting protein 1 [Source:MGI Symbol;Acc:MGI:97245]	+	gene	overlapping	0	37.449	87.8149	86.4066	52.9509	90.3999
ChrX:43534028-43558939	X	43534028	43558939	+	null					Not found	0	25.628	52.6002	61.075	30.9469	56.5749
ChrX:50059584-50074981	X	50059584	50074981	+	null					Not found	0	24.819	56.8287	62.0859	27.8678	52.6868
ChrX:158159467-158174353	X	158159467	158174353	+	null					Not found	0	22.0072	56.1378	53.654	27.4542	49.4614

## Sheet: Hypermethylation 20% SOA vs IV
Additional file 12: Table S5. Differentiallyhypermethylated tiles (n=455) with more than 20% methylation difference in SOA compared to IV. Each tile contains information about the genome location, overlapping gene, Ensembl ID, gene description and methylation percentage in each sample.
Probe	Chromosome	Start	End	Probe Strand	Feature	ID	Description	Feature Strand	Type	Feature Orientation	Distance	Difference	IFC	SO	SOA	IV
Chr1:21044600-21053286	1	21044600	21053286	+	Tram2	ENSMUSG00000041779	translocating chain-associating membrane protein 2 [Source:MGI Symbol;Acc:MGI:1924817]	-	gene	overlapping	0	22.5805	82.5489	86.5518	71.4487	48.8681
Chr1:24728713-24736365	1	24728713	24736365	+	Lmbrd1	ENSMUSG00000073725	LMBR1 domain containing 1 [Source:MGI Symbol;Acc:MGI:1915671]	+	gene	overlapping	0	21.2332	65.6829	70.3468	78.4828	57.2497
Chr1:36507018-36511883	1	36507018	36511883	+	Cnnm4	ENSMUSG00000037408	cyclin M4 [Source:MGI Symbol;Acc:MGI:2151060]	+	gene	overlapping	0	22.1665	70.7137	68.8442	75.9445	53.778
Chr1:43098694-43110174	1	43098694	43110174	+	AI597479	ENSMUSG00000010290	expressed sequence AI597479 [Source:MGI Symbol;Acc:MGI:2138299]	+	gene	overlapping	0	30.7065	65.4371	56.3746	73.0799	42.3734
Chr1:52719536-52727031	1	52719536	52727031	+	Mfsd6	ENSMUSG00000041439	major facilitator superfamily domain containing 6 [Source:MGI Symbol;Acc:MGI:1922925]	-	gene	overlapping	0	31.528	40.3048	26.2786	62.5874	31.0594
Chr1:57995466-58000334	1	57995466	58000334	+	Kctd18	ENSMUSG00000054770	potassium channel tetramerisation domain containing 18 [Source:MGI Symbol;Acc:MGI:3603813]	-	gene	overlapping	0	28.0046	36.6413	23.3454	59.2616	31.257
Chr1:86579874-86584753	1	86579874	86584753	+	Pde6d	ENSMUSG00000026239	phosphodiesterase 6D, cGMP-specific, rod, delta [Source:MGI Symbol;Acc:MGI:1270843]	-	gene	overlapping	0	21.2006	41.7452	34.5704	46.3408	25.1402
Chr1:89455469-89459311	1	89455469	89459311	+	Agap1	ENSMUSG00000055013	ArfGAP with GTPase domain, ankyrin repeat and PH domain 1 [Source:MGI Symbol;Acc:MGI:2653690]	+	gene	overlapping	0	23.2946	35.3533	36.6934	48.7533	25.4586
Chr1:89927505-89930259	1	89927505	89930259	+	Gbx2	ENSMUSG00000034486	gastrulation brain homeobox 2 [Source:MGI Symbol;Acc:MGI:95668]	-	gene	overlapping	0	20.9441	79.6495	63.601	63.8208	42.8768
Chr1:93441058-93445628	1	93441058	93445628	+	Hdlbp	ENSMUSG00000034088	high density lipoprotein (HDL) binding protein [Source:MGI Symbol;Acc:MGI:99256]	-	gene	overlapping	0	29.7438	27.3061	12.065	52.5694	22.8256
Chr1:106650479-106663789	1	106650479	106663789	+	Bcl2	ENSMUSG00000057329	B cell leukemia/lymphoma 2 [Source:MGI Symbol;Acc:MGI:88138]	-	gene	overlapping	0	24.1799	48.9975	34.5613	52.4561	28.2763
Chr1:106714325-106718547	1	106714325	106718547	+	null					Not found	0	22.7492	60.142	53.0267	62.8786	40.1294
Chr1:121321857-121328043	1	121321857	121328043	+	Insig2	ENSMUSG00000003721	insulin induced gene 2 [Source:MGI Symbol;Acc:MGI:1920249]	-	gene	overlapping	0	28.7742	33.1688	40.5772	42.7134	13.9391
Chr1:129833203-129854537	1	129833203	129854537	+	Thsd7b	ENSMUSG00000042581	thrombospondin, type I, domain containing 7B [Source:MGI Symbol;Acc:MGI:2443925]	+	gene	overlapping	0	23.1565	22.8688	29.4762	52.9018	29.7452
Chr1:133653840-133661131	1	133653840	133661131	+	Zc3h11a	ENSMUSG00000026464	zinc finger CCCH type containing 11A [Source:MGI Symbol;Acc:MGI:1917829]	-	gene	overlapping	0	21.9675	81.9106	80.4327	88.3672	66.3997
Chr1:142272589-142306176	1	142272589	142306176	+	null					Not found	0	25.7842	48.4639	52.631	71.7628	45.9786
Chr1:152619775-152625193	1	152619775	152625193	+	Rgl1	ENSMUSG00000026482	ral guanine nucleotide dissociation stimulator,-like 1 [Source:MGI Symbol;Acc:MGI:107484]	-	gene	overlapping	0	26.5396	41.3943	38.0265	41.0097	14.4702
Chr1:156559098-156564039	1	156559098	156564039	+	Abl2	ENSMUSG00000026596	v-abl Abelson murine leukemia viral oncogene homolog 2 (arg, Abelson-related gene) [Source:MGI Symbol;Acc:MGI:87860]	+	gene	overlapping	0	25.4515	57.0588	38.727	71.3801	45.9287
Chr1:166002971-166005907	1	166002971	166005907	+	null					Not found	0	30.5944	46.3972	14.23	43.562	12.9676
Chr1:171281021-171285239	1	171281021	171285239	+	Ppox	ENSMUSG00000062729	protoporphyrinogen oxidase [Source:MGI Symbol;Acc:MGI:104968]	-	gene	overlapping	0	24.2646	50.1242	66.9972	76.7472	52.4826
Chr1:171288033-171294730	1	171288033	171294730	+	Ufc1	ENSMUSG00000062963	ubiquitin-fold modifier conjugating enzyme 1 [Source:MGI Symbol;Acc:MGI:1913405]	-	gene	overlapping	0	22.3213	32.3891	31.946	53.0242	30.7029
Chr1:171826000-171833688	1	171826000	171833688	+	null					Not found	0	29.809	NaN	45.8395	71.4922	41.6832
Chr1:175486046-175492501	1	175486046	175492501	+	Rgs7	ENSMUSG00000026527	regulator of G protein signaling 7 [Source:MGI Symbol;Acc:MGI:1346089]	-	gene	overlapping	0	26.973	14.7607	19.3369	38.3563	11.3833
Chr1:176930267-176938912	1	176930267	176938912	+	Sdccag8	ENSMUSG00000026504	serologically defined colon cancer antigen 8 [Source:MGI Symbol;Acc:MGI:1924066]	+	gene	overlapping	0	26.3915	56.9578	59.3878	66.5503	40.1588
Chr1:181145458-181152862	1	181145458	181152862	+	Cnih4	ENSMUSG00000062169	cornichon homolog 4 (Drosophila) [Source:MGI Symbol;Acc:MGI:1925828]	+	gene	overlapping	0	26.3551	27.3417	34.9588	47.4425	21.0875
Chr1:182795216-182802248	1	182795216	182802248	+	Susd4	ENSMUSG00000038576	sushi domain containing 4 [Source:MGI Symbol;Acc:MGI:2138351]	+	gene	overlapping	0	23.7848	74.5079	60.9158	63.2893	39.5045
Chr2:23027085-23039769	2	23027085	23039769	+	Abi1	ENSMUSG00000058835	abl-interactor 1 [Source:MGI Symbol;Acc:MGI:104913]	-	gene	overlapping	0	31.3635	62.4744	62.9038	74.4304	43.0669
Chr2:24905476-24918955	2	24905476	24918955	+	Ehmt1	ENSMUSG00000036893	euchromatic histone methyltransferase 1 [Source:MGI Symbol;Acc:MGI:1924933]	-	gene	overlapping	0	31.5279	58.7627	77.5648	82.7952	51.2672
Chr2:26015429-26021746	2	26015429	26021746	+	Ubac1	ENSMUSG00000036352	ubiquitin associated domain containing 1 [Source:MGI Symbol;Acc:MGI:1920995]	-	gene	overlapping	0	27.6798	41.7803	32.8356	60.8827	33.2029
Chr2:26352005-26357187	2	26352005	26357187	+	Dnlz	ENSMUSG00000075467	DNL-type zinc finger [Source:MGI Symbol;Acc:MGI:106559]	-	gene	overlapping	0	22.0564	43.6514	50.2027	50.1708	28.1144
Chr2:30204928-30209605	2	30204928	30209605	+	Ccbl1	ENSMUSG00000039648	cysteine conjugate-beta lyase 1 [Source:MGI Symbol;Acc:MGI:1917516]	-	gene	overlapping	0	21.0507	27.8105	39.2089	47.8004	26.7496
Chr2:31139314-31141760	2	31139314	31141760	+	Fnbp1	ENSMUSG00000075415	formin binding protein 1 [Source:MGI Symbol;Acc:MGI:109606]	-	gene	overlapping	0	28.3403	49.2785	23.2958	46.144	17.8037
Chr2:32442894-32451197	2	32442894	32451197	+	Slc25a25	ENSMUSG00000026819	solute carrier family 25 (mitochondrial carrier, phosphate carrier), member 25 [Source:MGI Symbol;Acc:MGI:1915913]	-	gene	overlapping	0	20.0136	54.7735	42.7197	56.3415	36.3279
Chr2:61593085-61598789	2	61593085	61598789	+	Tank	ENSMUSG00000064289	TRAF family member-associated Nf-kappa B activator [Source:MGI Symbol;Acc:MGI:107676]	+	gene	overlapping	0	25.997	31.2681	35.1493	47.8264	21.8294
Chr2:63384541-63398795	2	63384541	63398795	+	null					Not found	0	22.2197	64.9267	72.4217	61.9454	39.7257
Chr2:73908749-73911537	2	73908749	73911537	+	Atp5g3	ENSMUSG00000018770	ATP synthase, H+ transporting, mitochondrial F0 complex, subunit C3 (subunit 9) [Source:MGI Symbol;Acc:MGI:2442035]	-	gene	overlapping	0	31.2216	31.1241	29.1149	50.5344	19.3129
Chr2:74819781-74826105	2	74819781	74826105	+	Mtx2	ENSMUSG00000027099	metaxin 2 [Source:MGI Symbol;Acc:MGI:1859652]	+	gene	overlapping	0	40.075	38.4869	53.9234	73.84	33.765
Chr2:76675247-76678051	2	76675247	76678051	+	Plekha3	ENSMUSG00000002733	pleckstrin homology domain-containing, family A (phosphoinositide binding specific) member 3 [Source:MGI Symbol;Acc:MGI:1932515]	+	gene	overlapping	0	28.4365	17.7906	31.417	40.9091	12.4726
Chr2:80315638-80321058	2	80315638	80321058	+	Dnajc10	ENSMUSG00000027006	DnaJ (Hsp40) homolog, subfamily C, member 10 [Source:MGI Symbol;Acc:MGI:1914111]	+	gene	overlapping	0	29.2865	65.0756	59.4925	72.4761	43.1895
Chr2:94435361-94438016	2	94435361	94438016	+	Api5	ENSMUSG00000027193	apoptosis inhibitor 5 [Source:MGI Symbol;Acc:MGI:1888993]	-	gene	overlapping	0	32.3084	18.1224	25.0741	53.1999	20.8914
Chr2:119591779-119597124	2	119591779	119597124	+	1700020I14Rik	ENSMUSG00000085438	RIKEN cDNA 1700020I14 gene [Source:MGI Symbol;Acc:MGI:1913852]	+	gene	overlapping	0	29.6086	22.0726	26.0661	44.1447	14.5361
Chr2:120999036-121009169	2	120999036	121009169	+	Tmem62	ENSMUSG00000054484	transmembrane protein 62 [Source:MGI Symbol;Acc:MGI:2139461]	+	gene	overlapping	0	31.0859	56.627	53.4909	68.4053	37.3194
Chr2:122631853-122638322	2	122631853	122638322	+	Spata5l1	ENSMUSG00000074876	spermatogenesis associated 5-like 1 [Source:MGI Symbol;Acc:MGI:3036261]	+	gene	overlapping	0	21.2881	47.5407	42.4325	59.3569	38.0688
Chr2:127133668-127139503	2	127133668	127139503	+	Ncaph	ENSMUSG00000034906	non-SMC condensin I complex, subunit H [Source:MGI Symbol;Acc:MGI:2444777]	-	gene	overlapping	0	27.6413	29.178	26.4843	58.7643	31.123
Chr2:130906498-130910531	2	130906498	130910531	+	Atrn	ENSMUSG00000027312	attractin [Source:MGI Symbol;Acc:MGI:1341628]	+	gene	overlapping	0	30.1442	26.2529	33.9264	47.2756	17.1314
Chr2:131206973-131212764	2	131206973	131212764	+	2310035K24Rik	ENSMUSG00000068264	RIKEN cDNA 2310035K24 gene [Source:MGI Symbol;Acc:MGI:1916846]	+	gene	overlapping	0	29.3994	28.7391	32.7582	51.0599	21.6605
Chr2:132811737-132816148	2	132811737	132816148	+	Trmt6	ENSMUSG00000037376	tRNA methyltransferase 6 homolog (S. cerevisiae) [Source:MGI Symbol;Acc:MGI:1914176]	-	gene	overlapping	0	20.2318	58.1481	71.0678	76.0793	55.8475
Chr2:151623076-151632178	2	151623076	151632178	+	Snph	ENSMUSG00000027457	syntaphilin [Source:MGI Symbol;Acc:MGI:2139270]	-	gene	overlapping	0	23.8978	70.6007	76.3308	86.9197	63.0219
Chr2:152414939-152426757	2	152414939	152426757	+	Zcchc3	ENSMUSG00000074682	zinc finger, CCHC domain containing 3 [Source:MGI Symbol;Acc:MGI:1915167]	-	gene	overlapping	0	29.5072	65.7917	53.3328	72.2589	42.7518
Chr2:155133577-155139836	2	155133577	155139836	+	Itch	ENSMUSG00000027598	itchy, E3 ubiquitin protein ligase [Source:MGI Symbol;Acc:MGI:1202301]	+	gene	overlapping	0	33.215	47.8044	31.6857	70.5358	37.3208
Chr2:157079229-157081566	2	157079229	157081566	+	9830001H06Rik	ENSMUSG00000055485	RIKEN cDNA 9830001H06 gene [Source:MGI Symbol;Acc:MGI:2444575]	-	gene	overlapping	0	25.6977	20.6854	8.96494	48.6109	22.9132
Chr2:158624631-158626254	2	158624631	158626254	+	Actr5	ENSMUSG00000037761	ARP5 actin-related protein 5 homolog (yeast) [Source:MGI Symbol;Acc:MGI:1924748]	+	gene	overlapping	0	25.1147	6.72556	6.47236	30.3728	5.25814
Chr2:164971012-164976443	2	164971012	164976443	+	Slc12a5	ENSMUSG00000017740	solute carrier family 12, member 5 [Source:MGI Symbol;Acc:MGI:1862037]	+	gene	overlapping	0	23.5701	68.1547	67.7771	79.4878	55.9177
Chr2:165926979-165929909	2	165926979	165929909	+	null					Not found	0	28.0378	35.2273	33.2024	44.3187	16.2809
Chr2:168601925-168606379	2	168601925	168606379	+	null					Not found	0	26.9564	58.1172	32.9261	50.0794	23.123
Chr2:168734920-168741420	2	168734920	168741420	+	Atp9a	ENSMUSG00000027546	ATPase, class II, type 9A [Source:MGI Symbol;Acc:MGI:1330826]	-	gene	overlapping	0	22.1845	47.0351	50.0304	61.1813	38.9968
Chr2:170486732-170491796	2	170486732	170491796	+	Cyp24a1	ENSMUSG00000038567	cytochrome P450, family 24, subfamily a, polypeptide 1 [Source:MGI Symbol;Acc:MGI:88593]	-	gene	overlapping	0	22.4626	82.2947	78.6942	83.8238	61.3611
Chr2:180910956-180920749	2	180910956	180920749	+	Ythdf1	ENSMUSG00000038848	YTH domain family 1 [Source:MGI Symbol;Acc:MGI:1917431]	-	gene	overlapping	0	23.8924	42.7479	42.121	62.9356	39.0432
Chr2:181821584-181838439	2	181821584	181838439	+	Myt1	ENSMUSG00000010505	myelin transcription factor 1 [Source:MGI Symbol;Acc:MGI:1100535]	+	gene	overlapping	0	25.9328	47.5087	45.804	73.6013	47.6685
Chr3:27704742-27710256	3	27704742	27710256	+	Fndc3b	ENSMUSG00000039286	fibronectin type III domain containing 3B [Source:MGI Symbol;Acc:MGI:1919257]	-	gene	overlapping	0	29.9881	64.9884	73.7714	80.3125	50.3244
Chr3:33586936-33600454	3	33586936	33600454	+	null					Not found	0	28.3484	16.6934	17.1654	53.6611	25.3127
Chr3:35932843-35936881	3	35932843	35936881	+	Dcun1d1	ENSMUSG00000027708	DCN1, defective in cullin neddylation 1, domain containing 1 (S. cerevisiae) [Source:MGI Symbol;Acc:MGI:2150386]	-	gene	overlapping	0	20.219	47.5852	51.3736	56.4751	36.2561
Chr3:36551489-36558147	3	36551489	36558147	+	Exosc9	ENSMUSG00000027714	exosome component 9 [Source:MGI Symbol;Acc:MGI:1355319]	+	gene	overlapping	0	23.2426	37.083	44.4931	54.5119	31.2693
Chr3:37312418-37321637	3	37312418	37321637	+	Cetn4	ENSMUSG00000045031	centrin 4 [Source:MGI Symbol;Acc:MGI:2677454]	-	gene	overlapping	0	31.0279	78.9717	47.1425	63.9173	32.8894
Chr3:56060656-56075525	3	56060656	56075525	+	Nbea	ENSMUSG00000027799	neurobeachin [Source:MGI Symbol;Acc:MGI:1347075]	-	gene	overlapping	0	20.9969	82.7775	NaN	87.3349	66.338
Chr3:75956158-75957995	3	75956158	75957995	+	Golim4	ENSMUSG00000034109	golgi integral membrane protein 4 [Source:MGI Symbol;Acc:MGI:1920374]	-	gene	overlapping	0	33.7039	55.5808	56.8705	66.6759	32.972
Chr3:83055364-83059718	3	83055364	83059718	+	Plrg1	ENSMUSG00000027998	pleiotropic regulator 1, PRL1 homolog (Arabidopsis) [Source:MGI Symbol;Acc:MGI:1858197]	+	gene	overlapping	0	35.8452	32.0345	32.2941	62.1656	26.3204
Chr3:94967464-94975003	3	94967464	94975003	+	Pi4kb	ENSMUSG00000038861	phosphatidylinositol 4-kinase, catalytic, beta polypeptide [Source:MGI Symbol;Acc:MGI:1334433]	+	gene	overlapping	0	23.9487	38.529	29.2137	63.4043	39.4556
Chr3:103049650-103058665	3	103049650	103058665	+	Csde1	ENSMUSG00000068823	cold shock domain containing E1, RNA binding [Source:MGI Symbol;Acc:MGI:92356]	+	gene	overlapping	0	21.1681	69.8406	65.32	71.6765	50.5083
Chr3:103280168-103290757	3	103280168	103290757	+	Trim33	ENSMUSG00000033014	tripartite motif-containing 33 [Source:MGI Symbol;Acc:MGI:2137357]	+	gene	overlapping	0	32.0898	53.1884	45.323	67.0528	34.963
Chr3:103914837-103923268	3	103914837	103923268	+	Rsbn1	ENSMUSG00000044098	rosbin, round spermatid basic protein 1 [Source:MGI Symbol;Acc:MGI:2444993]	+	gene	overlapping	0	23.8091	41.1603	48.7833	46.7015	22.8924
Chr3:103968087-103972302	3	103968087	103972302	+	Phtf1	ENSMUSG00000058388	putative homeodomain transcription factor 1 [Source:MGI Symbol;Acc:MGI:1332671]	+	gene	overlapping	0	21.3194	24.5145	21.5729	35.726	14.4066
Chr3:105200081-105215613	3	105200081	105215613	+	null					Not found	0	24.0601	67.558	77.1097	87.3581	63.298
Chr3:108274953-108283964	3	108274953	108283964	+	Psma5	ENSMUSG00000068749	proteasome (prosome, macropain) subunit, alpha type 5 [Source:MGI Symbol;Acc:MGI:1347009]	+	gene	overlapping	0	22.193	55.7585	52.7894	64.7694	42.5765
Chr3:112042950-112065782	3	112042950	112065782	+	null					Not found	0	27.9203	84.0351	67.6593	79.5076	51.5873
Chr3:126906920-126922351	3	126906920	126922351	+	Ank2	ENSMUSG00000032826	ankyrin 2, brain [Source:MGI Symbol;Acc:MGI:88025]	-	gene	overlapping	0	30.3289	50	34.5743	54.0625	23.7336
Chr3:146500040-146507398	3	146500040	146507398	+	Gng5	ENSMUSG00000068523	guanine nucleotide binding protein (G protein), gamma 5 [Source:MGI Symbol;Acc:MGI:109164]	+	gene	overlapping	0	28.5698	57.2786	48.7021	78.56	49.9901
Chr3:148566977-148579001	3	148566977	148579001	+	null					Not found	0	20.301	33.1154	30.6545	46.1544	25.8535
Chr3:148817879-148822132	3	148817879	148822132	+	Lphn2	ENSMUSG00000028184	latrophilin 2 [Source:MGI Symbol;Acc:MGI:2139714]	-	gene	overlapping	0	25.0507	64.5806	56.2683	75.9102	50.8595
Chr3:148887510-148895265	3	148887510	148895265	+	Lphn2	ENSMUSG00000028184	latrophilin 2 [Source:MGI Symbol;Acc:MGI:2139714]	-	gene	overlapping	0	24.016	40.7473	50.5482	63.7658	39.7498
Chr3:153199313-153205424	3	153199313	153205424	+	St6galnac3	ENSMUSG00000052544	ST6 euraminyl-2,3-beta-galactosyl-1,3)-N-acetylgalactosaminide alpha-2,6-sialyltransferase 3 [Source:MGI Symbol;Acc:MGI:1341828]	-	gene	overlapping	0	22.7035	61.7824	62.5497	61.5903	38.8868
Chr3:154595302-154600753	3	154595302	154600753	+	Tyw3	ENSMUSG00000047583	tRNA-yW synthesizing protein 3 homolog (S. cerevisiae) [Source:MGI Symbol;Acc:MGI:2445040]	-	gene	overlapping	0	23.5512	24.093	31.6529	43.7291	20.1779
Chr3:159660444-159675371	3	159660444	159675371	+	null					Not found	0	25.3823	19.6132	NaN	40.4167	15.0344
Chr4:3931596-3938310	4	3931596	3938310	+	Plag1	ENSMUSG00000003282	pleiomorphic adenoma gene 1 [Source:MGI Symbol;Acc:MGI:1891916]	-	gene	overlapping	0	22.9822	36.8427	24.312	41.0378	18.0556
Chr4:14286921-14302324	4	14286921	14302324	+	null					Not found	0	20.7562	40.7585	39.9436	65.0844	44.3281
Chr4:41738490-41741569	4	41738490	41741569	+	Il11ra1	ENSMUSG00000073889	interleukin 11 receptor, alpha chain 1 [Source:MGI Symbol;Acc:MGI:107426]	+	gene	overlapping	0	25.944	18.7842	30.4307	46.929	20.985
Chr4:44756682-44765886	4	44756682	44765886	+	Zcchc7	ENSMUSG00000035649	zinc finger, CCHC domain containing 7 [Source:MGI Symbol;Acc:MGI:2442912]	+	gene	overlapping	0	30.8626	59.6994	44.3959	75.625	44.7624
Chr4:47353536-47366400	4	47353536	47366400	+	Tgfbr1	ENSMUSG00000007613	transforming growth factor, beta receptor I [Source:MGI Symbol;Acc:MGI:98728]	+	gene	overlapping	0	30.4674	49.8938	40.3043	53.0411	22.5737
Chr4:56858830-56864904	4	56858830	56864904	+	Ctnnal1	ENSMUSG00000038816	catenin (cadherin associated protein), alpha-like 1 [Source:MGI Symbol;Acc:MGI:1859649]	-	gene	overlapping	0	24.2286	39.1073	44.229	56.771	32.5424
Chr4:59626530-59635062	4	59626530	59635062	+	E130308A19Rik	ENSMUSG00000045071	RIKEN cDNA E130308A19 gene [Source:MGI Symbol;Acc:MGI:2442164]	+	gene	overlapping	0	25.7564	52.0298	64.6637	74.1149	48.3585
Chr4:63544477-63547532	4	63544477	63547532	+	Atp6v1g1	ENSMUSG00000039105	ATPase, H+ transporting, lysosomal V1 subunit G1 [Source:MGI Symbol;Acc:MGI:1913540]	+	gene	overlapping	0	25.1502	22.2842	15.6778	42.0459	16.8957
Chr4:82850629-82859517	4	82850629	82859517	+	Zdhhc21	ENSMUSG00000028403	zinc finger, DHHC domain containing 21 [Source:MGI Symbol;Acc:MGI:1915518]	-	gene	overlapping	0	23.7721	51.3576	51.5559	75.1895	51.4175
Chr4:88376246-88381428	4	88376246	88381428	+	BC057079	ENSMUSG00000038368	cDNA sequence BC057079 [Source:MGI Symbol;Acc:MGI:2676921]	+	gene	overlapping	0	31.8342	13.5062	13.5707	42.7679	10.9336
Chr4:99929549-99933565	4	99929549	99933565	+	Itgb3bp	ENSMUSG00000028549	integrin beta 3 binding protein (beta3-endonexin) [Source:MGI Symbol;Acc:MGI:1914983]	-	gene	overlapping	0	24.0204	35.261	25.5025	54.375	30.3546
Chr4:106887009-106899192	4	106887009	106899192	+	null					Not found	0	23.8212	35.02	43.1632	70.5788	46.7576
Chr4:109676715-109683693	4	109676715	109683693	+	Faf1	ENSMUSG00000010517	Fas-associated factor 1 [Source:MGI Symbol;Acc:MGI:109419]	+	gene	overlapping	0	39.1474	58.1331	40.3499	69.4526	30.3052
Chr4:114758963-114768491	4	114758963	114768491	+	null					Not found	0	21.4819	30.8268	36.6662	51.0033	29.5214
Chr4:117835974-117838846	4	117835974	117838846	+	Slc6a9	ENSMUSG00000028542	solute carrier family 6 (neurotransmitter transporter, glycine), member 9 [Source:MGI Symbol;Acc:MGI:95760]	+	gene	overlapping	0	24.1653	40.5411	44.3556	52.4479	28.2826
Chr4:119292585-119294185	4	119292585	119294185	+	Ybx1	ENSMUSG00000028639	Y box protein 1 [Source:MGI Symbol;Acc:MGI:99146]	-	gene	overlapping	0	32.9364	25.9046	28.0237	59.8958	26.9594
Chr4:120747653-120754885	4	120747653	120754885	+	Kcnq4	ENSMUSG00000028631	potassium voltage-gated channel, subfamily Q, member 4 [Source:MGI Symbol;Acc:MGI:1926803]	-	gene	overlapping	0	29.7832	38.8348	37.0794	57.264	27.4808
Chr4:126103939-126106791	4	126103939	126106791	+	Stk40	ENSMUSG00000042608	serine/threonine kinase 40 [Source:MGI Symbol;Acc:MGI:1921428]	+	gene	overlapping	0	26.1413	42.3195	39.4687	57.0117	30.8704
Chr4:129618589-129623576	4	129618589	129623576	+	Tmem234	ENSMUSG00000028797	transmembrane protein 234 [Source:MGI Symbol;Acc:MGI:1924049]	+	gene	overlapping	0	27.7496	55.3375	58.2097	76.5141	48.7645
Chr4:132836507-132843151	4	132836507	132843151	+	Ppp1r8	ENSMUSG00000028882	protein phosphatase 1, regulatory (inhibitor) subunit 8 [Source:MGI Symbol;Acc:MGI:2140494]	-	gene	overlapping	0	25.5438	49.3893	44.4932	63.6905	38.1467
Chr4:133091428-133096581	4	133091428	133096581	+	null					Not found	0	24.4221	32.65	27.3681	37.9756	13.5535
Chr4:133277375-133281444	4	133277375	133281444	+	Tmem222	ENSMUSG00000028857	transmembrane protein 222 [Source:MGI Symbol;Acc:MGI:1098568]	-	gene	overlapping	0	27.2848	29.9986	21.9504	44.5639	17.2791
Chr4:134000763-134005454	4	134000763	134005454	+	Dhdds	ENSMUSG00000012117	dehydrodolichyl diphosphate synthase [Source:MGI Symbol;Acc:MGI:1914672]	-	gene	overlapping	0	20.754	40.739	49.8247	57.1668	36.4128
Chr4:135273057-135278816	4	135273057	135278816	+	null					Not found	0	20.3142	49.9836	37.8154	64.1913	43.8772
Chr4:139659766-139663726	4	139659766	139663726	+	RP23-334I5.4	ENSMUSG00000094439	No description	+	gene	overlapping	0	23.1086	45.9144	50.9331	54.6034	31.4949
Chr4:140953083-140959734	4	140953083	140959734	+	Gm13031	ENSMUSG00000087698	predicted gene 13031 [Source:MGI Symbol;Acc:MGI:3702680]	-	gene	overlapping	0	22.2615	30.2398	29.6674	44.7637	22.5022
Chr4:148032333-148038829	4	148032333	148038829	+	Clcn6	ENSMUSG00000029016	chloride channel 6 [Source:MGI Symbol;Acc:MGI:1347049]	-	gene	overlapping	0	32.5435	61.4062	60.3358	78.2333	45.6897
Chr4:148554894-148558793	4	148554894	148558793	+	Mtor	ENSMUSG00000028991	mechanistic target of rapamycin (serine/threonine kinase) [Source:MGI Symbol;Acc:MGI:1928394]	+	gene	overlapping	0	30.8157	48.8687	57.2604	57.3087	26.493
Chr4:149096433-149100059	4	149096433	149100059	+	Pex14	ENSMUSG00000028975	peroxisomal biogenesis factor 14 [Source:MGI Symbol;Acc:MGI:1927868]	-	gene	overlapping	0	31.1095	36.4512	34.7465	56.468	25.3585
Chr4:155735424-155740008	4	155735424	155740008	+	Tmem240	ENSMUSG00000084845	transmembrane protein 240 [Source:MGI Symbol;Acc:MGI:3648074]	+	gene	overlapping	0	28.1834	79.1155	74.1724	89.8122	61.6288
Chr4:155943719-155945025	4	155943719	155945025	+	Ube2j2	ENSMUSG00000023286	ubiquitin-conjugating enzyme E2, J2 homolog (yeast) [Source:MGI Symbol;Acc:MGI:2153608]	+	gene	overlapping	0	34.0404	14.9381	34.4916	47.6161	13.5757
Chr5:3588720-3596214	5	3588720	3596214	+	C030048B08Rik	ENSMUSG00000040302	RIKEN cDNA C030048B08 gene [Source:MGI Symbol;Acc:MGI:2442653]	-	gene	overlapping	0	28.695	65.8882	60.321	70.1855	41.4905
Chr5:24440407-24444911	5	24440407	24444911	+	Slc4a2	ENSMUSG00000028962	solute carrier family 4 (anion exchanger), member 2 [Source:MGI Symbol;Acc:MGI:109351]	+	gene	overlapping	0	22.3106	59.1609	61.1274	68.5176	46.2071
Chr5:25486608-25497923	5	25486608	25497923	+	Mll3	ENSMUSG00000038056	myeloid/lymphoid or mixed-lineage leukemia 3 [Source:MGI Symbol;Acc:MGI:2444959]	-	gene	overlapping	0	22.7628	31.7096	36.2077	50.1793	27.4165
Chr5:25701538-25706158	5	25701538	25706158	+	Xrcc2	ENSMUSG00000028933	X-ray repair complementing defective repair in Chinese hamster cells 2 [Source:MGI Symbol;Acc:MGI:1927345]	-	gene	overlapping	0	31.9066	47.1042	29.6718	66.6075	34.7009
Chr5:28206094-28210190	5	28206094	28210190	+	Cnpy1	ENSMUSG00000044681	canopy 1 homolog (zebrafish) [Source:MGI Symbol;Acc:MGI:2442451]	-	gene	overlapping	0	27.4782	36.0717	30.2717	52.5034	25.0253
Chr5:28459882-28463315	5	28459882	28463315	+	Shh	ENSMUSG00000002633	sonic hedgehog [Source:MGI Symbol;Acc:MGI:98297]	-	gene	overlapping	0	23.3768	48.0377	47.6102	48.9792	25.6024
Chr5:31048203-31053996	5	31048203	31053996	+	Slc5a6	ENSMUSG00000006641	solute carrier family 5 (sodium-dependent vitamin transporter), member 6 [Source:MGI Symbol;Acc:MGI:2660847]	-	gene	overlapping	0	22.0512	15.6405	15.9707	36.4244	14.3732
Chr5:31211425-31220465	5	31211425	31220465	+	Ppm1g	ENSMUSG00000029147	protein phosphatase 1G (formerly 2C), magnesium-dependent, gamma isoform [Source:MGI Symbol;Acc:MGI:106065]	-	gene	overlapping	0	25.9091	42.6865	33.7001	50.8565	24.9474
Chr5:33335868-33345320	5	33335868	33345320	+	Maea	ENSMUSG00000079562	macrophage erythroblast attacher [Source:MGI Symbol;Acc:MGI:1891748]	+	gene	overlapping	0	23.761	47.5802	41.3825	61.8781	38.1171
Chr5:33820288-33820800	5	33820288	33820800	+	Whsc1	ENSMUSG00000057406	Wolf-Hirschhorn syndrome candidate 1 (human) [Source:MGI Symbol;Acc:MGI:1276574]	+	gene	overlapping	0	22.892	NaN	NaN	25.4505	2.55848
Chr5:44226896-44233666	5	44226896	44233666	+	null					Not found	0	20.6155	45.3663	50.2091	62.8361	42.2207
Chr5:48016449-48031007	5	48016449	48031007	+	Slit2	ENSMUSG00000031558	slit homolog 2 (Drosophila) [Source:MGI Symbol;Acc:MGI:1315205]	+	gene	overlapping	0	20.1784	39.5736	45.8244	34.7892	14.6108
Chr5:52177883-52190063	5	52177883	52190063	+	Dhx15	ENSMUSG00000029169	DEAH (Asp-Glu-Ala-His) box polypeptide 15 [Source:MGI Symbol;Acc:MGI:1099786]	-	gene	overlapping	0	26.7296	53.4127	56.0616	85.2022	58.4726
Chr5:52660062-52669658	5	52660062	52669658	+	Sepsecs	ENSMUSG00000029173	Sep (O-phosphoserine) tRNA:Sec (selenocysteine) tRNA synthase [Source:MGI Symbol;Acc:MGI:1098791]	-	gene	overlapping	0	31.3398	53.5965	48.4481	72.1555	40.8157
Chr5:65332033-65335946	5	65332033	65335946	+	Rfc1	ENSMUSG00000029191	replication factor C (activator 1) 1 [Source:MGI Symbol;Acc:MGI:97891]	-	gene	overlapping	0	21.1126	33.763	31.2715	41.7264	20.6137
Chr5:65391221-65395517	5	65391221	65395517	+	Rpl9	ENSMUSG00000047215	ribosomal protein L9 [Source:MGI Symbol;Acc:MGI:1298373]	-	gene	overlapping	0	25.4472	19.7238	23.7461	51.2879	25.8407
Chr5:65698290-65704070	5	65698290	65704070	+	null					Not found	0	20.2371	35.2945	42.0903	37.5386	17.3015
Chr5:66147284-66151498	5	66147284	66151498	+	Rbm47	ENSMUSG00000070780	RNA binding motif protein 47 [Source:MGI Symbol;Acc:MGI:2384294]	-	gene	overlapping	0	35.2824	28.2261	22.3186	92.633	57.3506
Chr5:73003902-73007643	5	73003902	73007643	+	Slc10a4	ENSMUSG00000029219	solute carrier family 10 (sodium/bile acid cotransporter family), member 4 [Source:MGI Symbol;Acc:MGI:3606480]	+	gene	overlapping	0	25.8042	9.34094	31.4943	48.0141	22.2099
Chr5:76967933-76974891	5	76967933	76974891	+	Srp72	ENSMUSG00000036323	signal recognition particle 72 [Source:MGI Symbol;Acc:MGI:1333795]	+	gene	overlapping	0	27.5925	39.3114	41.1401	57.4627	29.8702
Chr5:76974898-76980476	5	76974898	76980476	+	Srp72	ENSMUSG00000036323	signal recognition particle 72 [Source:MGI Symbol;Acc:MGI:1333795]	+	gene	overlapping	0	23.4126	63.6164	61.1891	73.9155	50.5028
Chr5:86804495-86812103	5	86804495	86812103	+	Ythdc1	ENSMUSG00000035851	YTH domain containing 1 [Source:MGI Symbol;Acc:MGI:2443713]	+	gene	overlapping	0	27.9455	32.8694	46.432	59.6054	31.6599
Chr5:92976166-92987421	5	92976166	92987421	+	null					Not found	0	25.1689	50.535	47.0888	65.257	40.0881
Chr5:99037103-99041561	5	99037103	99041561	+	Prkg2	ENSMUSG00000029334	protein kinase, cGMP-dependent, type II [Source:MGI Symbol;Acc:MGI:108173]	-	gene	overlapping	0	44.3222	63.5891	66.4402	86.9259	42.6037
Chr5:103906037-103911105	5	103906037	103911105	+	Klhl8	ENSMUSG00000029312	kelch-like 8 (Drosophila) [Source:MGI Symbol;Acc:MGI:2179430]	-	gene	overlapping	0	22.2732	43.4286	36.9835	63.427	41.1538
Chr5:107679971-107688410	5	107679971	107688410	+	null					Not found	0	20.3445	53.1669	59.6541	68.9205	48.576
Chr5:108065502-108074649	5	108065502	108074649	+	Mtf2	ENSMUSG00000029267	metal response element binding transcription factor 2 [Source:MGI Symbol;Acc:MGI:105050]	+	gene	overlapping	0	20.6623	39.0246	36.6937	49.7124	29.05
Chr5:110107175-110108360	5	110107175	110108360	+	Gtpbp6	ENSMUSG00000033434	GTP binding protein 6 (putative) [Source:MGI Symbol;Acc:MGI:1306825]	-	gene	overlapping	0	29.5848	5.80357	NaN	44.2599	14.6751
Chr5:112847412-112853103	5	112847412	112853103	+	Myo18b	ENSMUSG00000072720	myosin XVIIIb [Source:MGI Symbol;Acc:MGI:1921626]	-	gene	overlapping	0	21.3197	59.9902	36.1141	61.7665	40.4468
Chr5:114775195-114778861	5	114775195	114778861	+	Git2	ENSMUSG00000041890	G protein-coupled receptor kinase-interactor 2 [Source:MGI Symbol;Acc:MGI:1347053]	-	gene	overlapping	0	28.9561	50.8967	NaN	70.1308	41.1747
Chr5:115327453-115330107	5	115327453	115330107	+	Srsf9	ENSMUSG00000029538	serine/arginine-rich splicing factor 9 [Source:MGI Symbol;Acc:MGI:104896]	+	gene	overlapping	0	31.0885	36.5794	59.7465	77.7686	46.68
Chr5:122354701-122362820	5	122354701	122362820	+	Vps29	ENSMUSG00000029462	vacuolar protein sorting 29 (S. pombe) [Source:MGI Symbol;Acc:MGI:1928344]	+	gene	overlapping	0	20.5231	58.1397	62.273	83.9921	63.469
Chr5:129501845-129505099	5	129501845	129505099	+	Sfswap	ENSMUSG00000029439	splicing factor, suppressor of white-apricot homolog (Drosophila) [Source:MGI Symbol;Acc:MGI:101760]	+	gene	overlapping	0	21.2467	80.8736	82.0714	82.0636	60.817
Chr5:136230857-136234477	5	136230857	136234477	+	Sh2b2	ENSMUSG00000005057	SH2B adaptor protein 2 [Source:MGI Symbol;Acc:MGI:1345171]	-	gene	overlapping	0	20.5005	38.4334	47.7146	65.6597	45.1592
Chr5:137779345-137784361	5	137779345	137784361	+	Ppp1r35	ENSMUSG00000029725	protein phosphatase 1, regulatory subunit 35 [Source:MGI Symbol;Acc:MGI:1922853]	+	gene	overlapping	0	22.4816	56.2434	67.1776	73.0648	50.5832
Chr5:142904563-142906249	5	142904563	142906249	+	Actb	ENSMUSG00000029580	actin, beta [Source:MGI Symbol;Acc:MGI:87904]	-	gene	overlapping	0	28.3036	44.4875	33.8108	53.1062	24.8026
Chr5:143175793-143180693	5	143175793	143180693	+	Rbak	ENSMUSG00000061898	RB-associated KRAB repressor [Source:MGI Symbol;Acc:MGI:1927369]	-	gene	overlapping	0	22.5972	46.5943	59.6455	73.7056	51.1084
Chr5:146837675-146845036	5	146837675	146845036	+	null					Not found	0	29.2449	73.3333	70.3577	84.588	55.343
Chr6:25812648-25840594	6	25812648	25840594	+	null					Not found	0	22.4911	39.8276	35.5411	48.7071	26.2159
Chr6:34878033-34881665	6	34878033	34881665	+	3110062M04Rik	ENSMUSG00000046806	RIKEN cDNA 3110062M04 gene [Source:MGI Symbol;Acc:MGI:1925662]	-	gene	overlapping	0	20.0912	55.0595	54.9499	75.086	54.9948
Chr6:42318587-42324399	6	42318587	42324399	+	Fam131b	ENSMUSG00000029861	family with sequence similarity 131, member B [Source:MGI Symbol;Acc:MGI:1923406]	-	gene	overlapping	0	29.3366	78.1103	62.3883	79.463	50.1264
Chr6:50562539-50566779	6	50562539	50566779	+	Cycs	ENSMUSG00000063694	cytochrome c, somatic [Source:MGI Symbol;Acc:MGI:88578]	-	gene	overlapping	0	23.1174	25.1673	18.3185	40.7274	17.61
Chr6:66883555-66896444	6	66883555	66896444	+	4930597O21Rik	ENSMUSG00000053442	RIKEN cDNA 4930597O21 gene [Source:MGI Symbol;Acc:MGI:1922623]	-	gene	overlapping	0	27.8193	46.3868	69.2498	80.564	52.7447
Chr6:71477056-71491864	6	71477056	71491864	+	null					Not found	0	23.8199	48.9774	53.4658	69.5119	45.6919
Chr6:72413095-72419600	6	72413095	72419600	+	Ggcx	ENSMUSG00000053460	gamma-glutamyl carboxylase [Source:MGI Symbol;Acc:MGI:1927655]	+	gene	overlapping	0	28.6258	48.0373	50.4858	65.6504	37.0246
Chr6:81962136-81966923	6	81962136	81966923	+	Mrpl19	ENSMUSG00000030045	mitochondrial ribosomal protein L19 [Source:MGI Symbol;Acc:MGI:1926274]	-	gene	overlapping	0	26.0117	50.117	36.3035	62.0243	36.0127
Chr6:83064541-83068943	6	83064541	83068943	+	Dqx1	ENSMUSG00000009145	DEAQ RNA-dependent ATPase [Source:MGI Symbol;Acc:MGI:2136388]	+	gene	overlapping	0	23.1758	70.3621	82.5765	79.2296	56.0538
Chr6:83501608-83507192	6	83501608	83507192	+	Dguok	ENSMUSG00000014554	deoxyguanosine kinase [Source:MGI Symbol;Acc:MGI:1351602]	-	gene	overlapping	0	29.004	64.637	48.1033	62.3438	33.3398
Chr6:83914661-83922988	6	83914661	83922988	+	Zfml	ENSMUSG00000030016	zinc finger, matrin-like [Source:MGI Symbol;Acc:MGI:1203484]	+	gene	overlapping	0	31.3779	30.2651	46.2932	67.8272	36.4493
Chr6:84100566-84106105	6	84100566	84106105	+	Dysf	ENSMUSG00000033788	dysferlin [Source:MGI Symbol;Acc:MGI:1349385]	+	gene	overlapping	0	25.5019	94.0438	74.3617	73.4358	47.9339
Chr6:113065350-113076666	6	113065350	113076666	+	Thumpd3	ENSMUSG00000030264	THUMP domain containing 3 [Source:MGI Symbol;Acc:MGI:1277973]	+	gene	overlapping	0	32.7994	50.4924	43.7088	55.0174	22.218
Chr6:113624243-113630125	6	113624243	113630125	+	Vhl	ENSMUSG00000033933	von Hippel-Lindau tumor suppressor [Source:MGI Symbol;Acc:MGI:103223]	+	gene	overlapping	0	25.6414	52.1573	41.6597	80.6668	55.0254
Chr6:142387335-142393910	6	142387335	142393910	+	Golt1b	ENSMUSG00000030245	golgi transport 1 homolog B (S. cerevisiae) [Source:MGI Symbol;Acc:MGI:1914214]	+	gene	overlapping	0	35.6103	65.9167	70.1946	76.3117	40.7014
Chr6:143167568-143174317	6	143167568	143174317	+	Etnk1	ENSMUSG00000030275	ethanolamine kinase 1 [Source:MGI Symbol;Acc:MGI:1922570]	+	gene	overlapping	0	23.9529	55.5502	53.1617	69.8824	45.9295
Chr6:143444044-143453946	6	143444044	143453946	+	null					Not found	0	22.7229	43.5244	36.5641	62.7373	40.0144
Chr7:5029202-5030839	7	5029202	5030839	+	Zfp865	ENSMUSG00000074405	zinc finger protein 865 [Source:MGI Symbol;Acc:MGI:2442656]	+	gene	overlapping	0	37.9831	27.5625	33.5512	72.1829	34.1998
Chr7:6374958-6383376	7	6374958	6383376	+	Zfp78	ENSMUSG00000055150	zinc finger protein 78 [Source:MGI Symbol;Acc:MGI:107783]	+	gene	overlapping	0	21.9842	68.7021	68.822	86.0494	64.0652
Chr7:12478432-12487723	7	12478432	12487723	+	Zfp606	ENSMUSG00000030386	zinc finger protein 606 [Source:MGI Symbol;Acc:MGI:1914620]	+	gene	overlapping	0	20.0114	60.2691	53.6013	74.2769	54.2655
Chr7:19508650-19513572	7	19508650	19513572	+	Trappc6a	ENSMUSG00000002043	trafficking protein particle complex 6A [Source:MGI Symbol;Acc:MGI:1914341]	+	gene	overlapping	0	26.761	57.0501	67.7212	80.9986	54.2376
Chr7:19523045-19524097	7	19523045	19524097	+	Nkpd1	ENSMUSG00000060621	NTPase, KAP family P-loop domain containing 1 [Source:MGI Symbol;Acc:MGI:1916797]	+	gene	overlapping	0	39.7629	84.1395	68.0858	72.5797	32.8168
Chr7:29309504-29315294	7	29309504	29315294	+	Dpf1	ENSMUSG00000030584	D4, zinc and double PHD fingers family 1 [Source:MGI Symbol;Acc:MGI:1352748]	+	gene	overlapping	0	25.4052	69.799	76.2257	66.1157	40.7104
Chr7:39653451-39661528	7	39653451	39661528	+	null					Not found	0	20.9124	41.2297	34.3865	45.8784	24.966
Chr7:45165260-45170144	7	45165260	45170144	+	Slc17a7	ENSMUSG00000070570	solute carrier family 17 (sodium-dependent inorganic phosphate cotransporter), member 7 [Source:MGI Symbol;Acc:MGI:1920211]	+	gene	overlapping	0	20.6723	9.66209	6.27033	28.1487	7.47636
Chr7:45558438-45565795	7	45558438	45565795	+	Hsd17b14	ENSMUSG00000030825	hydroxysteroid (17-beta) dehydrogenase 14 [Source:MGI Symbol;Acc:MGI:1913315]	+	gene	overlapping	0	22.9033	47.1998	61.5638	74.795	51.8917
Chr7:45826771-45831010	7	45826771	45831010	+	Grwd1	ENSMUSG00000053801	glutamate-rich WD repeat containing 1 [Source:MGI Symbol;Acc:MGI:2141989]	-	gene	overlapping	0	29.9906	50.5052	65.2644	86.528	56.5374
Chr7:46954636-46958612	7	46954636	46958612	+	Uevld	ENSMUSG00000043262	UEV and lactate/malate dehyrogenase domains [Source:MGI Symbol;Acc:MGI:1860490]	-	gene	overlapping	0	22.1376	28.904	33.0819	49.4133	27.2758
Chr7:49771878-49778485	7	49771878	49778485	+	Htatip2	ENSMUSG00000039745	HIV-1 tat interactive protein 2, homolog (human) [Source:MGI Symbol;Acc:MGI:1859271]	+	gene	overlapping	0	23.0588	71.4471	56.7732	65.9634	42.9046
Chr7:60391394-60412364	7	60391394	60412364	+	null					Not found	0	21.5894	36.7301	45.6039	40.9453	19.3558
Chr7:78844050-78847473	7	78844050	78847473	+	Det1	ENSMUSG00000030610	de-etiolated homolog 1 (Arabidopsis) [Source:MGI Symbol;Acc:MGI:1923625]	-	gene	overlapping	0	24.0295	28.5461	49.2181	58.5129	34.4834
Chr7:81523466-81532848	7	81523466	81532848	+	AC167122.1	ENSMUSG00000093107	No description	+	gene	overlapping	0	24.9648	72.2908	77.4346	77.1461	52.1814
Chr7:97696779-97703367	7	97696779	97703367	+	Gm15623	ENSMUSG00000086993	predicted gene 15623 [Source:MGI Symbol;Acc:MGI:3642179]	-	gene	overlapping	0	23.6679	49.3621	61.3313	60.3121	36.6442
Chr7:105577731-105581529	7	105577731	105581529	+	null					Not found	0	28.5621	58.864	39.5236	61.9886	33.4265
Chr7:107313459-107328002	7	107313459	107328002	+	AC127431.1	ENSMUSG00000076951	No description	-	gene	overlapping	0	20.6286	23.4119	23.7517	43.5714	22.9429
Chr7:107996589-108015281	7	107996589	108015281	+	null					Not found	0	28.8929	NaN	59.6537	74.7619	45.869
Chr7:114264853-114275951	7	114264853	114275951	+	Psma1	ENSMUSG00000030751	proteasome (prosome, macropain) subunit, alpha type 1 [Source:MGI Symbol;Acc:MGI:1347005]	-	gene	overlapping	0	22.5983	77.0544	68.7112	83.6458	61.0475
Chr7:123124192-123127850	7	123124192	123127850	+	Tnrc6a	ENSMUSG00000052707	trinucleotide repeat containing 6a [Source:MGI Symbol;Acc:MGI:2385292]	+	gene	overlapping	0	29.6701	NaN	26.2364	53.425	23.7549
Chr7:126776960-126781212	7	126776960	126781212	+	Ypel3	ENSMUSG00000042675	yippee-like 3 (Drosophila) [Source:MGI Symbol;Acc:MGI:1913340]	+	gene	overlapping	0	28.0074	59.074	62.6332	92.8122	64.8048
Chr7:127911009-127915712	7	127911009	127915712	+	Kat8	ENSMUSG00000030801	K(lysine) acetyltransferase 8 [Source:MGI Symbol;Acc:MGI:1915023]	+	gene	overlapping	0	20.7483	46.1607	47.9605	57.2449	36.4966
Chr7:138846575-138850824	7	138846575	138850824	+	Ppp2r2d	ENSMUSG00000041769	protein phosphatase 2, regulatory subunit B, delta isoform [Source:MGI Symbol;Acc:MGI:1289252]	+	gene	overlapping	0	25.895	65.4908	50.8175	66.5934	40.6984
Chr7:140029858-140036197	7	140029858	140036197	+	Tubgcp2	ENSMUSG00000025474	tubulin, gamma complex associated protein 2 [Source:MGI Symbol;Acc:MGI:1921487]	-	gene	overlapping	0	25.974	86.7392	72.8213	88.9865	63.0125
Chr7:141447683-141455153	7	141447683	141455153	+	Rplp2	ENSMUSG00000025508	ribosomal protein, large P2 [Source:MGI Symbol;Acc:MGI:1914436]	+	gene	overlapping	0	24.4513	60.3351	60.5542	61.818	37.3667
Chr8:4209980-4214187	8	4209980	4214187	+	Evi5l	ENSMUSG00000011832	ecotropic viral integration site 5 like [Source:MGI Symbol;Acc:MGI:2442167]	+	gene	overlapping	0	21.9366	67.633	74.0014	78.0332	56.0966
Chr8:13907171-13910393	8	13907171	13910393	+	Fbxo25	ENSMUSG00000038365	F-box protein 25 [Source:MGI Symbol;Acc:MGI:1914072]	+	gene	overlapping	0	25.8276	29.3734	37.6548	46.0558	20.2282
Chr8:13970675-13974598	8	13970675	13974598	+	2610019F03Rik	ENSMUSG00000050052	RIKEN cDNA 2610019F03 gene [Source:MGI Symbol;Acc:MGI:1919398]	-	gene	overlapping	0	21.2308	54.748	50.0501	55.2816	34.0508
Chr8:19086160-19099221	8	19086160	19099221	+	null					Not found	0	42.6412	67.3611	58.3654	84.037	41.3958
Chr8:22163371-22168749	8	22163371	22168749	+	Nek3	ENSMUSG00000031478	NIMA (never in mitosis gene a)-related expressed kinase 3 [Source:MGI Symbol;Acc:MGI:1344371]	-	gene	overlapping	0	22.5235	55.4077	44.4783	58.059	35.5355
Chr8:25099305-25102462	8	25099305	25102462	+	Plekha2	ENSMUSG00000031557	pleckstrin homology domain-containing, family A (phosphoinositide binding specific) member 2 [Source:MGI Symbol;Acc:MGI:1928144]	-	gene	overlapping	0	28.5901	NaN	29.3428	57.6808	29.0907
Chr8:25946364-25953669	8	25946364	25953669	+	Hgsnat	ENSMUSG00000037260	heparan-alpha-glucosaminide N-acetyltransferase [Source:MGI Symbol;Acc:MGI:1196297]	-	gene	overlapping	0	24.5629	64.4929	65.396	75.5724	51.0095
Chr8:46471305-46475694	8	46471305	46475694	+	Acsl1	ENSMUSG00000018796	acyl-CoA synthetase long-chain family member 1 [Source:MGI Symbol;Acc:MGI:102797]	+	gene	overlapping	0	35.276	39.2732	32.2386	64.2105	28.9346
Chr8:47990595-47994388	8	47990595	47994388	+	null					Not found	0	30.3106	35.154	41.4183	56.9243	26.6138
Chr8:66860642-66863523	8	66860642	66863523	+	Naf1	ENSMUSG00000014907	nuclear assembly factor 1 homolog (S. cerevisiae) [Source:MGI Symbol;Acc:MGI:2682306]	+	gene	overlapping	0	42.5283	16.8797	31.3292	62.1429	19.6146
Chr8:67336148-67353012	8	67336148	67353012	+	Gm10660	ENSMUSG00000074292	predicted gene 10660 [Source:MGI Symbol;Acc:MGI:3642761]	-	gene	overlapping	0	22.4273	36.6115	46.9814	55.535	33.1077
Chr8:69584870-69598326	8	69584870	69598326	+	null					Not found	0	24.0651	54.8701	67.1648	84.7522	60.6871
Chr8:69888095-69890403	8	69888095	69890403	+	Yjefn3	ENSMUSG00000048967	YjeF N-terminal domain containing 3 [Source:MGI Symbol;Acc:MGI:2681845]	-	gene	overlapping	0	27.5182	39.4529	27.4674	61.6065	34.0883
Chr8:70135844-70140354	8	70135844	70140354	+	Rfxank	ENSMUSG00000036120	regulatory factor X-associated ankyrin-containing protein [Source:MGI Symbol;Acc:MGI:1333865]	-	gene	overlapping	0	22.1076	35.0279	33.9563	45.0109	22.9034
Chr8:71624948-71629651	8	71624948	71629651	+	Unc13a	ENSMUSG00000034799	unc-13 homolog A (C. elegans) [Source:MGI Symbol;Acc:MGI:3051532]	-	gene	overlapping	0	27.1004	43.8919	36.9552	51.9394	24.839
Chr8:72157595-72161579	8	72157595	72161579	+	Gm16091	ENSMUSG00000087502	predicted gene 16091 [Source:MGI Symbol;Acc:MGI:3802007]	-	gene	overlapping	0	31.6014	14.7163	15.0011	39.5602	7.95877
Chr8:72487756-72492339	8	72487756	72492339	+	Slc35e1	ENSMUSG00000019731	solute carrier family 35, member E1 [Source:MGI Symbol;Acc:MGI:2142403]	-	gene	overlapping	0	28.2699	40.1074	35.8176	72.0381	43.7682
Chr8:79680232-79690328	8	79680232	79690328	+	Abce1	ENSMUSG00000058355	ATP-binding cassette, sub-family E (OABP), member 1 [Source:MGI Symbol;Acc:MGI:1195458]	-	gene	overlapping	0	40.0891	60.5021	54.2433	72.059	31.9699
Chr8:84810912-84815726	8	84810912	84815726	+	Dand5	ENSMUSG00000053226	DAN domain family, member 5 [Source:MGI Symbol;Acc:MGI:1344365]	-	gene	overlapping	0	35.3129	45.045	43.2195	68.6873	33.3745
Chr8:84976733-84978251	8	84976733	84978251	+	Junb	ENSMUSG00000052837	Jun-B oncogene [Source:MGI Symbol;Acc:MGI:96647]	-	gene	overlapping	0	44.0147	12.2505	25.4723	62.7372	18.7224
Chr8:91132639-91134716	8	91132639	91134716	+	Aktip	ENSMUSG00000031667	thymoma viral proto-oncogene 1 interacting protein [Source:MGI Symbol;Acc:MGI:3693832]	-	gene	overlapping	0	21.014	52.7986	46.0184	42.2106	21.1966
Chr8:107052928-107056615	8	107052928	107056615	+	Cog8	ENSMUSG00000031916	component of oligomeric golgi complex 8 [Source:MGI Symbol;Acc:MGI:2142885]	-	gene	overlapping	0	29.5385	46.5002	54.2691	56.3722	26.8337
Chr8:107294101-107315715	8	107294101	107315715	+	Nfat5	ENSMUSG00000003847	nuclear factor of activated T cells 5 [Source:MGI Symbol;Acc:MGI:1859333]	+	gene	overlapping	0	28.7045	95.1766	67.916	80.5896	51.8851
Chr8:110844695-110847699	8	110844695	110847699	+	Sf3b3	ENSMUSG00000033732	splicing factor 3b, subunit 3 [Source:MGI Symbol;Acc:MGI:1289341]	-	gene	overlapping	0	22.4693	22.4391	23.0592	29.2947	6.8254
Chr8:111094973-111101959	8	111094973	111101959	+	Pdpr	ENSMUSG00000033624	pyruvate dehydrogenase phosphatase regulatory subunit [Source:MGI Symbol;Acc:MGI:2442188]	+	gene	overlapping	0	24.6009	58.5546	51.0682	67.1487	42.5478
Chr8:112011984-112018106	8	112011984	112018106	+	Terf2ip	ENSMUSG00000033430	telomeric repeat binding factor 2, interacting protein [Source:MGI Symbol;Acc:MGI:1929871]	+	gene	overlapping	0	23.3726	58.3589	66.93	72.1768	48.8042
Chr8:115801666-115811071	8	115801666	115811071	+	null					Not found	0	24.8153	30.7214	18.6464	37.4145	12.5992
Chr8:117503852-117509703	8	117503852	117509703	+	Plcg2	ENSMUSG00000034330	phospholipase C, gamma 2 [Source:MGI Symbol;Acc:MGI:97616]	+	gene	overlapping	0	21.2269	26.0102	37.9522	60.1299	38.9029
Chr8:118454488-118463476	8	118454488	118463476	+	Cdh13	ENSMUSG00000031841	cadherin 13 [Source:MGI Symbol;Acc:MGI:99551]	+	gene	overlapping	0	21.5345	32.0918	31.5765	67.9546	46.42
Chr8:118954765-118964441	8	118954765	118964441	+	Cdh13	ENSMUSG00000031841	cadherin 13 [Source:MGI Symbol;Acc:MGI:99551]	+	gene	overlapping	0	21.9395	53.3628	72.5482	84.0158	62.0763
Chr8:123199438-123205641	8	123199438	123205641	+	Gm20388	ENSMUSG00000092329	predicted gene 20388 [Source:MGI Symbol;Acc:MGI:5141853]	+	gene	overlapping	0	30.7063	43.6353	38.2589	63.086	32.3797
Chr8:123209787-123212859	8	123209787	123212859	+	Gm20388	ENSMUSG00000092329	predicted gene 20388 [Source:MGI Symbol;Acc:MGI:5141853]	+	gene	overlapping	0	22.2765	52.472	64.2095	63.9829	41.7065
Chr8:123234914-123238762	8	123234914	123238762	+	Gm20388	ENSMUSG00000092329	predicted gene 20388 [Source:MGI Symbol;Acc:MGI:5141853]	+	gene	overlapping	0	26.9228	18.181	32.2377	52.9821	26.0592
Chr8:124748133-124751821	8	124748133	124751821	+	Fam89a	ENSMUSG00000043068	family with sequence similarity 89, member A [Source:MGI Symbol;Acc:MGI:1916877]	-	gene	overlapping	0	25.5305	41.6247	29.9923	50.0307	24.5001
Chr8:125054293-125060993	8	125054293	125060993	+	Disc1	ENSMUSG00000043051	disrupted in schizophrenia 1 [Source:MGI Symbol;Acc:MGI:2447658]	+	gene	overlapping	0	21.2911	32.8833	28.1332	49.7394	28.4483
Chr8:125668983-125670794	8	125668983	125670794	+	4933403G14Rik	ENSMUSG00000050930	RIKEN cDNA 4933403G14 gene [Source:MGI Symbol;Acc:MGI:1921643]	+	gene	overlapping	0	20.4985	26.8216	21.8628	38.0952	17.5967
Chr8:126966084-126971144	8	126966084	126971144	+	Rbm34	ENSMUSG00000033931	RNA binding motif protein 34 [Source:MGI Symbol;Acc:MGI:1098653]	-	gene	overlapping	0	23.6663	67.9986	60.6266	68.836	45.1697
Chr9:15302266-15306632	9	15302266	15306632	+	4931406C07Rik	ENSMUSG00000031938	RIKEN cDNA 4931406C07 gene [Source:MGI Symbol;Acc:MGI:1918234]	-	gene	overlapping	0	28.4387	25.4213	29.0836	46.0796	17.641
Chr9:22002673-22005947	9	22002673	22005947	+	Prkcsh	ENSMUSG00000003402	protein kinase C substrate 80K-H [Source:MGI Symbol;Acc:MGI:107877]	+	gene	overlapping	0	23.3535	43.4474	47.6046	64.515	41.1615
Chr9:36761699-36767987	9	36761699	36767987	+	Stt3a	ENSMUSG00000032116	STT3, subunit of the oligosaccharyltransferase complex, homolog A (S. cerevisiae) [Source:MGI Symbol;Acc:MGI:105124]	-	gene	overlapping	0	39.7807	30.0532	38.7534	64.5331	24.7524
Chr9:46282671-46288137	9	46282671	46288137	+	Bud13	ENSMUSG00000032077	BUD13 homolog (yeast) [Source:MGI Symbol;Acc:MGI:2443443]	+	gene	overlapping	0	29.3529	52.2048	39.8487	65.9917	36.6388
Chr9:50550326-50561140	9	50550326	50561140	+	Bco2	ENSMUSG00000032066	beta-carotene oxygenase 2 [Source:MGI Symbol;Acc:MGI:2177469]	-	gene	overlapping	0	22.5124	60.6839	61.2393	79.0204	56.508
Chr9:51008910-51013305	9	51008910	51013305	+	Sik2	ENSMUSG00000037112	salt inducible kinase 2 [Source:MGI Symbol;Acc:MGI:2445031]	-	gene	overlapping	0	23.2607	18.4722	15.8953	37.6126	14.3519
Chr9:55922699-55938186	9	55922699	55938186	+	null					Not found	0	37.8759	58.2331	42.8678	70.4941	32.6182
Chr9:56041822-56048279	9	56041822	56048279	+	Rcn2	ENSMUSG00000032320	reticulocalbin 2 [Source:MGI Symbol;Acc:MGI:1349765]	+	gene	overlapping	0	28.5145	44.8571	42.3006	70.3322	41.8177
Chr9:95687628-95694650	9	95687628	95694650	+	Pcolce2	ENSMUSG00000015354	procollagen C-endopeptidase enhancer 2 [Source:MGI Symbol;Acc:MGI:1923727]	+	gene	overlapping	0	27.1048	49.7151	51.7659	82.3084	55.2036
Chr9:102624917-102626381	9	102624917	102626381	+	Cep63	ENSMUSG00000032534	centrosomal protein 63 [Source:MGI Symbol;Acc:MGI:2158560]	-	gene	overlapping	0	20.5344	15.8843	26.3139	35.9315	15.3971
Chr9:103294356-103305193	9	103294356	103305193	+	1300017J02Rik	ENSMUSG00000033688	RIKEN cDNA 1300017J02 gene [Source:MGI Symbol;Acc:MGI:1919025]	-	gene	overlapping	0	28.4429	60.725	73.606	66.8287	38.3858
Chr9:106429554-106434593	9	106429554	106434593	+	Rpl29	ENSMUSG00000048758	ribosomal protein L29 [Source:MGI Symbol;Acc:MGI:99687]	+	gene	overlapping	0	22.3298	56.1511	67.2509	80.3929	58.0631
Chr9:107695307-107701535	9	107695307	107701535	+	Sema3f	ENSMUSG00000034684	sema domain, immunoglobulin domain (Ig), short basic domain, secreted, (semaphorin) 3F [Source:MGI Symbol;Acc:MGI:1096347]	-	gene	overlapping	0	21.8334	59.9158	54.8352	62.9882	41.1548
Chr9:110333579-110339621	9	110333579	110339621	+	Scap	ENSMUSG00000032485	SREBF chaperone [Source:MGI Symbol;Acc:MGI:2135958]	+	gene	overlapping	0	27.4351	59.7398	47.3581	69.4626	42.0276
Chr9:111272098-111278545	9	111272098	111278545	+	Epm2aip1	ENSMUSG00000046785	EPM2A (laforin) interacting protein 1 [Source:MGI Symbol;Acc:MGI:1925031]	+	gene	overlapping	0	20.0712	61.5469	60.2923	55.6932	35.622
Chr9:119754855-119764484	9	119754855	119764484	+	Scn11a	ENSMUSG00000034115	sodium channel, voltage-gated, type XI, alpha [Source:MGI Symbol;Acc:MGI:1345149]	-	gene	overlapping	0	20.5297	46.6619	47.1912	72.8445	52.3148
Chr9:121757426-121759990	9	121757426	121759990	+	null					Not found	0	20.4072	23.4205	39.7837	51.2224	30.8152
Chr9:122802789-122809992	9	122802789	122809992	+	D9Ertd402e	ENSMUSG00000046603	DNA segment, Chr 9, ERATO Doi 402, expressed [Source:MGI Symbol;Acc:MGI:1196217]	+	gene	overlapping	0	23.7954	38.3912	43.1349	51.9813	28.1859
Chr10:11149690-11160671	10	11149690	11160671	+	Shprh	ENSMUSG00000090112	SNF2 histone linker PHD RING helicase [Source:MGI Symbol;Acc:MGI:1917581]	+	gene	overlapping	0	24.179	62.5289	72.1017	81.6315	57.4525
Chr10:11272481-11281105	10	11272481	11281105	+	null					Not found	0	23.4039	28.95	44.3122	56.4288	33.025
Chr10:22997473-23015001	10	22997473	23015001	+	null					Not found	0	21.6709	70.0473	66.2959	73.9332	52.2624
Chr10:40884335-40893295	10	40884335	40893295	+	Wasf1	ENSMUSG00000019831	WAS protein family, member 1 [Source:MGI Symbol;Acc:MGI:1890563]	+	gene	overlapping	0	25.0535	66.1592	61.6725	69.1841	44.1306
Chr10:42502321-42507173	10	42502321	42507173	+	Snx3	ENSMUSG00000019804	sorting nexin 3 [Source:MGI Symbol;Acc:MGI:1860188]	+	gene	overlapping	0	23.412	47.6614	37.0943	52.4027	28.9907
Chr10:50592642-50600080	10	50592642	50600080	+	Ascc3	ENSMUSG00000038774	activating signal cointegrator 1 complex subunit 3 [Source:MGI Symbol;Acc:MGI:1925237]	+	gene	overlapping	0	26.9144	45.5342	42.0927	57.5263	30.6119
Chr10:58813548-58818185	10	58813548	58818185	+	Sh3rf3	ENSMUSG00000037990	SH3 domain containing ring finger 3 [Source:MGI Symbol;Acc:MGI:2444637]	+	gene	overlapping	0	21.2954	19.9681	12.9406	38.0129	16.7176
Chr10:61447639-61452582	10	61447639	61452582	+	Eif4ebp2	ENSMUSG00000020091	eukaryotic translation initiation factor 4E binding protein 2 [Source:MGI Symbol;Acc:MGI:109198]	-	gene	overlapping	0	25.657	42.8775	46.4609	72.6366	46.9796
Chr10:62946986-62949523	10	62946986	62949523	+	Dna2	ENSMUSG00000036875	DNA replication helicase 2 homolog (yeast) [Source:MGI Symbol;Acc:MGI:2443732]	+	gene	overlapping	0	21.4265	47.8879	43.6208	51.3002	29.8737
Chr10:66859597-66867078	10	66859597	66867078	+	null					Not found	0	20.8724	89.2595	80.2509	86.082	65.2096
Chr10:68091261-68096930	10	68091261	68096930	+	Arid5b	ENSMUSG00000019947	AT rich interactive domain 5B (MRF1-like) [Source:MGI Symbol;Acc:MGI:2175912]	-	gene	overlapping	0	21.467	53.1491	50.9302	74.1287	52.6617
Chr10:71238022-71246119	10	71238022	71246119	+	Tfam	ENSMUSG00000003923	transcription factor A, mitochondrial [Source:MGI Symbol;Acc:MGI:107810]	-	gene	overlapping	0	25.8579	66.3692	65.2697	83.1304	57.2725
Chr10:75632554-75637781	10	75632554	75637781	+	Susd2	ENSMUSG00000006342	sushi domain containing 2 [Source:MGI Symbol;Acc:MGI:1918983]	-	gene	overlapping	0	20.2006	37.1908	47.7574	59.1954	38.9948
Chr10:77606306-77610243	10	77606306	77610243	+	Sumo3	ENSMUSG00000020265	SMT3 suppressor of mif two 3 homolog 3 (yeast) [Source:MGI Symbol;Acc:MGI:1336201]	+	gene	overlapping	0	23.2982	31.5351	25.636	41.1761	17.8779
Chr10:80179661-80183123	10	80179661	80183123	+	Efna2	ENSMUSG00000003070	ephrin A2 [Source:MGI Symbol;Acc:MGI:102707]	+	gene	overlapping	0	22.5389	73.928	66.1322	82.5198	59.9809
Chr10:81190608-81192761	10	81190608	81192761	+	Dapk3	ENSMUSG00000034974	death-associated protein kinase 3 [Source:MGI Symbol;Acc:MGI:1203520]	+	gene	overlapping	0	31.1928	48.3252	49.0533	88.4827	57.2899
Chr10:81625735-81628782	10	81625735	81628782	+	Sirt6	ENSMUSG00000034748	sirtuin 6 (silent mating type information regulation 2, homolog) 6 (S. cerevisiae) [Source:MGI Symbol;Acc:MGI:1354161]	-	gene	overlapping	0	23.2435	32.1528	29.8164	41.2789	18.0354
Chr10:83544135-83555168	10	83544135	83555168	+	A230046K03Rik	ENSMUSG00000034560	RIKEN cDNA A230046K03 gene [Source:MGI Symbol;Acc:MGI:2441787]	+	gene	overlapping	0	35.0575	71.7203	66.6275	82.4016	47.3441
Chr10:86022101-86031424	10	86022101	86031424	+	Fbxo7	ENSMUSG00000001786	F-box protein 7 [Source:MGI Symbol;Acc:MGI:1917004]	+	gene	overlapping	0	21.3002	50.4832	47.3255	73.1097	51.8094
Chr10:93584130-93589602	10	93584130	93589602	+	Ccdc38	ENSMUSG00000036168	coiled-coil domain containing 38 [Source:MGI Symbol;Acc:MGI:2444738]	+	gene	overlapping	0	24.9197	48.171	49.4494	62.2603	37.3406
Chr10:94147854-94151816	10	94147854	94151816	+	Nr2c1	ENSMUSG00000005897	nuclear receptor subfamily 2, group C, member 1 [Source:MGI Symbol;Acc:MGI:1352465]	+	gene	overlapping	0	44.6445	52.533	45.7019	73.6045	28.96
Chr10:94682726-94688687	10	94682726	94688687	+	null					Not found	0	20.3228	NaN	24.3048	49.5701	29.2474
Chr10:95563653-95564253	10	95563653	95564253	+	Nudt4	ENSMUSG00000020029	nudix (nucleoside diphosphate linked moiety X)-type motif 4 [Source:MGI Symbol;Acc:MGI:1918457]	-	gene	overlapping	0	45.7381	NaN	11.3509	46.8166	1.07855
Chr10:99107068-99108367	10	99107068	99108367	+	Poc1b	ENSMUSG00000019952	POC1 centriolar protein homolog B (Chlamydomonas) [Source:MGI Symbol;Acc:MGI:1918511]	+	gene	overlapping	0	23.0979	2.58621	8.92781	33.2806	10.1827
Chr10:111165400-111172943	10	111165400	111172943	+	Osbpl8	ENSMUSG00000020189	oxysterol binding protein-like 8 [Source:MGI Symbol;Acc:MGI:2443807]	+	gene	overlapping	0	21.7053	40.1861	49.8188	62.5227	40.8174
Chr10:117786860-117792691	10	117786860	117792691	+	Nup107	ENSMUSG00000052798	nucleoporin 107 [Source:MGI Symbol;Acc:MGI:2143854]	-	gene	overlapping	0	22.2864	29.0435	45.8053	72.6977	50.4113
Chr10:117838156-117845590	10	117838156	117845590	+	Rap1b	ENSMUSG00000052681	RAS related protein 1b [Source:MGI Symbol;Acc:MGI:894315]	-	gene	overlapping	0	32.701	41.7957	31.9667	70.7096	38.0086
Chr10:129053915-129072066	10	129053915	129072066	+	null					Not found	0	24.1638	32.0935	27.2341	56.2679	32.1041
Chr11:5540266-5542315	11	5540266	5542315	+	Ccdc117	ENSMUSG00000020482	coiled-coil domain containing 117 [Source:MGI Symbol;Acc:MGI:2144383]	-	gene	overlapping	0	28.2663	4.26136	5.86778	39.8475	11.5812
Chr11:12028152-12036796	11	12028152	12036796	+	Grb10	ENSMUSG00000020176	growth factor receptor bound protein 10 [Source:MGI Symbol;Acc:MGI:103232]	-	gene	overlapping	0	27.4459	69.8967	67.6972	80.5879	53.142
Chr11:21239234-21247847	11	21239234	21247847	+	Vps54	ENSMUSG00000020128	vacuolar protein sorting 54 (yeast) [Source:MGI Symbol;Acc:MGI:2178798]	+	gene	overlapping	0	29.414	67.0417	46.3313	66.2659	36.8519
Chr11:58330416-58337070	11	58330416	58337070	+	Sh3bp5l	ENSMUSG00000013646	SH3 binding domain protein 5 like [Source:MGI Symbol;Acc:MGI:1933124]	+	gene	overlapping	0	21.052	56.2979	54.8195	71.9355	50.8835
Chr11:58934215-58938688	11	58934215	58938688	+	Rnf187	ENSMUSG00000020496	ring finger protein 187 [Source:MGI Symbol;Acc:MGI:1914224]	-	gene	overlapping	0	30.3962	44.5573	31.206	56.019	25.6228
Chr11:61675500-61684075	11	61675500	61684075	+	Slc5a10	ENSMUSG00000042371	solute carrier family 5 (sodium/glucose cotransporter), member 10 [Source:MGI Symbol;Acc:MGI:1926089]	-	gene	overlapping	0	20.721	83.2258	88.0445	86.7708	66.0499
Chr11:62457399-62458570	11	62457399	62458570	+	Ncor1	ENSMUSG00000018501	nuclear receptor co-repressor 1 [Source:MGI Symbol;Acc:MGI:1349717]	-	gene	overlapping	0	31.041	37.2203	59.843	78.1088	47.0678
Chr11:67052535-67059764	11	67052535	67059764	+	2310004I24Rik	ENSMUSG00000020910	RIKEN cDNA 2310004I24 gene [Source:MGI Symbol;Acc:MGI:1913608]	-	gene	overlapping	0	27.7205	64.2761	47.7186	61.9923	34.2718
Chr11:69055026-69059776	11	69055026	69059776	+	9330160F10Rik	ENSMUSG00000072809	RIKEN cDNA 9330160F10 gene [Source:MGI Symbol;Acc:MGI:3693095]	-	gene	overlapping	0	23.2704	34.6626	23.0875	43.5673	20.2969
Chr11:70449799-70455403	11	70449799	70455403	+	Med11	ENSMUSG00000018923	mediator of RNA polymerase II transcription, subunit 11 homolog (S. cerevisiae) [Source:MGI Symbol;Acc:MGI:1913422]	+	gene	overlapping	0	28.6964	40.7264	33.5689	68.3107	39.6143
Chr11:70455535-70460538	11	70455535	70460538	+	Cxcl16	ENSMUSG00000018920	chemokine (C-X-C motif) ligand 16 [Source:MGI Symbol;Acc:MGI:1932682]	-	gene	overlapping	0	20.8231	96.1905	91.8351	95.882	75.0589
Chr11:76717978-76725780	11	76717978	76725780	+	null					Not found	0	25.6606	42.7328	39.1452	58.6226	32.962
Chr11:78026783-78032417	11	78026783	78032417	+	Phf12	ENSMUSG00000037791	PHD finger protein 12 [Source:MGI Symbol;Acc:MGI:1924057]	+	gene	overlapping	0	30.2813	41.0019	43.2736	73.0472	42.7658
Chr11:79591148-79593613	11	79591148	79593613	+	Rab11fip4	ENSMUSG00000017639	RAB11 family interacting protein 4 (class II) [Source:MGI Symbol;Acc:MGI:2442920]	+	gene	overlapping	0	37.8915	43.4028	34.2829	63.7571	25.8656
Chr11:81488766-81501934	11	81488766	81501934	+	Accn1	ENSMUSG00000020704	amiloride-sensitive cation channel 1, neuronal (degenerin) [Source:MGI Symbol;Acc:MGI:1100867]	-	gene	overlapping	0	20.6042	83.5406	75.4448	66.8351	46.231
Chr11:84825454-84830393	11	84825454	84830393	+	Dhrs11	ENSMUSG00000034449	dehydrogenase/reductase (SDR family) member 11 [Source:MGI Symbol;Acc:MGI:2652816]	-	gene	overlapping	0	20.362	36.5814	40.3256	47.837	27.475
Chr11:85829554-85831847	11	85829554	85831847	+	2610027K06Rik	ENSMUSG00000087013	RIKEN cDNA 2610027K06 gene [Source:MGI Symbol;Acc:MGI:1917159]	-	gene	overlapping	0	22.2312	22.3962	36.7951	51.4111	29.18
Chr11:87127244-87133523	11	87127244	87133523	+	Trim37	ENSMUSG00000018548	tripartite motif-containing 37 [Source:MGI Symbol;Acc:MGI:2153072]	+	gene	overlapping	0	26.4593	48.2726	60.2473	59.424	32.9647
Chr11:89298680-89301405	11	89298680	89301405	+	Nog	ENSMUSG00000048616	noggin [Source:MGI Symbol;Acc:MGI:104327]	-	gene	overlapping	0	24.836	45.9564	76.5116	74.003	49.1669
Chr11:97315700-97323711	11	97315700	97323711	+	Mrpl45	ENSMUSG00000018882	mitochondrial ribosomal protein L45 [Source:MGI Symbol;Acc:MGI:1914286]	+	gene	overlapping	0	21.3456	51.7576	54.8239	69.9341	48.5885
Chr11:97500187-97500851	11	97500187	97500851	+	Arhgap23	ENSMUSG00000049807	Rho GTPase activating protein 23 [Source:MGI Symbol;Acc:MGI:3697726]	+	gene	overlapping	0	22.1884	NaN	NaN	23.8061	1.61765
Chr11:97653537-97660141	11	97653537	97660141	+	Gm11613	ENSMUSG00000085586	predicted gene 11613 [Source:MGI Symbol;Acc:MGI:3651819]	-	gene	overlapping	0	25.2587	54.8355	60.1157	73.9314	48.6727
Chr11:98682153-98685111	11	98682153	98685111	+	Psmd3	ENSMUSG00000017221	proteasome (prosome, macropain) 26S subunit, non-ATPase, 3 [Source:MGI Symbol;Acc:MGI:98858]	+	gene	overlapping	0	24.6217	31.6552	38.985	40.5396	15.9179
Chr11:100571860-100576545	11	100571860	100576545	+	Ttc25	ENSMUSG00000006784	tetratricopeptide repeat domain 25 [Source:MGI Symbol;Acc:MGI:1921657]	+	gene	overlapping	0	23.7175	36.3636	36.0465	51.6236	27.9061
Chr11:100616294-100619735	11	100616294	100619735	+	Dnajc7	ENSMUSG00000014195	DnaJ (Hsp40) homolog, subfamily C, member 7 [Source:MGI Symbol;Acc:MGI:1928373]	-	gene	overlapping	0	32.1894	21.7387	27.0186	54.9608	22.7714
Chr11:105454707-105460574	11	105454707	105460574	+	2010-03-01	ENSMUSG00000078627	membrane-associated ring finger (C3HC4) 10 [Source:MGI Symbol;Acc:MGI:2443469]	-	gene	overlapping	0	35.0603	32.2779	52.3625	65.7603	30.7
Chr11:106500874-106506382	11	106500874	106506382	+	Snord104	ENSMUSG00000065126	small nucleolar RNA, C/D box 104 [Source:MGI Symbol;Acc:MGI:3819515]	+	gene	overlapping	0	36.0897	48.627	45.1957	74.5465	38.4568
Chr11:115184723-115188866	11	115184723	115188866	+	Nat9	ENSMUSG00000015542	N-acetyltransferase 9 (GCN5-related, putative) [Source:MGI Symbol;Acc:MGI:1913426]	-	gene	overlapping	0	28.9117	47.3209	41.4159	62.6544	33.7427
Chr11:119603207-119608305	11	119603207	119608305	+	Rptor	ENSMUSG00000025583	regulatory associated protein of MTOR, complex 1 [Source:MGI Symbol;Acc:MGI:1921620]	+	gene	overlapping	0	31.5338	NaN	33.5919	61.9213	30.3875
Chr11:121452153-121461033	11	121452153	121461033	+	Tbcd	ENSMUSG00000039230	tubulin-specific chaperone d [Source:MGI Symbol;Acc:MGI:1919686]	+	gene	overlapping	0	31.6816	74.8588	49.1721	79.9554	48.2738
Chr12:4082229-4086218	12	4082229	4086218	+	Dnajc27	ENSMUSG00000020657	DnaJ (Hsp40) homolog, subfamily C, member 27 [Source:MGI Symbol;Acc:MGI:2443036]	+	gene	overlapping	0	31.9281	40.5178	32.771	59.1606	27.2325
Chr12:4225711-4233650	12	4225711	4233650	+	Cenpo	ENSMUSG00000020652	centromere protein O [Source:MGI Symbol;Acc:MGI:1923800]	-	gene	overlapping	0	20.6702	66.5781	65.7001	75.8359	55.1656
Chr12:21285940-21289704	12	21285940	21289704	+	Itgb1bp1	ENSMUSG00000062352	integrin beta 1 binding protein 1 [Source:MGI Symbol;Acc:MGI:1306802]	-	gene	overlapping	0	24.2854	23.4248	25.4753	47.7203	23.4349
Chr12:52504772-52520883	12	52504772	52520883	+	Arhgap5	ENSMUSG00000035133	Rho GTPase activating protein 5 [Source:MGI Symbol;Acc:MGI:1332637]	+	gene	overlapping	0	20.0806	79.29	70.7742	71.8572	51.7766
Chr12:53783921-53793248	12	53783921	53793248	+	Npas3	ENSMUSG00000021010	neuronal PAS domain protein 3 [Source:MGI Symbol;Acc:MGI:1351610]	+	gene	overlapping	0	22.0428	97.5296	82.9425	69.3081	47.2652
Chr12:54529889-54538790	12	54529889	54538790	+	null					Not found	0	27.0016	43.5274	45.1051	66.5332	39.5316
Chr12:54982413-54985477	12	54982413	54985477	+	Baz1a	ENSMUSG00000035021	bromodomain adjacent to zinc finger domain 1A [Source:MGI Symbol;Acc:MGI:1309478]	-	gene	overlapping	0	38.5452	57.0105	50.9852	80.7865	42.2414
Chr12:55398782-55407980	12	55398782	55407980	+	Psma6	ENSMUSG00000021024	proteasome (prosome, macropain) subunit, alpha type 6 [Source:MGI Symbol;Acc:MGI:1347006]	+	gene	overlapping	0	23.0361	65.6636	50.1361	72.4573	49.4212
Chr12:55553939-55561092	12	55553939	55561092	+	null					Not found	0	31.9086	51.4295	71.7073	86.1556	54.2469
Chr12:64599038-64609851	12	64599038	64609851	+	null					Not found	0	50.6779	NaN	25.2419	57.2917	6.61376
Chr12:65075395-65078157	12	65075395	65078157	+	Fancm	ENSMUSG00000055884	Fanconi anemia, complementation group M [Source:MGI Symbol;Acc:MGI:2442306]	+	gene	overlapping	0	23.5825	23.8153	NaN	52.6752	29.0927
Chr12:69346281-69357100	12	69346281	69357100	+	Nemf	ENSMUSG00000020982	nuclear export mediator factor [Source:MGI Symbol;Acc:MGI:1918305]	-	gene	overlapping	0	27.4253	61.812	59.9256	83.4776	56.0523
Chr12:73940333-73949942	12	73940333	73949942	+	Hif1a	ENSMUSG00000021109	hypoxia inducible factor 1, alpha subunit [Source:MGI Symbol;Acc:MGI:106918]	+	gene	overlapping	0	33.4969	62.7756	58.3902	71.4257	37.9287
Chr12:76394695-76403546	12	76394695	76403546	+	Zbtb1	ENSMUSG00000033454	zinc finger and BTB domain containing 1 [Source:MGI Symbol;Acc:MGI:2442326]	+	gene	overlapping	0	21.8699	37.548	59.8044	45.9723	24.1024
Chr12:102462686-102469382	12	102462686	102469382	+	Golga5	ENSMUSG00000021192	golgi autoantigen, golgin subfamily a, 5 [Source:MGI Symbol;Acc:MGI:1351475]	+	gene	overlapping	0	20.968	19.967	40.0028	37.9575	16.9894
Chr12:104473028-104474554	12	104473028	104474554	+	Gsc	ENSMUSG00000021095	goosecoid homeobox [Source:MGI Symbol;Acc:MGI:95841]	-	gene	overlapping	0	26.3928	38.7216	28.0809	56.5266	30.1338
Chr12:108169393-108178873	12	108169393	108178873	+	Setd3	ENSMUSG00000056770	SET domain containing 3 [Source:MGI Symbol;Acc:MGI:1289184]	-	gene	overlapping	0	21.441	62.1426	49.3531	64.2401	42.7991
Chr12:108832736-108835948	12	108832736	108835948	+	Slc25a29	ENSMUSG00000021265	solute carrier family 25 (mitochondrial carrier, palmitoylcarnitine transporter), member 29 [Source:MGI Symbol;Acc:MGI:2444911]	-	gene	overlapping	0	43.2999	37.8336	44.9001	62.687	19.3871
Chr12:111533576-111538248	12	111533576	111538248	+	Eif5	ENSMUSG00000021282	eukaryotic translation initiation factor 5 [Source:MGI Symbol;Acc:MGI:95309]	+	gene	overlapping	0	41.6762	53.7602	41.6296	70.6268	28.9507
Chr12:112692980-112697276	12	112692980	112697276	+	null					Not found	0	26.9595	40.845	43.0291	53.1306	26.1711
Chr12:113074976-113083991	12	113074976	113083991	+	Tex22	ENSMUSG00000012211	testis expressed gene 22 [Source:MGI Symbol;Acc:MGI:1922921]	+	gene	overlapping	0	20.6432	56.9796	58.9053	78.2381	57.5949
Chr13:14750836-14768260	13	14750836	14768260	+	null					Not found	0	20.7052	77.9167	81.5202	84.8988	64.1936
Chr13:20472631-20481672	13	20472631	20481672	+	Elmo1	ENSMUSG00000041112	engulfment and cell motility 1, ced-12 homolog (C. elegans) [Source:MGI Symbol;Acc:MGI:2153044]	+	gene	overlapping	0	20.4287	50.1721	36.518	42.3016	21.873
Chr13:21750743-21754435	13	21750743	21754435	+	Hist1h2ak	ENSMUSG00000063021	histone cluster 1, H2ak [Source:MGI Symbol;Acc:MGI:2448297]	-	gene	overlapping	0	40.7361	NaN	NaN	50.0992	9.36314
Chr13:26523011-26541161	13	26523011	26541161	+	null					Not found	0	27.0141	19.3981	22.3728	39.5183	12.5042
Chr13:31595581-31602591	13	31595581	31602591	+	null					Not found	0	21.2698	13.2933	10.0675	28.9484	7.67864
Chr13:34875761-34884232	13	34875761	34884232	+	Prpf4b	ENSMUSG00000021413	PRP4 pre-mRNA processing factor 4 homolog B (yeast) [Source:MGI Symbol;Acc:MGI:109584]	+	gene	overlapping	0	27.4453	60.3806	42.1205	61.801	34.3557
Chr13:42049484-42051858	13	42049484	42051858	+	null					Not found	0	28.5015	81.5687	86.5433	86.7699	58.2684
Chr13:44353897-44360481	13	44353897	44360481	+	null					Not found	0	25.8787	47.1893	38.9287	69.8313	43.9527
Chr13:47037722-47043490	13	47037722	47043490	+	Tpmt	ENSMUSG00000021376	thiopurine methyltransferase [Source:MGI Symbol;Acc:MGI:98812]	-	gene	overlapping	0	20.7795	65.1562	61.0609	77.8464	57.0669
Chr13:49187683-49192163	13	49187683	49192163	+	Ninj1	ENSMUSG00000037966	ninjurin 1 [Source:MGI Symbol;Acc:MGI:1196617]	+	gene	overlapping	0	23.0866	35.9687	44.2647	66.1058	43.0192
Chr13:55722802-55727459	13	55722802	55727459	+	Txndc15	ENSMUSG00000021497	thioredoxin domain containing 15 [Source:MGI Symbol;Acc:MGI:1916922]	+	gene	overlapping	0	21.9066	80.5608	65.599	64.6688	42.7621
Chr13:57903272-57908182	13	57903272	57908182	+	Spock1	ENSMUSG00000056222	sparc/osteonectin, cwcv and kazal-like domains proteoglycan 1 [Source:MGI Symbol;Acc:MGI:105371]	-	gene	overlapping	0	21.379	40.3482	30.9773	43.712	22.333
Chr13:63815407-63833910	13	63815407	63833910	+	0610007P08Rik	ENSMUSG00000021470	RIKEN cDNA 0610007P08 gene [Source:MGI Symbol;Acc:MGI:1923501]	+	gene	overlapping	0	29.7864	49.0855	53.3521	73.4126	43.6261
Chr13:65255591-65259089	13	65255591	65259089	+	null					Not found	0	26.6361	58.7842	50.9821	70.5815	43.9454
Chr13:69574051-69582451	13	69574051	69582451	+	Nsun2	ENSMUSG00000021595	NOL1/NOP2/Sun domain family member 2 [Source:MGI Symbol;Acc:MGI:107252]	+	gene	overlapping	0	31.8083	49.5232	61.1506	57.7389	25.9306
Chr13:69809791-69814223	13	69809791	69814223	+	Med10	ENSMUSG00000021598	mediator of RNA polymerase II transcription, subunit 10 homolog (NUT2, S. cerevisiae) [Source:MGI Symbol;Acc:MGI:106331]	+	gene	overlapping	0	22.3694	54.7469	57.1867	75.7568	53.3874
Chr13:94358947-94362478	13	94358947	94362478	+	Ap3b1	ENSMUSG00000021686	adaptor-related protein complex 3, beta 1 subunit [Source:MGI Symbol;Acc:MGI:1333879]	+	gene	overlapping	0	34.0891	33.5545	NaN	59.4514	25.3623
Chr13:97722945-97731104	13	97722945	97731104	+	null					Not found	0	20.4984	10.9226	3.24675	38.4028	17.9044
Chr13:98812078-98815016	13	98812078	98815016	+	Fcho2	ENSMUSG00000041685	FCH domain only 2 [Source:MGI Symbol;Acc:MGI:3505790]	-	gene	overlapping	0	22.6709	16.1216	21.9788	38.9531	16.2822
Chr13:99344449-99350242	13	99344449	99350242	+	Ptcd2	ENSMUSG00000021650	pentatricopeptide repeat domain 2 [Source:MGI Symbol;Acc:MGI:1916177]	-	gene	overlapping	0	20.2694	49.3666	49.2746	58.5781	38.3087
Chr13:108989655-109004684	13	108989655	109004684	+	Pde4d	ENSMUSG00000021699	phosphodiesterase 4D, cAMP specific [Source:MGI Symbol;Acc:MGI:99555]	+	gene	overlapping	0	20.3584	63.0851	48.9085	65.0284	44.6699
Chr13:117273537-117285233	13	117273537	117285233	+	Emb	ENSMUSG00000021728	embigin [Source:MGI Symbol;Acc:MGI:95321]	+	gene	overlapping	0	21.2481	76.3072	72.0718	81.0049	59.7568
Chr14:31012268-31019084	14	31012268	31019084	+	Glt8d1	ENSMUSG00000021916	glycosyltransferase 8 domain containing 1 [Source:MGI Symbol;Acc:MGI:1923735]	+	gene	overlapping	0	31.227	57.5293	51.4111	74.3156	43.0886
Chr14:31251468-31256736	14	31251468	31256736	+	Bap1	ENSMUSG00000021901	Brca1 associated protein 1 [Source:MGI Symbol;Acc:MGI:1206586]	+	gene	overlapping	0	25.7366	65.8896	63.4036	80.8205	55.0839
Chr14:34310999-34316719	14	34310999	34316719	+	Glud1	ENSMUSG00000021794	glutamate dehydrogenase 1 [Source:MGI Symbol;Acc:MGI:95753]	+	gene	overlapping	0	28.0967	57.3441	47.0477	75.6651	47.5684
Chr14:50030671-50051319	14	50030671	50051319	+	Olfr725	ENSMUSG00000068437	olfactory receptor 725 [Source:MGI Symbol;Acc:MGI:3030559]	-	gene	overlapping	0	27.5528	23.5526	18.0692	38.7458	11.193
Chr14:55581001-55585963	14	55581001	55585963	+	Psme1	ENSMUSG00000022216	proteasome (prosome, macropain) 28 subunit, alpha [Source:MGI Symbol;Acc:MGI:1096367]	+	gene	overlapping	0	24.1295	37.7194	44.6371	65.7986	41.6691
Chr14:55643769-55650297	14	55643769	55650297	+	Tm9sf1	ENSMUSG00000002320	transmembrane 9 superfamily member 1 [Source:MGI Symbol;Acc:MGI:1921390]	-	gene	overlapping	0	21.7065	69.3914	59.8097	87.9952	66.2887
Chr14:56886697-56889533	14	56886697	56889533	+	Zmym2	ENSMUSG00000021945	zinc finger, MYM-type 2 [Source:MGI Symbol;Acc:MGI:1923257]	+	gene	overlapping	0	29.5008	34.565	52.4667	60.3671	30.8663
Chr14:59592199-59602234	14	59592199	59602234	+	Cdadc1	ENSMUSG00000021982	cytidine and dCMP deaminase domain containing 1 [Source:MGI Symbol;Acc:MGI:1919141]	-	gene	overlapping	0	20.8453	43.9226	52.6881	48.7184	27.8731
Chr14:118931357-118937720	14	118931357	118937720	+	null					Not found	0	26.7771	16.1143	34.3788	51.475	24.6979
Chr14:123544953-123556703	14	123544953	123556703	+	Nalcn	ENSMUSG00000000197	sodium leak channel, non-selective [Source:MGI Symbol;Acc:MGI:2444306]	-	gene	overlapping	0	30.9325	NaN	NaN	74.7024	43.7698
Chr15:34083253-34096894	15	34083253	34096894	+	Mtdh	ENSMUSG00000022255	metadherin [Source:MGI Symbol;Acc:MGI:1914404]	+	gene	overlapping	0	34.4345	61.7067	59.8918	84.6261	50.1916
Chr15:38508677-38518716	15	38508677	38518716	+	Azin1	ENSMUSG00000037458	antizyme inhibitor 1 [Source:MGI Symbol;Acc:MGI:1859169]	-	gene	overlapping	0	21.0844	42.626	41.8905	60.7475	39.6631
Chr15:55071055-55076751	15	55071055	55076751	+	Taf2	ENSMUSG00000037343	TAF2 RNA polymerase II, TATA box binding protein (TBP)-associated factor [Source:MGI Symbol;Acc:MGI:2443028]	-	gene	overlapping	0	39.6607	54.7946	37.2006	74.2695	34.6089
Chr15:65787301-65795751	15	65787301	65795751	+	Efr3a	ENSMUSG00000015002	EFR3 homolog A (S. cerevisiae) [Source:MGI Symbol;Acc:MGI:1923990]	+	gene	overlapping	0	20.7412	73.8553	45.2607	59.0028	38.2616
Chr15:78934974-78938691	15	78934974	78938691	+	Nol12	ENSMUSG00000033099	nucleolar protein 12 [Source:MGI Symbol;Acc:MGI:2146285]	+	gene	overlapping	0	30.878	60.4769	53.0624	69.9573	39.0793
Chr15:82116331-82123928	15	82116331	82123928	+	Mei1	ENSMUSG00000068117	meiosis defective 1 [Source:MGI Symbol;Acc:MGI:3028590]	+	gene	overlapping	0	20.1503	4.53948	8.67742	48.9727	28.8224
Chr15:85336454-85343296	15	85336454	85343296	+	Atxn10	ENSMUSG00000016541	ataxin 10 [Source:MGI Symbol;Acc:MGI:1859293]	+	gene	overlapping	0	22.2611	57.0686	37.9327	57.7818	35.5207
Chr15:89315211-89320627	15	89315211	89320627	+	Sbf1	ENSMUSG00000036529	SET binding factor 1 [Source:MGI Symbol;Acc:MGI:1925230]	-	gene	overlapping	0	28.8748	51.932	48.2121	64.2805	35.4057
Chr15:93891841-93900584	15	93891841	93900584	+	null					Not found	0	22.4698	38.4834	45.1614	64.9337	42.4639
Chr15:96075170-96082859	15	96075170	96082859	+	D030018L15Rik	ENSMUSG00000078925	RIKEN cDNA D030018L15 gene [Source:MGI Symbol;Acc:MGI:3028082]	-	gene	overlapping	0	20.8562	50.9771	50.8995	76.5976	55.7415
Chr15:97546471-97551979	15	97546471	97551979	+	null					Not found	0	24.0082	45.3709	46.165	57.0734	33.0653
Chr15:98918040-98925291	15	98918040	98925291	+	Lmbr1l	ENSMUSG00000022999	limb region 1 like [Source:MGI Symbol;Acc:MGI:1289247]	-	gene	overlapping	0	26.0705	42.4379	43.934	61.0888	35.0183
Chr15:99249427-99252162	15	99249427	99252162	+	Mcrs1	ENSMUSG00000037570	microspherule protein 1 [Source:MGI Symbol;Acc:MGI:1858420]	-	gene	overlapping	0	26.7474	42.2677	44.5341	62.0628	35.3154
Chr15:99695575-99700654	15	99695575	99700654	+	Accn2	ENSMUSG00000023017	amiloride-sensitive cation channel 2, neuronal [Source:MGI Symbol;Acc:MGI:1194915]	+	gene	overlapping	0	21.9857	62.0864	64.9854	81.4861	59.5004
Chr16:13818992-13821351	16	13818992	13821351	+	Ntan1	ENSMUSG00000022681	N-terminal Asn amidase [Source:MGI Symbol;Acc:MGI:108471]	+	gene	overlapping	0	35.8518	21.9494	18.933	56.8135	20.9617
Chr16:17233760-17238882	16	17233760	17238882	+	Hic2	ENSMUSG00000050240	hypermethylated in cancer 2 [Source:MGI Symbol;Acc:MGI:1929869]	+	gene	overlapping	0	22.457	52.4441	55.1914	61.0208	38.5638
Chr16:20542226-20548463	16	20542226	20548463	+	Ap2m1	ENSMUSG00000022841	adaptor protein complex AP-2, mu1 [Source:MGI Symbol;Acc:MGI:1298405]	+	gene	overlapping	0	23.3321	39.8804	55.4112	67.0583	43.7262
Chr16:20651610-20657001	16	20651610	20657001	+	Psmd2	ENSMUSG00000006998	proteasome (prosome, macropain) 26S subunit, non-ATPase, 2 [Source:MGI Symbol;Acc:MGI:1096584]	+	gene	overlapping	0	27.9733	43.8545	45.8973	74.562	46.5886
Chr16:21857655-21867297	16	21857655	21867297	+	null					Not found	0	23.8366	47.1446	48.9904	67.6447	43.8082
Chr16:23108311-23117492	16	23108311	23117492	+	Eif4a2	ENSMUSG00000022884	eukaryotic translation initiation factor 4A2 [Source:MGI Symbol;Acc:MGI:106906]	+	gene	overlapping	0	28.0411	56.0771	74.84	87.1983	59.1572
Chr16:23117530-23127829	16	23117530	23127829	+	Rfc4	ENSMUSG00000022881	replication factor C (activator 1) 4 [Source:MGI Symbol;Acc:MGI:2146571]	-	gene	overlapping	0	34.9138	63.9575	55.3094	89.8925	54.9787
Chr16:31948393-31952522	16	31948393	31952522	+	Ncbp2	ENSMUSG00000022774	nuclear cap binding protein subunit 2 [Source:MGI Symbol;Acc:MGI:1915342]	+	gene	overlapping	0	35.6195	41.411	38.0367	60.2165	24.597
Chr16:32644141-32645846	16	32644141	32645846	+	Tnk2	ENSMUSG00000022791	tyrosine kinase, non-receptor, 2 [Source:MGI Symbol;Acc:MGI:1858308]	+	gene	overlapping	0	37.7829	20.6731	34.5158	54.8207	17.0377
Chr16:35932861-35938897	16	35932861	35938897	+	Dtx3l	ENSMUSG00000049502	deltex 3-like (Drosophila) [Source:MGI Symbol;Acc:MGI:2656973]	-	gene	overlapping	0	22.0859	60.2871	68.0136	75.5203	53.4345
Chr16:43142824-43157442	16	43142824	43157442	+	Zbtb20	ENSMUSG00000022708	zinc finger and BTB domain containing 20 [Source:MGI Symbol;Acc:MGI:1929213]	+	gene	overlapping	0	22.4482	73.5874	72.4587	66.5503	44.1022
Chr16:43975300-43979831	16	43975300	43979831	+	Zdhhc23	ENSMUSG00000036304	zinc finger, DHHC domain containing 23 [Source:MGI Symbol;Acc:MGI:2685625]	-	gene	overlapping	0	29.1698	40.7345	36.8625	65.4489	36.2791
Chr16:55876028-55886876	16	55876028	55886876	+	Fam55c	ENSMUSG00000075033	family with sequence similarity 55, member C [Source:MGI Symbol;Acc:MGI:2686598]	-	gene	overlapping	0	23.998	42.5572	60.505	59.0792	35.0811
Chr16:76369850-76372745	16	76369850	76372745	+	Nrip1	ENSMUSG00000048490	nuclear receptor interacting protein 1 [Source:MGI Symbol;Acc:MGI:1315213]	-	gene	overlapping	0	34.3325	41.6168	41.3101	52.7028	18.3703
Chr16:78570602-78576412	16	78570602	78576412	+	D16Ertd472e	ENSMUSG00000022864	DNA segment, Chr 16, ERATO Doi 472, expressed [Source:MGI Symbol;Acc:MGI:1196400]	-	gene	overlapping	0	24.978	47.4586	22.8071	53.0032	28.0252
Chr16:85741525-85754382	16	85741525	85754382	+	null					Not found	0	21.0385	45.7092	40.7886	61.7926	40.7542
Chr16:94287164-94290330	16	94287164	94290330	+	Hlcs	ENSMUSG00000040820	holocarboxylase synthetase (biotin- [propriony-Coenzyme A-carboxylase (ATP-hydrolysing)] ligase) [Source:MGI Symbol;Acc:MGI:894646]	-	gene	overlapping	0	28.2315	11.1485	17.0606	43.9984	15.7669
Chr16:97851802-97863797	16	97851802	97863797	+	Prdm15	ENSMUSG00000014039	PR domain containing 15 [Source:MGI Symbol;Acc:MGI:1930121]	-	gene	overlapping	0	22.4894	59.9243	78.8361	85	62.5106
Chr17:21532489-21543092	17	21532489	21543092	+	null					Not found	0	22.3155	11.9376	5.86554	27.6339	5.31844
Chr17:24426654-24432261	17	24426654	24432261	+	Eci1	ENSMUSG00000024132	enoyl-Coenzyme A delta isomerase 1 [Source:MGI Symbol;Acc:MGI:94871]	+	gene	overlapping	0	35.0093	59.7392	47.0227	71.1155	36.1062
Chr17:24550274-24558735	17	24550274	24558735	+	Pkd1	ENSMUSG00000032855	polycystic kidney disease 1 homolog [Source:MGI Symbol;Acc:MGI:97603]	+	gene	overlapping	0	43.7738	41.8204	41.4241	76.3953	32.6216
Chr17:25917912-25919774	17	25917912	25919774	+	Rab40c	ENSMUSG00000025730	Rab40c, member RAS oncogene family [Source:MGI Symbol;Acc:MGI:2183454]	-	gene	overlapping	0	28.7766	24.7987	24.4013	45.864	17.0874
Chr17:26925652-26933225	17	26925652	26933225	+	Kifc5b	ENSMUSG00000024301	kinesin family member C5B [Source:MGI Symbol;Acc:MGI:2137414]	+	gene	overlapping	0	22.1367	55.8222	47.0709	75.8712	53.7345
Chr17:31642295-31648013	17	31642295	31648013	+	U2af1	ENSMUSG00000061613	U2 small nuclear ribonucleoprotein auxiliary factor (U2AF) 1 [Source:MGI Symbol;Acc:MGI:98884]	-	gene	overlapping	0	26.8651	46.18	44.6845	62.8664	36.0013
Chr17:33685310-33696070	17	33685310	33696070	+	Hnrnpm	ENSMUSG00000059208	heterogeneous nuclear ribonucleoprotein M [Source:MGI Symbol;Acc:MGI:1926465]	-	gene	overlapping	0	22.9757	61.8619	62.006	79.5707	56.595
Chr17:34666474-34671438	17	34666474	34671438	+	Tnxb	ENSMUSG00000033327	tenascin XB [Source:MGI Symbol;Acc:MGI:1932137]	+	gene	overlapping	0	36.9246	17.5497	21.1194	71.0035	34.0789
Chr17:35089308-35092609	17	35089308	35092609	+	Abhd16a	ENSMUSG00000007036	abhydrolase domain containing 16A [Source:MGI Symbol;Acc:MGI:99476]	+	gene	overlapping	0	22.2807	42.7386	38.8544	61.6746	39.3939
Chr17:45569760-45573159	17	45569760	45573159	+	Hsp90ab1	ENSMUSG00000023944	heat shock protein 90 alpha (cytosolic), class B member 1 [Source:MGI Symbol;Acc:MGI:96247]	-	gene	overlapping	0	28.4757	47.5379	66.4621	71.1228	42.6471
Chr17:46248358-46253483	17	46248358	46253483	+	Yipf3	ENSMUSG00000071074	Yip1 domain family, member 3 [Source:MGI Symbol;Acc:MGI:106280]	+	gene	overlapping	0	23.2844	64.8441	72.445	79.5302	56.2457
Chr17:73241538-73248735	17	73241538	73248735	+	Lclat1	ENSMUSG00000054469	lysocardiolipin acyltransferase 1 [Source:MGI Symbol;Acc:MGI:2684937]	+	gene	overlapping	0	22.4795	41.4734	50.7926	54.5614	32.0819
Chr17:75544357-75551668	17	75544357	75551668	+	Fam98a	ENSMUSG00000002017	family with sequence similarity 98, member A [Source:MGI Symbol;Acc:MGI:1919972]	-	gene	overlapping	0	20.8039	55.0948	56.0512	79.1444	58.3405
Chr17:80723277-80727922	17	80723277	80727922	+	Map4k3	ENSMUSG00000024242	mitogen-activated protein kinase kinase kinase kinase 3 [Source:MGI Symbol;Acc:MGI:2154405]	-	gene	overlapping	0	25.7607	76.9238	49.7294	69.7053	43.9446
Chr17:85310179-85316425	17	85310179	85316425	+	1700106N22Rik	ENSMUSG00000071037	RIKEN cDNA 1700106N22 gene [Source:MGI Symbol;Acc:MGI:1920832]	+	gene	overlapping	0	20.9593	48.0436	58.0795	71.3477	50.3884
Chr17:87022297-87025442	17	87022297	87025442	+	Pigf	ENSMUSG00000024145	phosphatidylinositol glycan anchor biosynthesis, class F [Source:MGI Symbol;Acc:MGI:99462]	-	gene	overlapping	0	20.8111	16.2841	29.1132	35.8637	15.0526
Chr18:10697762-10706667	18	10697762	10706667	+	Abhd3	ENSMUSG00000002475	abhydrolase domain containing 3 [Source:MGI Symbol;Acc:MGI:2147183]	-	gene	overlapping	0	22.7348	57.2009	59.9429	68.0853	45.3505
Chr18:12643869-12649351	18	12643869	12649351	+	Ttc39c	ENSMUSG00000024424	tetratricopeptide repeat domain 39C [Source:MGI Symbol;Acc:MGI:1919997]	+	gene	overlapping	0	25.5265	48.9957	44.3791	63.8691	38.3425
Chr18:16065120-16079021	18	16065120	16079021	+	null					Not found	0	22.1261	42.6418	51.7135	65.8903	43.7642
Chr18:21292620-21299882	18	21292620	21299882	+	Fam59a	ENSMUSG00000042680	family with sequence similarity 59, member A [Source:MGI Symbol;Acc:MGI:2685790]	-	gene	overlapping	0	20.9543	57.2021	46.2704	65.8208	44.8665
Chr18:24206112-24215349	18	24206112	24215349	+	Galnt1	ENSMUSG00000000420escription=UDP-N-acetyl-alpha-D-galactosamine:polypeptideN-acetylgalactosaminyltransferase 1 [Source:MGISymbol;Acc:MGI:894693]	No description	+	gene	overlapping	0	26.4079	61.9912	57.7384	71.3889	44.981
Chr18:31600677-31609600	18	31600677	31609600	+	Slc25a46	ENSMUSG00000024259	solute carrier family 25, member 46 [Source:MGI Symbol;Acc:MGI:1914703]	-	gene	overlapping	0	33.6024	60.1821	51.344	91.3316	57.7292
Chr18:36720674-36726496	18	36720674	36726496	+	Cd14	ENSMUSG00000051439	CD14 antigen [Source:MGI Symbol;Acc:MGI:88318]	-	gene	overlapping	0	20.9569	7.80405	6.29704	32.608	11.651
Chr18:37073173-37090013	18	37073173	37090013	+	Pcdhac1	ENSMUSG00000007440	protocadherin alpha subfamily C, 1 [Source:MGI Symbol;Acc:MGI:1891442]	+	gene	overlapping	0	21.1899	75.1816	73.8953	77.1664	55.9765
Chr18:46272812-46280771	18	46272812	46280771	+	Pggt1b	ENSMUSG00000024477	protein geranylgeranyltransferase type I, beta subunit [Source:MGI Symbol;Acc:MGI:1917514]	-	gene	overlapping	0	22.892	71.9396	53.8103	62.8376	39.9456
Chr18:46727933-46735661	18	46727933	46735661	+	Cdo1	ENSMUSG00000033022	cysteine dioxygenase 1, cytosolic [Source:MGI Symbol;Acc:MGI:105925]	-	gene	overlapping	0	23.077	43.3791	42.4766	61.886	38.809
Chr18:46953681-46959694	18	46953681	46959694	+	Commd10	ENSMUSG00000042705	COMM domain containing 10 [Source:MGI Symbol;Acc:MGI:1916706]	+	gene	overlapping	0	24.5705	38.3017	51.4484	71.6845	47.114
Chr18:69430677-69438744	18	69430677	69438744	+	Tcf4	ENSMUSG00000053477	transcription factor 4 [Source:MGI Symbol;Acc:MGI:98506]	+	gene	overlapping	0	21.4716	93.9103	94.3699	67.9305	46.4589
Chr18:69675537-69680282	18	69675537	69680282	+	Tcf4	ENSMUSG00000053477	transcription factor 4 [Source:MGI Symbol;Acc:MGI:98506]	+	gene	overlapping	0	20.6493	94.019	95.5308	85.0519	64.4026
Chr18:73701982-73703522	18	73701982	73703522	+	Smad4	ENSMUSG00000024515	MAD homolog 4 (Drosophila) [Source:MGI Symbol;Acc:MGI:894293]	-	gene	overlapping	0	29.4509	17.2308	NaN	40.4193	10.9684
Chr18:76145173-76149463	18	76145173	76149463	+	Zbtb7c	ENSMUSG00000044646	zinc finger and BTB domain containing 7C [Source:MGI Symbol;Acc:MGI:2443302]	+	gene	overlapping	0	20.8114	69.4054	52.2686	83.4226	62.6112
Chr18:77065332-77069582	18	77065332	77069582	+	Pias2	ENSMUSG00000025423	protein inhibitor of activated STAT 2 [Source:MGI Symbol;Acc:MGI:1096566]	+	gene	overlapping	0	24.5479	33.6461	37.5571	48.1456	23.5977
Chr18:80470164-80477401	18	80470164	80477401	+	null					Not found	0	23.8508	74.6132	62.4822	64.1321	40.2814
Chr18:90498208-90510316	18	90498208	90510316	+	SNORA17	ENSMUSG00000077402	Small nucleolar RNA SNORA17 [Source:RFAM;Acc:RF00560]	+	gene	overlapping	0	31.029	38.9795	49.1674	70.5344	39.5054
Chr19:5474731-5478425	19	5474731	5478425	+	Efemp2	ENSMUSG00000024909	epidermal growth factor-containing fibulin-like extracellular matrix protein 2 [Source:MGI Symbol;Acc:MGI:1891209]	+	gene	overlapping	0	22.4393	42.2081	26.6279	59.2677	36.8285
Chr19:6046929-6049219	19	6046929	6049219	+	Syvn1	ENSMUSG00000024807	synovial apoptosis inhibitor 1, synoviolin [Source:MGI Symbol;Acc:MGI:1921376]	+	gene	overlapping	0	37.2547	50.1333	NaN	77.0112	39.7565
Chr19:6387796-6392102	19	6387796	6392102	+	Pygm	ENSMUSG00000032648	muscle glycogen phosphorylase [Source:MGI Symbol;Acc:MGI:97830]	+	gene	overlapping	0	22.7386	87.6488	43.9825	56.39	33.6513
Chr19:7199436-7206093	19	7199436	7206093	+	Otub1	ENSMUSG00000024767	OTU domain, ubiquitin aldehyde binding 1 [Source:MGI Symbol;Acc:MGI:2147616]	-	gene	overlapping	0	22.4801	65.6933	67.1216	84.4202	61.9401
Chr19:8919446-8924489	19	8919446	8924489	+	B3gat3	ENSMUSG00000071649	beta-1,3-glucuronyltransferase 3 (glucuronosyltransferase I) [Source:MGI Symbol;Acc:MGI:1919977]	+	gene	overlapping	0	26.0863	47.307	42.1798	59.4599	33.3736
Chr19:10550897-10558273	19	10550897	10558273	+	Tmem216	ENSMUSG00000024667	transmembrane protein 216 [Source:MGI Symbol;Acc:MGI:1920020]	-	gene	overlapping	0	29.2636	52.1387	32.7672	60.9949	31.7313
Chr19:21464952-21473551	19	21464952	21473551	+	Gda	ENSMUSG00000058624	guanine deaminase [Source:MGI Symbol;Acc:MGI:95678]	-	gene	overlapping	0	24.3177	46.8244	25.4806	61.5594	37.2417
Chr19:21778375-21781261	19	21778375	21781261	+	Tmem2	ENSMUSG00000024754	transmembrane protein 2 [Source:MGI Symbol;Acc:MGI:1890373]	+	gene	overlapping	0	29.2137	20.109	39.1316	62.927	33.7133
Chr19:27425052-27430172	19	27425052	27430172	+	D19Bwg1357e	ENSMUSG00000041360	DNA segment, Chr 19, Brigham & Women's Genetics 1357 expressed [Source:MGI Symbol;Acc:MGI:106253]	-	gene	overlapping	0	21.6588	25.5166	43.789	52.1247	30.466
Chr19:36834561-36842139	19	36834561	36842139	+	Tnks2	ENSMUSG00000024811	tankyrase, TRF1-interacting ankyrin-related ADP-ribose polymerase 2 [Source:MGI Symbol;Acc:MGI:1921743]	+	gene	overlapping	0	22.1224	35.5828	24.6237	45.4519	23.3294
Chr19:43748072-43753143	19	43748072	43753143	+	Cox15	ENSMUSG00000040018	COX15 homolog, cytochrome c oxidase assembly protein (yeast) [Source:MGI Symbol;Acc:MGI:1920112]	-	gene	overlapping	0	26.6448	32.1526	55.5753	55.749	29.1042
Chr19:44069629-44075799	19	44069629	44075799	+	Erlin1	ENSMUSG00000025198	ER lipid raft associated 1 [Source:MGI Symbol;Acc:MGI:2387613]	-	gene	overlapping	0	23.5776	57.3907	63.174	81.7162	58.1386
Chr19:45002246-45006334	19	45002246	45006334	+	Sema4g	ENSMUSG00000025207	sema domain, immunoglobulin domain (Ig), transmembrane domain (TM) and short cytoplasmic domain, (semaphorin) 4G [Source:MGI Symbol;Acc:MGI:1347047]	+	gene	overlapping	0	34.7468	45.4012	33.41	63.0027	28.2559
Chr19:45015201-45017687	19	45015201	45017687	+	Lzts2	ENSMUSG00000035342	leucine zipper, putative tumor suppressor 2 [Source:MGI Symbol;Acc:MGI:2385095]	+	gene	overlapping	0	21.1113	57.2635	74.8493	72.9373	51.826
Chr19:45737518-45741887	19	45737518	45741887	+	Fgf8	ENSMUSG00000025219	fibroblast growth factor 8 [Source:MGI Symbol;Acc:MGI:99604]	-	gene	overlapping	0	21.575	49.3214	60.4953	88.5128	66.9378
Chr19:46056634-46060233	19	46056634	46060233	+	Pprc1	ENSMUSG00000055491	peroxisome proliferative activated receptor, gamma, coactivator-related 1 [Source:MGI Symbol;Acc:MGI:2385096]	+	gene	overlapping	0	23.0639	20.0963	13.8212	30.9722	7.90829
Chr19:47090593-47094887	19	47090593	47094887	+	Usmg5	ENSMUSG00000071528	upregulated during skeletal muscle growth 5 [Source:MGI Symbol;Acc:MGI:1891435]	-	gene	overlapping	0	23.422	52.6082	38.4992	54.6973	31.2753
ChrX:7879697-7884373	X	7879697	7884373	+	Pim2	ENSMUSG00000031155	proviral integration site 2 [Source:MGI Symbol;Acc:MGI:97587]	+	gene	overlapping	0	27.3579	83.6616	63.4056	87.0869	59.729
ChrX:8129159-8133496	X	8129159	8133496	+	Wdr13	ENSMUSG00000031166	WD repeat domain 13 [Source:MGI Symbol;Acc:MGI:1914661]	-	gene	overlapping	0	24.3844	71.8175	64.2074	70.8226	46.4382
ChrX:8185654-8192744	X	8185654	8192744	+	Ebp	ENSMUSG00000031168	phenylalkylamine Ca2+ antagonist (emopamil) binding protein [Source:MGI Symbol;Acc:MGI:107822]	-	gene	overlapping	0	20.2671	15.763	12.2302	38.2054	17.9383
ChrX:10712562-10717933	X	10712562	10717933	+	Mid1ip1	ENSMUSG00000008035	Mid1 interacting protein 1 (gastrulation specific G12-like (zebrafish)) [Source:MGI Symbol;Acc:MGI:1915291]	+	gene	overlapping	0	24.912	76.2755	67.5501	57.9159	33.004
ChrX:13671010-13692205	X	13671010	13692205	+	Cask	ENSMUSG00000031012	calcium/calmodulin-dependent serine protein kinase (MAGUK family) [Source:MGI Symbol;Acc:MGI:1309489]	-	gene	overlapping	0	20.679	76.4067	75.9963	83.2582	62.5792
ChrX:75722518-75729849	X	75722518	75729849	+	4933407K13Rik	ENSMUSG00000087396	RIKEN cDNA 4933407K13 gene [Source:MGI Symbol;Acc:MGI:1921646]	-	gene	overlapping	0	30.3267	54.3734	76.1018	85.8333	55.5067
ChrX:94207679-94213172	X	94207679	94213172	+	Eif2s3x	ENSMUSG00000035150	eukaryotic translation initiation factor 2, subunit 3, structural gene X-linked [Source:MGI Symbol;Acc:MGI:1349431]	-	gene	overlapping	0	28.8363	38.8336	44.8727	71.7663	42.9301
ChrX:99467831-99470851	X	99467831	99470851	+	Pja1	ENSMUSG00000034403	praja1, RING-H2 motif containing [Source:MGI Symbol;Acc:MGI:1101765]	-	gene	overlapping	0	39.3982	41.9003	62.764	81.6106	42.2124
ChrX:106210530-106219567	X	106210530	106219567	+	Taf9b	ENSMUSG00000047242	TAF9B RNA polymerase II, TATA box binding protein (TBP)-associated factor [Source:MGI Symbol;Acc:MGI:3039562]	-	gene	overlapping	0	27.6901	57.5155	41.6284	59.0007	31.3106
ChrX:113865289-113890136	X	113865289	113890136	+	SNORA17	ENSMUSG00000087765	Small nucleolar RNA SNORA17 [Source:RFAM;Acc:RF00560]	-	gene	overlapping	0	23.4367	50.0662	52.1476	64.5726	41.136
ChrY:90743905-90746994	Y	90743905	90746994	+	null					Not found	0	45.3863	NaN	69.2246	82.6265	37.2401

## Sheet: Differential methylated CGI
Additional file 12: Table S5. Differentially methylated CGIs between SOA and IV (n=60).
Probe	Chromosome	Start	End	Probe Strand	Feature	ID	Description	Feature Strand	Type	Feature Orientation	Distance	P-value	FDR	IFC1	IFC2	IFC3	IFC4	SO1	SO2	SO3	SO4	SO5	SOA1	SOA2	SOA3	SOA4	IV1	IV2	IV3
24612251..24615351	1	24612251	24615351		Gm10222	ENSMUSG00000067736	predicted gene 10222 [Source:MGI Symbol;Acc:MGI:3642643]	-	gene	overlapping	0	0.00025911	0.0126034	52.6751	35.3778	33.835	37.4251	32.7027	30.7866	29.1464	38.2724	40.3525	57.8039	33.9111	33.709	34.0358	27.6619	34.2595	30.4084
74783725..74784822	1	74783725	74784822		Wnt6	ENSMUSG00000033227	wingless-related MMTV integration site 6 [Source:MGI Symbol;Acc:MGI:98960]	+	gene	overlapping	0	8.37919e-05	0.00537297	0	NaN	NaN	2.08333	0	0	4.31034	0	0	1.21951	3.44828	0	0.909091	31.0345	3.93519	0
91249896..91251091	1	91249896	91251091		Ube2f	ENSMUSG00000034343	ubiquitin-conjugating enzyme E2F (putative) [Source:MGI Symbol;Acc:MGI:1915171]	+	gene	overlapping	0	0.000330553	0.01493	88	100	100	NaN	94.2857	100	97.0588	100	98.8235	92.3077	96.7391	94.6429	94.4444	31.4394	96.2963	98.1735
25271716..25273214	2	25271716	25273214		Ssna1	ENSMUSG00000026966	Sjogren's syndrome nuclear autoantigen 1 [Source:MGI Symbol;Acc:MGI:1915725]	-	gene	overlapping	0	0.000150857	0.00841692	20.8333	NaN	35.8974	13.3333	14.0625	18.75	19.3548	9.375	10.2564	33.3333	5.26316	0	13.2212	46.875	20.339	27.1689
38710171..38712657	2	38710171	38712657		Nr5a1	ENSMUSG00000026751	nuclear receptor subfamily 5, group A, member 1 [Source:MGI Symbol;Acc:MGI:1346833]	-	gene	overlapping	0	2.89689e-05	0.00238931	9.84849	5.55556	2.08333	4.41176	1.13636	13.8889	3.34395	9.18004	4.71491	3.07692	1.92308	9.25926	11.3184	20.8651	8.72093	9.69388
84714429..84716207	2	84714429	84716207		Zdhhc5	ENSMUSG00000034075	zinc finger, DHHC domain containing 5 [Source:MGI Symbol;Acc:MGI:1923573]	-	gene	overlapping	0	1.24595e-05	0.00124399	0	NaN	3.0303	NaN	0	3.63636	1.72414	0	7.14286	NaN	0	27.907	4.87805	0	0	1.90476
98662231..98662982	2	98662231	98662982		Gm10801	ENSMUSG00000075015	predicted gene 10801 [Source:MGI Symbol;Acc:MGI:3641656]	+	gene	overlapping	0	9.22345e-05	0.00564415	20.8176	22.9931	22.8121	25.2963	19.7465	21.4625	21.0064	24.9185	23.8924	20.8533	19.7924	19.2716	20.1532	30.3565	21.8674	21.0382
98663641..98664093	2	98663641	98664093		Gm10801	ENSMUSG00000075015	predicted gene 10801 [Source:MGI Symbol;Acc:MGI:3641656]	+	gene	overlapping	0	0.000727168	0.0260271	NaN	NaN	NaN	NaN	NaN	NaN	NaN	NaN	NaN	NaN	NaN	NaN	NaN	NaN	NaN	NaN
98666239..98667335	2	98666239	98667335		Gm10800	ENSMUSG00000075014	predicted gene 10800 [Source:MGI Symbol;Acc:MGI:3641657]	-	gene	overlapping	0	8.49705e-05	0.00537297	25.0745	25.2544	23.5446	27.0056	22.7955	27.0034	25.7811	23.5602	24.7353	24.7193	23.9214	25.8847	28.1925	35.015	26.1264	25.599
164485747..164487410	2	164485747	164487410		Gm20458	ENSMUSG00000090996	predicted gene 20458 [Source:MGI Symbol;Acc:MGI:5141923]	+	gene	overlapping	0	1.14063e-06	0.000154555	61.7647	48	86.3636	NaN	NaN	85.1852	47.076	47.5	43.8776	36.1111	23.1481	39.0244	42.7083	56.7213	58.2474	38.4058
174298234..174301029	2	174298234	174301029		Gnas	ENSMUSG00000027523	GNAS (guanine nucleotide binding protein, alpha stimulating) complex locus [Source:MGI Symbol;Acc:MGI:95777]	+	gene	overlapping	0	0.000938129	0.0323569	99.5614	97.561	97.6744	100	98.3333	96.6667	89.3939	96.7593	97.5247	96.5686	96.6667	97.2222	91.4966	76.8362	97.3404	97.6821
179441745..179444112	2	179441745	179444112		Cdh4	ENSMUSG00000000305	cadherin 4 [Source:MGI Symbol;Acc:MGI:99218]	+	gene	overlapping	0	0.00101579	0.03441	1.36986	4.28571	18.4783	5.95238	4.08163	13.6792	12.6316	12.3494	14.433	6.52174	26.087	11.4754	4.57317	1.76991	13.1148	6.54762
32708316..32709419	3	32708316	32709419		Actl6a	ENSMUSG00000027671	actin-like 6A [Source:MGI Symbol;Acc:MGI:1861453]	+	gene	overlapping	0	7.40948e-05	0.00501993	13.5135	25.8621	2.77778	0	6.57895	56.4103	26.8889	45.0192	NaN	58.0645	38.8889	37.1429	15.0794	32.4074	4.34783	28.3333
34648719..34651529	3	34648719	34651529		Sox2ot	ENSMUSG00000090828	SOX2 overlapping transcript (non-protein coding) [Source:MGI Symbol;Acc:MGI:2444112]	+	gene	overlapping	0	0.000306123	0.0143329	0	5.26316	1.16279	0	0	2.08333	1.49254	3.63636	0.645161	0	15	4.25532	1.27551	2.06612	0.333333	1.0101
61363850..61365876	3	61363850	61365876		B430305J03Rik	ENSMUSG00000053706	RIKEN cDNA B430305J03 gene [Source:MGI Symbol;Acc:MGI:3697707]	-	gene	overlapping	0	0.000196506	0.0103858	2.63158	3.7037	13.4615	2.04082	0.961538	10	5.52987	2.83224	4	14.6341	9.09091	12.1212	3.88889	3.08123	1.69492	4.65116
75955930..75957359	3	75955930	75957359		Golim4	ENSMUSG00000034109	golgi integral membrane protein 4 [Source:MGI Symbol;Acc:MGI:1920374]	-	gene	overlapping	0	1.42654e-09	3.38268e-07	54.5455	76.9231	NaN	43.75	81.6667	25	73.1651	20.6897	75.7143	85.7143	71.7391	59.0909	52.2549	37.5	35.4167	20.1058
87999157..88000874	3	87999157	88000874		Bcan	ENSMUSG00000004892	brevican [Source:MGI Symbol;Acc:MGI:1096385]	-	gene	overlapping	0	1.99102e-09	4.19663e-07	52.2388	36.5854	89.7436	6.60377	34.4828	69.2308	31.068	13.0137	5.7377	26.087	41.0256	70.4545	29.386	22.5806	12.9348	21.1538
116876678..116878198	4	116876678	116878198		Zswim5	ENSMUSG00000033948	zinc finger, SWIM domain containing 5 [Source:MGI Symbol;Acc:MGI:1921714]	+	gene	overlapping	0	0.000596058	0.0226144	0	0	0	1.40845	0	NaN	0	0	1.47059	2.5641	0	0	0.959233	17.6056	0	0.862069
126320935..126322439	4	126320935	126322439		Adprhl2	ENSMUSG00000042558	ADP-ribosylhydrolase like 2 [Source:MGI Symbol;Acc:MGI:2140364]	-	gene	overlapping	0	0.000890246	0.031274	4.48718	NaN	8.82353	0	3.33333	NaN	12.6582	11.7021	11.9048	11.3636	11.1111	27.5862	7.70308	5.15464	14.557	2.22222
33819254..33821731	5	33819254	33821731		Whsc1	ENSMUSG00000057406	Wolf-Hirschhorn syndrome candidate 1 (human) [Source:MGI Symbol;Acc:MGI:1276574]	+	gene	overlapping	0	2.37667e-09	4.50854e-07	7.27273	2.17391	2.5	0	5.40541	2	5.95855	4.92832	8.73786	3.04348	5.97015	39.2857	5.36585	4.03226	3.92857	2.66667
137785035..137788664	5	137785035	137788664		Mepce	ENSMUSG00000029726	methylphosphate capping enzyme [Source:MGI Symbol;Acc:MGI:106477]	-	gene	overlapping	0	0.00056951	0.0220482	13.0435	21.7391	12.6761	18.4211	27.3196	10.2564	16.8663	25	11.2583	30.3797	21.9512	10.4167	28.6036	5.47445	13.5965	13.9413
138992864..138996563	5	138992864	138996563		Pdgfa	ENSMUSG00000025856	platelet derived growth factor, alpha [Source:MGI Symbol;Acc:MGI:97527]	-	gene	overlapping	0	9.3451e-06	0.00112081	35.4167	14.9254	10.2804	17.4419	2.46914	17.7778	25.8929	11.3873	13.7324	32.3718	38.0342	13.7931	16.3866	11.9835	21.164	13.3645
146260972..146261364	5	146260972	146261364		Cdk8	ENSMUSG00000029635	cyclin-dependent kinase 8 [Source:MGI Symbol;Acc:MGI:1196224]	+	gene	overlapping	0	8.78618e-10	2.38105e-07	30.765	27.9898	17.5318	15.8214	32.604	20.7247	17.3061	37.4785	19.0285	8.48286	16.5731	21.5688	19.0501	21.5215	14.9433	23.8912
3182605..3183686	6	3182605	3183686		null					Not found	0	0.000197094	0.0103858	4.31973	4.25532	11.7886	23.0769	11.9048	6.06061	15.0901	14.8785	17.1429	13.3333	32.1429	22.4138	11.6197	17.8205	4.86667	4.40299
12927888..12928907	7	12927888	12928907		2310014L17Rik	ENSMUSG00000033967	RIKEN cDNA 2310014L17 gene [Source:MGI Symbol;Acc:MGI:1924198]	+	gene	overlapping	0	0.000511231	0.0215512	61.1111	NaN	NaN	41.6667	44.8276	NaN	73.8461	36.6667	37.9781	81.8182	83.6957	72	69.1919	60	53.4483	68.5897
19522719..19524781	7	19522719	19524781		Nkpd1	ENSMUSG00000060621	NTPase, KAP family P-loop domain containing 1 [Source:MGI Symbol;Acc:MGI:1916797]	+	gene	overlapping	0	1.23947e-14	7.8376e-12	72.7273	89.2857	82.8125	68.75	56.5476	53.4884	65.7104	57.7181	66	80.4878	65.4321	76.9231	29.1667	28.7879	33.8415	28.1305
140921623..140923416	7	140921623	140923416		Nlrp6	ENSMUSG00000038745	NLR family, pyrin domain containing 6 [Source:MGI Symbol;Acc:MGI:2141990]	+	gene	overlapping	0	0.000128675	0.00762802	4.7619	8.10811	8.06452	5.88235	10.8696	15.1786	20.3297	16.0784	6.25	8.57143	53.8462	31.4394	8.33333	16.5895	21.0094	0.35461
15027248..15029372	8	15027248	15029372		Kbtbd11	ENSMUSG00000055675	kelch repeat and BTB (POZ) domain containing 11 [Source:MGI Symbol;Acc:MGI:1922151]	+	gene	overlapping	0	0.000561462	0.0220482	0.840336	3.09278	2.99145	0.729927	0	3.38983	2.80702	1.1811	0.30303	2.5	14.8649	0	1.08543	2.45902	1.21528	0.859107
71488377..71489560	8	71488377	71489560		Gtpbp3	ENSMUSG00000007610	GTP binding protein 3 [Source:MGI Symbol;Acc:MGI:1917609]	+	gene	overlapping	0	7.45988e-10	2.35857e-07	18.9655	NaN	43.4783	NaN	41.6667	30.1887	19.2982	34.2105	28.75	36.5385	37.1429	50	15.1685	8.33333	31.5341	13.6905
111889813..111891003	8	111889813	111891003		Chst5	ENSMUSG00000031952	carbohydrate (N-acetylglucosamine 6-O) sulfotransferase 5 [Source:MGI Symbol;Acc:MGI:1931825]	-	gene	overlapping	0	4.01869e-10	1.52469e-07	0	0	2.38095	8.82353	NaN	NaN	9.95935	2.4055	0	46.875	18.5185	6.66667	3.19444	2.28758	6.39535	6.79012
120667535..120669052	8	120667535	120669052		Gm20388	ENSMUSG00000092329	predicted gene 20388 [Source:MGI Symbol;Acc:MGI:5141853]	+	gene	overlapping	0	0.000613773	0.02283	4.72222	6.17284	NaN	0.909091	2.04082	2.85714	3.00752	1.17647	2	19.0476	13.9535	7.40741	2.24586	3.93701	0.961538	3.79747
3000026..3001102	9	3000026	3001102		Gm10722	ENSMUSG00000091028	predicted gene 10722 [Source:MGI Symbol;Acc:MGI:3642024]	+	gene	overlapping	0	0.000341848	0.015081	18.2608	20.1881	22.288	21.6734	19.5986	22.1887	18.5159	25.4341	18.3664	27.3656	18.6272	21.7431	20.7368	25.8557	21.3482	19.4222
35305210..35305496	9	35305210	35305496		null					Not found	0	1.69216e-05	0.00160502	NaN	NaN	NaN	NaN	NaN	NaN	NaN	NaN	NaN	NaN	NaN	NaN	NaN	NaN	NaN	NaN
106885137..106887677	9	106885137	106887677		Manf	ENSMUSG00000032575	mesencephalic astrocyte-derived neurotrophic factor [Source:MGI Symbol;Acc:MGI:1922090]	-	gene	overlapping	0	7.36866e-09	1.27076e-06	63.6066	35.2273	43.5323	57.3529	44.2529	69.2308	33.2237	24.8731	55.3571	57.5343	42.3077	72.0588	38.7464	21.0227	33.2418	37.9167
123461958..123462186	9	123461958	123462186		Lars2	ENSMUSG00000035202	leucyl-tRNA synthetase, mitochondrial [Source:MGI Symbol;Acc:MGI:2142973]	+	gene	overlapping	0	1.02726e-11	4.87179e-09	35.7051	20.2224	NaN	NaN	NaN	NaN	25.8306	25.9113	NaN	NaN	NaN	10.9992	35.5238	18.6071	29.0399	38.1137
99106703..99108467	10	99106703	99108467		Poc1b	ENSMUSG00000019952	POC1 centriolar protein homolog B (Chlamydomonas) [Source:MGI Symbol;Acc:MGI:1918511]	+	gene	overlapping	0	0.000222975	0.011432	0	NaN	16.2791	0	10.6667	0	35.443	9.33333	0	21.875	0	57.1429	14.8438	9.09091	18.3099	2.90698
127090578..127092210	10	127090578	127092210		Agap2	ENSMUSG00000025422	ArfGAP with GTPase domain, ankyrin repeat and PH domain 2 [Source:MGI Symbol;Acc:MGI:3580016]	+	gene	overlapping	0	0.000538083	0.0220482	47.2222	NaN	37.037	61.1111	75	62.5	60.2564	56.4444	60.1307	78.3333	89.5349	74.6032	80.7692	46.5686	72.549	77.7778
3131947..3137915	11	3131947	3137915		Sfi1	ENSMUSG00000023764	Sfi1 homolog, spindle assembly associated (yeast) [Source:MGI Symbol;Acc:MGI:1926137]	-	gene	overlapping	0	0.00109113	0.0363135	54.1849	58.1202	51.5496	51.1146	58.1713	59.7198	52.7814	45.9645	49.0225	74.7091	68.2347	65.2774	55.5462	59.2653	61.1131	58.1507
59963686..59965496	11	59963686	59965496		Rasd1	ENSMUSG00000049892	RAS, dexamethasone-induced 1 [Source:MGI Symbol;Acc:MGI:1270848]	-	gene	overlapping	0	0.000251825	0.0125714	16.1765	17.5	23.8095	5.05051	6.97674	14.2857	17.2917	10.1732	25.8621	33.3333	28.5714	32.5	21.0526	19.6667	6.07143	12.6894
62456621..62458774	11	62456621	62458774		Ncor1	ENSMUSG00000018501	nuclear receptor co-repressor 1 [Source:MGI Symbol;Acc:MGI:1349717]	-	gene	overlapping	0	3.73334e-05	0.00283286	38.4615	47.6191	81.8182	6.52174	83.3333	62.963	68.9286	39.4986	46.2963	75.4902	89.8148	91.6667	75.7441	46.1735	70.4082	57.6336
67921094..67922659	11	67921094	67922659		Usp43	ENSMUSG00000020905	ubiquitin specific peptidase 43 [Source:MGI Symbol;Acc:MGI:2444541]	-	gene	overlapping	0	0.0015785	0.049907	0	0	0	0	NaN	0	6.91057	0	0	1.38889	4.25532	18.1818	11.5036	0	0.603448	4.16667
74896309..74898503	11	74896309	74898503		Sgsm2	ENSMUSG00000038351	small G protein signaling modulator 2 [Source:MGI Symbol;Acc:MGI:2144695]	-	gene	overlapping	0	1.01883e-05	0.0011369	36.8421	65.7895	39.0244	76.1905	71.4286	87.5	64.3836	62.1212	59.7826	72.3404	62.1622	96.4286	53.8462	46.6102	59.2262	67.6587
116842464..116844100	11	116842464	116844100		Jmjd6	ENSMUSG00000056962	jumonji domain containing 6 [Source:MGI Symbol;Acc:MGI:1858910]	-	gene	overlapping	0	0.000134764	0.00774686	6.42202	15.5556	5.26316	14.8936	28.5714	7.27273	23.374	11.0619	30.6725	0	0	6.25	9.91151	26.7606	10.177	5.86956
120597292..120599175	11	120597292	120599175		Alyref	ENSMUSG00000025134	Aly/REF export factor [Source:MGI Symbol;Acc:MGI:1341044]	-	gene	overlapping	0	9.49625e-07	0.000138572	NaN	7.40741	7.57576	3.04878	21.7391	13.6842	7.97546	7.48299	5.49451	50	28.2051	21.5686	8.19209	2.77778	7.77778	17.1429
8770893..8773183	12	8770893	8773183		Sdc1	ENSMUSG00000020592	syndecan 1 [Source:MGI Symbol;Acc:MGI:1349162]	+	gene	overlapping	0	2.25514e-05	0.00194454	3.77358	1.88679	2.33918	2.27273	2.5641	2.27273	5.67633	8.98876	4.45545	15	21.6216	21.7391	9.61538	4.78142	2.83688	6.03448
113187485..113189374	12	113187485	113189374		Tmem121	ENSMUSG00000049036	transmembrane protein 121 [Source:MGI Symbol;Acc:MGI:1916445]	+	gene	overlapping	0	5.04724e-05	0.00354615	54.5455	50	34.2857	41.6667	10.8108	25.1462	37.8049	41.1111	30.4348	46.4286	68.1818	70.3704	36.0063	44.1176	43.4397	41.9643
3372913..3373551	13	3372913	3373551		null					Not found	0	0.000418602	0.0180475	NaN	NaN	NaN	NaN	NaN	NaN	NaN	NaN	NaN	NaN	NaN	NaN	NaN	NaN	NaN	NaN
44869576..44870109	13	44869576	44870109		Jarid2	ENSMUSG00000038518	jumonji, AT rich interactive domain 2 [Source:MGI Symbol;Acc:MGI:104813]	+	gene	overlapping	0	5.7428e-07	9.07841e-05	50.2558	47.349	35.293	3.48485	39.1919	25.4182	44.1412	53.4283	5.00676	25.7155	11.6537	29.267	24.1946	55.4453	45.6838	9.40776
120910299..120911929	14	120910299	120911929		Ipo5	ENSMUSG00000030662	importin 5 [Source:MGI Symbol;Acc:MGI:1917822]	+	gene	overlapping	0	0.000309778	0.0143329	NaN	NaN	27.6596	NaN	28.9474	NaN	38.2075	4.16667	23.1707	30	19.1781	29.0323	34.5486	25.5319	29.661	51.7932
75086266..75087044	15	75086266	75087044		null					Not found	0	4.57997e-05	0.00334161	NaN	NaN	NaN	NaN	NaN	NaN	13.4284	NaN	NaN	NaN	NaN	NaN	13.5914	27.0931	NaN	13.5253
76002902..76004745	15	76002902	76004745		Fam83h	ENSMUSG00000046761	family with sequence similarity 83, member H [Source:MGI Symbol;Acc:MGI:2145900]	-	gene	overlapping	0	0.000558425	0.0220482	4.34783	22.2222	33.3333	0.862069	4.16667	3.125	21.8182	16.433	19.0476	43.2432	10.6061	12.1951	5.83942	10.0962	6.57895	8.53333
81693310..81695266	15	81693310	81695266		Chadl	ENSMUSG00000063765	chondroadherin-like [Source:MGI Symbol;Acc:MGI:3036284]	-	gene	overlapping	0	0.000642327	0.0234326	27	36.3095	23.4375	31.1111	29.5455	28.2609	28.3186	34.1564	57.1429	62.1622	44.5946	50	25	34.9057	40.2419	35.7692
101412217..101412863	15	101412217	101412863		Krt7	ENSMUSG00000023039	keratin 7 [Source:MGI Symbol;Acc:MGI:96704]	+	gene	overlapping	0	1.23148e-05	0.00124399	NaN	NaN	66.6667	NaN	62.1951	100	NaN	19.2708	26.6667	96.4286	100	90.7407	75	52	67.8571	84.2105
102746231..102747707	15	102746231	102747707		null					Not found	0	9.45331e-06	0.00112081	4.16667	0	3.27869	0	13.3333	15.6028	15.4321	8.03571	11.7647	30	4.54545	35.7143	22.0635	8.33333	12.6923	8.33333
17276087..17278480	16	17276087	17278480		Tmem191c	ENSMUSG00000055692	transmembrane protein 191C [Source:MGI Symbol;Acc:MGI:107238]	+	gene	overlapping	0	3.26721e-05	0.00258246	57.2917	NaN	90.4762	84.2105	70.4545	59.0909	66.087	51.9481	56.1538	62.7451	NaN	86.6667	66.4894	51.0417	69.0741	69.4064
57391484..57391731	16	57391484	57391731		2610528E23Rik	ENSMUSG00000022748	RIKEN cDNA 2610528E23 gene [Source:MGI Symbol;Acc:MGI:1913747]	-	gene	overlapping	0	3.12859e-22	2.96747e-19	30.3592	22.519	26.1031	21.8295	26.1553	21.8084	16.2226	27.4807	16.9782	17.4257	13.0174	6.18889	16.9748	23.1667	23.0388	24.2729
92057629..92059208	16	92057629	92059208		Mrps6	ENSMUSG00000039680	mitochondrial ribosomal protein S6 [Source:MGI Symbol;Acc:MGI:2153111]	+	gene	overlapping	0	0.00121959	0.0398891	13.1148	0	5	0	NaN	NaN	3.14607	24.1667	4.93827	25.9259	15	31.0345	14.3229	15.4545	10.6796	4.86111
39842987..39848831	17	39842987	39848831		null					Not found	0	0	0	29.0753	26.7568	25.8456	19.8212	34.747	24.5414	19.0348	24.9341	23.0773	18.0224	19.6515	17.9957	20.4954	25.2345	22.2492	25.7787
45558092..45561119	18	45558092	45561119		Kcnn2	ENSMUSG00000054477	potassium intermediate/small conductance calcium-activated channel, subfamily N, member 2 [Source:MGI Symbol;Acc:MGI:2153182]	+	gene	overlapping	0	0.00146337	0.047051	3.22581	3.84615	15.6863	12.5	45.4545	37.5	43.5252	22.3776	15.9091	55	37.1795	37.2549	36.4489	42.3656	17.6692	33.871
42201173..42202428	19	42201173	42202428		Sfrp5	ENSMUSG00000018822	secreted frizzled-related sequence protein 5 [Source:MGI Symbol;Acc:MGI:1860298]	-	gene	overlapping	0	1.82775e-05	0.00165106	4.87805	NaN	0	0	5.55556	17.3913	13.388	13.4146	4.87805	50	23.8095	35.3659	18.4343	11.2903	10.7456	19.8795
