# Supplementary material for: Genome-wide assessment of DNA methylation in mouse oocytes reveals effects associated with in vitro growth, superovulation, and sexual maturity
Source: Clin Epigenetics. 2019 Dec 19;11:197. doi: 10.1186/s13148-019-0794-y (PMC6923880; doi:10.1186/s13148-019-0794-y)
Supplement: Supplementary file 13 — Additional file 13: Table S6. Specific loci in SOA compared to IV that contained multiple differential hypo- or hypermethylated tiles (> 20% methylation difference). Enriched biological processes of hypermethylated promoters in SOA vs IV (20% difference of methylation, n=128). [file 13148_2019_794_MOESM13_ESM.xlsx]

## Sheet: Hypomethylation 20% SOA vs IV
Additional file 13: Table S6. Specific loci in SOA compared to IV that contained multiple differential hypomethylated tiles (> 20% methylation difference).
Chr	Start	End	Strand	Average No value	No. Probes	Feature	ID	Description	No. Sublocations	Mean IFC1	StDev IFC1	Mean IFC2	StDev IFC2	Mean IFC3	StDev IFC3	Mean IFC4	StDev IFC4	Mean SO1	StDev SO1	Mean SO2	StDev SO2	Mean SO3	StDev SO3	Mean SO4	StDev SO4	Mean SO5	StDev SO5	Mean SOA1	StDev SOA1	Mean SOA2	StDev SOA2	Mean SOA3	StDev SOA3	Mean SOA4	StDev SOA4	Mean IV1	StDev IV1	Mean IV2	StDev IV2	Mean IV3	StDev IV3
5	141241490	142215586	+	NaN	2	Sdk1	ENSMUSG00000039683	sidekick homolog 1 (chicken) [Source:MGI Symbol;Acc:MGI:2444413]	1	56.9555	44.2363	56.5705	50.54	68.7666	14.3978	59.7436	42.789	60.8553	33.0293	55.9375	48.1716	56.7257	25.4374	63.0545	40.7042	71.1957	40.7355	42.6282	22.2104	27.0833	27.695	42.9211	49.2947	58.6259	39.6557	67.9167	33.5876	67.7949	36.4795	65.5556	41.6407
1	58445151	58481816	+	NaN	1	Nif3l1	ENSMUSG00000026036	Ngg1 interacting factor 3-like 1 (S. pombe) [Source:MGI Symbol;Acc:MGI:1929485]	1	25.7576	0	33.3333	0	29.7297	0	28.0303	0	25	0	27.7778	0	39.3617	0	39.3382	0	28.7037	0	21.875	0	32.6923	0	17.2414	0	28.1008	0	45.974	0	46.0452	0	46.0317	0
1	182763860	182896598	+	NaN	1	Susd4	ENSMUSG00000038576	sushi domain containing 4 [Source:MGI Symbol;Acc:MGI:2138351]	1	60.9756	0	46.1538	0	47.2222	0	43.3333	0	47.8261	0	65.5172	0	34.9462	0	50.5291	0	52.0325	0	34.8837	0	27.2727	0	42.3077	0	33.25	0	73.3333	0	37.7874	0	57.672	0
2	19909780	20810713	+	NaN	1	Etl4	ENSMUSG00000036617	enhancer trap locus 4 [Source:MGI Symbol;Acc:MGI:95454]	1	45	0	0	0	60	0	19.0476	0	44.4444	0	NaN	0	29.0698	0	29.4118	0	46.3542	0	20	0	17.7083	0	18.75	0	34.1463	0	43.8776	0	55.4167	0	37.9902	0
2	26905262	26910677	-	NaN	1	Med22	ENSMUSG00000015776	mediator complex subunit 22 [Source:MGI Symbol;Acc:MGI:98446]	1	27.8912	0	38.4615	0	43.5897	0	46.3415	0	28.5714	0	20.9302	0	74.1667	0	38.8889	0	50.7812	0	13.1579	0	26.3158	0	32	0	42.1212	0	60.2941	0	43.2099	0	48.3122	0
2	30171493	30174069	+	NaN	1	Endog	ENSMUSG00000015337	endonuclease G [Source:MGI Symbol;Acc:MGI:1261433]	1	53.0769	0	54.0541	0	24.1935	0	48.2759	0	61.7647	0	36.4583	0	45.068	0	64.8148	0	43.3333	0	30.1887	0	15.3846	0	33.3333	0	52.0599	0	82.3529	0	47.2222	0	38.5753	0
2	30173447	30178459	-	NaN	1	D2Wsu81e	ENSMUSG00000039660	DNA segment, Chr 2, Wayne State University 81, expressed [Source:MGI Symbol;Acc:MGI:106544]	1	53.0769	0	54.0541	0	24.1935	0	48.2759	0	61.7647	0	36.4583	0	45.068	0	64.8148	0	43.3333	0	30.1887	0	15.3846	0	33.3333	0	52.0599	0	82.3529	0	47.2222	0	38.5753	0
2	37776249	37799103	+	NaN	1	Crb2	ENSMUSG00000035403	crumbs homolog 2 (Drosophila) [Source:MGI Symbol;Acc:MGI:2679260]	1	4.25532	0	0	0	2.04082	0	27.2727	0	0	0	2.94118	0	3.40909	0	1.33333	0	2.43902	0	0	0	7.14286	0	11.7647	0	1.05263	0	33.6957	0	25.6849	0	37.069	0
2	125736986	125782870	-	NaN	1	Secisbp2l	ENSMUSG00000035093	SECIS binding protein 2-like [Source:MGI Symbol;Acc:MGI:1917604]	1	37.5	0	37.1429	0	66.6667	0	10.5263	0	68.5185	0	51.2195	0	45.9016	0	47.7273	0	47.0588	0	37.5	0	13.6364	0	30.9524	0	41.3793	0	56.25	0	55.6818	0	61.5385	0
2	144368983	144407676	+	NaN	1	Csrp2bp	ENSMUSG00000027425	cysteine and glycine-rich protein 2 binding protein [Source:MGI Symbol;Acc:MGI:1917264]	1	58.0645	0	40.8163	0	73.5294	0	64.9123	0	51.6129	0	34.375	0	56.0606	0	57.5	0	40.3846	0	58.7302	0	15	0	28.5714	0	61.2939	0	71.875	0	59.4828	0	60.2459	0
2	146855864	146970097	+	NaN	1	Plk1s1	ENSMUSG00000074749	polo-like kinase 1 substrate 1 [Source:MGI Symbol;Acc:MGI:2684960]	1	81.25	0	88.8889	0	85.7143	0	61.1111	0	80	0	81.8182	0	82.9268	0	94.1176	0	93.1034	0	46.1538	0	36.3636	0	60	0	71.2418	0	83.0882	0	62.7451	0	82.8947	0
2	154791096	154867261	+	NaN	1	Raly	ENSMUSG00000027593	hnRNP-associated with lethal yellow [Source:MGI Symbol;Acc:MGI:97850]	1	50	0	46.6667	0	43.2432	0	39.5833	0	41.6667	0	37.5	0	38.2143	0	25	0	54.8387	0	18.5185	0	5.55556	0	45.4545	0	33.8028	0	35.2113	0	62.8571	0	71.1539	0
2	154791402	155051012	+	NaN	1	a	ENSMUSG00000027596	nonagouti [Source:MGI Symbol;Acc:MGI:87853]	1	50	0	46.6667	0	43.2432	0	39.5833	0	41.6667	0	37.5	0	38.2143	0	25	0	54.8387	0	18.5185	0	5.55556	0	45.4545	0	33.8028	0	35.2113	0	62.8571	0	71.1539	0
4	95959715	95967655	-	NaN	1	9530080O11Rik	ENSMUSG00000044125	RIKEN cDNA 9530080O11 gene [Source:MGI Symbol;Acc:MGI:2441751]	1	62.1951	0	83.3333	0	73.0769	0	65	0	84.6154	0	88.3333	0	57.6	0	61.3475	0	49.2754	0	40.9091	0	41.1765	0	30	0	68.75	0	65.7407	0	82.2581	0	62.2807	0
4	95967240	96025413	+	NaN	1	Hook1	ENSMUSG00000028572	hook homolog 1 (Drosophila) [Source:MGI Symbol;Acc:MGI:1925213]	1	62.1951	0	83.3333	0	73.0769	0	65	0	84.6154	0	88.3333	0	57.6	0	61.3475	0	49.2754	0	40.9091	0	41.1765	0	30	0	68.75	0	65.7407	0	82.2581	0	62.2807	0
4	108814295	108833614	-	NaN	1	Btf3l4	ENSMUSG00000028568	basic transcription factor 3-like 4 [Source:MGI Symbol;Acc:MGI:1915312]	1	47.7987	0	33.871	0	77.7778	0	57.6923	0	56.25	0	32.3529	0	36.9565	0	40.9722	0	78	0	29.1667	0	50	0	64.7059	0	47.2868	0	67.3469	0	63.8298	0	81.579	0
4	126058565	126092195	+	NaN	1	Oscp1	ENSMUSG00000042616	organic solute carrier partner 1 [Source:MGI Symbol;Acc:MGI:1916308]	1	71.4286	0	37.037	0	63.0435	0	64.2857	0	66.6667	0	62.069	0	70.2128	0	71.1864	0	53.75	0	26.087	0	69.2308	0	33.3333	0	58.3333	0	66.25	0	61.2879	0	75.5814	0
4	152274232	152285337	+	NaN	1	Gpr153	ENSMUSG00000042804	G protein-coupled receptor 153 [Source:MGI Symbol;Acc:MGI:1916157]	1	61.8421	0	52.5	0	57.4074	0	53.75	0	44.4444	0	57.6923	0	56.1181	0	53.2749	0	54.4643	0	11.1111	0	45.2381	0	0	0	50.6173	0	45	0	50.8064	0	47.8873	0
5	113735782	113740600	+	NaN	1	Ficd	ENSMUSG00000053334	FIC domain containing [Source:MGI Symbol;Acc:MGI:1098550]	1	90.678	0	81.4286	0	66	0	79.3103	0	57.5	0	66.6667	0	73.4742	0	66.6667	0	80.6122	0	71.4286	0	33.3333	0	42.8571	0	61.7278	0	83.3333	0	85.6667	0	90.6103	0
5	127783491	128433077	-	NaN	1	Tmem132d	ENSMUSG00000034310	transmembrane protein 132D [Source:MGI Symbol;Acc:MGI:3044963]	1	78.0488	0	96.5517	0	77.6596	0	90	0	89.5833	0	88	0	78.0702	0	81.0185	0	85.2941	0	71.4286	0	64.2857	0	57.1429	0	76.25	0	86.7424	0	85.2273	0	91.4141	0
5	137650483	137684726	-	NaN	1	Agfg2	ENSMUSG00000029722	ArfGAP with FG repeats 2 [Source:MGI Symbol;Acc:MGI:2443267]	1	52	0	34.4828	0	57.1429	0	68.75	0	38.0952	0	70.5882	0	60	0	39.6226	0	77.7778	0	43.2432	0	31.5789	0	32.2581	0	24.7059	0	59.4595	0	71.4286	0	68.421	0
6	23262773	23839421	-	NaN	1	Cadps2	ENSMUSG00000017978	Ca2+-dependent activator protein for secretion 2 [Source:MGI Symbol;Acc:MGI:2443963]	1	90.625	0	71.875	0	81.25	0	83.871	0	85	0	67.3913	0	66.0337	0	75.9524	0	70.2128	0	60	0	50	0	50	0	42.2839	0	72.4638	0	67.3913	0	81.3218	0
6	98925338	99522721	-	NaN	1	Foxp1	ENSMUSG00000030067	forkhead box P1 [Source:MGI Symbol;Acc:MGI:1914004]	1	75	0	76.3158	0	58.8235	0	28.5714	0	89.4737	0	100	0	92.3077	0	85.1852	0	85	0	33.9744	0	56.5217	0	53.8462	0	56.5104	0	47.2603	0	95.2381	0	85.3658	0
7	25009853	25072369	-	NaN	1	Grik5	ENSMUSG00000003378	glutamate receptor, ionotropic, kainate 5 (gamma 2) [Source:MGI Symbol;Acc:MGI:95818]	1	70.9677	0	70.6897	0	78.5714	0	22.807	0	58.9286	0	48.6842	0	71.6667	0	64.0625	0	50	0	52.9412	0	14.2857	0	31.8182	0	55.1111	0	62.1711	0	66	0	73.1482	0
7	100706651	100841628	+	NaN	1	Fam168a	ENSMUSG00000029461	family with sequence similarity 168, member A [Source:MGI Symbol;Acc:MGI:2442372]	1	81.4815	0	84.2105	0	64.7059	0	69.5652	0	59.0909	0	68.9655	0	65.8854	0	64.1304	0	78.0952	0	35.7143	0	45.8333	0	60.4167	0	65.2482	0	77.7778	0	71.1111	0	71.5092	0
9	60794548	60880370	+	NaN	1	Uaca	ENSMUSG00000034485	uveal autoantigen with coiled-coil domains and ankyrin repeats [Source:MGI Symbol;Acc:MGI:1919815]	1	46.6667	0	37.5	0	39.1304	0	30.7692	0	42.4731	0	38.4615	0	55.0847	0	51.2195	0	68.9189	0	26.3158	0	20	0	40.9091	0	54.3229	0	67.5	0	64.2544	0	46.8085	0
9	87022014	87077774	+	NaN	1	Cyb5r4	ENSMUSG00000032872	cytochrome b5 reductase 4 [Source:MGI Symbol;Acc:MGI:2386848]	1	77.1429	0	60.6061	0	80.9524	0	88.8889	0	88.7097	0	87.5	0	77.2059	0	63.8298	0	90.2778	0	55.1724	0	55.5556	0	36	0	71.4286	0	75.4098	0	83.5227	0	82.1138	0
9	94669909	95230445	+	NaN	1	Slc9a9	ENSMUSG00000031129	solute carrier family 9 (sodium/hydrogen exchanger), member 9 [Source:MGI Symbol;Acc:MGI:2679732]	1	36.3636	0	29.0323	0	33.3333	0	33.3333	0	60.2273	0	68.0851	0	60.4869	0	53.6364	0	54.878	0	47.7273	0	57.1429	0	35.4839	0	52.7619	0	74.8698	0	72.6191	0	69.2308	0
9	108662098	108684641	+	NaN	1	Slc25a20	ENSMUSG00000032602	solute carrier family 25 (mitochondrial carnitine/acylcarnitine translocase), member 20 [Source:MGI Symbol;Acc:MGI:1928738]	1	75	0	60	0	67.8571	0	60	0	45.1613	0	70	0	74.7159	0	55.0633	0	66.6667	0	45	0	54.4118	0	43.75	0	56.8878	0	63.4146	0	93.5185	0	57.2222	0
11	90638173	90644931	+	NaN	1	Cox11	ENSMUSG00000020544	COX11 homolog, cytochrome c oxidase assembly protein (yeast) [Source:MGI Symbol;Acc:MGI:1917052]	1	42.8571	0	23.0769	0	81.8182	0	71.4286	0	25	0	40	0	50	0	42.3333	0	29.4118	0	27.7778	0	18.4211	0	21.7391	0	26.8116	0	45.3125	0	58.3333	0	39.3443	0
11	90643465	90688366	-	NaN	1	Tom1l1	ENSMUSG00000020541	target of myb1-like 1 (chicken) [Source:MGI Symbol;Acc:MGI:1919193]	1	42.8571	0	23.0769	0	81.8182	0	71.4286	0	25	0	40	0	50	0	42.3333	0	29.4118	0	27.7778	0	18.4211	0	21.7391	0	26.8116	0	45.3125	0	58.3333	0	39.3443	0
12	58958383	59012017	-	NaN	1	Sec23a	ENSMUSG00000020986	SEC23A (S. cerevisiae) [Source:MGI Symbol;Acc:MGI:1349635]	1	81.0811	0	74.0741	0	92.3077	0	63.6364	0	86.6667	0	87.5	0	55.7377	0	77.0833	0	56.0606	0	66.6667	0	60.6061	0	53.5714	0	48.8636	0	66.3265	0	95	0	94.8718	0
13	15463235	15730026	+	NaN	1	Gli3	ENSMUSG00000021318	GLI-Kruppel family member GLI3 [Source:MGI Symbol;Acc:MGI:95729]	1	42.4242	0	80	0	49.2754	0	51.2195	0	74.0741	0	62.5	0	64.7945	0	69.6714	0	63.7255	0	33.8235	0	45.8333	0	16.6667	0	52.549	0	64.7887	0	48.9474	0	61.358	0
15	93239742	93275161	-	NaN	1	Gxylt1	ENSMUSG00000036197	glucoside xylosyltransferase 1 [Source:MGI Symbol;Acc:MGI:2684933]	1	14.2857	0	8	0	37.0968	0	NaN	0	0	0	23.2558	0	38.6364	0	23.0263	0	28.0488	0	32.7586	0	4	0	21.25	0	14.3192	0	57.2917	0	30.6122	0	40	0
16	57302199	57606825	-	NaN	1	2610528E23Rik	ENSMUSG00000022748	RIKEN cDNA 2610528E23 gene [Source:MGI Symbol;Acc:MGI:1913747]	1	87.931	0	91.6667	0	84.375	0	87.5	0	84.6154	0	89.4737	0	69.4915	0	59.6154	0	73.6111	0	66.6667	0	36.8421	0	71.4286	0	66.6667	0	87.1212	0	81.0457	0	88.5714	0
16	57353093	57573126	+	NaN	1	Filip1l	ENSMUSG00000043336	filamin A interacting protein 1-like [Source:MGI Symbol;Acc:MGI:1925999]	1	87.931	0	91.6667	0	84.375	0	87.5	0	84.6154	0	89.4737	0	69.4915	0	59.6154	0	73.6111	0	66.6667	0	36.8421	0	71.4286	0	66.6667	0	87.1212	0	81.0457	0	88.5714	0
16	78359860	78377192	-	NaN	1	Btg3	ENSMUSG00000022863	B cell translocation gene 3 [Source:MGI Symbol;Acc:MGI:109532]	1	40.3846	0	100	0	53.3333	0	35.5556	0	50	0	10.8108	0	54.2254	0	57.4468	0	27.6596	0	36.8421	0	27.5	0	43.3333	0	42.5926	0	82.0988	0	52.8302	0	41.1538	0
17	10840392	10940963	+	NaN	1	Park2	ENSMUSG00000073465	Parkinson disease (autosomal recessive, juvenile) 2, parkin [Source:MGI Symbol;Acc:MGI:1355296]	1	45.1613	0	63.3333	0	73.913	0	81.25	0	73.6842	0	71.0526	0	56.8376	0	57.7586	0	62.1622	0	68.9189	0	28.7879	0	56.8966	0	53.6232	0	71.8254	0	74.3243	0	88.125	0
17	56892612	56935388	-	NaN	1	Mllt1	ENSMUSG00000024212	myeloid/lymphoid or mixed-lineage leukemia (trithorax homolog, Drosophila); translocated to, 1 [Source:MGI Symbol;Acc:MGI:1927238]	1	82.3809	0	94.7368	0	65.8333	0	100	0	84.375	0	100	0	66.3793	0	76.0417	0	96	0	89.2857	0	66.6667	0	57.6923	0	70.8772	0	88.2716	0	92.4731	0	92.9825	0
17	66123520	66152167	+	NaN	1	Ddx11	ENSMUSG00000035842	DEAD/H (Asp-Glu-Ala-Asp/His) box polypeptide 11 (CHL1-like helicase homolog, S. cerevisiae) [Source:MGI Symbol;Acc:MGI:2443590]	1	71.1111	0	79.4872	0	67.7419	0	74.4681	0	100	0	70.2703	0	64.7287	0	59.7917	0	62.9943	0	48	0	62.8571	0	33.3333	0	64.7959	0	89.0411	0	55.4545	0	74.4064	0
19	7267325	7275225	+	NaN	1	Rcor2	ENSMUSG00000024968	REST corepressor 2 [Source:MGI Symbol;Acc:MGI:1859854]	1	54.0541	0	31.8182	0	60	0	48.718	0	48.1481	0	53.2258	0	47.6608	0	46.4583	0	23.2558	0	34.6154	0	20	0	6.66667	0	31.4931	0	46.2644	0	29.4118	0	61.8056	0
19	53310506	53375810	+	NaN	1	Mxi1	ENSMUSG00000025025	Max interacting protein 1 [Source:MGI Symbol;Acc:MGI:97245]	1	100	0	91.6667	0	72.093	0	87.5	0	43.75	0	100	0	93.6403	0	94.6429	0	100	0	38.8889	0	68.6869	0	6.66667	0	97.561	0	100	0	95.2381	0	75.9615	0

## Sheet: Hypermethylated 20% SOA vs IV
Additional file 13: Table S6. Specific loci in SOA compared to IV that contained multiple differential hypermethylated tiles (> 20% methylation difference).
Chr	Start	End	Strand	Average No value	No. Probes	Feature	ID	Description	No. Sublocations	Mean IFC1	StDev IFC1	Mean IFC2	StDev IFC2	Mean IFC3	StDev IFC3	Mean IFC4	StDev IFC4	Mean SO1	StDev SO1	Mean SO2	StDev SO2	Mean SO3	StDev SO3	Mean SO4	StDev SO4	Mean SO5	StDev SO5	Mean SOA1	StDev SOA1	Mean SOA2	StDev SOA2	Mean SOA3	StDev SOA3	Mean SOA4	StDev SOA4	Mean IV1	StDev IV1	Mean IV2	StDev IV2	Mean IV3	StDev IV3
3	148815586	148989316	-	NaN	2	Lphn2	ENSMUSG00000028184	latrophilin 2 [Source:MGI Symbol;Acc:MGI:2139714]	1	37.0833	2.35702	71.3012	32.2673	36.8298	11.373	65.4412	48.8736	64.4872	3.98881	44.5346	21.1979	55.185	9.16653	50.2577	19.1826	52.5769	9.0836	70.2762	15.5193	66.9872	0.453276	78.882	14.7131	63.2066	4.57046	39.7127	16.2371	48.8144	2.04495	47.3868	9.37517
8	118283733	119324921	+	NaN	2	Cdh13	ENSMUSG00000031841	cadherin 13 [Source:MGI Symbol;Acc:MGI:99551]	1	41.757	9.03845	43.1911	21.4144	38.961	11.326	47	18.3848	50.7576	22.4989	67.5926	45.831	59.7843	30.5304	40.084	17.6282	42.0933	28.3683	79.4062	4.81717	77.3214	10.8591	87.6374	12.4326	59.5758	17.3191	58.2446	12.8001	51.3452	8.37422	53.1548	12.0377
18	69344146	69687967	+	NaN	2	Tcf4	ENSMUSG00000053477	transcription factor 4 [Source:MGI Symbol;Acc:MGI:98506]	1	96.1539	5.43928	91.5344	1.49652	96.1068	2.13861	92.0635	4.48957	99.2754	1.02479	93.3871	4.79008	94.1558	1.99947	96.7849	0.77554	91.1487	8.6955	82.4912	15.2057	77.4004	17.2293	77.3809	8.41794	68.6923	24.4094	52.8083	20.8074	49.0315	3.72664	64.4523	13.5302
1	20996296	21079229	-	NaN	1	Tram2	ENSMUSG00000041779	translocating chain-associating membrane protein 2 [Source:MGI Symbol;Acc:MGI:1924817]	1	76.7442	0	91.3793	0	82.3333	0	79.7386	0	90.625	0	80	0	87.6405	0	86.9231	0	87.5706	0	66.0714	0	80.303	0	75	0	64.4203	0	43.29	0	47.4702	0	55.8442	0
1	24678544	24766299	+	NaN	1	Lmbrd1	ENSMUSG00000073725	LMBR1 domain containing 1 [Source:MGI Symbol;Acc:MGI:1915671]	1	56.5217	0	75.8064	0	67.5	0	62.9032	0	75	0	61.2903	0	75.1916	0	71.831	0	68.421	0	84.6154	0	80	0	82.3529	0	66.963	0	62.6344	0	58.3333	0	50.7812	0
1	43098710	43115947	+	NaN	1	AI597479	ENSMUSG00000010290	expressed sequence AI597479 [Source:MGI Symbol;Acc:MGI:2138299]	1	91.6667	0	44.4444	0	51.7241	0	73.913	0	56	0	90	0	42.5926	0	45.4545	0	47.8261	0	85.7143	0	64.5161	0	90.4762	0	51.6129	0	45.7143	0	44.898	0	36.5079	0
1	52656286	52727462	-	NaN	1	Mfsd6	ENSMUSG00000041439	major facilitator superfamily domain containing 6 [Source:MGI Symbol;Acc:MGI:1922925]	1	49.2064	0	33.9286	0	35.2273	0	42.8571	0	15.7895	0	30	0	32.7851	0	25.6757	0	27.1429	0	75	0	61.5385	0	77.2727	0	36.5385	0	26.5625	0	31.25	0	35.3659	0
1	86542994	86582629	-	NaN	1	Pde6d	ENSMUSG00000026239	phosphodiesterase 6D, cGMP-specific, rod, delta [Source:MGI Symbol;Acc:MGI:1270843]	1	65.3846	0	13.8889	0	44.1176	0	43.5897	0	28.9474	0	64.7059	0	18.6747	0	27.9661	0	32.5581	0	57.5758	0	59.0909	0	42.3077	0	26.3889	0	15.2344	0	38.0597	0	22.1264	0
1	86582904	86606978	+	NaN	1	Cops7b	ENSMUSG00000026240	COP9 (constitutive photomorphogenic) homolog, subunit 7b (Arabidopsis thaliana) [Source:MGI Symbol;Acc:MGI:1349388]	1	65.3846	0	13.8889	0	44.1176	0	43.5897	0	28.9474	0	64.7059	0	18.6747	0	27.9661	0	32.5581	0	57.5758	0	59.0909	0	42.3077	0	26.3889	0	15.2344	0	38.0597	0	22.1264	0
1	89454811	89895282	+	NaN	1	Agap1	ENSMUSG00000055013	ArfGAP with GTPase domain, ankyrin repeat and PH domain 1 [Source:MGI Symbol;Acc:MGI:2653690]	1	36.1702	0	43.4783	0	26.4706	0	35.2941	0	42.8571	0	17.2414	0	41.0959	0	52.2727	0	30	0	38.8889	0	45.1613	0	80.4348	0	30.5281	0	21.7262	0	26.3889	0	28.2609	0
1	93405940	93478808	-	NaN	1	Hdlbp	ENSMUSG00000034088	high density lipoprotein (HDL) binding protein [Source:MGI Symbol;Acc:MGI:99256]	1	20.8333	0	32	0	14.2857	0	42.1053	0	0	0	6.06061	0	17.5676	0	17	0	19.697	0	100	0	20	0	66.6667	0	23.6111	0	20.6897	0	29.7872	0	18	0
1	106538178	106714274	-	NaN	1	Bcl2	ENSMUSG00000057329	B cell leukemia/lymphoma 2 [Source:MGI Symbol;Acc:MGI:88138]	1	41.453	0	50	0	59.2593	0	45.2778	0	41.8919	0	38	0	40.9091	0	26.2911	0	25.7143	0	75	0	42.1053	0	55	0	37.7193	0	31.9672	0	33.7209	0	19.1406	0
1	121304353	121332589	-	NaN	1	Insig2	ENSMUSG00000003721	insulin induced gene 2 [Source:MGI Symbol;Acc:MGI:1920249]	1	21.0526	0	36.3636	0	34.7826	0	40.4762	0	60	0	64.2857	0	27.9661	0	22.7273	0	27.907	0	22.2222	0	90.9091	0	34.4828	0	23.2394	0	16.2879	0	15.3846	0	10.1449	0
1	133619871	133661380	-	NaN	1	Zc3h11a	ENSMUSG00000026464	zinc finger CCCH type containing 11A [Source:MGI Symbol;Acc:MGI:1917829]	1	91.8919	0	89.2857	0	66.6667	0	79.798	0	93.75	0	68.421	0	71.9444	0	74.6269	0	93.421	0	96.1539	0	87.5	0	94.4444	0	75.3704	0	69.8113	0	52.7211	0	76.6667	0
1	133619940	133661318	-	NaN	1	Zbed6	ENSMUSG00000094410	zinc finger, BED domain containing 6 [Source:MGI Symbol;Acc:MGI:3828086]	1	91.8919	0	89.2857	0	66.6667	0	79.798	0	93.75	0	68.421	0	71.9444	0	74.6269	0	93.421	0	96.1539	0	87.5	0	94.4444	0	75.3704	0	69.8113	0	52.7211	0	76.6667	0
1	152516759	152766351	-	NaN	1	Rgl1	ENSMUSG00000026482	ral guanine nucleotide dissociation stimulator,-like 1 [Source:MGI Symbol;Acc:MGI:107484]	1	43.75	0	13.0435	0	75	0	33.7838	0	45.4545	0	35	0	26.7606	0	40.6289	0	42.2886	0	17.6471	0	71.4286	0	45.4545	0	29.5088	0	11.875	0	14.0152	0	17.5203	0
1	156558786	156649568	+	NaN	1	Abl2	ENSMUSG00000026596	v-abl Abelson murine leukemia viral oncogene homolog 2 (arg, Abelson-related gene) [Source:MGI Symbol;Acc:MGI:87860]	1	54.2857	0	38.2353	0	50	0	85.7143	0	35.7143	0	43.4783	0	41.5254	0	37.3239	0	35.5932	0	66.6667	0	85.7143	0	100	0	33.1395	0	35.5556	0	63.4146	0	38.8158	0
1	175059736	175491130	-	NaN	1	Rgs7	ENSMUSG00000026527	regulator of G protein signaling 7 [Source:MGI Symbol;Acc:MGI:1346089]	1	7.54717	0	11.1111	0	25	0	15.3846	0	18.75	0	40	0	7.5641	0	20.3704	0	10	0	66.6667	0	11.1111	0	53.125	0	22.5225	0	10.8696	0	12.1693	0	11.1111	0
1	176814660	177020437	+	NaN	1	Sdccag8	ENSMUSG00000026504	serologically defined colon cancer antigen 8 [Source:MGI Symbol;Acc:MGI:1924066]	1	81.5217	0	43.0556	0	51.6667	0	51.5873	0	56.6667	0	76	0	51.748	0	53.7671	0	58.7571	0	80.9524	0	68.75	0	68.75	0	47.7489	0	48.2222	0	45.2381	0	27.0161	0
1	176927999	176932711	-	NaN	1	Gm15423	ENSMUSG00000087082	predicted gene 15423 [Source:MGI Symbol;Acc:MGI:3705184]	1	81.5217	0	43.0556	0	51.6667	0	51.5873	0	56.6667	0	76	0	51.748	0	53.7671	0	58.7571	0	80.9524	0	68.75	0	68.75	0	47.7489	0	48.2222	0	45.2381	0	27.0161	0
1	182763860	182896598	+	NaN	1	Susd4	ENSMUSG00000038576	sushi domain containing 4 [Source:MGI Symbol;Acc:MGI:2138351]	1	72	0	80.9524	0	72.8571	0	72.2222	0	72.2222	0	58.0645	0	49.2767	0	73.9352	0	51.0802	0	72.2826	0	68	0	50	0	62.8744	0	47.9167	0	31.4554	0	39.1414	0
2	22940073	23040241	-	NaN	1	Abi1	ENSMUSG00000058835	abl-interactor 1 [Source:MGI Symbol;Acc:MGI:104913]	1	58.1395	0	71.4286	0	51.282	0	69.0476	0	63.6364	0	70.8333	0	54.7619	0	66.6667	0	58.6207	0	51.5152	0	80.9524	0	100	0	65.2542	0	51.4925	0	31.2169	0	46.4912	0
2	24790769	24919609	-	NaN	1	Ehmt1	ENSMUSG00000036893	euchromatic histone methyltransferase 1 [Source:MGI Symbol;Acc:MGI:1924933]	1	70.9677	0	52.3809	0	61.7021	0	50	0	90	0	94.7368	0	68.6274	0	76.1261	0	58.3333	0	88.8889	0	81.8182	0	96	0	64.4737	0	53.1532	0	46.875	0	53.7736	0
2	25998543	26021747	-	NaN	1	Ubac1	ENSMUSG00000036352	ubiquitin associated domain containing 1 [Source:MGI Symbol;Acc:MGI:1920995]	1	58.3333	0	26.6667	0	45.4545	0	36.6667	0	26.9231	0	36.8421	0	32.5	0	33.0645	0	34.8485	0	69.5652	0	96.1539	0	46.4286	0	31.383	0	38.0952	0	32.2581	0	29.2553	0
2	26348121	26352110	-	NaN	1	Dnlz	ENSMUSG00000075467	DNL-type zinc finger [Source:MGI Symbol;Acc:MGI:106559]	1	40	0	76.1905	0	26.4151	0	32	0	85	0	53.8462	0	27.2727	0	57.8947	0	27	0	48.0769	0	39.5349	0	72	0	41.0714	0	32.1429	0	25.6944	0	26.506	0
2	26352176	26360918	-	NaN	1	Card9	ENSMUSG00000026928	caspase recruitment domain family, member 9 [Source:MGI Symbol;Acc:MGI:2685628]	1	40	0	76.1905	0	26.4151	0	32	0	85	0	53.8462	0	27.2727	0	57.8947	0	27	0	48.0769	0	39.5349	0	72	0	41.0714	0	32.1429	0	25.6944	0	26.506	0
2	26352645	26371952	+	NaN	1	Gm13562	ENSMUSG00000086779	predicted gene 13562 [Source:MGI Symbol;Acc:MGI:3651238]	1	40	0	76.1905	0	26.4151	0	32	0	85	0	53.8462	0	27.2727	0	57.8947	0	27	0	48.0769	0	39.5349	0	72	0	41.0714	0	32.1429	0	25.6944	0	26.506	0
2	31026206	31142008	-	NaN	1	Fnbp1	ENSMUSG00000075415	formin binding protein 1 [Source:MGI Symbol;Acc:MGI:109606]	1	58.8235	0	40	0	44.4444	0	53.8462	0	20	0	5	0	33.0357	0	24.4898	0	33.9535	0	33.3333	0	27.7778	0	100	0	23.4649	0	32.7485	0	3.38983	0	17.2727	0
2	32414487	32451445	-	NaN	1	Slc25a25	ENSMUSG00000026819	solute carrier family 25 (mitochondrial carrier, phosphate carrier), member 25 [Source:MGI Symbol;Acc:MGI:1915913]	1	53.0612	0	86.9565	0	47.8261	0	31.25	0	29.1667	0	50	0	44.8101	0	34.0659	0	55.5556	0	54.7619	0	59.6774	0	81.579	0	29.3478	0	35.6808	0	34.1463	0	39.1566	0
2	32450457	32456953	+	NaN	1	Naif1	ENSMUSG00000039164	nuclear apoptosis inducing factor 1 [Source:MGI Symbol;Acc:MGI:1918504]	1	53.0612	0	86.9565	0	47.8261	0	31.25	0	29.1667	0	50	0	44.8101	0	34.0659	0	55.5556	0	54.7619	0	59.6774	0	81.579	0	29.3478	0	35.6808	0	34.1463	0	39.1566	0
2	61578585	61654171	+	NaN	1	Tank	ENSMUSG00000064289	TRAF family member-associated Nf-kappa B activator [Source:MGI Symbol;Acc:MGI:107676]	1	37.5	0	40	0	25.8333	0	21.7391	0	12	0	73.5294	0	24.2222	0	33.642	0	32.3529	0	52.0833	0	65.5172	0	42.8571	0	30.848	0	24.375	0	30.4167	0	10.6965	0
2	76675281	76696828	+	NaN	1	Plekha3	ENSMUSG00000002733	pleckstrin homology domain-containing, family A (phosphoinositide binding specific) member 3 [Source:MGI Symbol;Acc:MGI:1932515]	1	24	0	12.9032	0	17.5926	0	16.6667	0	20.4545	0	66.6667	0	29.8942	0	19.3798	0	20.6897	0	66.6667	0	27.7778	0	55.5556	0	13.6364	0	12.0253	0	9.1954	0	16.1972	0
2	80315466	80354043	+	NaN	1	Dnajc10	ENSMUSG00000027006	DnaJ (Hsp40) homolog, subfamily C, member 10 [Source:MGI Symbol;Acc:MGI:1914111]	1	68.1818	0	35	0	67.6471	0	89.4737	0	73.8095	0	71.4286	0	46.6912	0	62.2642	0	43.2692	0	63.7931	0	88.8889	0	100	0	37.2222	0	39.2655	0	45.4545	0	44.8485	0
2	94411682	94438136	-	NaN	1	Api5	ENSMUSG00000027193	apoptosis inhibitor 5 [Source:MGI Symbol;Acc:MGI:1888993]	1	17.0213	0	25.8065	0	13.6364	0	16.0256	0	5.88235	0	35	0	26.1364	0	26.4368	0	31.9149	0	100	0	69.2308	0	22	0	21.5686	0	13.2797	0	27.9661	0	21.4286	0
2	130906495	131030333	+	NaN	1	Atrn	ENSMUSG00000027312	attractin [Source:MGI Symbol;Acc:MGI:1341628]	1	14.1026	0	4.16667	0	40.9091	0	45.8333	0	23.5294	0	60	0	34.5455	0	27.0115	0	24.5455	0	83.3333	0	55.5556	0	25	0	25.2137	0	23.6667	0	17.1642	0	10.5634	0
2	151590549	151632593	-	NaN	1	Snph	ENSMUSG00000027457	syntaphilin [Source:MGI Symbol;Acc:MGI:2139270]	1	77.6316	0	54.5455	0	74.4681	0	75.7576	0	93.3333	0	58.3333	0	75.5435	0	77.8481	0	76.5957	0	96.4286	0	91.6667	0	95.8333	0	63.75	0	58.3333	0	65.4545	0	65.2778	0
2	152411956	152415044	-	NaN	1	Zcchc3	ENSMUSG00000074682	zinc finger, CCHC domain containing 3 [Source:MGI Symbol;Acc:MGI:1915167]	1	85.7143	0	70.6667	0	42.5	0	64.2857	0	65.5172	0	56.25	0	53.8647	0	37.8788	0	53.1532	0	76.4706	0	76.4706	0	86.6667	0	49.4279	0	42	0	40.9722	0	45.283	0
2	152415587	152444330	+	NaN	1	6820408C15Rik	ENSMUSG00000032680	RIKEN cDNA 6820408C15 gene [Source:MGI Symbol;Acc:MGI:3045333]	1	85.7143	0	70.6667	0	42.5	0	64.2857	0	65.5172	0	56.25	0	53.8647	0	37.8788	0	53.1532	0	76.4706	0	76.4706	0	86.6667	0	49.4279	0	42	0	40.9722	0	45.283	0
2	155133509	155226855	+	NaN	1	Itch	ENSMUSG00000027598	itchy, E3 ubiquitin protein ligase [Source:MGI Symbol;Acc:MGI:1202301]	1	80.9524	0	42.8571	0	22.5806	0	44.8276	0	19.7368	0	27.7778	0	40.7759	0	28.9617	0	41.1765	0	69.5652	0	63.6364	0	100	0	48.9418	0	34.2391	0	40.6863	0	37.037	0
2	164960816	164999727	+	NaN	1	Slc12a5	ENSMUSG00000017740	solute carrier family 12, member 5 [Source:MGI Symbol;Acc:MGI:1862037]	1	85.2941	0	87.5	0	63.1579	0	36.6667	0	89.6552	0	67.6471	0	60.6061	0	70.977	0	50	0	95.3125	0	81.25	0	88.8889	0	52.5	0	48.2456	0	60.4167	0	59.0909	0
2	168634438	168742409	-	NaN	1	Atp9a	ENSMUSG00000027546	ATPase, class II, type 9A [Source:MGI Symbol;Acc:MGI:1330826]	1	47.6191	0	43.4783	0	38.7097	0	58.3333	0	66.6667	0	55	0	46.8468	0	50	0	31.6384	0	53.5714	0	85	0	65.3846	0	40.7692	0	38.0117	0	43	0	35.9788	0
2	170482708	170497145	-	NaN	1	Cyp24a1	ENSMUSG00000038567	cytochrome P450, family 24, subfamily a, polypeptide 1 [Source:MGI Symbol;Acc:MGI:88593]	1	93.75	0	66.25	0	82.2222	0	86.9565	0	92.5926	0	90	0	73.8095	0	58.3333	0	78.7356	0	84.5238	0	81.8182	0	90.6667	0	78.2864	0	66.2791	0	67.5556	0	50.2488	0
2	180904377	180920949	-	NaN	1	Ythdf1	ENSMUSG00000038848	YTH domain family 1 [Source:MGI Symbol;Acc:MGI:1917431]	1	40.4762	0	43.4783	0	44.4444	0	42.5926	0	37.8378	0	29.4118	0	41.1765	0	47.3404	0	54.8387	0	74	0	57.1429	0	77.7778	0	42.8218	0	42.8571	0	37.5	0	36.7725	0
3	27416162	27710439	-	NaN	1	Fndc3b	ENSMUSG00000039286	fibronectin type III domain containing 3B [Source:MGI Symbol;Acc:MGI:1919257]	1	73.8095	0	54.1667	0	70.2128	0	61.7647	0	44.0476	0	90.4762	0	80	0	58.3333	0	96	0	80	0	95	0	86.6667	0	59.5833	0	60.2041	0	50.7692	0	40	0
3	55625205	56183701	-	NaN	1	Nbea	ENSMUSG00000027799	neurobeachin [Source:MGI Symbol;Acc:MGI:1347075]	1	83.3333	0	87.5	0	73.913	0	86.3636	0	78.5714	0	NaN	0	68.6047	0	93.1034	0	70	0	81.25	0	100	0	100	0	68.0894	0	62.6263	0	75.4902	0	60.8974	0
3	103279293	103358768	+	NaN	1	Trim33	ENSMUSG00000033014	tripartite motif-containing 33 [Source:MGI Symbol;Acc:MGI:2137357]	1	95.8333	0	26.087	0	20.8333	0	70	0	48.3333	0	55.5556	0	47.8261	0	33.8745	0	41.0256	0	44.7368	0	100	0	83.3333	0	40.1408	0	25.3968	0	24.5902	0	54.902	0
3	103914120	103966636	+	NaN	1	Rsbn1	ENSMUSG00000044098	rosbin, round spermatid basic protein 1 [Source:MGI Symbol;Acc:MGI:2444993]	1	62.963	0	50	0	27.8689	0	23.8095	0	54.5455	0	69.2308	0	39.3817	0	22.2222	0	58.5366	0	37.1429	0	53.3333	0	62	0	34.3297	0	23.4848	0	30.7692	0	14.4231	0
4	3900996	3938423	-	NaN	1	Plag1	ENSMUSG00000003282	pleiomorphic adenoma gene 1 [Source:MGI Symbol;Acc:MGI:1891916]	1	44.4444	0	8.57143	0	75	0	19.3548	0	40	0	13.6364	0	23.366	0	24.3197	0	20.2381	0	25.8065	0	43.75	0	75	0	19.5946	0	19.7464	0	16.6667	0	17.7536	0
4	44755877	44932215	+	NaN	1	Zcchc7	ENSMUSG00000035649	zinc finger, CCHC domain containing 7 [Source:MGI Symbol;Acc:MGI:2442912]	1	51.6129	0	75	0	85.7143	0	26.4706	0	15.625	0	38.4615	0	56.2771	0	47.2222	0	64.3939	0	100	0	66.6667	0	90	0	45.8333	0	45.098	0	50	0	39.1892	0
4	47353222	47414931	+	NaN	1	Tgfbr1	ENSMUSG00000007613	transforming growth factor, beta receptor I [Source:MGI Symbol;Acc:MGI:98728]	1	75	0	52.6316	0	40.9091	0	31.0345	0	30.7692	0	40.9091	0	74.1667	0	30.2222	0	25.4545	0	77.7778	0	73.3333	0	31.8182	0	29.235	0	33.6735	0	19.0476	0	15	0
4	56810935	56865188	-	NaN	1	Ctnnal1	ENSMUSG00000038816	catenin (cadherin associated protein), alpha-like 1 [Source:MGI Symbol;Acc:MGI:1859649]	1	47.8261	0	38.4615	0	35.5263	0	34.6154	0	55.5556	0	58.3333	0	34.0278	0	39.6667	0	33.5616	0	78.5714	0	34.375	0	71.0526	0	43.0851	0	42.7083	0	27.6667	0	27.2523	0
4	59626211	59761439	+	NaN	1	E130308A19Rik	ENSMUSG00000045071	RIKEN cDNA E130308A19 gene [Source:MGI Symbol;Acc:MGI:2442164]	1	91.6667	0	32.5581	0	30.7692	0	53.125	0	70.3704	0	100	0	54.0984	0	46.4689	0	52.3809	0	90.4762	0	59.0909	0	83.3333	0	63.5593	0	36.2069	0	41.3889	0	67.4797	0
4	82798738	82859958	-	NaN	1	Zdhhc21	ENSMUSG00000028403	zinc finger, DHHC domain containing 21 [Source:MGI Symbol;Acc:MGI:1915518]	1	64.7059	0	40	0	33.3333	0	67.3913	0	53.4483	0	42.3077	0	64.8889	0	48.2456	0	48.8889	0	81.8182	0	100	0	71.0526	0	47.8873	0	47.3485	0	52.6667	0	54.2373	0
4	88094629	88411011	+	NaN	1	BC057079	ENSMUSG00000038368	cDNA sequence BC057079 [Source:MGI Symbol;Acc:MGI:2676921]	1	0	0	5.55556	0	2.04082	0	46.4286	0	8.33333	0	18.0556	0	15.9091	0	10	0	15.5556	0	25	0	25.3571	0	100	0	20.7143	0	12.3016	0	5.55556	0	14.9437	0
4	99765402	99929813	-	NaN	1	Itgb3bp	ENSMUSG00000028549	integrin beta 3 binding protein (beta3-endonexin) [Source:MGI Symbol;Acc:MGI:1914983]	1	20	0	55	0	31.4286	0	34.6154	0	28.5714	0	34.6939	0	19.7595	0	23.0594	0	21.4286	0	46.6667	0	37.5	0	100	0	33.3333	0	32.0896	0	10	0	48.9744	0
4	99929414	99987294	+	NaN	1	Pgm2	ENSMUSG00000025791	phosphoglucomutase 2 [Source:MGI Symbol;Acc:MGI:97565]	1	20	0	55	0	31.4286	0	34.6154	0	28.5714	0	34.6939	0	19.7595	0	23.0594	0	21.4286	0	46.6667	0	37.5	0	100	0	33.3333	0	32.0896	0	10	0	48.9744	0
4	109676588	109963960	+	NaN	1	Faf1	ENSMUSG00000010517	Fas-associated factor 1 [Source:MGI Symbol;Acc:MGI:109419]	1	38.3333	0	71.4286	0	58.0645	0	64.7059	0	31.7073	0	26.1364	0	25.4098	0	26.8293	0	91.6667	0	72.5	0	83.3333	0	88.8889	0	33.0882	0	34.3284	0	17.3016	0	39.2857	0
4	117834506	117875198	+	NaN	1	Slc6a9	ENSMUSG00000028542	solute carrier family 6 (neurotransmitter transporter, glycine), member 9 [Source:MGI Symbol;Acc:MGI:95760]	1	54.5455	0	60	0	25	0	22.619	0	24	0	88.8889	0	26.6667	0	60	0	22.2222	0	100	0	41.6667	0	50	0	18.125	0	43.8953	0	15.5556	0	25.3968	0
4	117835299	117868558	-	NaN	1	Gm17114	ENSMUSG00000091237	predicted gene 17114 [Source:MGI Symbol;Acc:MGI:4937941]	1	54.5455	0	60	0	25	0	22.619	0	24	0	88.8889	0	26.6667	0	60	0	22.2222	0	100	0	41.6667	0	50	0	18.125	0	43.8953	0	15.5556	0	25.3968	0
4	119277981	119294604	-	NaN	1	Ybx1	ENSMUSG00000028639	Y box protein 1 [Source:MGI Symbol;Acc:MGI:99146]	1	53.3333	0	9.25926	0	7.69231	0	33.3333	0	12	0	22.2222	0	34.375	0	30.6122	0	40.9091	0	72.2222	0	100	0	37.5	0	29.8611	0	28.8813	0	31.4208	0	20.5761	0
4	126103957	126141029	+	NaN	1	Stk40	ENSMUSG00000042608	serine/threonine kinase 40 [Source:MGI Symbol;Acc:MGI:1921428]	1	48.1818	0	60	0	33.8235	0	27.2727	0	36	0	39.7727	0	39.7222	0	38.7931	0	43.0556	0	76.6667	0	23.6842	0	91.6667	0	36.0294	0	45.8333	0	20.8955	0	25.8824	0
4	132826929	132843169	-	NaN	1	Ppp1r8	ENSMUSG00000028882	protein phosphatase 1, regulatory (inhibitor) subunit 8 [Source:MGI Symbol;Acc:MGI:2140494]	1	65.2778	0	39.0244	0	54.5455	0	38.7097	0	52.1739	0	36.3636	0	35	0	51.7064	0	47.2222	0	100	0	50	0	71.4286	0	33.3333	0	34.8765	0	45.2381	0	34.3254	0
4	132838383	132838547	-	NaN	1	SCARNA1	ENSMUSG00000088990	Small Cajal body specific RNA 1 [Source:RFAM;Acc:RF00553]	1	65.2778	0	39.0244	0	54.5455	0	38.7097	0	52.1739	0	36.3636	0	35	0	51.7064	0	47.2222	0	100	0	50	0	71.4286	0	33.3333	0	34.8765	0	45.2381	0	34.3254	0
4	139603186	139662691	+	NaN	1	RP23-334I5.4	ENSMUSG00000094439	No description	1	57.4074	0	38.6364	0	36.3636	0	51.25	0	58.3333	0	46.875	0	39.6825	0	61.7949	0	47.9798	0	55	0	88.8889	0	35.8974	0	38.6275	0	25.5208	0	29.7619	0	39.2019	0
4	139653538	139670280	+	NaN	1	Tas1r2	ENSMUSG00000028738	taste receptor, type 1, member 2 [Source:MGI Symbol;Acc:MGI:1933546]	1	57.4074	0	38.6364	0	36.3636	0	51.25	0	58.3333	0	46.875	0	39.6825	0	61.7949	0	47.9798	0	55	0	88.8889	0	35.8974	0	38.6275	0	25.5208	0	29.7619	0	39.2019	0
4	155943831	155959604	+	NaN	1	Ube2j2	ENSMUSG00000023286	ubiquitin-conjugating enzyme E2, J2 homolog (yeast) [Source:MGI Symbol;Acc:MGI:2153608]	1	16.6667	0	6.25	0	19.4444	0	17.3913	0	24.2424	0	25	0	22.7273	0	15.873	0	84.6154	0	34.7826	0	83.3333	0	63.6364	0	8.71212	0	14.1791	0	14.7059	0	11.8421	0
5	3583978	3596585	-	NaN	1	C030048B08Rik	ENSMUSG00000040302	RIKEN cDNA C030048B08 gene [Source:MGI Symbol;Acc:MGI:2442653]	1	71.4286	0	55.5556	0	73.3333	0	63.2353	0	41.3043	0	73.3333	0	74.6939	0	42.7083	0	69.5652	0	88.8889	0	78.3784	0	55	0	58.4746	0	45.3125	0	41.5493	0	37.6097	0
5	3596066	3637232	+	NaN	1	Pex1	ENSMUSG00000005907	peroxisomal biogenesis factor 1 [Source:MGI Symbol;Acc:MGI:1918632]	1	71.4286	0	55.5556	0	73.3333	0	63.2353	0	41.3043	0	73.3333	0	74.6939	0	42.7083	0	69.5652	0	88.8889	0	78.3784	0	55	0	58.4746	0	45.3125	0	41.5493	0	37.6097	0
5	25271798	25498783	-	NaN	1	Mll3	ENSMUSG00000038056	myeloid/lymphoid or mixed-lineage leukemia 3 [Source:MGI Symbol;Acc:MGI:2444959]	1	53.7037	0	28.5714	0	29.4118	0	15.1515	0	44.4444	0	37.931	0	24.4048	0	31.401	0	42.8571	0	55.5556	0	50	0	58.8235	0	36.338	0	32.5581	0	31.4815	0	18.2099	0
5	28200819	28245792	-	NaN	1	Cnpy1	ENSMUSG00000044681	canopy 1 homolog (zebrafish) [Source:MGI Symbol;Acc:MGI:2442451]	1	34.4828	0	22.2222	0	26.4706	0	61.1111	0	25	0	36.5385	0	26.25	0	35.7923	0	27.7778	0	48.8889	0	39.2857	0	83.3333	0	38.5057	0	16.4474	0	29.2857	0	29.3427	0
5	28456815	28467101	-	NaN	1	Shh	ENSMUSG00000002633	sonic hedgehog [Source:MGI Symbol;Acc:MGI:98297]	1	57.5	0	68.75	0	52.8571	0	13.0435	0	50	0	60	0	21.2121	0	32.1078	0	74.7312	0	75	0	25.5814	0	60.8696	0	34.466	0	28.2864	0	15.7828	0	32.7381	0
5	31202668	31220545	-	NaN	1	Ppm1g	ENSMUSG00000029147	protein phosphatase 1G (formerly 2C), magnesium-dependent, gamma isoform [Source:MGI Symbol;Acc:MGI:106065]	1	47.5	0	40.9091	0	56.25	0	26.087	0	22.5806	0	26.1905	0	49.4048	0	30.7018	0	39.6226	0	65	0	52.6316	0	47.3684	0	38.4259	0	21.2366	0	27.6316	0	25.974	0
5	33335572	33373294	+	NaN	1	Maea	ENSMUSG00000079562	macrophage erythroblast attacher [Source:MGI Symbol;Acc:MGI:1891748]	1	40.9091	0	20	0	64.7059	0	64.7059	0	37.5	0	60	0	37.8788	0	42.8105	0	28.7234	0	75.7143	0	77.5	0	50	0	44.2982	0	39.1791	0	34.8214	0	40.3509	0
5	33820725	33897975	+	NaN	1	Whsc1	ENSMUSG00000057406	Wolf-Hirschhorn syndrome candidate 1 (human) [Source:MGI Symbol;Acc:MGI:1276574]	1	0	0	NaN	0	0	0	0	0	0	0	0	0	4.16667	0	NaN	0	9.52381	0	0	0	0	0	100	0	1.8018	0	3.50877	0	2.38095	0	1.78571	0
5	47983155	48306282	+	NaN	1	Slit2	ENSMUSG00000031558	slit homolog 2 (Drosophila) [Source:MGI Symbol;Acc:MGI:1315205]	1	38.5714	0	36.3636	0	43.9655	0	39.3939	0	48.2759	0	52	0	46.627	0	47.9167	0	34.3023	0	43.4211	0	45	0	28.2609	0	22.4747	0	20.155	0	12.8931	0	10.7843	0
5	52150209	52190519	-	NaN	1	Dhx15	ENSMUSG00000029169	DEAH (Asp-Glu-Ala-His) box polypeptide 15 [Source:MGI Symbol;Acc:MGI:1099786]	1	55.1724	0	65	0	50	0	43.4783	0	25	0	45.1613	0	72.4138	0	66.3043	0	71.4286	0	90.3226	0	100	0	71.875	0	78.6111	0	54.386	0	63.8889	0	57.1429	0
5	52640087	52669729	-	NaN	1	Sepsecs	ENSMUSG00000029173	Sep (O-phosphoserine) tRNA:Sec (selenocysteine) tRNA synthase [Source:MGI Symbol;Acc:MGI:1098791]	1	94.4444	0	66.6667	0	32.2222	0	21.0526	0	47.8261	0	40.5172	0	53.4091	0	59.1837	0	41.3043	0	56	0	100	0	91.6667	0	40.9553	0	33.8164	0	47.2973	0	41.3333	0
5	73006904	73014683	+	NaN	1	Slc10a4	ENSMUSG00000029219	solute carrier family 10 (sodium/bile acid cotransporter family), member 4 [Source:MGI Symbol;Acc:MGI:3606480]	1	4.16667	0	11.5385	0	8.69565	0	12.963	0	12.1622	0	65.625	0	47.0513	0	25.4902	0	7.14286	0	8	0	59.2593	0	92.3077	0	32.4895	0	21.9577	0	25	0	19.6721	0
5	76974683	76999937	+	NaN	1	Srp72	ENSMUSG00000036323	signal recognition particle 72 [Source:MGI Symbol;Acc:MGI:1333795]	1	65.2174	0	61.3636	0	65.3846	0	62.5	0	63.1579	0	63.1579	0	70	0	46.2963	0	63.3333	0	100	0	92.3077	0	42.3077	0	61.0465	0	58.2126	0	58.6806	0	34.6154	0
5	86804221	86836659	+	NaN	1	Ythdc1	ENSMUSG00000035851	YTH domain containing 1 [Source:MGI Symbol;Acc:MGI:2443713]	1	27.5862	0	25	0	22.6415	0	56.25	0	62.5	0	50	0	44.3182	0	35.9477	0	39.3939	0	46.25	0	100	0	44.4444	0	47.7273	0	26.7606	0	25.9115	0	42.3077	0
5	103861973	103911259	-	NaN	1	Klhl8	ENSMUSG00000029312	kelch-like 8 (Drosophila) [Source:MGI Symbol;Acc:MGI:2179430]	1	23	0	62.5	0	62.5	0	25.7143	0	43.4783	0	28.5714	0	48.1481	0	27.4648	0	37.2549	0	66.6667	0	78.5714	0	66.6667	0	41.8033	0	35.8156	0	53.0303	0	34.6154	0
5	114727407	114775517	-	NaN	1	Git2	ENSMUSG00000041890	G protein-coupled receptor kinase-interactor 2 [Source:MGI Symbol;Acc:MGI:1347053]	1	66.129	0	75	0	35.1852	0	27.2727	0	24	0	NaN	0	52.5	0	54.5977	0	88.8889	0	100	0	52	0	63.3333	0	65.1899	0	34.7458	0	34.5411	0	54.2373	0
5	114774677	114806200	+	NaN	1	Ankrd13a	ENSMUSG00000041870	ankyrin repeat domain 13a [Source:MGI Symbol;Acc:MGI:1915670]	1	66.129	0	75	0	35.1852	0	27.2727	0	24	0	NaN	0	52.5	0	54.5977	0	88.8889	0	100	0	52	0	63.3333	0	65.1899	0	34.7458	0	34.5411	0	54.2373	0
5	115327177	115333080	+	NaN	1	Srsf9	ENSMUSG00000029538	serine/arginine-rich splicing factor 9 [Source:MGI Symbol;Acc:MGI:104896]	1	56.25	0	17.5676	0	60	0	12.5	0	45.1613	0	100	0	50	0	47.3214	0	56.25	0	78.7879	0	69.2308	0	100	0	63.0556	0	43.5606	0	30.303	0	66.1765	0
5	122354369	122364984	+	NaN	1	Vps29	ENSMUSG00000029462	vacuolar protein sorting 29 (S. pombe) [Source:MGI Symbol;Acc:MGI:1928344]	1	37.0968	0	73.3333	0	80.9524	0	41.1765	0	52.9412	0	58.3333	0	64.9123	0	73.0159	0	62.1622	0	92.3077	0	92.8571	0	95.6522	0	55.1515	0	76.7391	0	50.8475	0	62.8205	0
5	129501231	129571383	+	NaN	1	Sfswap	ENSMUSG00000029439	splicing factor, suppressor of white-apricot homolog (Drosophila) [Source:MGI Symbol;Acc:MGI:101760]	1	60.3774	0	100	0	89.4737	0	73.6434	0	94.2857	0	60.7143	0	79.1667	0	92.8571	0	83.3333	0	92.8571	0	100	0	67.1875	0	68.2099	0	70.2381	0	66.1017	0	46.1111	0
5	136218149	136244903	-	NaN	1	Sh2b2	ENSMUSG00000005057	SH2B adaptor protein 2 [Source:MGI Symbol;Acc:MGI:1345171]	1	24.2857	0	42.8571	0	46.5909	0	40	0	70.5128	0	45.4545	0	30.3419	0	52.1277	0	40.1361	0	62.5	0	81.25	0	60	0	58.8889	0	40.4412	0	60.3774	0	34.6591	0
5	142903115	142906754	-	NaN	1	Actb	ENSMUSG00000029580	actin, beta [Source:MGI Symbol;Acc:MGI:87904]	1	64.7059	0	39.2857	0	36.4583	0	37.5	0	31.25	0	33.3333	0	39.9471	0	12.1429	0	52.3809	0	46.1538	0	47.3684	0	100	0	18.9024	0	20	0	29.918	0	24.4898	0
5	143172186	143180775	-	NaN	1	Rbak	ENSMUSG00000061898	RB-associated KRAB repressor [Source:MGI Symbol;Acc:MGI:1927369]	1	32	0	44	0	60.3774	0	50	0	56.6667	0	37.5	0	54.9123	0	66.7413	0	82.4074	0	91.3793	0	75.8621	0	77.3333	0	50.2475	0	54.0365	0	47.1545	0	52.1341	0
6	83914353	83986869	+	NaN	1	Zfml	ENSMUSG00000030016	zinc finger, matrin-like [Source:MGI Symbol;Acc:MGI:1203484]	1	21.875	0	24	0	43.4783	0	31.7073	0	85.7143	0	42.8571	0	44.1176	0	29.3651	0	29.4118	0	93.3333	0	61.5385	0	65.2174	0	51.2195	0	39.4558	0	45.3333	0	24.5588	0
6	84008590	84211060	+	NaN	1	Dysf	ENSMUSG00000033788	dysferlin [Source:MGI Symbol;Acc:MGI:1349385]	1	94.4444	0	100	0	94.2308	0	87.5	0	96	0	69.6429	0	74.2308	0	55.4348	0	76.5	0	70.9302	0	90.4762	0	75	0	57.337	0	38.6831	0	59.1837	0	45.935	0
6	84101206	84107002	-	NaN	1	Gm15475	ENSMUSG00000087001	predicted gene 15475 [Source:MGI Symbol;Acc:MGI:3705288]	1	94.4444	0	100	0	94.2308	0	87.5	0	96	0	69.6429	0	74.2308	0	55.4348	0	76.5	0	70.9302	0	90.4762	0	75	0	57.337	0	38.6831	0	59.1837	0	45.935	0
6	113623959	113631633	+	NaN	1	Vhl	ENSMUSG00000033933	von Hippel-Lindau tumor suppressor [Source:MGI Symbol;Acc:MGI:103223]	1	50	0	68.421	0	43.3333	0	46.875	0	24.2857	0	40	0	42.7083	0	57.971	0	43.3333	0	96	0	94.1176	0	85.7143	0	46.8354	0	42.5926	0	70.5357	0	51.9481	0
6	142387221	142403858	+	NaN	1	Golt1b	ENSMUSG00000030245	golgi transport 1 homolog B (S. cerevisiae) [Source:MGI Symbol;Acc:MGI:1914214]	1	66.6667	0	60	0	37	0	100	0	80	0	96.4286	0	55.4348	0	41.8367	0	77.2727	0	86.1111	0	77.7778	0	100	0	41.358	0	50.7936	0	37.4396	0	33.871	0
6	143167230	143208542	+	NaN	1	Etnk1	ENSMUSG00000030275	ethanolamine kinase 1 [Source:MGI Symbol;Acc:MGI:1922570]	1	58.0645	0	63.1579	0	57.5	0	43.4783	0	59.375	0	38.0952	0	54.3011	0	47	0	67.037	0	61.9048	0	76.4706	0	90.9091	0	50.2451	0	56.25	0	40	0	41.5385	0
7	5020376	5033138	+	NaN	1	Zfp865	ENSMUSG00000074405	zinc finger protein 865 [Source:MGI Symbol;Acc:MGI:2442656]	1	17.6471	0	50	0	23.6842	0	18.9189	0	5.12821	0	23.3333	0	35.1852	0	55.8333	0	48.2759	0	87.5	0	59.4595	0	100	0	41.7722	0	49.2857	0	26.6129	0	26.7007	0
7	12478293	12496235	+	NaN	1	Zfp606	ENSMUSG00000030386	zinc finger protein 606 [Source:MGI Symbol;Acc:MGI:1914620]	1	57.8947	0	68.1818	0	75	0	40	0	36.1111	0	68	0	59.4937	0	48.4018	0	56	0	67.284	0	100	0	84.6154	0	45.2083	0	44.1667	0	71.2121	0	47.4178	0
7	19508670	19516145	+	NaN	1	Trappc6a	ENSMUSG00000002043	trafficking protein particle complex 6A [Source:MGI Symbol;Acc:MGI:1914341]	1	50	0	51.6129	0	52.7778	0	73.8095	0	68.1818	0	100	0	53.125	0	60.1562	0	57.1429	0	74.1667	0	80	0	100	0	69.8276	0	62.1951	0	57.8947	0	42.623	0
7	29303951	29317588	+	NaN	1	Dpf1	ENSMUSG00000030584	D4, zinc and double PHD fingers family 1 [Source:MGI Symbol;Acc:MGI:1352748]	1	58.3333	0	80.6452	0	75	0	65.2174	0	92.1053	0	68.2927	0	72.4339	0	63.4752	0	84.8214	0	63.7931	0	82.8125	0	75	0	42.8571	0	37.5587	0	44.1667	0	40.406	0
7	45163921	45176138	+	NaN	1	Slc17a7	ENSMUSG00000070570	solute carrier family 17 (sodium-dependent inorganic phosphate cotransporter), member 7 [Source:MGI Symbol;Acc:MGI:1920211]	1	8.51064	0	8.62069	0	17.1053	0	4.41176	0	3.84615	0	0	0	7.04225	0	2.91005	0	17.5532	0	16.6667	0	32.2917	0	54.5455	0	9.09091	0	9.64912	0	5.7377	0	7.04225	0
7	97650010	97696828	-	NaN	1	Gm15623	ENSMUSG00000086993	predicted gene 15623 [Source:MGI Symbol;Acc:MGI:3642179]	1	50	0	44.4444	0	64.7059	0	38.2979	0	100	0	34.4828	0	62.2951	0	45.098	0	64.7807	0	81.8182	0	69.2308	0	54.5455	0	35.654	0	40.5545	0	28.3333	0	41.0448	0
7	97696634	97718879	+	NaN	1	Clns1a	ENSMUSG00000025439	chloride channel, nucleotide-sensitive, 1A [Source:MGI Symbol;Acc:MGI:109638]	1	50	0	44.4444	0	64.7059	0	38.2979	0	100	0	34.4828	0	62.2951	0	45.098	0	64.7807	0	81.8182	0	69.2308	0	54.5455	0	35.654	0	40.5545	0	28.3333	0	41.0448	0
7	114264606	114276118	-	NaN	1	Psma1	ENSMUSG00000030751	proteasome (prosome, macropain) subunit, alpha type 1 [Source:MGI Symbol;Acc:MGI:1347005]	1	75	0	75	0	65.625	0	92.5926	0	68.75	0	52.7778	0	64.0693	0	70.3704	0	87.5887	0	89.2857	0	85.7143	0	80	0	79.5833	0	51.1737	0	74.0741	0	57.8947	0
7	123123885	123195288	+	NaN	1	Tnrc6a	ENSMUSG00000052707	trinucleotide repeat containing 6a [Source:MGI Symbol;Acc:MGI:2385292]	1	5.55556	0	47.3684	0	70	0	NaN	0	14.8148	0	21.0526	0	24.1379	0	30	0	41.1765	0	31.5789	0	66.6667	0	100	0	15.4545	0	31.4815	0	24.3243	0	15.4589	0
7	138846079	138883057	+	NaN	1	Ppp2r2d	ENSMUSG00000041769	protein phosphatase 2, regulatory subunit B, delta isoform [Source:MGI Symbol;Acc:MGI:1289252]	1	48.5714	0	44.4444	0	78.9474	0	90	0	47.5	0	100	0	43.1373	0	32.1637	0	31.2865	0	47.2222	0	75	0	94.4444	0	49.707	0	34.8958	0	52.6316	0	34.5679	0
7	139995955	140036350	-	NaN	1	Tubgcp2	ENSMUSG00000025474	tubulin, gamma complex associated protein 2 [Source:MGI Symbol;Acc:MGI:1921487]	1	85.5932	0	86.3636	0	100	0	75	0	59.7826	0	95.6522	0	67.5	0	71.9409	0	69.2308	0	93.421	0	92.3077	0	96.6667	0	73.5507	0	58.9744	0	58.6957	0	71.3675	0
8	4166567	4211257	+	NaN	1	Evi5l	ENSMUSG00000011832	ecotropic viral integration site 5 like [Source:MGI Symbol;Acc:MGI:2442167]	1	56.7308	0	72	0	70.9677	0	70.8333	0	52.3809	0	77.7778	0	75.1142	0	80.1887	0	84.5455	0	81.7073	0	83.3333	0	76.4706	0	70.6215	0	50	0	47.0776	0	71.2121	0
8	4209543	4217459	-	NaN	1	BC068157	ENSMUSG00000064125	cDNA sequence BC068157 [Source:MGI Symbol;Acc:MGI:3605626]	1	56.7308	0	72	0	70.9677	0	70.8333	0	52.3809	0	77.7778	0	75.1142	0	80.1887	0	84.5455	0	81.7073	0	83.3333	0	76.4706	0	70.6215	0	50	0	47.0776	0	71.2121	0
8	13907806	13940521	+	NaN	1	Fbxo25	ENSMUSG00000038365	F-box protein 25 [Source:MGI Symbol;Acc:MGI:1914072]	1	24.2424	0	40	0	34.2857	0	18.9655	0	66.6667	0	23.0769	0	33.8462	0	36.4583	0	28.2258	0	69.2308	0	44.4444	0	50	0	20.5479	0	10.2083	0	17.1429	0	33.3333	0
8	13952009	13975032	-	NaN	1	2610019F03Rik	ENSMUSG00000050052	RIKEN cDNA 2610019F03 gene [Source:MGI Symbol;Acc:MGI:1919398]	1	52.1739	0	81.8182	0	35	0	50	0	31.0345	0	57.1429	0	53.0055	0	60.3175	0	48.75	0	36.1702	0	59.2593	0	86.3636	0	39.3333	0	35.7143	0	23.2759	0	43.1624	0
8	25039144	25102194	-	NaN	1	Plekha2	ENSMUSG00000031557	pleckstrin homology domain-containing, family A (phosphoinositide binding specific) member 2 [Source:MGI Symbol;Acc:MGI:1928144]	1	NaN	0	15.3846	0	43.1818	0	38.1944	0	22.2222	0	32.6087	0	41.1255	0	25	0	25.7576	0	59.7222	0	52.1739	0	100	0	18.8272	0	26.9841	0	35.1852	0	25.1029	0
8	25944459	25976744	-	NaN	1	Hgsnat	ENSMUSG00000037260	heparan-alpha-glucosaminide N-acetyltransferase [Source:MGI Symbol;Acc:MGI:1196297]	1	55.9524	0	75.641	0	75.4167	0	50.9615	0	65.3846	0	64.5161	0	69.2222	0	60	0	67.8571	0	90.9091	0	79.6296	0	70.4545	0	61.2963	0	52.6316	0	46.7262	0	53.6706	0
8	46471041	46536051	+	NaN	1	Acsl1	ENSMUSG00000018796	acyl-CoA synthetase long-chain family member 1 [Source:MGI Symbol;Acc:MGI:102797]	1	50	0	48.5714	0	39.4737	0	19.0476	0	18.5185	0	41.6667	0	31.8182	0	36.9863	0	32.2034	0	100	0	80	0	40	0	36.8421	0	31.6832	0	25	0	30.1205	0
8	66860217	66890564	+	NaN	1	Naf1	ENSMUSG00000014907	nuclear assembly factor 1 homolog (S. cerevisiae) [Source:MGI Symbol;Acc:MGI:2682306]	1	17.8571	0	6.89655	0	18.5714	0	24.1935	0	14.2857	0	21.0526	0	54	0	42.3077	0	25	0	50	0	100	0	57.1429	0	41.4286	0	22.1311	0	18.1818	0	18.5307	0
8	69887788	69902712	-	NaN	1	Yjefn3	ENSMUSG00000048967	YjeF N-terminal domain containing 3 [Source:MGI Symbol;Acc:MGI:2681845]	1	25	0	72.973	0	54.8387	0	5	0	23.4375	0	8.10811	0	46.5517	0	36.3636	0	22.8758	0	68.0851	0	50	0	92.8571	0	35.4839	0	30.6818	0	52.439	0	19.1441	0
8	71624417	71671757	-	NaN	1	Unc13a	ENSMUSG00000034799	unc-13 homolog A (C. elegans) [Source:MGI Symbol;Acc:MGI:3051532]	1	35.5856	0	57.6923	0	54.8387	0	27.451	0	60	0	32.4324	0	25	0	40	0	27.3438	0	44	0	41.0256	0	87.5	0	35.2321	0	23.9316	0	15.7895	0	34.7959	0
8	72480641	72492614	-	NaN	1	Slc35e1	ENSMUSG00000019731	solute carrier family 35, member E1 [Source:MGI Symbol;Acc:MGI:2142403]	1	35.4545	0	55.5556	0	42.8571	0	26.5625	0	27.027	0	26.2626	0	45.5556	0	34.058	0	46.1847	0	68.75	0	91.6667	0	90	0	37.7358	0	39.4737	0	46.4286	0	45.4023	0
8	107046289	107056689	-	NaN	1	Cog8	ENSMUSG00000031916	component of oligomeric golgi complex 8 [Source:MGI Symbol;Acc:MGI:2142885]	1	26.8293	0	53.3333	0	88.8889	0	16.9492	0	96.2963	0	42.8571	0	48.4314	0	53.2051	0	30.5556	0	37.5	0	62.963	0	88.8889	0	36.1371	0	21.6495	0	31.5789	0	27.2727	0
8	107293470	107379517	+	NaN	1	Nfat5	ENSMUSG00000003847	nuclear factor of activated T cells 5 [Source:MGI Symbol;Acc:MGI:1859333]	1	93.75	0	100	0	86.9565	0	100	0	34.5238	0	63.8889	0	86.3636	0	68.1372	0	86.6667	0	93.3333	0	90	0	86.6667	0	52.3585	0	47.6744	0	56.8182	0	51.1628	0
8	111094630	111137074	+	NaN	1	Pdpr	ENSMUSG00000033624	pyruvate dehydrogenase phosphatase regulatory subunit [Source:MGI Symbol;Acc:MGI:2442188]	1	43.1034	0	63.1579	0	61.2903	0	66.6667	0	85.7143	0	40	0	45.2899	0	41.8367	0	42.5	0	60.5263	0	64	0	88.2353	0	55.8333	0	41.8301	0	53.8462	0	31.9672	0
8	112011359	112020528	+	NaN	1	Terf2ip	ENSMUSG00000033430	telomeric repeat binding factor 2, interacting protein [Source:MGI Symbol;Acc:MGI:1929871]	1	64.1026	0	59.375	0	83.871	0	26.087	0	84	0	74.0741	0	62.2685	0	62	0	52.3077	0	100	0	41.0256	0	92.8571	0	54.8246	0	53.9583	0	45.3052	0	47.1491	0
8	112013433	112015036	-	NaN	1	Gm6793	ENSMUSG00000092086	predicted gene 6793 [Source:MGI Symbol;Acc:MGI:3643578]	1	64.1026	0	59.375	0	83.871	0	26.087	0	84	0	74.0741	0	62.2685	0	62	0	52.3077	0	100	0	41.0256	0	92.8571	0	54.8246	0	53.9583	0	45.3052	0	47.1491	0
8	117498291	117635140	+	NaN	1	Plcg2	ENSMUSG00000034330	phospholipase C, gamma 2 [Source:MGI Symbol;Acc:MGI:97616]	1	22.2222	0	17.8571	0	31.0345	0	32.9268	0	59.0909	0	27.2727	0	38.6076	0	38.5185	0	26.2712	0	57.6923	0	82.1429	0	61.2903	0	39.3939	0	53.5311	0	31.25	0	31.9277	0
8	119910841	124345722	+	NaN	1	Gm20388	ENSMUSG00000092329	predicted gene 20388 [Source:MGI Symbol;Acc:MGI:5141853]	1	48.7805	0	13.7931	0	82.6087	0	64.7059	0	35.7143	0	96	0	39.3333	0	90	0	60	0	90.2778	0	29.6296	0	88.8889	0	47.1354	0	41.4286	0	43.1111	0	40.5797	0
8	123204264	123212763	-	NaN	1	Chmp1a	ENSMUSG00000000743	charged multivesicular body protein 1A [Source:MGI Symbol;Acc:MGI:1920159]	1	48.7805	0	13.7931	0	82.6087	0	64.7059	0	35.7143	0	96	0	39.3333	0	90	0	60	0	90.2778	0	29.6296	0	88.8889	0	47.1354	0	41.4286	0	43.1111	0	40.5797	0
8	123212858	123222045	+	NaN	1	4732415M23Rik	ENSMUSG00000048478	RIKEN cDNA 4732415M23 gene [Source:MGI Symbol;Acc:MGI:2444920]	1	48.7805	0	13.7931	0	82.6087	0	64.7059	0	35.7143	0	96	0	39.3333	0	90	0	60	0	90.2778	0	29.6296	0	88.8889	0	47.1354	0	41.4286	0	43.1111	0	40.5797	0
8	124740257	124751809	-	NaN	1	Fam89a	ENSMUSG00000043068	family with sequence similarity 89, member A [Source:MGI Symbol;Acc:MGI:1916877]	1	57.8947	0	54.5455	0	39.2857	0	14.7727	0	23.5294	0	51.5625	0	32.0946	0	23.8095	0	18.9655	0	21.4286	0	62.5	0	80	0	36.194	0	18.75	0	14.0097	0	40.7407	0
8	125054195	125261858	+	NaN	1	Disc1	ENSMUSG00000043051	disrupted in schizophrenia 1 [Source:MGI Symbol;Acc:MGI:2447658]	1	31.0345	0	36.1111	0	25.9259	0	38.4615	0	14.8148	0	36.3636	0	33.3333	0	28.169	0	27.9851	0	48.1481	0	66.6667	0	57.1429	0	27	0	26.2295	0	33.0189	0	26.0965	0
8	126947175	126971079	-	NaN	1	Rbm34	ENSMUSG00000033931	RNA binding motif protein 34 [Source:MGI Symbol;Acc:MGI:1098653]	1	65.7895	0	78.9474	0	69.5652	0	57.6923	0	64.5161	0	37.5	0	57.3477	0	72.3404	0	71.4286	0	82.5	0	47.3684	0	82.3529	0	63.1226	0	47.0588	0	45.1667	0	43.2836	0
9	56041845	56061882	+	NaN	1	Rcn2	ENSMUSG00000032320	reticulocalbin 2 [Source:MGI Symbol;Acc:MGI:1349765]	1	71.4286	0	28	0	30	0	50	0	37.5	0	40	0	46.6292	0	32.8283	0	54.5455	0	100	0	40.7407	0	100	0	40.5882	0	37.5	0	57.4359	0	30.5172	0
9	95637601	95698096	+	NaN	1	Pcolce2	ENSMUSG00000015354	procollagen C-endopeptidase enhancer 2 [Source:MGI Symbol;Acc:MGI:1923727]	1	57.6087	0	57.4074	0	43.1034	0	40.7407	0	61.9048	0	46.1538	0	66.6667	0	54.023	0	30.0813	0	89.1892	0	90.2778	0	87.5	0	62.2667	0	67.7419	0	47.3348	0	50.5342	0
9	102586578	102626534	-	NaN	1	Cep63	ENSMUSG00000032534	centrosomal protein 63 [Source:MGI Symbol;Acc:MGI:2158560]	1	20	0	4.34783	0	39.1892	0	0	0	37.5	0	12.5	0	35.8696	0	9.58904	0	36.1111	0	30.5556	0	21.0526	0	81.8182	0	10.2996	0	12.6984	0	23.1481	0	10.3448	0
9	102626296	102634241	+	NaN	1	Anapc13	ENSMUSG00000035048	anaphase promoting complex subunit 13 [Source:MGI Symbol;Acc:MGI:1916260]	1	20	0	4.34783	0	39.1892	0	0	0	37.5	0	12.5	0	35.8696	0	9.58904	0	36.1111	0	30.5556	0	21.0526	0	81.8182	0	10.2996	0	12.6984	0	23.1481	0	10.3448	0
9	107681502	107710475	-	NaN	1	Sema3f	ENSMUSG00000034684	sema domain, immunoglobulin domain (Ig), short basic domain, secreted, (semaphorin) 3F [Source:MGI Symbol;Acc:MGI:1096347]	1	66.3636	0	77.2727	0	57.3171	0	38.7097	0	42.3077	0	58.3333	0	59.3496	0	56.8408	0	57.3446	0	50	0	90	0	72.4138	0	39.539	0	41.6667	0	38.2911	0	43.5065	0
9	110333288	110384946	+	NaN	1	Scap	ENSMUSG00000032485	SREBF chaperone [Source:MGI Symbol;Acc:MGI:2135958]	1	43.9024	0	45.6522	0	66.0714	0	83.3333	0	50	0	30.303	0	50.3623	0	40.7407	0	65.3846	0	92	0	50	0	89.4737	0	46.3768	0	53.7037	0	31.3954	0	40.9836	0
9	111271845	111279089	+	NaN	1	Epm2aip1	ENSMUSG00000046785	EPM2A (laforin) interacting protein 1 [Source:MGI Symbol;Acc:MGI:1925031]	1	63.7255	0	70.9677	0	66.6667	0	44.8276	0	100	0	37.7778	0	80.7692	0	57.1078	0	25.8065	0	100	0	40	0	40	0	42.7729	0	36.4341	0	29.2553	0	41.1765	0
9	119753763	119825456	-	NaN	1	Scn11a	ENSMUSG00000034115	sodium channel, voltage-gated, type XI, alpha [Source:MGI Symbol;Acc:MGI:1345149]	1	61.2903	0	51.8519	0	34.375	0	39.1304	0	52	0	34.4828	0	59.1954	0	53.5354	0	36.7424	0	86.5385	0	76.9231	0	75	0	52.9167	0	57.2024	0	49.5169	0	50.2252	0
10	11149427	11217595	+	NaN	1	Shprh	ENSMUSG00000090112	SNF2 histone linker PHD RING helicase [Source:MGI Symbol;Acc:MGI:1917581]	1	65.9091	0	71.4286	0	60	0	52.7778	0	90.9091	0	95.2381	0	57.2581	0	59.1667	0	57.9365	0	95	0	92.8571	0	77.7778	0	60.8911	0	75.5556	0	48.75	0	48.0519	0
10	40883475	40938570	+	NaN	1	Wasf1	ENSMUSG00000019831	WAS protein family, member 1 [Source:MGI Symbol;Acc:MGI:1890563]	1	77.7778	0	41.0256	0	79.1667	0	66.6667	0	87.8788	0	80	0	46.2441	0	43.0769	0	51.1628	0	100	0	76.1905	0	46.6667	0	53.8793	0	33.3333	0	40.1695	0	58.8889	0
10	42502030	42535381	+	NaN	1	Snx3	ENSMUSG00000019804	sorting nexin 3 [Source:MGI Symbol;Acc:MGI:1860188]	1	86.3636	0	28	0	51.282	0	25	0	46.4286	0	19.0476	0	40.847	0	31	0	48.1481	0	76.9231	0	46.8085	0	50	0	35.8791	0	31.8627	0	22.0657	0	33.0435	0
10	50592669	50851202	+	NaN	1	Ascc3	ENSMUSG00000038774	activating signal cointegrator 1 complex subunit 3 [Source:MGI Symbol;Acc:MGI:1925237]	1	46.6667	0	33.3333	0	7.69231	0	94.4444	0	37.5	0	50	0	45.8889	0	51.3605	0	25.7143	0	87.5	0	61.9048	0	43.4783	0	37.2222	0	27.1605	0	40	0	24.6753	0
10	58813359	59138916	+	NaN	1	Sh3rf3	ENSMUSG00000037990	SH3 domain containing ring finger 3 [Source:MGI Symbol;Acc:MGI:2444637]	1	15	0	40	0	6.12245	0	18.75	0	12.8205	0	2.7027	0	14.6465	0	19.6078	0	14.9254	0	88.2353	0	26.6667	0	22.2222	0	14.9275	0	15.3731	0	12.6866	0	22.093	0
10	61432497	61452669	-	NaN	1	Eif4ebp2	ENSMUSG00000020091	eukaryotic translation initiation factor 4E binding protein 2 [Source:MGI Symbol;Acc:MGI:109198]	1	45.3488	0	32	0	57.5758	0	36.5854	0	56	0	41.3043	0	41.25	0	50	0	43.75	0	88.8889	0	60.7143	0	100	0	40.9434	0	64.5833	0	30.8824	0	45.4733	0
10	62947026	62974185	+	NaN	1	Dna2	ENSMUSG00000036875	DNA replication helicase 2 homolog (yeast) [Source:MGI Symbol;Acc:MGI:2443732]	1	86.9565	0	54.1667	0	46.4286	0	4	0	47.8261	0	40	0	31.6176	0	55.6604	0	43	0	80.9524	0	47.0588	0	27.7778	0	49.4118	0	23.6842	0	36.6197	0	29.3173	0
10	77606097	77641543	+	NaN	1	Sumo3	ENSMUSG00000020265	SMT3 suppressor of mif two 3 homolog 3 (yeast) [Source:MGI Symbol;Acc:MGI:1336201]	1	19.3548	0	26.7857	0	30	0	50	0	41.6667	0	33.3333	0	20.1754	0	20.5044	0	12.5	0	39.2857	0	21.7391	0	81.8182	0	21.8615	0	21.4286	0	20.8955	0	11.3095	0
10	80179482	80190010	+	NaN	1	Efna2	ENSMUSG00000003070	ephrin A2 [Source:MGI Symbol;Acc:MGI:102707]	1	95.4545	0	97.3684	0	75.8621	0	27.027	0	80	0	50	0	61.4943	0	89.1667	0	50	0	97.9167	0	90	0	92.8571	0	49.3056	0	80.6818	0	57.6923	0	41.5686	0
10	81183007	81193197	+	NaN	1	Dapk3	ENSMUSG00000034974	death-associated protein kinase 3 [Source:MGI Symbol;Acc:MGI:1203520]	1	54.4118	0	55.5556	0	33.3333	0	50	0	50	0	0	0	80.2083	0	54.6414	0	60.4167	0	100	0	91.6667	0	100	0	62.2642	0	44.9275	0	69.5652	0	57.377	0
10	83543941	83596469	+	NaN	1	A230046K03Rik	ENSMUSG00000034560	RIKEN cDNA A230046K03 gene [Source:MGI Symbol;Acc:MGI:2441787]	1	90.625	0	43.4783	0	52.7778	0	100	0	83.3333	0	71.4286	0	65.5172	0	52.2522	0	60.6061	0	81.8182	0	77.7778	0	94.1176	0	75.8929	0	47.7273	0	62.1622	0	32.1429	0
10	86021972	86051873	+	NaN	1	Fbxo7	ENSMUSG00000001786	F-box protein 7 [Source:MGI Symbol;Acc:MGI:1917004]	1	60.7143	0	51.6129	0	44.4444	0	45.1613	0	31.7073	0	78.2609	0	44.0678	0	47.2973	0	35.2941	0	75.8621	0	65	0	100	0	51.5766	0	53.7313	0	45.3333	0	56.3636	0
10	93540632	93584327	+	NaN	1	Ccdc38	ENSMUSG00000036168	coiled-coil domain containing 38 [Source:MGI Symbol;Acc:MGI:2444738]	1	43.3333	0	30.303	0	57.1429	0	61.9048	0	62.5	0	50	0	37.3984	0	34.8485	0	62.5	0	84.6154	0	35.7143	0	88.2353	0	40.4762	0	42.8571	0	55.102	0	14.0625	0
10	93583029	93589706	-	NaN	1	Snrpf	ENSMUSG00000020018	small nuclear ribonucleoprotein polypeptide F [Source:MGI Symbol;Acc:MGI:1917128]	1	43.3333	0	30.303	0	57.1429	0	61.9048	0	62.5	0	50	0	37.3984	0	34.8485	0	62.5	0	84.6154	0	35.7143	0	88.2353	0	40.4762	0	42.8571	0	55.102	0	14.0625	0
10	94148023	94197211	+	NaN	1	Nr2c1	ENSMUSG00000005897	nuclear receptor subfamily 2, group C, member 1 [Source:MGI Symbol;Acc:MGI:1352465]	1	39.4737	0	28.5714	0	56.3725	0	85.7143	0	12.8205	0	72.2222	0	34.3137	0	34.153	0	75	0	91.6667	0	85.7143	0	80	0	37.037	0	20.2899	0	31.0345	0	35.5556	0
10	99107036	99198074	+	NaN	1	Poc1b	ENSMUSG00000019952	POC1 centriolar protein homolog B (Chlamydomonas) [Source:MGI Symbol;Acc:MGI:1918511]	1	0	0	0	0	10.3448	0	0	0	3.44828	0	0	0	30.2817	0	10.9091	0	0	0	50	0	0	0	66.6667	0	16.4557	0	0	0	24.1379	0	6.41026	0
10	99108135	99113245	+	NaN	1	Galnt4	ENSMUSG00000090035	Description=UDP-N-acetyl-alpha-D-galactosamine:polypeptideN-acetylgalactosaminyltransferase 4 [Source:MGISymbol;Acc:MGI:894692]	1	0	0	0	0	10.3448	0	0	0	3.44828	0	0	0	30.2817	0	10.9091	0	0	0	50	0	0	0	66.6667	0	16.4557	0	0	0	24.1379	0	6.41026	0
10	111164802	111297247	+	NaN	1	Osbpl8	ENSMUSG00000020189	oxysterol binding protein-like 8 [Source:MGI Symbol;Acc:MGI:2443807]	1	62.9032	0	28	0	22.2222	0	47.6191	0	61.1111	0	48.4848	0	47.5641	0	55.1282	0	36.8056	0	68.5185	0	68.1818	0	61.5385	0	51.8519	0	30.1587	0	33.7349	0	58.5586	0
10	117750624	117792705	-	NaN	1	Nup107	ENSMUSG00000052798	nucleoporin 107 [Source:MGI Symbol;Acc:MGI:2143854]	1	30	0	36.3636	0	35.2941	0	14.5161	0	47.1429	0	35.2941	0	61.8182	0	50.2645	0	34.507	0	78.5714	0	63.6364	0	94.7368	0	53.8462	0	47.7273	0	60	0	43.5065	0
10	117814471	117845935	-	NaN	1	Rap1b	ENSMUSG00000052681	RAS related protein 1b [Source:MGI Symbol;Acc:MGI:894315]	1	53.2258	0	33.3333	0	52.6667	0	27.957	0	19.4444	0	17.2414	0	33.6022	0	37.2727	0	52.2727	0	88.2353	0	77.7778	0	76.6667	0	40.1587	0	43.7107	0	35.4667	0	34.8485	0
11	5528887	5542187	-	NaN	1	Ccdc117	ENSMUSG00000020482	coiled-coil domain containing 117 [Source:MGI Symbol;Acc:MGI:2144383]	1	6.25	0	6.25	0	4.54545	0	0	0	2.12766	0	13.3333	0	2.85714	0	7.31707	0	3.7037	0	81.25	0	16.6667	0	50	0	11.4734	0	11.1111	0	11.6667	0	11.9658	0
11	11930508	12038683	-	NaN	1	Grb10	ENSMUSG00000020176	growth factor receptor bound protein 10 [Source:MGI Symbol;Acc:MGI:103232]	1	66.6667	0	100	0	64.7059	0	48.2143	0	56.6667	0	66.6667	0	72.1312	0	62.069	0	80.9524	0	55.102	0	95.4545	0	100	0	71.7949	0	50.8621	0	63.6364	0	44.9275	0
11	21239281	21321136	+	NaN	1	Vps54	ENSMUSG00000020128	vacuolar protein sorting 54 (yeast) [Source:MGI Symbol;Acc:MGI:2178798]	1	100	0	83.3333	0	20.8333	0	64	0	28.125	0	60.7143	0	22.1154	0	47.3684	0	73.3333	0	65.625	0	81.25	0	92.3077	0	25.8808	0	53.7037	0	37.2549	0	19.5971	0
11	58932288	58938916	-	NaN	1	Rnf187	ENSMUSG00000020496	ring finger protein 187 [Source:MGI Symbol;Acc:MGI:1914224]	1	28.125	0	30.2326	0	58.3333	0	61.5385	0	18.1818	0	28.125	0	29.3011	0	25.2941	0	55.1282	0	73.6842	0	34.2105	0	78.9474	0	37.234	0	22.5086	0	31.6327	0	22.7273	0
11	61672781	61720826	-	NaN	1	Slc5a10	ENSMUSG00000042371	solute carrier family 5 (sodium/glucose cotransporter), member 10 [Source:MGI Symbol;Acc:MGI:1926089]	1	82.6087	0	68.9655	0	87.1429	0	94.186	0	94.2857	0	100	0	92.0455	0	72.6415	0	81.25	0	93.3333	0	100	0	80	0	73.75	0	68.3575	0	63.6719	0	66.1202	0
11	67037905	67052594	-	NaN	1	2310004I24Rik	ENSMUSG00000020910	RIKEN cDNA 2310004I24 gene [Source:MGI Symbol;Acc:MGI:1913608]	1	51.7241	0	72.7273	0	100	0	32.6531	0	22.7273	0	62.069	0	42.3913	0	51.8817	0	59.5238	0	96	0	44.186	0	67.6471	0	40.1361	0	40.407	0	36.1789	0	26.2295	0
11	67052670	67067070	+	NaN	1	Sco1	ENSMUSG00000069844	SCO cytochrome oxidase deficient homolog 1 (yeast) [Source:MGI Symbol;Acc:MGI:106362]	1	51.7241	0	72.7273	0	100	0	32.6531	0	22.7273	0	62.069	0	42.3913	0	51.8817	0	59.5238	0	96	0	44.186	0	67.6471	0	40.1361	0	40.407	0	36.1789	0	26.2295	0
11	79591212	79698023	+	NaN	1	Rab11fip4	ENSMUSG00000017639	RAB11 family interacting protein 4 (class II) [Source:MGI Symbol;Acc:MGI:2442920]	1	45.8333	0	11.1111	0	32.0513	0	84.6154	0	47.1429	0	26.25	0	31.3131	0	42.7083	0	24	0	88.8889	0	30	0	100	0	36.1395	0	31.4815	0	21.7105	0	24.4048	0
11	87127077	87220683	+	NaN	1	Trim37	ENSMUSG00000018548	tripartite motif-containing 37 [Source:MGI Symbol;Acc:MGI:2153072]	1	55.5556	0	50	0	40.4762	0	47.0588	0	95	0	50	0	40.1786	0	43.8356	0	72.2222	0	100	0	40	0	53.7037	0	43.9922	0	37.8571	0	27.5862	0	33.4507	0
11	97415533	97502402	+	NaN	1	Arhgap23	ENSMUSG00000049807	Rho GTPase activating protein 23 [Source:MGI Symbol;Acc:MGI:3697726]	1	0	0	9.67742	0	NaN	0	2.12766	0	3.84615	0	NaN	0	1.47059	0	11.9403	0	0	0	0	0	92.3077	0	0	0	2.91667	0	0	0	2.35294	0	2.5	0
11	97490783	97500340	-	NaN	1	4933428G20Rik	ENSMUSG00000047988	RIKEN cDNA 4933428G20 gene [Source:MGI Symbol;Acc:MGI:1918475]	1	0	0	9.67742	0	NaN	0	2.12766	0	3.84615	0	NaN	0	1.47059	0	11.9403	0	0	0	0	0	92.3077	0	0	0	2.91667	0	0	0	2.35294	0	2.5	0
11	97644184	97660367	-	NaN	1	Gm11613	ENSMUSG00000085586	predicted gene 11613 [Source:MGI Symbol;Acc:MGI:3651819]	1	48.4848	0	58	0	62.8571	0	50	0	61.6667	0	60	0	59.4203	0	69.4915	0	50	0	81.4815	0	82.6923	0	66.6667	0	64.8851	0	49.6711	0	50	0	46.347	0
11	100582818	100620168	-	NaN	1	Dnajc7	ENSMUSG00000014195	DnaJ (Hsp40) homolog, subfamily C, member 7 [Source:MGI Symbol;Acc:MGI:1928373]	1	22.3684	0	23.5294	0	24.3902	0	16.6667	0	20.5882	0	12.5	0	30.4878	0	29.4118	0	42.1053	0	53.125	0	69.697	0	80	0	17.0213	0	20.6897	0	30.0412	0	17.5833	0
11	100619244	100627607	+	NaN	1	Nkiras2	ENSMUSG00000017837	NFKB inhibitor interacting Ras-like protein 2 [Source:MGI Symbol;Acc:MGI:1919216]	1	22.3684	0	23.5294	0	24.3902	0	16.6667	0	20.5882	0	12.5	0	30.4878	0	29.4118	0	42.1053	0	53.125	0	69.697	0	80	0	17.0213	0	20.6897	0	30.0412	0	17.5833	0
11	105360798	105456735	-	NaN	1	March10	ENSMUSG00000078627	membrane-associated ring finger (C3HC4) 10 [Source:MGI Symbol;Acc:MGI:2443469]	1	45.5556	0	19.0476	0	23.7037	0	40.8046	0	42.4242	0	68.9655	0	61.4583	0	42.9825	0	45.9821	0	51.3158	0	87.5	0	86.6667	0	37.5587	0	29.4118	0	34.375	0	28.3133	0
11	119602905	119899576	+	NaN	1	Rptor	ENSMUSG00000025583	regulatory associated protein of MTOR, complex 1 [Source:MGI Symbol;Acc:MGI:1921620]	1	52.9412	0	NaN	0	37.037	0	45.8333	0	28.75	0	24.2424	0	34.0278	0	37.037	0	43.9024	0	53.7037	0	72.2222	0	87.5	0	34.2593	0	18.3908	0	16.5217	0	56.25	0
11	121451949	121617164	+	NaN	1	Tbcd	ENSMUSG00000039230	tubulin-specific chaperone d [Source:MGI Symbol;Acc:MGI:1919686]	1	87.931	0	90	0	78.2609	0	43.2432	0	59.2593	0	57.5758	0	50	0	37.5	0	41.5254	0	73.3333	0	95.2381	0	95	0	56.25	0	43.75	0	45.8333	0	55.2381	0
12	4196004	4234294	-	NaN	1	Cenpo	ENSMUSG00000020652	centromere protein O [Source:MGI Symbol;Acc:MGI:1923800]	1	79.4872	0	72.2222	0	62.2222	0	52.3809	0	69.2308	0	88.5714	0	58.8235	0	55	0	56.875	0	88.8889	0	87.5	0	65.7143	0	61.2403	0	51.4493	0	44.0476	0	70	0
12	52516077	52567852	+	NaN	1	Arhgap5	ENSMUSG00000035133	Rho GTPase activating protein 5 [Source:MGI Symbol;Acc:MGI:1332637]	1	93.3333	0	82.3529	0	89.4737	0	52	0	100	0	80	0	46.371	0	65	0	62.5	0	74.1936	0	58.3333	0	88.2353	0	66.6667	0	56.6667	0	54.5455	0	44.1176	0
12	53248677	54072175	+	NaN	1	Npas3	ENSMUSG00000021010	neuronal PAS domain protein 3 [Source:MGI Symbol;Acc:MGI:1351610]	1	100	0	100	0	93.2432	0	96.875	0	87.8378	0	84.375	0	68.75	0	92.1171	0	81.6326	0	71.6667	0	95.4545	0	58.3333	0	51.7778	0	51.5385	0	39.6825	0	50.5747	0
12	54892989	55014348	-	NaN	1	Baz1a	ENSMUSG00000035021	bromodomain adjacent to zinc finger domain 1A [Source:MGI Symbol;Acc:MGI:1309478]	1	38.7755	0	37.8378	0	51.4286	0	100	0	68.1818	0	18.75	0	46.5753	0	43.9189	0	77.5	0	97.2222	0	80	0	68.75	0	77.1739	0	42.4657	0	48.4375	0	35.8209	0
12	55384222	55418454	+	NaN	1	Psma6	ENSMUSG00000021024	proteasome (prosome, macropain) subunit, alpha type 6 [Source:MGI Symbol;Acc:MGI:1347006]	1	63.4146	0	73.6842	0	75.5556	0	50	0	43.4783	0	36.3636	0	49.3976	0	48.4018	0	73.0392	0	69.2308	0	100	0	63.6364	0	56.962	0	39.5349	0	67.4242	0	41.3043	0
12	69311544	69357176	-	NaN	1	Nemf	ENSMUSG00000020982	nuclear export mediator factor [Source:MGI Symbol;Acc:MGI:1918305]	1	95.2381	0	85.7143	0	35.5263	0	30.7692	0	50	0	47.0588	0	53.9474	0	88.0952	0	60.5263	0	100	0	87.5	0	93.3333	0	53.0769	0	48.1132	0	70.3125	0	49.7312	0
12	73901375	73947530	+	NaN	1	Hif1a	ENSMUSG00000021109	hypoxia inducible factor 1, alpha subunit [Source:MGI Symbol;Acc:MGI:106918]	1	71.4286	0	87.5	0	52.1739	0	40	0	60	0	85.7143	0	45.1923	0	42.8571	0	58.1871	0	67.6471	0	90	0	88.8889	0	39.1667	0	52.2727	0	28.7356	0	32.7778	0
12	73926481	73949785	-	NaN	1	Gm15283	ENSMUSG00000087700	predicted gene 15283 [Source:MGI Symbol;Acc:MGI:3705161]	1	71.4286	0	87.5	0	52.1739	0	40	0	60	0	85.7143	0	45.1923	0	42.8571	0	58.1871	0	67.6471	0	90	0	88.8889	0	39.1667	0	52.2727	0	28.7356	0	32.7778	0
12	102469134	102497902	+	NaN	1	Golga5	ENSMUSG00000021192	golgi autoantigen, golgin subfamily a, 5 [Source:MGI Symbol;Acc:MGI:1351475]	1	22.2222	0	11.7647	0	32.0513	0	13.8298	0	36.6667	0	71.4286	0	32.2917	0	35.7143	0	23.913	0	28.2828	0	40	0	44.4444	0	39.1026	0	18.6274	0	11.828	0	20.5128	0
12	108106431	108179314	-	NaN	1	Setd3	ENSMUSG00000056770	SET domain containing 3 [Source:MGI Symbol;Acc:MGI:1289184]	1	66.6667	0	83.3333	0	28.8732	0	69.697	0	51.5152	0	52	0	47.1899	0	49.3939	0	46.6667	0	62.5	0	87.5	0	62.9032	0	44.0572	0	36.553	0	51.5152	0	40.3292	0
13	20090507	20608353	+	NaN	1	Elmo1	ENSMUSG00000041112	engulfment and cell motility 1, ced-12 homolog (C. elegans) [Source:MGI Symbol;Acc:MGI:2153044]	1	53.3333	0	46.9697	0	53.6111	0	46.7742	0	28	0	32.1429	0	30.5936	0	57.5	0	34.3537	0	42.4242	0	39.6552	0	51.9231	0	35.2041	0	29.3333	0	12.7193	0	23.5663	0
13	34875494	34902877	+	NaN	1	Prpf4b	ENSMUSG00000021413	PRP4 pre-mRNA processing factor 4 homolog B (yeast) [Source:MGI Symbol;Acc:MGI:109584]	1	86.3636	0	85.7143	0	25	0	44.4444	0	28.5714	0	47.0588	0	46.2719	0	41.8919	0	46.8085	0	100	0	50	0	62.069	0	35.1351	0	45.4545	0	30.1932	0	27.4194	0
13	47025170	47044737	-	NaN	1	Tpmt	ENSMUSG00000021376	thiopurine methyltransferase [Source:MGI Symbol;Acc:MGI:98812]	1	70	0	62.5	0	78.125	0	50	0	52.6316	0	75.7576	0	56.9444	0	71.3599	0	48.6111	0	60	0	85	0	100	0	66.3858	0	49.6855	0	52.4242	0	69.0909	0
13	49187485	49196244	+	NaN	1	Ninj1	ENSMUSG00000037966	ninjurin 1 [Source:MGI Symbol;Acc:MGI:1196617]	1	59.6774	0	18.9394	0	33	0	32.2581	0	51.4286	0	30.6122	0	41.6667	0	37.8601	0	59.7561	0	84.6154	0	50	0	87.5	0	42.3077	0	32.2785	0	47.1698	0	49.6094	0
13	57429295	57907587	-	NaN	1	Spock1	ENSMUSG00000056222	sparc/osteonectin, cwcv and kazal-like domains proteoglycan 1 [Source:MGI Symbol;Acc:MGI:105371]	1	25	0	47.8261	0	64.4928	0	24.0741	0	11.6279	0	75	0	31.07	0	24.1453	0	13.0435	0	30	0	54.7619	0	62.5	0	27.5862	0	24.061	0	24.8062	0	18.1319	0
13	63815240	63900302	+	NaN	1	0610007P08Rik	ENSMUSG00000021470	RIKEN cDNA 0610007P08 gene [Source:MGI Symbol;Acc:MGI:1923501]	1	63.8889	0	26.9231	0	57.1429	0	48.3871	0	47.6191	0	71.4286	0	38.6218	0	66.6667	0	42.4242	0	59.0909	0	86.6667	0	100	0	47.8927	0	39.372	0	56.7308	0	34.7756	0
13	69533746	69635780	+	NaN	1	Nsun2	ENSMUSG00000021595	NOL1/NOP2/Sun domain family member 2 [Source:MGI Symbol;Acc:MGI:107252]	1	55.8559	0	37.5	0	44.7368	0	60	0	51.1494	0	62.5	0	78.1482	0	41.0985	0	72.8571	0	70	0	42.5	0	73.6842	0	44.7712	0	30.4878	0	20.8333	0	26.4706	0
13	69573449	69611442	-	NaN	1	Srd5a1	ENSMUSG00000021594	steroid 5 alpha-reductase 1 [Source:MGI Symbol;Acc:MGI:98400]	1	55.8559	0	37.5	0	44.7368	0	60	0	51.1494	0	62.5	0	78.1482	0	41.0985	0	72.8571	0	70	0	42.5	0	73.6842	0	44.7712	0	30.4878	0	20.8333	0	26.4706	0
13	94358960	94566316	+	NaN	1	Ap3b1	ENSMUSG00000021686	adaptor-related protein complex 3, beta 1 subunit [Source:MGI Symbol;Acc:MGI:1333879]	1	42.3077	0	33.3333	0	29.6296	0	28.9474	0	NaN	0	33.3333	0	22.1154	0	30.1471	0	35	0	72.7273	0	58.8235	0	80	0	26.2547	0	32.3899	0	19.3548	0	24.3421	0
13	98723407	98815449	-	NaN	1	Fcho2	ENSMUSG00000041685	FCH domain only 2 [Source:MGI Symbol;Acc:MGI:3505790]	1	25.9259	0	20	0	12.5	0	6.06061	0	21.0526	0	9.375	0	11.8421	0	33.6957	0	33.9286	0	80	0	42.1053	0	17.2414	0	16.4659	0	14.2157	0	28.3019	0	6.32911	0
14	31251489	31259929	+	NaN	1	Bap1	ENSMUSG00000021901	Brca1 associated protein 1 [Source:MGI Symbol;Acc:MGI:1206586]	1	69.0476	0	54.386	0	57.6923	0	82.4324	0	37.1795	0	80.9524	0	71.4286	0	64.2857	0	63.172	0	94.7368	0	76.4706	0	80	0	72.0745	0	38.3562	0	54.3956	0	72.5	0
14	34310727	34345144	+	NaN	1	Glud1	ENSMUSG00000021794	glutamate dehydrogenase 1 [Source:MGI Symbol;Acc:MGI:95753]	1	95.2381	0	53.6232	0	67.3077	0	13.2075	0	70	0	58.3333	0	43.1373	0	33.3333	0	30.4348	0	73.3333	0	100	0	92.3077	0	37.0192	0	23.3766	0	71.0526	0	48.2759	0
14	56887795	56962579	+	NaN	1	Zmym2	ENSMUSG00000021945	zinc finger, MYM-type 2 [Source:MGI Symbol;Acc:MGI:1923257]	1	27.0833	0	50	0	20	0	41.1765	0	54.5455	0	100	0	52.9412	0	37.5	0	17.3469	0	100	0	60	0	54.5455	0	26.9231	0	39.6552	0	15.625	0	37.3188	0
14	123276641	123627144	-	NaN	1	Nalcn	ENSMUSG00000000197	sodium leak channel, non-selective [Source:MGI Symbol;Acc:MGI:2444306]	1	NaN	0	52.9412	0	42.8571	0	60	0	NaN	0	80	0	70	0	52.5	0	51.6667	0	85.7143	0	71.4286	0	83.3333	0	58.3333	0	20	0	48.8095	0	62.5	0
15	34082694	34142386	+	NaN	1	Mtdh	ENSMUSG00000022255	metadherin [Source:MGI Symbol;Acc:MGI:1914404]	1	92.8571	0	38.4615	0	38.2353	0	77.2727	0	60	0	48.75	0	71.5909	0	50.5464	0	68.5714	0	95.8333	0	84.6154	0	100	0	58.0556	0	52.2989	0	64.9425	0	33.3333	0
15	38487430	38519266	-	NaN	1	Azin1	ENSMUSG00000037458	antizyme inhibitor 1 [Source:MGI Symbol;Acc:MGI:1859169]	1	48.8372	0	37.5	0	20.8333	0	63.3333	0	7.5	0	55.1724	0	44.8588	0	53.9216	0	48	0	100	0	38.0952	0	68.75	0	36.1446	0	43.75	0	37.1795	0	38.0597	0
15	65787034	65873816	+	NaN	1	Efr3a	ENSMUSG00000015002	EFR3 homolog A (S. cerevisiae) [Source:MGI Symbol;Acc:MGI:1923990]	1	65.3846	0	69.2308	0	84.6154	0	76.1905	0	46.1538	0	50	0	42.5	0	46.6049	0	41.0448	0	64	0	57.1429	0	70.8333	0	44.0351	0	36.6667	0	49.1803	0	28.9377	0
15	78934933	78943634	+	NaN	1	Nol12	ENSMUSG00000033099	nucleolar protein 12 [Source:MGI Symbol;Acc:MGI:2146285]	1	54.0541	0	44	0	54.9645	0	88.8889	0	52.5641	0	60	0	65.7534	0	55.6452	0	31.3492	0	88.8889	0	82.4561	0	48.2759	0	60.2083	0	52.2727	0	29.8246	0	35.1406	0
15	82069996	82126814	+	NaN	1	Mei1	ENSMUSG00000068117	meiosis defective 1 [Source:MGI Symbol;Acc:MGI:3028590]	1	4.16667	0	0	0	5.40541	0	8.58586	0	9.375	0	2.08333	0	17.029	0	9.59677	0	5.30303	0	54.4118	0	66.6667	0	46.1538	0	28.6585	0	40.5333	0	22.6496	0	23.2843	0
15	85336381	85463836	+	NaN	1	Atxn10	ENSMUSG00000016541	ataxin 10 [Source:MGI Symbol;Acc:MGI:1859293]	1	67.7966	0	29.4118	0	78.125	0	52.9412	0	22	0	62.069	0	32.7957	0	28.799	0	44	0	56.7568	0	68.1818	0	54.5455	0	51.6432	0	25	0	43.0818	0	38.4804	0
15	99242818	99251961	-	NaN	1	Mcrs1	ENSMUSG00000037570	microspherule protein 1 [Source:MGI Symbol;Acc:MGI:1858420]	1	27.2727	0	41.6667	0	72.5	0	27.6316	0	54.5455	0	56.25	0	53.3784	0	30.3279	0	28.169	0	55.5556	0	50	0	100	0	42.6955	0	42.1569	0	32.7586	0	31.0307	0
15	99670718	99701127	+	NaN	1	Accn2	ENSMUSG00000023017	amiloride-sensitive cation channel 2, neuronal [Source:MGI Symbol;Acc:MGI:1194915]	1	66.2162	0	67.4419	0	60	0	54.6875	0	63.2653	0	85.1852	0	63.1183	0	58.5507	0	54.8077	0	75.8621	0	92	0	98.0769	0	60.0054	0	67.3809	0	51.7241	0	59.3961	0
16	17233572	17263430	+	NaN	1	Hic2	ENSMUSG00000050240	hypermethylated in cancer 2 [Source:MGI Symbol;Acc:MGI:1929869]	1	56.25	0	44.5652	0	73.8095	0	35.1515	0	48.2143	0	62.5	0	50.4032	0	60.2941	0	54.5455	0	63.4146	0	55	0	72.7273	0	52.9412	0	45.5556	0	46.7593	0	23.3766	0
16	20651652	20663414	+	NaN	1	Psmd2	ENSMUSG00000006998	proteasome (prosome, macropain) 26S subunit, non-ATPase, 2 [Source:MGI Symbol;Acc:MGI:1096584]	1	58.0645	0	53.5714	0	29.1667	0	34.6154	0	43.4211	0	31.25	0	49.0991	0	51.087	0	54.6296	0	57.6923	0	85	0	100	0	55.5556	0	60.2778	0	34.8214	0	44.6667	0
16	23113943	23127737	-	NaN	1	Rfc4	ENSMUSG00000022881	replication factor C (activator 1) 4 [Source:MGI Symbol;Acc:MGI:2146571]	1	69.4444	0	88.8889	0	59.0909	0	38.4058	0	48.2993	0	53.125	0	52.2059	0	70.5357	0	52.3809	0	96	0	100	0	94.4444	0	69.1257	0	56.3636	0	56.8182	0	51.7544	0
16	31948513	31961781	+	NaN	1	Ncbp2	ENSMUSG00000022774	nuclear cap binding protein subunit 2 [Source:MGI Symbol;Acc:MGI:1915342]	1	58.8235	0	28.2051	0	44	0	34.6154	0	50	0	44.1176	0	33.8028	0	32.5758	0	29.6875	0	31.8182	0	73.3333	0	100	0	35.7143	0	23.1061	0	19.863	0	30.8219	0
16	32643874	32683493	+	NaN	1	Tnk2	ENSMUSG00000022791	tyrosine kinase, non-receptor, 2 [Source:MGI Symbol;Acc:MGI:1858308]	1	41.0256	0	0	0	25	0	16.6667	0	32.1429	0	16.6667	0	33.4615	0	64.5833	0	25.7246	0	71.4286	0	38.4615	0	83.3333	0	26.0592	0	25.2137	0	10.5769	0	15.3226	0
16	35926511	35939151	-	NaN	1	Dtx3l	ENSMUSG00000049502	deltex 3-like (Drosophila) [Source:MGI Symbol;Acc:MGI:2656973]	1	54.6875	0	85.7143	0	54.2553	0	46.4912	0	55	0	100	0	50.1701	0	56.6667	0	78.2313	0	75	0	80.7692	0	91.6667	0	54.6454	0	48.3871	0	48.1481	0	63.7681	0
16	35938470	35972605	+	NaN	1	Parp9	ENSMUSG00000022906	poly (ADP-ribose) polymerase family, member 9 [Source:MGI Symbol;Acc:MGI:1933117]	1	54.6875	0	85.7143	0	54.2553	0	46.4912	0	55	0	100	0	50.1701	0	56.6667	0	78.2313	0	75	0	80.7692	0	91.6667	0	54.6454	0	48.3871	0	48.1481	0	63.7681	0
16	42875881	43642602	+	NaN	1	Zbtb20	ENSMUSG00000022708	zinc finger and BTB domain containing 20 [Source:MGI Symbol;Acc:MGI:1929213]	1	61.1111	0	62.5	0	86.3636	0	84.375	0	78.9474	0	100	0	66.9355	0	54.2484	0	62.1622	0	60	0	85.7143	0	63.7931	0	56.694	0	60.303	0	39.5833	0	32.4201	0
16	55839953	55895279	-	NaN	1	Fam55c	ENSMUSG00000075033	family with sequence similarity 55, member C [Source:MGI Symbol;Acc:MGI:2686598]	1	33.3333	0	18.1818	0	63.1579	0	55.5556	0	59.0909	0	75	0	66.7824	0	56.9149	0	44.7368	0	63.3333	0	75	0	61.3636	0	36.6197	0	40.113	0	26	0	39.1304	0
16	76287400	76373827	-	NaN	1	Nrip1	ENSMUSG00000048490	nuclear receptor interacting protein 1 [Source:MGI Symbol;Acc:MGI:1315213]	1	26.3158	0	100	0	11.3636	0	28.7879	0	53.125	0	22.2222	0	25.2083	0	34.7826	0	71.2121	0	71.4286	0	13.6364	0	100	0	25.7463	0	18.6667	0	18.4211	0	18.0233	0
16	78544012	78576657	-	NaN	1	D16Ertd472e	ENSMUSG00000022864	DNA segment, Chr 16, ERATO Doi 472, expressed [Source:MGI Symbol;Acc:MGI:1196400]	1	57.7778	0	71.4286	0	38.8889	0	21.7391	0	15.3846	0	0	0	32.1759	0	34.0426	0	32.4324	0	66.6667	0	79.1667	0	42.1053	0	24.0741	0	37.1951	0	20.9877	0	25.8929	0
16	94129195	94313563	-	NaN	1	Hlcs	ENSMUSG00000040820	holocarboxylase synthetase (biotin- [propriony-Coenzyme A-carboxylase (ATP-hydrolysing)] ligase) [Source:MGI Symbol;Acc:MGI:894646]	1	9.43396	0	13.6364	0	12	0	9.52381	0	12.963	0	13.6364	0	16.9298	0	21.6981	0	20.0758	0	30.7692	0	30	0	91.6667	0	23.5577	0	10	0	13.924	0	23.3766	0
17	24426683	24439316	+	NaN	1	Eci1	ENSMUSG00000024132	enoyl-Coenzyme A delta isomerase 1 [Source:MGI Symbol;Acc:MGI:94871]	1	81.8182	0	62.5	0	46.1538	0	48.4848	0	77.7778	0	36.3636	0	46.5278	0	41.1111	0	33.3333	0	100	0	68.75	0	83.3333	0	32.3785	0	40.3509	0	28.5311	0	39.4366	0
17	24549950	24596514	+	NaN	1	Pkd1	ENSMUSG00000032855	polycystic kidney disease 1 homolog [Source:MGI Symbol;Acc:MGI:97603]	1	41.1765	0	42.8571	0	42.2222	0	41.0256	0	70.3704	0	34.375	0	42.0635	0	30.6818	0	29.6296	0	55	0	100	0	100	0	50.5814	0	47.561	0	21.5909	0	28.7129	0
17	25882114	25919727	-	NaN	1	Rab40c	ENSMUSG00000025730	Rab40c, member RAS oncogene family [Source:MGI Symbol;Acc:MGI:2183454]	1	22.2222	0	7.40741	0	19.5652	0	50	0	17.3913	0	12.5	0	21.2821	0	20.8333	0	50	0	68.75	0	20	0	80	0	14.7059	0	14.5161	0	22.8571	0	13.8889	0
17	25919089	25935745	+	NaN	1	Gm16278	ENSMUSG00000084862	predicted gene 16278 [Source:MGI Symbol;Acc:MGI:3826602]	1	22.2222	0	7.40741	0	19.5652	0	50	0	17.3913	0	12.5	0	21.2821	0	20.8333	0	50	0	68.75	0	20	0	80	0	14.7059	0	14.5161	0	22.8571	0	13.8889	0
17	26917091	26932579	+	NaN	1	Kifc5b	ENSMUSG00000024301	kinesin family member C5B [Source:MGI Symbol;Acc:MGI:2137414]	1	52.2222	0	56.4103	0	63.0435	0	51.6129	0	33.3333	0	56.6667	0	47.7778	0	56.4655	0	41.1111	0	93.3333	0	75	0	81.8182	0	53.3333	0	44.8087	0	54.2254	0	62.1693	0
17	26933127	26937890	+	NaN	1	Phf1	ENSMUSG00000024193	PHD finger protein 1 [Source:MGI Symbol;Acc:MGI:98647]	1	52.2222	0	56.4103	0	63.0435	0	51.6129	0	33.3333	0	56.6667	0	47.7778	0	56.4655	0	41.1111	0	93.3333	0	75	0	81.8182	0	53.3333	0	44.8087	0	54.2254	0	62.1693	0
17	35089263	35102987	+	NaN	1	Abhd16a	ENSMUSG00000007036	abhydrolase domain containing 16A [Source:MGI Symbol;Acc:MGI:99476]	1	43.1034	0	25	0	40.3509	0	62.5	0	57.1429	0	21.7391	0	37.8136	0	34.3333	0	43.2432	0	75	0	32.1429	0	100	0	39.5556	0	45.4545	0	32.7273	0	40	0
17	45567775	45573271	-	NaN	1	Hsp90ab1	ENSMUSG00000023944	heat shock protein 90 alpha (cytosolic), class B member 1 [Source:MGI Symbol;Acc:MGI:96247]	1	33.3333	0	50	0	50	0	56.8182	0	66.129	0	91.6667	0	50.4762	0	66.3461	0	57.6923	0	56.5217	0	83.3333	0	100	0	44.636	0	41.6667	0	38.2353	0	48.0392	0
17	75537086	75551946	-	NaN	1	Fam98a	ENSMUSG00000002017	family with sequence similarity 98, member A [Source:MGI Symbol;Acc:MGI:1919972]	1	74.1936	0	41.9355	0	48	0	56.25	0	83.3333	0	38.4615	0	61.2069	0	54.7009	0	42.5532	0	85.7143	0	75	0	95.2381	0	60.625	0	57.0922	0	61.8687	0	56.0606	0
17	80580512	80728093	-	NaN	1	Map4k3	ENSMUSG00000024242	mitogen-activated protein kinase kinase kinase kinase 3 [Source:MGI Symbol;Acc:MGI:2154405]	1	84.2105	0	83.3333	0	58.3333	0	81.8182	0	51.2195	0	69.2308	0	39.2157	0	46.124	0	42.8571	0	94.4444	0	94.4444	0	53.3333	0	36.5991	0	35.0746	0	62.5	0	34.2593	0
17	85090726	85458139	+	NaN	1	1700106N22Rik	ENSMUSG00000071037	RIKEN cDNA 1700106N22 gene [Source:MGI Symbol;Acc:MGI:1920832]	1	48.913	0	50	0	57.5472	0	35.7143	0	46.1538	0	71.4286	0	64.7343	0	53.6364	0	54.4444	0	70.7317	0	76.4706	0	79.1667	0	59.0217	0	49.3421	0	37.5806	0	64.2424	0
17	86997256	87025406	-	NaN	1	Pigf	ENSMUSG00000024145	phosphatidylinositol glycan anchor biosynthesis, class F [Source:MGI Symbol;Acc:MGI:99462]	1	17.8571	0	20	0	23.5294	0	3.75	0	1.63934	0	85.7143	0	30.4348	0	16.6667	0	11.1111	0	26.5625	0	29.0323	0	66.6667	0	21.1934	0	6.60377	0	21.0938	0	17.4603	0
18	10644411	10706771	-	NaN	1	Abhd3	ENSMUSG00000002475	abhydrolase domain containing 3 [Source:MGI Symbol;Acc:MGI:2147183]	1	32.2222	0	100	0	55.5556	0	41.0256	0	77.7778	0	72.7273	0	50.7246	0	50	0	48.4848	0	85.2941	0	53.3333	0	80	0	53.7138	0	47.3214	0	42.0635	0	46.6667	0
18	12599926	12737050	+	NaN	1	Ttc39c	ENSMUSG00000024424	tetratricopeptide repeat domain 39C [Source:MGI Symbol;Acc:MGI:1919997]	1	24.5283	0	90	0	36	0	45.4545	0	36	0	59.2593	0	41.0985	0	51.1628	0	34.375	0	63.4615	0	75	0	61.5385	0	55.4762	0	32.1918	0	50	0	32.8358	0
18	21127201	21300138	-	NaN	1	Fam59a	ENSMUSG00000042680	family with sequence similarity 59, member A [Source:MGI Symbol;Acc:MGI:2685790]	1	54.5455	0	43.75	0	76.6667	0	53.8462	0	61.3636	0	48.8372	0	42.4242	0	45.9402	0	32.7869	0	66.6667	0	62.5	0	88	0	46.1165	0	40.7143	0	50.2488	0	43.6364	0
18	24205344	24286818	+	NaN	1	Galnt1	ENSMUSG00000000420	Description=UDP-N-acetyl-alpha-D-galactosamine:polypeptideN-acetylgalactosaminyltransferase 1 [Source:MGISymbol;Acc:MGI:894693]	1	73.8095	0	58.8235	0	52.1739	0	63.1579	0	69.2308	0	78.5714	0	41.7989	0	65	0	34.0909	0	70	0	60	0	100	0	55.5556	0	31.3333	0	47.7273	0	55.8824	0
18	31580168	31609902	-	NaN	1	Slc25a46	ENSMUSG00000024259	solute carrier family 25, member 46 [Source:MGI Symbol;Acc:MGI:1914703]	1	44.7368	0	39.2857	0	92	0	64.7059	0	80	0	15	0	55.3459	0	55.2632	0	51.1111	0	90	0	92.3077	0	100	0	83.0189	0	67.1429	0	65	0	41.0448	0
18	31609512	31610751	+	NaN	1	B930094E09Rik	ENSMUSG00000092124	RIKEN cDNA B930094E09 gene [Source:MGI Symbol;Acc:MGI:3603750]	1	44.7368	0	39.2857	0	92	0	64.7059	0	80	0	15	0	55.3459	0	55.2632	0	51.1111	0	90	0	92.3077	0	100	0	83.0189	0	67.1429	0	65	0	41.0448	0
18	36930285	37187657	+	NaN	1	Pcdhac1	ENSMUSG00000007440	protocadherin alpha subfamily C, 1 [Source:MGI Symbol;Acc:MGI:1891442]	1	84.1667	0	65.3846	0	69.2308	0	81.9444	0	94.4444	0	61.1111	0	63.6667	0	65.2542	0	85	0	82.2581	0	66.6667	0	93.9394	0	65.8017	0	60.1934	0	52.9948	0	54.7414	0
18	46239949	46280850	-	NaN	1	Pggt1b	ENSMUSG00000024477	protein geranylgeranyltransferase type I, beta subunit [Source:MGI Symbol;Acc:MGI:1917514]	1	90.3226	0	100	0	66.6667	0	30.7692	0	32	0	55.7692	0	54.1667	0	47.1154	0	80	0	81.4815	0	75	0	47.8261	0	47.043	0	31.9167	0	52.2059	0	35.7143	0
18	46713205	46728342	-	NaN	1	Cdo1	ENSMUSG00000033022	cysteine dioxygenase 1, cytosolic [Source:MGI Symbol;Acc:MGI:105925]	1	41.6667	0	59.375	0	19.4444	0	53.0303	0	62	0	25.9259	0	45.2941	0	41.3653	0	37.7976	0	57.8947	0	86.6667	0	68.421	0	34.5614	0	50	0	27.1277	0	39.2992	0
18	46732417	46741579	-	NaN	1	Atg12	ENSMUSG00000032905	autophagy-related 12 (yeast) [Source:MGI Symbol;Acc:MGI:1914776]	1	41.6667	0	59.375	0	19.4444	0	53.0303	0	62	0	25.9259	0	45.2941	0	41.3653	0	37.7976	0	57.8947	0	86.6667	0	68.421	0	34.5614	0	50	0	27.1277	0	39.2992	0
18	73639009	73703780	-	NaN	1	Smad4	ENSMUSG00000024515	MAD homolog 4 (Drosophila) [Source:MGI Symbol;Acc:MGI:894293]	1	2	0	15.3846	0	11.5385	0	40	0	0	0	NaN	0	11.7284	0	10.6667	0	6.45161	0	17.3913	0	30	0	100	0	14.2857	0	13.9535	0	6.45161	0	12.5	0
18	77065208	77155708	+	NaN	1	Pias2	ENSMUSG00000025423	protein inhibitor of activated STAT 2 [Source:MGI Symbol;Acc:MGI:1096566]	1	12.5	0	77.7778	0	9.52381	0	34.7826	0	66.6667	0	55.5556	0	19.0476	0	3.65854	0	42.8571	0	35.7143	0	85.7143	0	46.1538	0	25	0	16.1972	0	45	0	9.59596	0
19	5473973	5481853	+	NaN	1	Efemp2	ENSMUSG00000024909	epidermal growth factor-containing fibulin-like extracellular matrix protein 2 [Source:MGI Symbol;Acc:MGI:1891209]	1	49.495	0	60.8696	0	20.9677	0	37.5	0	23.8095	0	31.25	0	28.125	0	21.3836	0	28.5714	0	72.7273	0	75	0	47.3684	0	41.9753	0	34.6774	0	51.3636	0	24.4444	0
19	6046576	6053712	+	NaN	1	Syvn1	ENSMUSG00000024807	synovial apoptosis inhibitor 1, synoviolin [Source:MGI Symbol;Acc:MGI:1921376]	1	82.7586	0	39.0244	0	43.75	0	35	0	25.9259	0	NaN	0	36.6667	0	37	0	43.2292	0	100	0	100	0	71.4286	0	36.6162	0	30.5921	0	34.4444	0	54.2328	0
19	6384399	6398459	+	NaN	1	Pygm	ENSMUSG00000032648	muscle glycogen phosphorylase [Source:MGI Symbol;Acc:MGI:97830]	1	81.25	0	93.75	0	88.0952	0	87.5	0	48	0	34	0	18.5897	0	66.4384	0	52.8846	0	68.5714	0	61.5385	0	56	0	39.45	0	44.4444	0	33.6207	0	22.8889	0
19	7198202	7206316	-	NaN	1	Otub1	ENSMUSG00000024767	OTU domain, ubiquitin aldehyde binding 1 [Source:MGI Symbol;Acc:MGI:2147616]	1	66	0	88.4615	0	45.4545	0	62.8571	0	95.4545	0	41.8605	0	78.1818	0	61.9718	0	58.1395	0	95.6522	0	90.9091	0	75	0	76.1194	0	56.0127	0	67.3077	0	62.5	0
19	21778342	21858327	+	NaN	1	Tmem2	ENSMUSG00000024754	transmembrane protein 2 [Source:MGI Symbol;Acc:MGI:1890373]	1	25.641	0	26.087	0	18.1818	0	10.5263	0	61.1111	0	30.7692	0	30.3191	0	37.2881	0	36.1702	0	84.2105	0	81.8182	0	52.9412	0	32.7381	0	37.0968	0	28.858	0	35.1852	0
19	36834232	36893477	+	NaN	1	Tnks2	ENSMUSG00000024811	tankyrase, TRF1-interacting ankyrin-related ADP-ribose polymerase 2 [Source:MGI Symbol;Acc:MGI:1921743]	1	43.5897	0	5.26316	0	43.4783	0	50	0	33.3333	0	20	0	17.9487	0	37.3626	0	14.4737	0	20.7547	0	70.4545	0	69.4444	0	21.1538	0	36.3636	0	22.7273	0	10.8974	0
19	44989101	45003397	+	NaN	1	Sema4g	ENSMUSG00000025207	sema domain, immunoglobulin domain (Ig), transmembrane domain (TM) and short cytoplasmic domain, (semaphorin) 4G [Source:MGI Symbol;Acc:MGI:1347047]	1	34.0909	0	42.8571	0	42.1569	0	62.5	0	38.2353	0	38.4615	0	27.8431	0	27.7273	0	34.7826	0	78.2609	0	50	0	88.8889	0	34.8611	0	26.6667	0	39	0	19.1011	0
19	45005014	45006442	-	NaN	1	Mrpl43	ENSMUSG00000025208	mitochondrial ribosomal protein L43 [Source:MGI Symbol;Acc:MGI:2137229]	1	34.0909	0	42.8571	0	42.1569	0	62.5	0	38.2353	0	38.4615	0	27.8431	0	27.7273	0	34.7826	0	78.2609	0	50	0	88.8889	0	34.8611	0	26.6667	0	39	0	19.1011	0
19	45015176	45027104	+	NaN	1	Lzts2	ENSMUSG00000035342	leucine zipper, putative tumor suppressor 2 [Source:MGI Symbol;Acc:MGI:2385095]	1	71.4286	0	37.037	0	50	0	70.5882	0	88.2353	0	52.3809	0	71.6418	0	77.7778	0	84.2105	0	83.871	0	95.2381	0	61.9048	0	50.7353	0	29.6296	0	59.4595	0	66.3889	0
19	45736798	45742915	-	NaN	1	Fgf8	ENSMUSG00000025219	fibroblast growth factor 8 [Source:MGI Symbol;Acc:MGI:99604]	1	44	0	44	0	55	0	54.2857	0	68.6274	0	57.3529	0	54.4944	0	59.9327	0	62.069	0	100	0	96.4286	0	94.4444	0	63.1783	0	49.5833	0	82.4561	0	68.7739	0
19	46044886	46072915	+	NaN	1	Pprc1	ENSMUSG00000055491	peroxisome proliferative activated receptor, gamma, coactivator-related 1 [Source:MGI Symbol;Acc:MGI:2385096]	1	13.9535	0	17.4419	0	23.6111	0	25.3788	0	6.52174	0	3.44828	0	21.3277	0	17.8082	0	20	0	38.8889	0	33.3333	0	33.3333	0	18.3333	0	5.31401	0	10.0775	0	8.33333	0
X	8185329	8193512	-	NaN	1	Ebp	ENSMUSG00000031168	phenylalkylamine Ca2+ antagonist (emopamil) binding protein [Source:MGI Symbol;Acc:MGI:107822]	1	24.359	0	10	0	6.81818	0	21.875	0	22.5	0	0	0	16.4286	0	16.6667	0	5.55556	0	47.3684	0	73.3333	0	18.75	0	13.37	0	19.5274	0	19.6721	0	14.6154	0
X	10715013	10719690	+	NaN	1	Mid1ip1	ENSMUSG00000008035	Mid1 interacting protein 1 (gastrulation specific G12-like (zebrafish)) [Source:MGI Symbol;Acc:MGI:1915291]	1	70.5882	0	78.125	0	76.3889	0	80	0	88.8889	0	54.8387	0	59.8592	0	57.1795	0	76.9841	0	68.9655	0	52.1739	0	80	0	30.5243	0	27.039	0	39	0	32.973	0
X	10717473	10718710	-	NaN	1	Gm14493	ENSMUSG00000085587	predicted gene 14493 [Source:MGI Symbol;Acc:MGI:3705313]	1	70.5882	0	78.125	0	76.3889	0	80	0	88.8889	0	54.8387	0	59.8592	0	57.1795	0	76.9841	0	68.9655	0	52.1739	0	80	0	30.5243	0	27.039	0	39	0	32.973	0
X	13517080	13851367	-	NaN	1	Cask	ENSMUSG00000031012	calcium/calmodulin-dependent serine protein kinase (MAGUK family) [Source:MGI Symbol;Acc:MGI:1309489]	1	80.1587	0	79.4118	0	78.4091	0	67.6471	0	75	0	86.2069	0	73.7745	0	72.7778	0	72.2222	0	92.8571	0	100	0	70	0	70.1754	0	73.9444	0	63.7931	0	50	0
X	94188707	94212862	-	NaN	1	Eif2s3x	ENSMUSG00000035150	eukaryotic translation initiation factor 2, subunit 3, structural gene X-linked [Source:MGI Symbol;Acc:MGI:1349431]	1	19.4444	0	57.1429	0	40.9091	0	37.8378	0	15.3846	0	46.6667	0	58.6957	0	55.4348	0	48.1818	0	73.913	0	69.2308	0	100	0	43.9216	0	39.5833	0	53	0	36.2069	0
X	106206883	106221158	-	NaN	1	Taf9b	ENSMUSG00000047242	TAF9B RNA polymerase II, TATA box binding protein (TBP)-associated factor [Source:MGI Symbol;Acc:MGI:3039562]	1	39.4737	0	53.3333	0	66.6667	0	70.5882	0	15	0	41.6667	0	44.3396	0	45.2308	0	61.9048	0	66.6667	0	77.7778	0	54.5455	0	37.013	0	29.4643	0	41.3333	0	23.1343	0

## Sheet: Hypermet Promoters SOA
Additional file 13: Table S6. Enriched biological processes of hypermethylated promoters in SOA vs IV (20% difference of methylation, n=128).
#term ID	term description	observed gene count	background gene count	false discovery rate	matching proteins in your network (IDs)	matching proteins in your network (labels)
GO:0044237	cellular metabolic process	138	7348	4.14e-08	ENSMUSP00000000759,ENSMUSP00000003121,ENSMUSP00000003369,ENSMUSP00000007212,ENSMUSP00000007216,ENSMUSP00000007735,ENSMUSP00000012262,ENSMUSP00000014389,ENSMUSP00000014698,ENSMUSP00000017365,ENSMUSP00000017408,ENSMUSP00000018914,ENSMUSP00000019067,ENSMUSP00000020217,ENSMUSP00000021412,ENSMUSP00000021806,ENSMUSP00000021958,ENSMUSP00000022089,ENSMUSP00000022153,ENSMUSP00000022322,ENSMUSP00000022458,…	AA467197,Actr5,Anapc13,Ap2m1,Ap5s1,Ascc3,Atg12,Atp5g3,B3gat3,Bap1,Bco2,Ccbl1,Cdadc1,Cdo1,Cep63,Chmp1a,Chuk,Cnp,Commd10,Cops7b,Cox15,Cpsf3,Cryz,Csde1,Cycs,Dcun1d1,Det1,Dguok,Dhdds,Dhrs11,Dna2,Dnajc10,Dscc1,Dtx3l,Eci1,Eif2s3x,Eif5,Erlin1,Exosc10,Exosc9,Fancm,Fbxo25,Fgf2,Galnt4,Gda,Ggcx,Glud1,Gm20388,Grwd1,Hlcs,Hnrnpm,Htatip2,Itgb1bp1,Kat8,Lias,Lin28a,March2,Mcm8,Mcrs1,Med10,Med11,Mri,Mrpl19,Mrpl43,…
GO:0044260	cellular macromolecule metabolic process	108	5233	1.12e-07	ENSMUSP00000000759,ENSMUSP00000003369,ENSMUSP00000007212,ENSMUSP00000007216,ENSMUSP00000007735,ENSMUSP00000012262,ENSMUSP00000014389,ENSMUSP00000014698,ENSMUSP00000017365,ENSMUSP00000017408,ENSMUSP00000019067,ENSMUSP00000021412,ENSMUSP00000022089,ENSMUSP00000022458,ENSMUSP00000022511,ENSMUSP00000023059,ENSMUSP00000023362,ENSMUSP00000023460,ENSMUSP00000023598,ENSMUSP00000024056,ENSMUSP00000024957,…	Actr5,Anapc13,Ap2m1,Ap5s1,Ascc3,Atg12,B3gat3,Bap1,Cdadc1,Cep63,Chmp1a,Chuk,Commd10,Cops7b,Csde1,Dcun1d1,Det1,Dguok,Dhdds,Dna2,Dnajc10,Dscc1,Dtx3l,Eif2s3x,Eif5,Erlin1,Exosc10,Exosc9,Fancm,Fbxo25,Galnt4,Ggcx,Gm20388,Grwd1,Hlcs,Htatip2,Itgb1bp1,Kat8,Lias,Lin28a,March2,Mcm8,Mcrs1,Med10,Med11,Mri,Mrpl19,Mrpl43,Mtor,Myt1,Ncbp2,Ncor1,Nek3,Nr2c1,Ntan1,Parp9,Pcmtd2,Phf1,Phf12,Pigf,Pigl,Pim2,Pja1,Plag1,Ppp…
GO:0006807	nitrogen compound metabolic process	128	6983	1.06e-06	ENSMUSP00000000759,ENSMUSP00000003369,ENSMUSP00000007212,ENSMUSP00000007735,ENSMUSP00000012262,ENSMUSP00000014389,ENSMUSP00000014698,ENSMUSP00000017365,ENSMUSP00000017408,ENSMUSP00000018914,ENSMUSP00000019067,ENSMUSP00000020217,ENSMUSP00000021412,ENSMUSP00000021958,ENSMUSP00000022089,ENSMUSP00000022153,ENSMUSP00000022322,ENSMUSP00000022458,ENSMUSP00000022511,ENSMUSP00000023059,ENSMUSP00000023362,…	Actr5,Anapc13,Ap5s1,Ascc3,Atg12,Atp5g3,B3gat3,Bap1,Ccbl1,Cdadc1,Cdo1,Cep63,Chmp1a,Chuk,Cnp,Commd10,Cops7b,Cox15,Cpsf3,Csde1,Cycs,Dcun1d1,Det1,Dguok,Dhdds,Dna2,Dnajc10,Dscc1,Dtx3l,Eif2s3x,Eif5,Erlin1,Exosc10,Exosc9,Fancm,Fbxo25,Fgf2,Galnt4,Gda,Ggcx,Glud1,Gm20388,Grwd1,Hlcs,Hnrnpm,Htatip2,Itgb1bp1,Kat8,Lias,Lin28a,March2,Mcm8,Mcrs1,Med10,Med11,Mri,Mrpl19,Mrpl43,Mtor,Myt1,Ncbp2,Ncor1,Nek3,Nr2c1,Ntan…
GO:0043170	macromolecule metabolic process	118	6225	1.06e-06	ENSMUSP00000000759,ENSMUSP00000003369,ENSMUSP00000007212,ENSMUSP00000007216,ENSMUSP00000007735,ENSMUSP00000012262,ENSMUSP00000014389,ENSMUSP00000014698,ENSMUSP00000017365,ENSMUSP00000017408,ENSMUSP00000019067,ENSMUSP00000021412,ENSMUSP00000022089,ENSMUSP00000022153,ENSMUSP00000022458,ENSMUSP00000022476,ENSMUSP00000022511,ENSMUSP00000023059,ENSMUSP00000023362,ENSMUSP00000023460,ENSMUSP00000023598,…	Actr5,Anapc13,Ap2m1,Ap5s1,Ascc3,Atg12,B3gat3,Bap1,Cdadc1,Cep63,Chmp1a,Chuk,Commd10,Cops7b,Cpsf3,Csde1,Dcun1d1,Det1,Dguok,Dhdds,Dna2,Dnajc10,Dscc1,Dtx3l,Eif2s3x,Eif5,Erlin1,Exosc10,Exosc9,Fancm,Fbxo25,Fgf2,Galnt4,Ggcx,Glt8d1,Gm20388,Grwd1,Hlcs,Hnrnpm,Htatip2,Itgb1bp1,Kat8,Lias,Lin28a,March2,Mcm8,Mcrs1,Med10,Med11,Mri,Mrpl19,Mrpl43,Mtor,Myt1,Ncbp2,Ncor1,Nek3,Nr2c1,Ntan1,Parp9,Pcmtd2,Pdcd11,Phf1,Phf…
GO:0008152	metabolic process	141	8164	2.22e-06	ENSMUSP00000000759,ENSMUSP00000003121,ENSMUSP00000003369,ENSMUSP00000007212,ENSMUSP00000007216,ENSMUSP00000007735,ENSMUSP00000012262,ENSMUSP00000014389,ENSMUSP00000014698,ENSMUSP00000017365,ENSMUSP00000017408,ENSMUSP00000018914,ENSMUSP00000019067,ENSMUSP00000020217,ENSMUSP00000021187,ENSMUSP00000021412,ENSMUSP00000021806,ENSMUSP00000021958,ENSMUSP00000022089,ENSMUSP00000022153,ENSMUSP00000022322,…	AA467197,Actr5,Anapc13,Ap2m1,Ap5s1,Ascc3,Atg12,Atp5g3,B3gat3,Bap1,Bco2,Ccbl1,Cdadc1,Cdo1,Cep63,Chmp1a,Chuk,Cnp,Commd10,Cops7b,Cox15,Cpsf3,Cryz,Csde1,Cycs,Dcun1d1,Det1,Dguok,Dhdds,Dhrs11,Dhrs13,Dna2,Dnajc10,Dscc1,Dtx3l,Eci1,Eif2s3x,Eif5,Erlin1,Exosc10,Exosc9,Fancm,Fbxo25,Fgf2,Galnt4,Gda,Ggcx,Glt8d1,Glud1,Gm20388,Grwd1,Hlcs,Hnrnpm,Htatip2,Itgb1bp1,Kat8,Lias,Lin28a,March2,Mcm8,Mcrs1,Med10,Med11,Mid1…
GO:0009987	cellular process	190	12459	2.22e-06	ENSMUSP00000000759,ENSMUSP00000002112,ENSMUSP00000003121,ENSMUSP00000003154,ENSMUSP00000003369,ENSMUSP00000006061,ENSMUSP00000007212,ENSMUSP00000007216,ENSMUSP00000007735,ENSMUSP00000012262,ENSMUSP00000013766,ENSMUSP00000014339,ENSMUSP00000014389,ENSMUSP00000014698,ENSMUSP00000017365,ENSMUSP00000017408,ENSMUSP00000017783,ENSMUSP00000017981,ENSMUSP00000018914,ENSMUSP00000019064,ENSMUSP00000019067,…	AA467197,Actr5,Anapc13,Ap2m1,Ap3b1,Ap5s1,Ascc3,Atg12,Atp5g3,Atp6v1g1,Atraid,Atrn,B3gat3,Bap1,Bbs12,Bco2,Card9,Ccbl1,Ccdc28b,Ccndbp1,Cdadc1,Cdo1,Cep63,Chmp1a,Chuk,Ckap2,Cnp,Cog4,Commd10,Cops7b,Cox15,Cpsf3,Cryz,Csde1,Cutc,Cxcl16,Cycs,Dcun1d1,Det1,Dguok,Dhdds,Dhrs11,Dna2,Dnajc10,Dnajc7,Dnlz,Dscc1,Dtx3l,Eci1,Efna2,Eif2s3x,Eif5,Erlin1,Exosc10,Exosc9,Fancm,Fbxo25,Fgf2,Galnt4,Gda,Ggcx,Glud1,Gm20388,Gng1…
GO:0044238	primary metabolic process	131	7426	2.86e-06	ENSMUSP00000000759,ENSMUSP00000003369,ENSMUSP00000007212,ENSMUSP00000007735,ENSMUSP00000012262,ENSMUSP00000014389,ENSMUSP00000014698,ENSMUSP00000017365,ENSMUSP00000017408,ENSMUSP00000018914,ENSMUSP00000019067,ENSMUSP00000020217,ENSMUSP00000021412,ENSMUSP00000022089,ENSMUSP00000022153,ENSMUSP00000022322,ENSMUSP00000022458,ENSMUSP00000022476,ENSMUSP00000022511,ENSMUSP00000023059,ENSMUSP00000023362,…	Actr5,Anapc13,Ap5s1,Ascc3,Atg12,Atp5g3,B3gat3,Bap1,Bco2,Ccbl1,Cdadc1,Cdo1,Cep63,Chmp1a,Chuk,Cnp,Commd10,Cops7b,Cpsf3,Csde1,Cycs,Dcun1d1,Det1,Dguok,Dhdds,Dhrs11,Dna2,Dnajc10,Dscc1,Dtx3l,Eci1,Eif2s3x,Eif5,Erlin1,Exosc10,Exosc9,Fancm,Fbxo25,Fgf2,Galnt4,Gda,Ggcx,Glt8d1,Glud1,Gm20388,Grwd1,Hlcs,Hnrnpm,Htatip2,Itgb1bp1,Kat8,Lias,Lin28a,March2,Mcm8,Mcrs1,Med10,Med11,Mid1ip1,Mri,Mrpl19,Mrpl43,Mtor,Myt1,N…
GO:0071704	organic substance metabolic process	135	7733	2.86e-06	ENSMUSP00000000759,ENSMUSP00000003369,ENSMUSP00000007212,ENSMUSP00000007216,ENSMUSP00000007735,ENSMUSP00000012262,ENSMUSP00000014389,ENSMUSP00000014698,ENSMUSP00000017365,ENSMUSP00000017408,ENSMUSP00000018914,ENSMUSP00000019067,ENSMUSP00000020217,ENSMUSP00000021412,ENSMUSP00000021958,ENSMUSP00000022089,ENSMUSP00000022153,ENSMUSP00000022322,ENSMUSP00000022458,ENSMUSP00000022476,ENSMUSP00000022511,…	Actr5,Anapc13,Ap2m1,Ap5s1,Ascc3,Atg12,Atp5g3,B3gat3,Bap1,Bco2,Ccbl1,Cdadc1,Cdo1,Cep63,Chmp1a,Chuk,Cnp,Commd10,Cops7b,Cox15,Cpsf3,Csde1,Cycs,Dcun1d1,Det1,Dguok,Dhdds,Dhrs11,Dna2,Dnajc10,Dscc1,Dtx3l,Eci1,Eif2s3x,Eif5,Erlin1,Exosc10,Exosc9,Fancm,Fbxo25,Fgf2,Galnt4,Gda,Ggcx,Glt8d1,Glud1,Gm20388,Grwd1,Hlcs,Hnrnpm,Htatip2,Itgb1bp1,Kat8,Lias,Lin28a,March2,Mcm8,Mcrs1,Med10,Med11,Mid1ip1,Mri,Mrpl19,Mrpl43…
GO:0044267	cellular protein metabolic process	64	2995	0.00029	ENSMUSP00000007212,ENSMUSP00000007735,ENSMUSP00000012262,ENSMUSP00000014389,ENSMUSP00000014698,ENSMUSP00000017365,ENSMUSP00000019067,ENSMUSP00000021412,ENSMUSP00000022089,ENSMUSP00000022458,ENSMUSP00000023059,ENSMUSP00000023362,ENSMUSP00000024056,ENSMUSP00000024957,ENSMUSP00000025515,ENSMUSP00000026217,ENSMUSP00000028392,ENSMUSP00000029116,ENSMUSP00000031101,ENSMUSP00000032124,ENSMUSP00000032715,…	Anapc13,Atg12,B3gat3,Bap1,Chuk,Cops7b,Dcun1d1,Det1,Dguok,Dhdds,Dnajc10,Dscc1,Dtx3l,Eif2s3x,Eif5,Erlin1,Fbxo25,Galnt4,Ggcx,Gm20388,Hlcs,Htatip2,Kat8,Lias,March2,Mcrs1,Med10,Med11,Mrpl19,Mrpl43,Mtor,Nek3,Ntan1,Parp9,Pcmtd2,Pigf,Pigl,Pim2,Pja1,Ppp2r2d,Prkg2,Prmt3,Psma5,Psma6,Psmd2,Psmd3,Rab40c,Rpl9,Rplp2,Setd3,Sik2,Sirt6,Stk40,Stt3a,Tmx3,Tnk2,Tssk4,Ubac1,Ube2j2,Uevld,Ufc1,Usp21,Whsc1,Zdhhc23
GO:0006281	DNA repair	17	397	0.0019	ENSMUSP00000023598,ENSMUSP00000030773,ENSMUSP00000031092,ENSMUSP00000034568,ENSMUSP00000036726,ENSMUSP00000041955,ENSMUSP00000043901,ENSMUSP00000046658,ENSMUSP00000048971,ENSMUSP00000053349,ENSMUSP00000054797,ENSMUSP00000066842,ENSMUSP00000080601,ENSMUSP00000086933,ENSMUSP00000099510,ENSMUSP00000110528,ENSMUSP00000115750	Actr5,Ap5s1,Ascc3,Dna2,Dtx3l,Fancm,Mcm8,Mcrs1,Mri,Mtor,Parp9,Rfc1,Rfc4,Sirt6,Tex12,Xrcc2,Zbtb1
GO:0046483	heterocycle metabolic process	73	3830	0.0021	ENSMUSP00000000759,ENSMUSP00000003369,ENSMUSP00000014698,ENSMUSP00000017408,ENSMUSP00000018914,ENSMUSP00000019067,ENSMUSP00000020217,ENSMUSP00000021958,ENSMUSP00000022089,ENSMUSP00000022153,ENSMUSP00000022511,ENSMUSP00000023059,ENSMUSP00000023460,ENSMUSP00000023598,ENSMUSP00000028160,ENSMUSP00000029269,ENSMUSP00000029446,ENSMUSP00000029838,ENSMUSP00000030702,ENSMUSP00000030773,ENSMUSP00000031092,…	Actr5,Ap5s1,Ascc3,Atp5g3,Cdadc1,Cep63,Chmp1a,Cnp,Commd10,Cox15,Cpsf3,Csde1,Cycs,Dguok,Dna2,Dscc1,Dtx3l,Exosc10,Exosc9,Fancm,Gda,Grwd1,Hnrnpm,Itgb1bp1,Kat8,Lias,Lin28a,Mcm8,Mcrs1,Med10,Med11,Mri,Mtor,Myt1,Ncbp2,Ncor1,Nr2c1,Nudt4,Parp9,Pcbd2,Pdcd11,Phf1,Phf12,Plag1,Plrg1,Ppox,Ppp1r8,Ptcd2,Rbak,Rfc1,Rfc4,Rfxank,Rpf1,Setd3,Sf3b3,Sirt6,Slc25a25,Taf1d,Taf2,Terf2ip,Tex12,Tfam,Thumpd3,Trmt6,Tyw3,Usp21,Wh…
GO:0006259	DNA metabolic process	22	644	0.0022	ENSMUSP00000023059,ENSMUSP00000023598,ENSMUSP00000030773,ENSMUSP00000031092,ENSMUSP00000034568,ENSMUSP00000036726,ENSMUSP00000041955,ENSMUSP00000043901,ENSMUSP00000046658,ENSMUSP00000048971,ENSMUSP00000052170,ENSMUSP00000053349,ENSMUSP00000054797,ENSMUSP00000066842,ENSMUSP00000080601,ENSMUSP00000086933,ENSMUSP00000091306,ENSMUSP00000099510,ENSMUSP00000110528,ENSMUSP00000115750,ENSMUSP00000116252,…	Actr5,Ap5s1,Ascc3,Cdadc1,Cep63,Dna2,Dscc1,Dtx3l,Fancm,Grwd1,Mcm8,Mcrs1,Mri,Mtor,Parp9,Rfc1,Rfc4,Sirt6,Terf2ip,Tex12,Xrcc2,Zbtb1
GO:1901360	organic cyclic compound metabolic process	76	4057	0.0022	ENSMUSP00000000759,ENSMUSP00000003369,ENSMUSP00000014698,ENSMUSP00000017408,ENSMUSP00000018914,ENSMUSP00000019067,ENSMUSP00000020217,ENSMUSP00000021958,ENSMUSP00000022089,ENSMUSP00000022153,ENSMUSP00000022511,ENSMUSP00000023059,ENSMUSP00000023460,ENSMUSP00000023598,ENSMUSP00000028160,ENSMUSP00000029269,ENSMUSP00000029446,ENSMUSP00000029838,ENSMUSP00000030702,ENSMUSP00000030773,ENSMUSP00000031092,…	Actr5,Ap5s1,Ascc3,Atp5g3,Ccbl1,Cdadc1,Cep63,Chmp1a,Cnp,Commd10,Cox15,Cpsf3,Csde1,Cycs,Dguok,Dhrs11,Dna2,Dscc1,Dtx3l,Erlin1,Exosc10,Exosc9,Fancm,Gda,Grwd1,Hnrnpm,Itgb1bp1,Kat8,Lias,Lin28a,Mcm8,Mcrs1,Med10,Med11,Mri,Mtor,Myt1,Ncbp2,Ncor1,Nr2c1,Nudt4,Parp9,Pcbd2,Pdcd11,Phf1,Phf12,Plag1,Plrg1,Ppox,Ppp1r8,Ptcd2,Rbak,Rfc1,Rfc4,Rfxank,Rpf1,Setd3,Sf3b3,Sirt6,Slc25a25,Taf1d,Taf2,Terf2ip,Tex12,Tfam,Thumpd3…
GO:0006725	cellular aromatic compound metabolic process	73	3879	0.0026	ENSMUSP00000000759,ENSMUSP00000003369,ENSMUSP00000014698,ENSMUSP00000017408,ENSMUSP00000018914,ENSMUSP00000019067,ENSMUSP00000020217,ENSMUSP00000021958,ENSMUSP00000022089,ENSMUSP00000022153,ENSMUSP00000022511,ENSMUSP00000023059,ENSMUSP00000023460,ENSMUSP00000023598,ENSMUSP00000028160,ENSMUSP00000029269,ENSMUSP00000029446,ENSMUSP00000029838,ENSMUSP00000030702,ENSMUSP00000030773,ENSMUSP00000031092,…	Actr5,Ap5s1,Ascc3,Atp5g3,Ccbl1,Cdadc1,Cep63,Chmp1a,Cnp,Commd10,Cox15,Cpsf3,Csde1,Cycs,Dguok,Dna2,Dscc1,Dtx3l,Exosc10,Exosc9,Fancm,Gda,Grwd1,Hnrnpm,Itgb1bp1,Kat8,Lin28a,Mcm8,Mcrs1,Med10,Med11,Mri,Mtor,Myt1,Ncbp2,Ncor1,Nr2c1,Nudt4,Parp9,Pcbd2,Pdcd11,Phf1,Phf12,Plag1,Plrg1,Ppox,Ppp1r8,Ptcd2,Rbak,Rfc1,Rfc4,Rfxank,Rpf1,Setd3,Sf3b3,Sirt6,Slc25a25,Taf1d,Taf2,Terf2ip,Tex12,Tfam,Thumpd3,Trmt6,Tyw3,Usp21,W…
GO:0034641	cellular nitrogen compound metabolic process	78	4247	0.0026	ENSMUSP00000000759,ENSMUSP00000003369,ENSMUSP00000014698,ENSMUSP00000017408,ENSMUSP00000018914,ENSMUSP00000019067,ENSMUSP00000020217,ENSMUSP00000021958,ENSMUSP00000022089,ENSMUSP00000022153,ENSMUSP00000022511,ENSMUSP00000023059,ENSMUSP00000023460,ENSMUSP00000023598,ENSMUSP00000028160,ENSMUSP00000029269,ENSMUSP00000029446,ENSMUSP00000029838,ENSMUSP00000030702,ENSMUSP00000030773,ENSMUSP00000031092,…	Actr5,Ap5s1,Ascc3,Atp5g3,Cdadc1,Cep63,Chmp1a,Cnp,Commd10,Cox15,Cpsf3,Csde1,Cycs,Dguok,Dna2,Dscc1,Dtx3l,Eif2s3x,Eif5,Exosc10,Exosc9,Fancm,Gda,Grwd1,Hnrnpm,Itgb1bp1,Kat8,Lin28a,Mcm8,Mcrs1,Med10,Med11,Mri,Mrpl19,Mrpl43,Mtor,Myt1,Ncbp2,Ncor1,Nr2c1,Nudt4,Parp9,Pcbd2,Pdcd11,Phf1,Phf12,Plag1,Plrg1,Ppox,Ppp1r8,Ptcd2,Rbak,Rfc1,Rfc4,Rfxank,Rpf1,Rpl9,Rplp2,Setd3,Sf3b3,Sirt6,Slc25a25,Taf1d,Taf2,Terf2ip,Tex12…
GO:0043412	macromolecule modification	55	2636	0.0026	ENSMUSP00000007735,ENSMUSP00000012262,ENSMUSP00000014389,ENSMUSP00000014698,ENSMUSP00000019067,ENSMUSP00000022089,ENSMUSP00000022458,ENSMUSP00000023059,ENSMUSP00000024056,ENSMUSP00000024957,ENSMUSP00000025515,ENSMUSP00000026217,ENSMUSP00000029116,ENSMUSP00000031101,ENSMUSP00000032398,ENSMUSP00000032715,ENSMUSP00000032839,ENSMUSP00000033070,ENSMUSP00000033495,ENSMUSP00000033865,ENSMUSP00000036726,…	Anapc13,Ascc3,Atg12,B3gat3,Bap1,Cdadc1,Chuk,Cops7b,Dcun1d1,Det1,Dguok,Dhdds,Dscc1,Dtx3l,Fbxo25,Galnt4,Ggcx,Gm20388,Hlcs,Htatip2,Kat8,Lias,March2,Mcrs1,Med10,Med11,Mtor,Nek3,Parp9,Pcmtd2,Pigf,Pigl,Pim2,Pja1,Ppp2r2d,Prkg2,Prmt3,Rab40c,Setd3,Sik2,Sirt6,Stk40,Stt3a,Thumpd3,Tmx3,Tnk2,Trmt6,Tssk4,Ubac1,Ube2j2,Uevld,Ufc1,Usp21,Whsc1,Zdhhc23
GO:0051276	chromosome organization	26	883	0.0032	ENSMUSP00000000759,ENSMUSP00000022458,ENSMUSP00000023059,ENSMUSP00000027202,ENSMUSP00000032715,ENSMUSP00000033070,ENSMUSP00000034568,ENSMUSP00000036726,ENSMUSP00000041955,ENSMUSP00000043901,ENSMUSP00000048971,ENSMUSP00000052170,ENSMUSP00000058940,ENSMUSP00000061679,ENSMUSP00000064002,ENSMUSP00000066413,ENSMUSP00000068974,ENSMUSP00000073402,ENSMUSP00000074310,ENSMUSP00000080278,ENSMUSP00000080601,…	Ascc3,Bap1,Cep63,Chmp1a,Dna2,Dscc1,Dtx3l,Grwd1,Hist1h2ak,Hlcs,Kat8,Map10,Mcrs1,Mtf2,Ncaph,Ncor1,Phf1,Prmt3,Setd3,Sgol2,Sirt6,Terf2ip,Tex12,Usp21,Whsc1,Zbtb1
GO:0090304	nucleic acid metabolic process	62	3169	0.0037	ENSMUSP00000000759,ENSMUSP00000003369,ENSMUSP00000017408,ENSMUSP00000019067,ENSMUSP00000022089,ENSMUSP00000022153,ENSMUSP00000022511,ENSMUSP00000023059,ENSMUSP00000023460,ENSMUSP00000023598,ENSMUSP00000029269,ENSMUSP00000029446,ENSMUSP00000029838,ENSMUSP00000030702,ENSMUSP00000030773,ENSMUSP00000031092,ENSMUSP00000032398,ENSMUSP00000033070,ENSMUSP00000034415,ENSMUSP00000034568,ENSMUSP00000036726,…	Actr5,Ap5s1,Ascc3,Cdadc1,Cep63,Chmp1a,Commd10,Cpsf3,Csde1,Dna2,Dscc1,Dtx3l,Exosc10,Exosc9,Fancm,Grwd1,Hnrnpm,Itgb1bp1,Kat8,Lin28a,Mcm8,Mcrs1,Med10,Med11,Mri,Mtor,Myt1,Ncbp2,Ncor1,Nr2c1,Parp9,Pdcd11,Phf1,Phf12,Plag1,Plrg1,Ppp1r8,Ptcd2,Rbak,Rfc1,Rfc4,Rfxank,Rpf1,Setd3,Sf3b3,Sirt6,Taf1d,Taf2,Terf2ip,Tex12,Tfam,Thumpd3,Trmt6,Tyw3,Usp21,Whsc1,Xrcc2,Zbed6,Zbtb1,Zfp28,Zmym2,Zmynd15
GO:0006139	nucleobase-containing compound metabolic process	69	3702	0.0051	ENSMUSP00000000759,ENSMUSP00000003369,ENSMUSP00000014698,ENSMUSP00000017408,ENSMUSP00000018914,ENSMUSP00000019067,ENSMUSP00000020217,ENSMUSP00000022089,ENSMUSP00000022153,ENSMUSP00000022511,ENSMUSP00000023059,ENSMUSP00000023460,ENSMUSP00000023598,ENSMUSP00000028160,ENSMUSP00000029269,ENSMUSP00000029446,ENSMUSP00000029838,ENSMUSP00000030702,ENSMUSP00000030773,ENSMUSP00000031092,ENSMUSP00000032398,…	Actr5,Ap5s1,Ascc3,Atp5g3,Cdadc1,Cep63,Chmp1a,Cnp,Commd10,Cpsf3,Csde1,Cycs,Dguok,Dna2,Dscc1,Dtx3l,Exosc10,Exosc9,Fancm,Gda,Grwd1,Hnrnpm,Itgb1bp1,Kat8,Lin28a,Mcm8,Mcrs1,Med10,Med11,Mri,Mtor,Myt1,Ncbp2,Ncor1,Nr2c1,Nudt4,Parp9,Pdcd11,Phf1,Phf12,Plag1,Plrg1,Ppp1r8,Ptcd2,Rbak,Rfc1,Rfc4,Rfxank,Rpf1,Setd3,Sf3b3,Sirt6,Slc25a25,Taf1d,Taf2,Terf2ip,Tex12,Tfam,Thumpd3,Trmt6,Tyw3,Usp21,Whsc1,Xrcc2,Zbed6,Zbtb1,…
GO:0006464	cellular protein modification process	51	2471	0.0057	ENSMUSP00000007735,ENSMUSP00000012262,ENSMUSP00000014389,ENSMUSP00000014698,ENSMUSP00000019067,ENSMUSP00000022089,ENSMUSP00000022458,ENSMUSP00000023059,ENSMUSP00000024056,ENSMUSP00000024957,ENSMUSP00000025515,ENSMUSP00000026217,ENSMUSP00000029116,ENSMUSP00000031101,ENSMUSP00000032715,ENSMUSP00000032839,ENSMUSP00000033070,ENSMUSP00000033495,ENSMUSP00000033865,ENSMUSP00000038489,ENSMUSP00000038761,…	Anapc13,Atg12,B3gat3,Bap1,Chuk,Cops7b,Dcun1d1,Det1,Dguok,Dhdds,Dscc1,Dtx3l,Fbxo25,Galnt4,Ggcx,Gm20388,Hlcs,Htatip2,Kat8,Lias,March2,Mcrs1,Med10,Med11,Mtor,Nek3,Parp9,Pcmtd2,Pigf,Pigl,Pim2,Pja1,Ppp2r2d,Prkg2,Prmt3,Rab40c,Setd3,Sik2,Sirt6,Stk40,Stt3a,Tmx3,Tnk2,Tssk4,Ubac1,Ube2j2,Uevld,Ufc1,Usp21,Whsc1,Zdhhc23
GO:0009058	biosynthetic process	68	3707	0.0084	ENSMUSP00000000759,ENSMUSP00000003369,ENSMUSP00000012262,ENSMUSP00000014389,ENSMUSP00000014698,ENSMUSP00000018914,ENSMUSP00000019067,ENSMUSP00000020217,ENSMUSP00000021958,ENSMUSP00000022089,ENSMUSP00000022322,ENSMUSP00000022476,ENSMUSP00000022511,ENSMUSP00000023059,ENSMUSP00000023598,ENSMUSP00000024957,ENSMUSP00000030702,ENSMUSP00000031092,ENSMUSP00000031101,ENSMUSP00000032124,ENSMUSP00000033070,…	Actr5,Ascc3,Atg12,Atp5g3,B3gat3,Ccbl1,Cdo1,Chmp1a,Cnp,Commd10,Cox15,Dguok,Dhdds,Dhrs11,Dna2,Dscc1,Eif2s3x,Eif5,Fancm,Fgf2,Galnt4,Glt8d1,Glud1,Gm20388,Grwd1,Itgb1bp1,Kat8,Lias,Mcm8,Mcrs1,Med10,Med11,Mrpl19,Mrpl43,Mtor,Myt1,Ncor1,Nr2c1,Nudt4,Pcbd2,Phf1,Phf12,Pigf,Pigl,Plag1,Ppox,Ppp1r8,Rbak,Rfc1,Rfc4,Rfxank,Rpl9,Rplp2,Setd3,Stt3a,Taf1d,Taf2,Terf2ip,Tex12,Tfam,Usp21,Whsc1,Zbed6,Zbtb1,Zdhhc23,Zfp28,Z…
GO:0044249	cellular biosynthetic process	66	3571	0.0086	ENSMUSP00000000759,ENSMUSP00000003369,ENSMUSP00000012262,ENSMUSP00000014389,ENSMUSP00000014698,ENSMUSP00000018914,ENSMUSP00000019067,ENSMUSP00000020217,ENSMUSP00000021958,ENSMUSP00000022089,ENSMUSP00000022322,ENSMUSP00000022511,ENSMUSP00000023059,ENSMUSP00000023598,ENSMUSP00000024957,ENSMUSP00000030702,ENSMUSP00000031092,ENSMUSP00000031101,ENSMUSP00000032124,ENSMUSP00000033070,ENSMUSP00000034415,…	Actr5,Ascc3,Atg12,Atp5g3,B3gat3,Cdo1,Chmp1a,Cnp,Commd10,Cox15,Dguok,Dhdds,Dhrs11,Dna2,Dscc1,Eif2s3x,Eif5,Fancm,Fgf2,Galnt4,Glud1,Gm20388,Grwd1,Itgb1bp1,Kat8,Lias,Mcm8,Mcrs1,Med10,Med11,Mrpl19,Mrpl43,Mtor,Myt1,Ncor1,Nr2c1,Nudt4,Pcbd2,Phf1,Phf12,Pigf,Pigl,Plag1,Ppox,Ppp1r8,Rbak,Rfc1,Rfc4,Rfxank,Rpl9,Rplp2,Setd3,Stt3a,Taf1d,Taf2,Terf2ip,Tex12,Tfam,Usp21,Whsc1,Zbed6,Zbtb1,Zdhhc23,Zfp28,Zmym2,Zmynd15
GO:1901576	organic substance biosynthetic process	67	3651	0.0088	ENSMUSP00000000759,ENSMUSP00000003369,ENSMUSP00000012262,ENSMUSP00000014389,ENSMUSP00000014698,ENSMUSP00000018914,ENSMUSP00000019067,ENSMUSP00000020217,ENSMUSP00000021958,ENSMUSP00000022089,ENSMUSP00000022322,ENSMUSP00000022476,ENSMUSP00000022511,ENSMUSP00000023059,ENSMUSP00000023598,ENSMUSP00000024957,ENSMUSP00000030702,ENSMUSP00000031092,ENSMUSP00000031101,ENSMUSP00000032124,ENSMUSP00000033070,…	Actr5,Ascc3,Atg12,Atp5g3,B3gat3,Cdo1,Chmp1a,Cnp,Commd10,Cox15,Dguok,Dhdds,Dhrs11,Dna2,Dscc1,Eif2s3x,Eif5,Fancm,Fgf2,Galnt4,Glt8d1,Glud1,Gm20388,Grwd1,Itgb1bp1,Kat8,Lias,Mcm8,Mcrs1,Med10,Med11,Mrpl19,Mrpl43,Mtor,Myt1,Ncor1,Nr2c1,Nudt4,Pcbd2,Phf1,Phf12,Pigf,Pigl,Plag1,Ppox,Ppp1r8,Rbak,Rfc1,Rfc4,Rfxank,Rpl9,Rplp2,Setd3,Stt3a,Taf1d,Taf2,Terf2ip,Tex12,Tfam,Usp21,Whsc1,Zbed6,Zbtb1,Zdhhc23,Zfp28,Zmym2,Z…
GO:1901564	organonitrogen compound metabolic process	78	4480	0.0101	ENSMUSP00000007212,ENSMUSP00000007735,ENSMUSP00000012262,ENSMUSP00000014389,ENSMUSP00000014698,ENSMUSP00000017365,ENSMUSP00000018914,ENSMUSP00000019067,ENSMUSP00000020217,ENSMUSP00000021412,ENSMUSP00000021958,ENSMUSP00000022089,ENSMUSP00000022322,ENSMUSP00000022458,ENSMUSP00000023059,ENSMUSP00000023362,ENSMUSP00000024056,ENSMUSP00000024957,ENSMUSP00000025515,ENSMUSP00000026217,ENSMUSP00000028160,…	Anapc13,Atg12,Atp5g3,B3gat3,Bap1,Ccbl1,Cdadc1,Cdo1,Chuk,Cops7b,Cox15,Cycs,Dcun1d1,Det1,Dguok,Dhdds,Dnajc10,Dscc1,Dtx3l,Eif2s3x,Eif5,Erlin1,Fbxo25,Fgf2,Galnt4,Gda,Ggcx,Glud1,Gm20388,Hlcs,Htatip2,Kat8,Lias,March2,Mcrs1,Med10,Med11,Mrpl19,Mrpl43,Mtor,Nek3,Ntan1,Nudt4,Parp9,Pcbd2,Pcmtd2,Pigf,Pigl,Pim2,Pja1,Ppox,Ppp2r2d,Prkcsh,Prkg2,Prmt3,Psma5,Psma6,Psmd2,Psmd3,Rab40c,Rpl9,Rplp2,Setd3,Sik2,Sirt6,Slc2…
GO:2000112	regulation of cellular macromolecule biosynthetic process	62	3324	0.0101	ENSMUSP00000000759,ENSMUSP00000003369,ENSMUSP00000007735,ENSMUSP00000017408,ENSMUSP00000019067,ENSMUSP00000021412,ENSMUSP00000021513,ENSMUSP00000021958,ENSMUSP00000022089,ENSMUSP00000022511,ENSMUSP00000023059,ENSMUSP00000023460,ENSMUSP00000023598,ENSMUSP00000026217,ENSMUSP00000029269,ENSMUSP00000029446,ENSMUSP00000030702,ENSMUSP00000031092,ENSMUSP00000032715,ENSMUSP00000033070,ENSMUSP00000033495,…	Actr5,Ascc3,Chmp1a,Chuk,Ckap2,Commd10,Csde1,Dna2,Dscc1,Dtx3l,Eif5,Epm2aip1,Erlin1,Exosc10,Exosc9,Fgf2,Gnl3,Gsc,Hist1h2ak,Htatip2,Itgb1bp1,Kat8,Lin28a,Mcrs1,Med10,Med11,Mrps27,Mtf2,Mtor,Myt1,Ncbp2,Ncor1,Nr2c1,Parp9,Pcbd2,Pex14,Phf1,Phf12,Pim2,Plag1,Ppp1r8,Prmt3,Psma6,Pum3,Rbak,Rfc1,Rfc4,Rfxank,Setd3,Sirt6,Taf1d,Taf2,Terf2ip,Tfam,Tssk4,Usp21,Whsc1,Zbed6,Zbtb1,Zfp28,Zmym2,Zmynd15
GO:2000779	regulation of double-strand break repair	6	58	0.0101	ENSMUSP00000048971,ENSMUSP00000052170,ENSMUSP00000053349,ENSMUSP00000058940,ENSMUSP00000080601,ENSMUSP00000110528	Dtx3l,Mri,Parp9,Sirt6,Terf2ip,Whsc1
GO:2001032	regulation of double-strand break repair via nonhomologous end joining	4	17	0.0101	ENSMUSP00000053349,ENSMUSP00000058940,ENSMUSP00000080601,ENSMUSP00000110528	Dtx3l,Mri,Parp9,Whsc1
GO:0031326	regulation of cellular biosynthetic process	65	3549	0.0103	ENSMUSP00000000759,ENSMUSP00000003369,ENSMUSP00000007735,ENSMUSP00000017408,ENSMUSP00000019067,ENSMUSP00000021412,ENSMUSP00000021513,ENSMUSP00000021958,ENSMUSP00000022089,ENSMUSP00000022511,ENSMUSP00000023059,ENSMUSP00000023460,ENSMUSP00000023598,ENSMUSP00000026217,ENSMUSP00000029269,ENSMUSP00000029446,ENSMUSP00000030702,ENSMUSP00000031092,ENSMUSP00000032715,ENSMUSP00000033070,ENSMUSP00000033495,…	Actr5,Ascc3,Card9,Chmp1a,Chuk,Ckap2,Commd10,Csde1,Dna2,Dscc1,Dtx3l,Eif5,Epm2aip1,Erlin1,Exosc10,Exosc9,Fgf2,Gnl3,Gsc,Hist1h2ak,Htatip2,Itgb1bp1,Kat8,Lin28a,Mcrs1,Med10,Med11,Mid1ip1,Mrps27,Mtf2,Mtor,Myt1,Ncbp2,Ncor1,Nr2c1,Parp9,Pcbd2,Pex14,Phf1,Phf12,Pim2,Plag1,Ppp1r8,Prmt3,Psma6,Pum3,Rbak,Rfc1,Rfc4,Rfxank,Setd3,Sirt6,Soga1,Taf1d,Taf2,Terf2ip,Tfam,Tssk4,Usp21,Whsc1,Zbed6,Zbtb1,Zfp28,Zmym2,Zmynd15
GO:0010556	regulation of macromolecule biosynthetic process	63	3417	0.0109	ENSMUSP00000000759,ENSMUSP00000003369,ENSMUSP00000007735,ENSMUSP00000017408,ENSMUSP00000019067,ENSMUSP00000021412,ENSMUSP00000021513,ENSMUSP00000021958,ENSMUSP00000022089,ENSMUSP00000022511,ENSMUSP00000023059,ENSMUSP00000023460,ENSMUSP00000023598,ENSMUSP00000026217,ENSMUSP00000029269,ENSMUSP00000029446,ENSMUSP00000030702,ENSMUSP00000031092,ENSMUSP00000032715,ENSMUSP00000033070,ENSMUSP00000033495,…	Actr5,Ascc3,Card9,Chmp1a,Chuk,Ckap2,Commd10,Csde1,Dna2,Dscc1,Dtx3l,Eif5,Epm2aip1,Erlin1,Exosc10,Exosc9,Fgf2,Gnl3,Gsc,Hist1h2ak,Htatip2,Itgb1bp1,Kat8,Lin28a,Mcrs1,Med10,Med11,Mrps27,Mtf2,Mtor,Myt1,Ncbp2,Ncor1,Nr2c1,Parp9,Pcbd2,Pex14,Phf1,Phf12,Pim2,Plag1,Ppp1r8,Prmt3,Psma6,Pum3,Rbak,Rfc1,Rfc4,Rfxank,Setd3,Sirt6,Taf1d,Taf2,Terf2ip,Tfam,Tssk4,Usp21,Whsc1,Zbed6,Zbtb1,Zfp28,Zmym2,Zmynd15
GO:0019538	protein metabolic process	65	3580	0.0124	ENSMUSP00000007212,ENSMUSP00000007735,ENSMUSP00000012262,ENSMUSP00000014389,ENSMUSP00000014698,ENSMUSP00000017365,ENSMUSP00000019067,ENSMUSP00000021412,ENSMUSP00000022089,ENSMUSP00000022458,ENSMUSP00000023059,ENSMUSP00000023362,ENSMUSP00000024056,ENSMUSP00000024957,ENSMUSP00000025515,ENSMUSP00000026217,ENSMUSP00000028392,ENSMUSP00000029116,ENSMUSP00000031101,ENSMUSP00000032124,ENSMUSP00000032715,…	Anapc13,Atg12,B3gat3,Bap1,Chuk,Cops7b,Dcun1d1,Det1,Dguok,Dhdds,Dnajc10,Dscc1,Dtx3l,Eif2s3x,Eif5,Erlin1,Fbxo25,Galnt4,Ggcx,Gm20388,Hlcs,Htatip2,Kat8,Lias,March2,Mcrs1,Med10,Med11,Mrpl19,Mrpl43,Mtor,Nek3,Ntan1,Parp9,Pcmtd2,Pigf,Pigl,Pim2,Pja1,Ppp2r2d,Prkcsh,Prkg2,Prmt3,Psma5,Psma6,Psmd2,Psmd3,Rab40c,Rpl9,Rplp2,Setd3,Sik2,Sirt6,Stk40,Stt3a,Tmx3,Tnk2,Tssk4,Ubac1,Ube2j2,Uevld,Ufc1,Usp21,Whsc1,Zdhhc23
GO:0009059	macromolecule biosynthetic process	54	2809	0.0129	ENSMUSP00000000759,ENSMUSP00000003369,ENSMUSP00000012262,ENSMUSP00000014389,ENSMUSP00000019067,ENSMUSP00000022089,ENSMUSP00000022476,ENSMUSP00000022511,ENSMUSP00000023059,ENSMUSP00000023598,ENSMUSP00000024957,ENSMUSP00000030702,ENSMUSP00000031092,ENSMUSP00000032124,ENSMUSP00000033070,ENSMUSP00000034415,ENSMUSP00000034568,ENSMUSP00000036726,ENSMUSP00000038489,ENSMUSP00000041650,ENSMUSP00000041955,…	Actr5,Ascc3,Atg12,B3gat3,Chmp1a,Commd10,Dhdds,Dna2,Dscc1,Eif2s3x,Eif5,Fancm,Galnt4,Glt8d1,Gm20388,Grwd1,Itgb1bp1,Kat8,Mcm8,Mcrs1,Med10,Med11,Mrpl19,Mrpl43,Myt1,Ncor1,Nr2c1,Phf1,Phf12,Pigf,Pigl,Plag1,Ppp1r8,Rbak,Rfc1,Rfc4,Rfxank,Rpl9,Rplp2,Setd3,Stt3a,Taf1d,Taf2,Terf2ip,Tex12,Tfam,Usp21,Whsc1,Zbed6,Zbtb1,Zdhhc23,Zfp28,Zmym2,Zmynd15
GO:0006974	cellular response to DNA damage stimulus	19	619	0.0137	ENSMUSP00000023598,ENSMUSP00000030773,ENSMUSP00000031092,ENSMUSP00000034568,ENSMUSP00000036726,ENSMUSP00000041955,ENSMUSP00000043901,ENSMUSP00000046658,ENSMUSP00000048971,ENSMUSP00000053349,ENSMUSP00000054797,ENSMUSP00000066842,ENSMUSP00000073402,ENSMUSP00000080601,ENSMUSP00000086933,ENSMUSP00000091306,ENSMUSP00000099510,ENSMUSP00000110528,ENSMUSP00000115750	Actr5,Ap5s1,Ascc3,Cep63,Dna2,Dtx3l,Fancm,Mcm8,Mcrs1,Mri,Mtor,Parp9,Phf1,Rfc1,Rfc4,Sirt6,Tex12,Xrcc2,Zbtb1
GO:0044248	cellular catabolic process	31	1321	0.0158	ENSMUSP00000003121,ENSMUSP00000007212,ENSMUSP00000017365,ENSMUSP00000017408,ENSMUSP00000020217,ENSMUSP00000021412,ENSMUSP00000022322,ENSMUSP00000022458,ENSMUSP00000023362,ENSMUSP00000023460,ENSMUSP00000024056,ENSMUSP00000024946,ENSMUSP00000028392,ENSMUSP00000029269,ENSMUSP00000029446,ENSMUSP00000029850,ENSMUSP00000037694,ENSMUSP00000038489,ENSMUSP00000046517,ENSMUSP00000050488,ENSMUSP00000064002,…	Atg12,Bap1,Bco2,Ccbl1,Cdadc1,Cdo1,Cnp,Cryz,Csde1,Dna2,Dnajc10,Dtx3l,Eci1,Erlin1,Exosc10,Exosc9,Fgf2,Gda,Glud1,Lin28a,Ncbp2,Ntan1,Nudt4,Psma5,Psma6,Psmd2,Psmd3,Rab8a,Tm9sf1,Ube2j2,Usp21
GO:0034645	cellular macromolecule biosynthetic process	53	2778	0.0162	ENSMUSP00000000759,ENSMUSP00000003369,ENSMUSP00000012262,ENSMUSP00000014389,ENSMUSP00000019067,ENSMUSP00000022089,ENSMUSP00000022511,ENSMUSP00000023059,ENSMUSP00000023598,ENSMUSP00000024957,ENSMUSP00000030702,ENSMUSP00000031092,ENSMUSP00000032124,ENSMUSP00000033070,ENSMUSP00000034415,ENSMUSP00000034568,ENSMUSP00000036726,ENSMUSP00000038489,ENSMUSP00000041650,ENSMUSP00000041955,ENSMUSP00000043733,…	Actr5,Ascc3,Atg12,B3gat3,Chmp1a,Commd10,Dhdds,Dna2,Dscc1,Eif2s3x,Eif5,Fancm,Galnt4,Gm20388,Grwd1,Itgb1bp1,Kat8,Mcm8,Mcrs1,Med10,Med11,Mrpl19,Mrpl43,Myt1,Ncor1,Nr2c1,Phf1,Phf12,Pigf,Pigl,Plag1,Ppp1r8,Rbak,Rfc1,Rfc4,Rfxank,Rpl9,Rplp2,Setd3,Stt3a,Taf1d,Taf2,Terf2ip,Tex12,Tfam,Usp21,Whsc1,Zbed6,Zbtb1,Zdhhc23,Zfp28,Zmym2,Zmynd15
GO:0080090	regulation of primary metabolic process	85	5184	0.0233	ENSMUSP00000000759,ENSMUSP00000003369,ENSMUSP00000007212,ENSMUSP00000007735,ENSMUSP00000013766,ENSMUSP00000017365,ENSMUSP00000017408,ENSMUSP00000019067,ENSMUSP00000020986,ENSMUSP00000021412,ENSMUSP00000021513,ENSMUSP00000021958,ENSMUSP00000022089,ENSMUSP00000022153,ENSMUSP00000022511,ENSMUSP00000023059,ENSMUSP00000023460,ENSMUSP00000023598,ENSMUSP00000026217,ENSMUSP00000028392,ENSMUSP00000029269,…	Actr5,Ascc3,Atraid,B3gat3,Card9,Chmp1a,Chuk,Ckap2,Commd10,Csde1,Cycs,Dcun1d1,Det1,Dna2,Dnajc10,Dnajc27,Dscc1,Dtx3l,Eif5,Epm2aip1,Erlin1,Exosc10,Exosc9,Fgf2,Gnl3,Gsc,Hist1h2ak,Htatip2,Itgb1bp1,Kat8,Lin28a,Mcrs1,Med10,Med11,Mid1ip1,Mri,Mrps27,Mtf2,Mtor,Myt1,Ncbp2,Ncor1,Nek3,Nr2c1,Nras,Parp9,Pcbd2,Pex14,Phf1,Phf12,Pim2,Plag1,Ppp1r8,Ppp2r2d,Prmt3,Psma6,Psmd2,Psmd3,Psme1,Ptcd2,Pum3,Rbak,Rfc1,Rfc4,Rfxa…
GO:0019219	regulation of nucleobase-containing compound metabolic process	61	3407	0.0254	ENSMUSP00000000759,ENSMUSP00000003369,ENSMUSP00000007735,ENSMUSP00000017408,ENSMUSP00000019067,ENSMUSP00000021412,ENSMUSP00000021513,ENSMUSP00000021958,ENSMUSP00000022089,ENSMUSP00000022153,ENSMUSP00000022511,ENSMUSP00000023059,ENSMUSP00000023460,ENSMUSP00000023598,ENSMUSP00000026217,ENSMUSP00000029269,ENSMUSP00000029446,ENSMUSP00000030702,ENSMUSP00000031092,ENSMUSP00000032715,ENSMUSP00000033070,…	Actr5,Ascc3,Chmp1a,Chuk,Ckap2,Commd10,Csde1,Dna2,Dscc1,Dtx3l,Epm2aip1,Erlin1,Exosc10,Exosc9,Fgf2,Gnl3,Gsc,Hist1h2ak,Htatip2,Itgb1bp1,Kat8,Lin28a,Mcrs1,Med10,Med11,Mri,Mtf2,Mtor,Myt1,Ncbp2,Ncor1,Nr2c1,Parp9,Pcbd2,Pex14,Phf1,Phf12,Pim2,Plag1,Ppp1r8,Prmt3,Psma6,Ptcd2,Rbak,Rfc1,Rfc4,Rfxank,Setd3,Sirt6,Taf1d,Taf2,Terf2ip,Tfam,Tssk4,Usp21,Whsc1,Zbed6,Zbtb1,Zfp28,Zmym2,Zmynd15
GO:0051171	regulation of nitrogen compound metabolic process	83	5052	0.0255	ENSMUSP00000000759,ENSMUSP00000003369,ENSMUSP00000007212,ENSMUSP00000007735,ENSMUSP00000013766,ENSMUSP00000017365,ENSMUSP00000017408,ENSMUSP00000019067,ENSMUSP00000020986,ENSMUSP00000021412,ENSMUSP00000021513,ENSMUSP00000021958,ENSMUSP00000022089,ENSMUSP00000022153,ENSMUSP00000022511,ENSMUSP00000023059,ENSMUSP00000023460,ENSMUSP00000023598,ENSMUSP00000026217,ENSMUSP00000028392,ENSMUSP00000029269,…	Actr5,Ascc3,Atraid,B3gat3,Card9,Chmp1a,Chuk,Ckap2,Commd10,Csde1,Cycs,Dcun1d1,Det1,Dna2,Dnajc10,Dnajc27,Dscc1,Dtx3l,Eif5,Epm2aip1,Erlin1,Exosc10,Exosc9,Fgf2,Gnl3,Gsc,Hist1h2ak,Htatip2,Itgb1bp1,Kat8,Lin28a,Mcrs1,Med10,Med11,Mri,Mrps27,Mtf2,Mtor,Myt1,Ncbp2,Ncor1,Nek3,Nr2c1,Nras,Parp9,Pcbd2,Pex14,Phf1,Phf12,Pim2,Plag1,Ppp1r8,Ppp2r2d,Prmt3,Psma6,Psmd2,Psmd3,Psme1,Ptcd2,Pum3,Rbak,Rfc1,Rfc4,Rfxank,Setd3…
GO:0006302	double-strand break repair	8	148	0.0321	ENSMUSP00000030773,ENSMUSP00000046658,ENSMUSP00000053349,ENSMUSP00000066842,ENSMUSP00000080601,ENSMUSP00000086933,ENSMUSP00000110528,ENSMUSP00000115750	Actr5,Ap5s1,Dna2,Dtx3l,Mcm8,Mri,Parp9,Xrcc2
GO:0006996	organelle organization	52	2805	0.0321	ENSMUSP00000000759,ENSMUSP00000002112,ENSMUSP00000003121,ENSMUSP00000006061,ENSMUSP00000007216,ENSMUSP00000019975,ENSMUSP00000020113,ENSMUSP00000022153,ENSMUSP00000022196,ENSMUSP00000022458,ENSMUSP00000022511,ENSMUSP00000023059,ENSMUSP00000025569,ENSMUSP00000027202,ENSMUSP00000028295,ENSMUSP00000028511,ENSMUSP00000029838,ENSMUSP00000030586,ENSMUSP00000030773,ENSMUSP00000032715,ENSMUSP00000033070,…	Ap2m1,Ap3b1,Ascc3,Atg12,Bap1,Bbs12,Ccdc28b,Cep63,Chmp1a,Cnp,Cog4,Dna2,Dnlz,Dscc1,Dtx3l,Fancm,Golga5,Grwd1,Hist1h2ak,Hlcs,Kat8,Map10,Mcrs1,Mtf2,Mtx2,Naif1,Ncaph,Ncor1,Pex1,Pex14,Phf1,Pim2,Poc1b,Ppp2r2d,Prmt3,Ptcd2,Rab8a,Rpf1,Setd3,Sgol2,Sirt6,Terf2ip,Tex12,Tfam,Tmem216,Trappc6a,Usp21,Wasf1,Whsc1,Xrcc2,Zbtb1,Zmym2
GO:0060255	regulation of macromolecule metabolic process	85	5246	0.0321	ENSMUSP00000000759,ENSMUSP00000003369,ENSMUSP00000007212,ENSMUSP00000007216,ENSMUSP00000007735,ENSMUSP00000013766,ENSMUSP00000017365,ENSMUSP00000017408,ENSMUSP00000019067,ENSMUSP00000020986,ENSMUSP00000021412,ENSMUSP00000021513,ENSMUSP00000021958,ENSMUSP00000022089,ENSMUSP00000022153,ENSMUSP00000022511,ENSMUSP00000023059,ENSMUSP00000023460,ENSMUSP00000023598,ENSMUSP00000026217,ENSMUSP00000028392,…	Actr5,Ap2m1,Ascc3,Atraid,B3gat3,Card9,Chmp1a,Chuk,Ckap2,Commd10,Csde1,Cycs,Dcun1d1,Det1,Dna2,Dnajc10,Dnajc27,Dscc1,Dtx3l,Eif5,Epm2aip1,Erlin1,Exosc10,Exosc9,Fgf2,Gnl3,Gsc,Hist1h2ak,Htatip2,Itgb1bp1,Kat8,Lin28a,Mcrs1,Med10,Med11,Mri,Mrps27,Mtf2,Mtor,Myt1,Ncbp2,Ncor1,Nek3,Nr2c1,Nras,Parp9,Pcbd2,Pex14,Phf1,Phf12,Pim2,Plag1,Ppp1r8,Ppp2r2d,Prkg2,Prmt3,Psma6,Psmd2,Psmd3,Psme1,Ptcd2,Pum3,Rbak,Rfc1,Rfc4,…
GO:0006355	regulation of transcription, DNA-templated	54	2952	0.0325	ENSMUSP00000000759,ENSMUSP00000003369,ENSMUSP00000007735,ENSMUSP00000019067,ENSMUSP00000021412,ENSMUSP00000021513,ENSMUSP00000021958,ENSMUSP00000022089,ENSMUSP00000022511,ENSMUSP00000026217,ENSMUSP00000029269,ENSMUSP00000029446,ENSMUSP00000030702,ENSMUSP00000031092,ENSMUSP00000032715,ENSMUSP00000033070,ENSMUSP00000033495,ENSMUSP00000034415,ENSMUSP00000036726,ENSMUSP00000037694,ENSMUSP00000039518,…	Actr5,Ascc3,Chmp1a,Chuk,Ckap2,Commd10,Csde1,Dtx3l,Epm2aip1,Erlin1,Exosc9,Fgf2,Gnl3,Gsc,Hist1h2ak,Htatip2,Itgb1bp1,Kat8,Lin28a,Mcrs1,Med10,Med11,Mtf2,Mtor,Myt1,Ncor1,Nr2c1,Parp9,Pcbd2,Pex14,Phf1,Phf12,Pim2,Plag1,Ppp1r8,Prmt3,Psma6,Rbak,Rfc1,Rfxank,Setd3,Sirt6,Taf1d,Taf2,Terf2ip,Tfam,Tssk4,Usp21,Whsc1,Zbed6,Zbtb1,Zfp28,Zmym2,Zmynd15
GO:0009056	catabolic process	32	1478	0.0377	ENSMUSP00000003121,ENSMUSP00000007212,ENSMUSP00000017365,ENSMUSP00000017408,ENSMUSP00000020217,ENSMUSP00000021412,ENSMUSP00000022322,ENSMUSP00000022458,ENSMUSP00000023362,ENSMUSP00000023460,ENSMUSP00000024056,ENSMUSP00000024946,ENSMUSP00000028392,ENSMUSP00000029269,ENSMUSP00000029446,ENSMUSP00000029850,ENSMUSP00000037694,ENSMUSP00000038489,ENSMUSP00000046517,ENSMUSP00000050488,ENSMUSP00000064002,…	Atg12,Bap1,Bco2,Ccbl1,Cdadc1,Cdo1,Cnp,Cryz,Csde1,Dna2,Dnajc10,Dtx3l,Eci1,Erlin1,Exosc10,Exosc9,Fgf2,Gda,Glud1,Lin28a,Ncbp2,Ntan1,Nudt4,Pja1,Psma5,Psma6,Psmd2,Psmd3,Rab8a,Tm9sf1,Ube2j2,Usp21
GO:0031323	regulation of cellular metabolic process	85	5293	0.0377	ENSMUSP00000000759,ENSMUSP00000003121,ENSMUSP00000003369,ENSMUSP00000007216,ENSMUSP00000007735,ENSMUSP00000013766,ENSMUSP00000017408,ENSMUSP00000019067,ENSMUSP00000020986,ENSMUSP00000021412,ENSMUSP00000021513,ENSMUSP00000021958,ENSMUSP00000022089,ENSMUSP00000022153,ENSMUSP00000022511,ENSMUSP00000023059,ENSMUSP00000023460,ENSMUSP00000023598,ENSMUSP00000026217,ENSMUSP00000028392,ENSMUSP00000029269,…	Actr5,Ap2m1,Ascc3,Atraid,B3gat3,Bco2,Card9,Chmp1a,Chuk,Ckap2,Commd10,Csde1,Cycs,Dcun1d1,Det1,Dna2,Dnajc10,Dnajc27,Dscc1,Dtx3l,Eif5,Epm2aip1,Erlin1,Exosc10,Exosc9,Fgf2,Gnl3,Gsc,Hist1h2ak,Htatip2,Itgb1bp1,Kat8,Lin28a,Mcrs1,Med10,Med11,Mid1ip1,Mri,Mrps27,Mtf2,Mtor,Myt1,Ncbp2,Ncor1,Nek3,Nr2c1,Nras,Parp9,Pcbd2,Pex14,Phf1,Phf12,Pim2,Plag1,Ppp1r8,Ppp2r2d,Prmt3,Psma6,Psme1,Ptcd2,Pum3,Rab8a,Rbak,Rfc1,Rfc4…
GO:0019222	regulation of metabolic process	89	5616	0.0385	ENSMUSP00000000759,ENSMUSP00000003121,ENSMUSP00000003369,ENSMUSP00000007212,ENSMUSP00000007216,ENSMUSP00000007735,ENSMUSP00000013766,ENSMUSP00000017365,ENSMUSP00000017408,ENSMUSP00000019067,ENSMUSP00000020986,ENSMUSP00000021412,ENSMUSP00000021513,ENSMUSP00000021958,ENSMUSP00000022089,ENSMUSP00000022153,ENSMUSP00000022511,ENSMUSP00000023059,ENSMUSP00000023460,ENSMUSP00000023598,ENSMUSP00000026217,…	Actr5,Ap2m1,Ascc3,Atraid,B3gat3,Bco2,Card9,Chmp1a,Chuk,Ckap2,Commd10,Csde1,Cycs,Dcun1d1,Det1,Dna2,Dnajc10,Dnajc27,Dscc1,Dtx3l,Eif5,Epm2aip1,Erlin1,Exosc10,Exosc9,Fgf2,Gnl3,Gsc,Hist1h2ak,Htatip2,Itgb1bp1,Kat8,Lin28a,Mcrs1,Med10,Med11,Mid1ip1,Mri,Mrps27,Mtf2,Mtor,Myt1,Ncbp2,Ncor1,Nek3,Nr2c1,Nras,Parp9,Pcbd2,Pex14,Phf1,Phf12,Pim2,Plag1,Ppp1r8,Ppp2r2d,Prkg2,Prmt3,Psma6,Psmd2,Psmd3,Psme1,Ptcd2,Pum3,Ra…
GO:0000460	maturation of 5.8S rRNA	4	31	0.0394	ENSMUSP00000017408,ENSMUSP00000029269,ENSMUSP00000029838,ENSMUSP00000072008	Exosc10,Exosc9,Pdcd11,Rpf1
GO:0010468	regulation of gene expression	64	3720	0.0394	ENSMUSP00000000759,ENSMUSP00000003369,ENSMUSP00000007735,ENSMUSP00000013766,ENSMUSP00000017408,ENSMUSP00000019067,ENSMUSP00000021412,ENSMUSP00000021513,ENSMUSP00000021958,ENSMUSP00000022089,ENSMUSP00000022153,ENSMUSP00000022511,ENSMUSP00000023460,ENSMUSP00000026217,ENSMUSP00000029269,ENSMUSP00000029445,ENSMUSP00000029446,ENSMUSP00000030702,ENSMUSP00000031092,ENSMUSP00000032715,ENSMUSP00000033070,…	Actr5,Ascc3,Atraid,Chmp1a,Chuk,Ckap2,Commd10,Csde1,Dtx3l,Eif5,Epm2aip1,Erlin1,Exosc10,Exosc9,Fgf2,Gnl3,Gsc,Hist1h2ak,Htatip2,Itgb1bp1,Kat8,Lin28a,Mcrs1,Med10,Med11,Mrps27,Mtf2,Mtor,Myt1,Ncbp2,Ncor1,Nr2c1,Nras,Parp9,Pcbd2,Pex14,Phf1,Phf12,Pim2,Plag1,Ppp1r8,Prkg2,Prmt3,Psma6,Ptcd2,Pum3,Rbak,Rfc1,Rfxank,Setd3,Sirt6,Stk40,Taf1d,Taf2,Terf2ip,Tfam,Tssk4,Usp21,Whsc1,Zbed6,Zbtb1,Zfp28,Zmym2,Zmynd15
GO:0051252	regulation of RNA metabolic process	56	3152	0.0427	ENSMUSP00000000759,ENSMUSP00000003369,ENSMUSP00000007735,ENSMUSP00000019067,ENSMUSP00000021412,ENSMUSP00000021513,ENSMUSP00000021958,ENSMUSP00000022089,ENSMUSP00000022153,ENSMUSP00000022511,ENSMUSP00000023460,ENSMUSP00000026217,ENSMUSP00000029269,ENSMUSP00000029446,ENSMUSP00000030702,ENSMUSP00000031092,ENSMUSP00000032715,ENSMUSP00000033070,ENSMUSP00000033495,ENSMUSP00000034415,ENSMUSP00000036726,…	Actr5,Ascc3,Chmp1a,Chuk,Ckap2,Commd10,Csde1,Dtx3l,Epm2aip1,Erlin1,Exosc9,Fgf2,Gnl3,Gsc,Hist1h2ak,Htatip2,Itgb1bp1,Kat8,Lin28a,Mcrs1,Med10,Med11,Mtf2,Mtor,Myt1,Ncbp2,Ncor1,Nr2c1,Parp9,Pcbd2,Pex14,Phf1,Phf12,Pim2,Plag1,Ppp1r8,Prmt3,Psma6,Ptcd2,Rbak,Rfc1,Rfxank,Setd3,Sirt6,Taf1d,Taf2,Terf2ip,Tfam,Tssk4,Usp21,Whsc1,Zbed6,Zbtb1,Zfp28,Zmym2,Zmynd15
