# Supplementary material for: Genome-wide assessment of DNA methylation in mouse oocytes reveals effects associated with in vitro growth, superovulation, and sexual maturity
Source: Clin Epigenetics. 2019 Dec 19;11:197. doi: 10.1186/s13148-019-0794-y (PMC6923880; doi:10.1186/s13148-019-0794-y)
Supplement: Supplementary file 14 — Additional file 14: Table S7. Differentially hypomethylated tiles (n=48) and hypermethylated tiles (n=2031) with more than 20% methylation difference in SO compared to SOA. Each tile contains information about the genome location, overlapping gene, Ensembl ID, gene description and methylation percentage in each sample. Differentially methylated CGIs between SO and SOA (n=107) [file 13148_2019_794_MOESM14_ESM.xlsx]

## Sheet: Hypomethylated 20% SO vs SOA
Additional file 14: Table S7. Differentially hypomethylated tiles (n=48) with more than 20% methylation difference in SO compared to SOA. Each tile contains information about the genome location, overlapping gene, Ensembl ID, gene description and methylation percentage in each sample.
Probe	Chromosome	Start	End	Probe Strand	Difference	Feature	ID	Description	Feature Strand	Type	Orientation	Distance	IFC1	IFC2	IFC3	IFC4	SO1	SO2	SO3	SO4	SO5	SOA1	SOA2	SOA3	SOA4	IV1	IV2	IV3
Chr1:35404217-35414312	1	35404217	35414312	+	21.8034	null					Not found	0	9.09091	21.4286	0	6.66667	0	28.5714	11.3636	18.0556	9.80392	88.8889	57.1429	62.5	61.2613	50	64.7059	44.2308
Chr2:4601177-4605183	2	4601177	4605183	+	24.5257	Frmd4a	ENSMUSG00000026657	FERM domain containing 4A [Source:MGI Symbol;Acc:MGI:1919850]	+	gene	overlapping	0	46.8254	42.1053	48.5294	31.5217	43.5897	34.2857	54.5455	45	29.4118	93.75	93.9024	96.4286	94.1964	89.7436	98.1482	83.6142
Chr2:121080757-121093914	2	121080757	121093914	+	20.385	Tgm5	ENSMUSG00000053675	transglutaminase 5 [Source:MGI Symbol;Acc:MGI:1921426]	-	gene	overlapping	0	72.2222	41.6667	61.3636	50	22.4138	30	57.0175	35.8757	28.75	82.3529	52.1739	81.4815	60.1449	66.6667	65.6566	61.5152
Chr2:157023042-157029001	2	157023042	157029001	+	20.1191	9830001H06Rik	ENSMUSG00000055485	RIKEN cDNA 9830001H06 gene [Source:MGI Symbol;Acc:MGI:2444575]	-	gene	overlapping	0	63.8298	68.421	77.9412	63.8889	62.1622	55.1282	37.8682	30.4348	37.3874	77.7778	76.9231	76	73.4756	82.5397	66.6667	73.6715
Chr2:157029025-157034293	2	157029025	157034293	+	23.2347	9830001H06Rik	ENSMUSG00000055485	RIKEN cDNA 9830001H06 gene [Source:MGI Symbol;Acc:MGI:2444575]	-	gene	overlapping	0	40.1786	25.3968	35.4839	31	14.7059	11.1111	13.098	22.0238	4	56.4103	55	64.4737	47.7018	52.2727	47.1545	39.8746
Chr2:157034478-157039968	2	157034478	157039968	+	22.9508	9830001H06Rik	ENSMUSG00000055485	RIKEN cDNA 9830001H06 gene [Source:MGI Symbol;Acc:MGI:2444575]	-	gene	overlapping	0	34.6939	44	31.4286	36.9565	10.4167	17.6471	6.48402	22.9032	19.9275	71.1382	54	62.5	41.1765	65	40.3846	37.3903
Chr2:157039996-157043122	2	157039996	157043122	+	21.9478	9830001H06Rik	ENSMUSG00000055485	RIKEN cDNA 9830001H06 gene [Source:MGI Symbol;Acc:MGI:2444575]	-	gene	overlapping	0	36.6667	37.037	69.2308	37.8788	14.8148	10.9756	40.6798	19.5341	10.2564	31.5789	80.8824	66.6667	52.4691	54.5045	55.4983	23.8263
Chr2:157043155-157051754	2	157043155	157051754	+	20.4455	9830001H06Rik	ENSMUSG00000055485	RIKEN cDNA 9830001H06 gene [Source:MGI Symbol;Acc:MGI:2444575]	-	gene	overlapping	0	35.8156	46.9697	66.6667	39.7059	19.5652	36.4865	30.2193	21.0145	34.5238	60.5263	64.8148	63.6364	66.5244	65.7986	49.2958	64.2857
Chr2:157051949-157058933	2	157051949	157058933	+	24.2241	9830001H06Rik	ENSMUSG00000055485	RIKEN cDNA 9830001H06 gene [Source:MGI Symbol;Acc:MGI:2444575]	-	gene	overlapping	0	48.3871	53.6585	40	62.5	26.9231	26.7857	33.7963	42.2705	32.3333	87.2807	85.7143	83.9286	59.4803	68.5185	67.3611	64.9419
Chr2:157058982-157066059	2	157058982	157066059	+	24.3341	9830001H06Rik	ENSMUSG00000055485	RIKEN cDNA 9830001H06 gene [Source:MGI Symbol;Acc:MGI:2444575]	-	gene	overlapping	0	67.5676	47.1429	65.5556	57.6923	28.2609	20.3704	26.1139	25.6098	20.5882	74.2857	48.718	47.8261	57.5292	70.8333	61.4428	48.2601
Chr2:162999335-163011668	2	162999335	163011668	+	20.4161	Sgk2	ENSMUSG00000017868	serum/glucocorticoid regulated kinase 2 [Source:MGI Symbol;Acc:MGI:1351318]	+	gene	overlapping	0	56.4103	64.2857	64.9573	42.3077	34.6154	31.1828	43.9055	36.8056	47.2522	82	76.3158	62.5	80.3241	70.9596	74.8918	61.8644
Chr2:166502678-166509924	2	166502678	166509924	+	20.6494	Gm14267	ENSMUSG00000085682	predicted gene 14267 [Source:MGI Symbol;Acc:MGI:3649851]	-	gene	overlapping	0	29	69.2308	33.871	29.1667	39.0625	41.0714	55.7292	20	52.0833	81.3953	87.5	88.8889	81.746	90.5229	88.806	85.101
Chr3:132340200-132358045	3	132340200	132358045	+	23.4161	null					Not found	0	29.3103	47.0588	35.2941	37.037	6.66667	33.3333	30.1802	13.1448	16.3415	69.2308	63.1579	62.963	48.8978	70.3333	56.5041	56.4236
Chr3:132358140-132378646	3	132358140	132378646	+	21.5687	null					Not found	0	50	62.5	40	53.5354	38.0952	45.4545	48.1771	42.4837	43.5897	89.6552	92.3077	95	73.2456	69.1667	91.2698	85.1562
Chr3:132396552-132408880	3	132396552	132408880	+	31.0244	null					Not found	0	63.8889	50	76.9231	51.9355	13.3333	60.8696	43.9153	21.7687	42.3423	97.6191	89.4737	83.3333	94.1176	84.4961	95	86.8421
Chr3:144190998-144196963	3	144190998	144196963	+	21.3082	Lmo4	ENSMUSG00000028266	LIM domain only 4 [Source:MGI Symbol;Acc:MGI:109360]	-	gene	overlapping	0	68.8272	71.4286	58	64.7059	46.6667	50	51.4286	39.951	29.8077	92	81.4815	73.8095	69.1176	79.6875	81.8182	65.1111
Chr4:12240902-12252407	4	12240902	12252407	+	21.4516	null					Not found	0	21.4286	61.1111	35.2941	57.9365	26.6667	20	49.0476	24.2188	30.6818	73.3333	77.7778	65.3846	60.2941	67.7966	72.0588	64.539
Chr4:46042600-46048731	4	46042600	46048731	+	21.6015	Tmod1	ENSMUSG00000028328	tropomodulin 1 [Source:MGI Symbol;Acc:MGI:98775]	+	gene	overlapping	0	42.4242	30.7018	33.3333	31.4394	15.3846	20.8333	43.6275	38.9785	21.1905	84.0909	75	71.4286	67.7984	74.4898	58.4507	59.5238
Chr4:106839707-106843027	4	106839707	106843027	+	22.9061	Gm12746	ENSMUSG00000086940	predicted gene 12746 [Source:MGI Symbol;Acc:MGI:3652135]	-	gene	overlapping	0	56.5217	69.5652	68	44.4444	24.2424	37.931	50	28.0303	49.5238	93.1034	83.3333	42.8571	82.4859	74.6667	85.1351	69.1919
Chr5:35052911-35057155	5	35052911	35057155	+	22.6013	Dok7	ENSMUSG00000044716	docking protein 7 [Source:MGI Symbol;Acc:MGI:3584043]	+	gene	overlapping	0	92	81.8182	43.1034	51.3889	57.1429	29.7101	26.5766	18.1694	17.4242	68.75	57.3529	85.7143	55.1948	45.6897	55.5556	38.5572
Chr5:66090204-66099944	5	66090204	66099944	+	25.4462	Rbm47	ENSMUSG00000070780	RNA binding motif protein 47 [Source:MGI Symbol;Acc:MGI:2384294]	-	gene	overlapping	0	30	35.7143	50	40.9091	57.6923	9.09091	74.0437	27.4648	30.3268	98.2759	100	89.6552	93.75	89.8907	90.3509	95.303
Chr5:66147284-66151498	5	66147284	66151498	+	28.2528	Rbm47	ENSMUSG00000070780	RNA binding motif protein 47 [Source:MGI Symbol;Acc:MGI:2384294]	-	gene	overlapping	0	55.5556	20.9091	27.551	8.88889	25.9259	11.1111	44.5946	12.037	17.9245	96.9697	93.75	100	79.8122	63.3333	55.1471	53.5714
Chr5:75678975-75690440	5	75678975	75690440	+	24.8875	null					Not found	0	32.3529	50	28.2609	40.9524	23.6559	40.625	54.4025	22.9444	12.1891	78.125	92.8571	78.5714	86.5598	87.037	56.1403	77.3632
Chr7:43936599-43943567	7	43936599	43943567	+	24.2351	Klk15	ENSMUSG00000055193	kallikrein related-peptidase 15 [Source:MGI Symbol;Acc:MGI:2447533]	+	gene	overlapping	0	32.7273	26.3158	44.186	34.2857	15	54.7619	43.1086	25	9.61538	89.4737	75	68.75	80.9722	75.5952	84.2262	75.8824
Chr8:55906467-55930708	8	55906467	55930708	+	20.9537	Adam29	ENSMUSG00000046258	a disintegrin and metallopeptidase domain 29 [Source:MGI Symbol;Acc:MGI:2676326]	-	gene	overlapping	0	44.8276	50	27.0833	39.4737	15.7895	29.5455	36.8452	18.7943	31.4394	73.3333	57.8947	72.043	56.4677	70.2899	63.4921	54.1667
Chr8:118375311-118382459	8	118375311	118382459	+	22.1792	Cdh13	ENSMUSG00000031841	cadherin 13 [Source:MGI Symbol;Acc:MGI:99551]	+	gene	overlapping	0	56.25	35.2941	35.8974	55.5556	21.5909	53.4884	64.6318	32.2917	32	88.75	82.6923	95.0617	81.282	88.3333	75.817	84.7737
Chr8:118446329-118454146	8	118446329	118454146	+	20.7653	Cdh13	ENSMUSG00000031841	cadherin 13 [Source:MGI Symbol;Acc:MGI:99551]	+	gene	overlapping	0	74.2857	70.6349	55.0388	58.3333	41.6667	34.0909	72.3005	56.25	22.5	84.6154	83.3333	88.4615	74.2381	79.3011	76.1111	70.3333
Chr9:73132031-73140063	9	73132031	73140063	+	20.0725	null					Not found	0	82.8125	32	29.4118	46.6667	41.4634	22.7273	29.4601	43.633	25.1282	86.8687	50	80.9524	64.9351	64.5833	70.6897	51.4124
Chr10:77079919-77089961	10	77079919	77089961	+	20.0838	Col18a1	ENSMUSG00000001435	collagen, type XVIII, alpha 1 [Source:MGI Symbol;Acc:MGI:88451]	-	gene	overlapping	0	20	42.6471	30.8642	28.5714	7.14286	18.9394	18.4866	18.1818	6.14035	79.0323	44.7368	41.3978	43.6403	33.3333	40	50.3378
Chr10:78515874-78529848	10	78515874	78529848	+	21.0367	5S_rRNA	ENSMUSG00000089533	5S ribosomal RNA [Source:RFAM;Acc:RF00001]	+	gene	overlapping	0	61.5385	60.7143	41.6667	43.4211	33.3333	35.7143	55.0265	49.435	18.6782	86.1111	80.3571	83.3333	63.5021	76.4535	69.4444	74.005
Chr11:88414365-88421932	11	88414365	88421932	+	21.1262	Msi2	ENSMUSG00000069769	Musashi homolog 2 (Drosophila) [Source:MGI Symbol;Acc:MGI:1923876]	-	gene	overlapping	0	70.9524	54.6296	26.3889	51.4286	41.4286	59.0909	52.1097	28.7037	47.9167	100	90	87.5	84.9794	85.0211	87.5	80.3241
Chr11:88537354-88546322	11	88537354	88546322	+	21.3441	Msi2	ENSMUSG00000069769	Musashi homolog 2 (Drosophila) [Source:MGI Symbol;Acc:MGI:1923876]	-	gene	overlapping	0	31.25	50	33.7209	32.6087	4.54545	34.4828	38.5753	30.1282	29.3478	73.5294	56.5217	81.579	66.1539	61.1702	70.155	65.7051
Chr11:88571619-88578252	11	88571619	88578252	+	23.9033	Msi2	ENSMUSG00000069769	Musashi homolog 2 (Drosophila) [Source:MGI Symbol;Acc:MGI:1923876]	-	gene	overlapping	0	46.3636	16.6667	55.5556	49.1453	40	38.0952	58.6022	36.6071	35.6209	96.5517	96	96.5517	90.8228	94.1176	87.2549	83.7662
Chr11:108975116-108983228	11	108975116	108983228	+	21.1701	null					Not found	0	35.5072	33.3333	28.4314	32.0513	15.5172	32.3529	25.3086	21.4286	19.7917	67.6471	76.4706	38.2353	64.4578	80.9259	56.25	59.4378
Chr11:108983280-108992613	11	108983280	108992613	+	20.9861	null					Not found	0	56.6667	56.5789	58.3333	50	56.4103	42.8571	46.4407	42.4802	44.1799	92.8571	83.3333	90	80.8333	91.8182	81.1594	86.1111
Chr11:116001761-116005459	11	116001761	116005459	+	20.7819	Itgb4	ENSMUSG00000020758	integrin beta 4 [Source:MGI Symbol;Acc:MGI:96613]	+	gene	overlapping	0	69.697	75.7143	66.0377	68.5185	47.8723	50	84.8039	50	39.1473	80.3571	98.4848	80	94.4444	100	95.9459	88.1482
Chr13:43778559-43785200	13	43778559	43785200	+	22.2265	Cd83	ENSMUSG00000015396	CD83 antigen [Source:MGI Symbol;Acc:MGI:1328316]	+	gene	overlapping	0	54.6667	73.6842	48.3871	44.7368	36	27.7778	47.9167	53.2552	34.3785	83.3333	100	81.25	79.798	76.8333	60.101	67.3529
Chr13:92521847-92530752	13	92521847	92530752	+	21.4463	Zfyve16	ENSMUSG00000021706	zinc finger, FYVE domain containing 16 [Source:MGI Symbol;Acc:MGI:2145181]	-	gene	overlapping	0	57.1429	92.3077	38.2353	80	15.9091	42.1053	46.5753	43.1034	50	100	85.7143	100	47.0149	46.5116	51.25	57.6923
Chr14:49223171-49236709	14	49223171	49236709	+	26.9831	1700011H14Rik	ENSMUSG00000021850	RIKEN cDNA 1700011H14 gene [Source:MGI Symbol;Acc:MGI:1914332]	-	gene	overlapping	0	23.8739	10	29.2683	18.4685	10	15.9091	21.2698	13.6986	6.09756	52.1739	70	91.3043	66.2602	66.3333	73.1061	48.7302
Chr15:40655524-40665556	15	40655524	40665556	+	20.1581	Zfpm2	ENSMUSG00000022306	zinc finger protein, multitype 2 [Source:MGI Symbol;Acc:MGI:1334444]	+	gene	overlapping	0	12.7907	5	4.25532	8.57143	0	0	23.6111	12.2449	8.95522	59.375	65.2174	68.421	44.2529	41.3793	51.0638	30.5907
Chr15:54690559-54705305	15	54690559	54705305	+	23.5187	null					Not found	0	66.0714	80.6452	68.5185	52.6042	35	44.7368	47.449	44.3503	48.6395	80	80	88.8889	84.8444	67.7419	96.875	78.6164
Chr15:58705607-58717980	15	58705607	58717980	+	20.0562	null					Not found	0	10.9848	11.5385	12.8205	15.2778	4.6875	11.7021	12.5448	13.3721	4.31034	61.5385	45.5882	50	41.5638	57.1429	52.3333	44.375
Chr15:58718001-58730148	15	58718001	58730148	+	28.8655	null					Not found	0	19.5652	20	28.2051	18.2927	16	11.5385	26.4179	13.0682	7.5	81.25	73.1884	81.25	62.4314	69.4444	70.0521	71.3636
Chr15:97734461-97739736	15	97734461	97739736	+	23.2965	null					Not found	0	73.5294	81.8182	47.3684	38.8889	33.3333	16.6667	59.596	33	50	66.6667	71.4286	88.8889	85.9756	82.6087	75	67.8571
Chr16:14678561-14687481	16	14678561	14687481	+	22.9908	null					Not found	0	33.3333	54.5455	77.7778	73.3333	28.5714	14.2857	18.1818	30.2632	10.7143	45	55.5556	88.8889	56.4103	55	16.6667	17.7083
Chr18:56150433-56163085	18	56150433	56163085	+	20.0413	null					Not found	0	66.6667	65	63.4615	44.4444	31.8182	35	30.5637	44.3452	47.6667	84.2857	72.5	75	67.0886	71.2418	63	47.8395
ChrX:11412537-11422834	X	11412537	11422834	+	20.0617	null					Not found	0	17.5676	29.6296	36.5854	23.9316	32.5397	25	58.9041	23.3333	25.8333	86.5385	75	86.9565	76.3605	81.1475	74.5763	69.0058
ChrX:73880700-73891270	X	73880700	73891270	+	20.8582	L1cam	ENSMUSG00000031391	L1 cell adhesion molecule [Source:MGI Symbol;Acc:MGI:96721]	-	gene	overlapping	0	92.8571	90	59.4595	65.625	42.1875	46.1538	46.0227	44.7304	36.3095	80.4348	68.6869	83.3333	62.4429	70.5479	58.9744	65.473

## Sheet: Hypermethylated 20% SO vs SOA
Additional file 14: Table S7. Differentially hypermethylated tiles (n=2031) with more than 20% methylation difference in SO compared to SOA. Each tile contains information about the genome location, overlapping gene, Ensembl ID, gene description and methylation percentage in each sample.
Probe	Chromosome	Start	End	Probe Strand	Difference	Feature	ID	Description	Feature Strand	Type	Orientation	Distance	IFC1	IFC2	IFC3	IFC4	SO1	SO2	SO3	SO4	SO5	SOA1	SOA2	SOA3	SOA4	IV1	IV2	IV3
Chr1:10039817-10046475	1	10039817	10046475	+	26.2499	Cspp1	ENSMUSG00000056763	centrosome and spindle pole associated protein 1 [Source:MGI Symbol;Acc:MGI:2681832]	+	gene	overlapping	0	48.3871	42.8571	50	76	35.8974	100	95.1613	62.6812	100	40	65	52.9412	52.0513	60.1307	75	75.7143
Chr1:10836644-10864039	1	10836644	10864039	+	20.7869	null					Not found	0	55.8824	44.4444	58.6207	62.6263	60.4167	69.0476	47.459	54.7826	51.0802	27.1429	38.8889	32.2581	44.7917	51.7619	51.3682	44.7712
Chr1:19234101-19237898	1	19234101	19237898	+	20.042	Tfap2b	ENSMUSG00000025927	transcription factor AP-2 beta [Source:MGI Symbol;Acc:MGI:104672]	+	gene	overlapping	0	33.75	25.5319	40.7895	31.5104	68.75	29.0323	28.9683	62.2222	50.7692	53.8462	5.26316	22.2222	30.2941	29.4271	23.5294	34.2857
Chr1:21062091-21070190	1	21062091	21070190	+	22.5654	Tram2	ENSMUSG00000041779	translocating chain-associating membrane protein 2 [Source:MGI Symbol;Acc:MGI:1924817]	-	gene	overlapping	0	93.617	76	86.1111	87.037	95.6522	84	80	86.2939	78	60.8108	78.5714	61.1111	48.4018	61.4035	66.6667	62.5604
Chr1:21070198-21077472	1	21070198	21077472	+	23.109	Tram2	ENSMUSG00000041779	translocating chain-associating membrane protein 2 [Source:MGI Symbol;Acc:MGI:1924817]	-	gene	overlapping	0	40.4762	52.5	25.641	17.9487	62.069	20	38.7546	35.4545	57.3333	9.09091	19.5122	33.9286	15.9216	30.0966	17.9688	19.7778
Chr1:28697466-28726636	1	28697466	28726636	+	20.6424	null					Not found	0	33.3333	41.1765	27.5	31.0345	57.1429	69.4444	40.9836	54.845	44.5946	28.2609	42.8571	33.3333	26.5873	38.6275	20.4861	29.697
Chr1:28726709-28752848	1	28726709	28752848	+	27.2787	null					Not found	0	56.6667	50	40.3226	47.8261	81.25	66.6667	75.3495	52.3551	78.4722	55	50	39.2857	29.8742	37.3333	43.8776	30.4688
Chr1:28889841-28907399	1	28889841	28907399	+	25.4061	null					Not found	0	39.4231	64.2857	15.7895	35.7143	54.5455	55.8824	36.4583	50	46.6667	33.3333	33.3333	9.09091	17.4603	27.7778	28.8462	59.6154
Chr1:30950077-30962408	1	30950077	30962408	+	25.7024	null					Not found	0	41.9355	5.76923	41.0714	24	50	38.4615	41.1565	28.75	30.4878	16.6667	16	3.7037	11.9048	22.2222	20.8333	16.195
Chr1:34732145-34740139	1	34732145	34740139	+	38.6007	Arhgef4	ENSMUSG00000037509	Rho guanine nucleotide exchange factor (GEF) 4 [Source:MGI Symbol;Acc:MGI:2442507]	+	gene	overlapping	0	51.4286	46.4286	69.2308	86.3636	66.6667	80.9524	51.773	54.8333	70.0855	10.5263	26.3158	37.037	31.1667	31.6327	34.6847	22.3404
Chr1:34768698-34781136	1	34768698	34781136	+	22.7246	Arhgef4	ENSMUSG00000037509	Rho guanine nucleotide exchange factor (GEF) 4 [Source:MGI Symbol;Acc:MGI:2442507]	+	gene	overlapping	0	87.5	82.8125	81.0345	79.7619	68.5714	72.2222	75.4579	76.4286	80.4964	56.6667	50	52.4691	48.5069	49.5614	50.1157	53.1073
Chr1:38865404-38873092	1	38865404	38873092	+	20.8816	Chst10	ENSMUSG00000026080	carbohydrate sulfotransferase 10 [Source:MGI Symbol;Acc:MGI:2138283]	-	gene	overlapping	0	67.1053	80.4348	64.2857	58.3333	81.0345	74.0741	47.4123	63.7097	61.2676	45.4545	65.9091	26.6667	40.4418	72.4868	66.1905	60.307
Chr1:39495607-39503829	1	39495607	39503829	+	22.0686	null					Not found	0	60.5263	58.5714	62.9032	42.5926	71.4286	82.5	63.0081	77.2222	66.5123	40.1961	56.5217	55.5556	47.9891	57.2581	40.2381	52.3504
Chr1:41486294-41503571	1	41486294	41503571	+	25.1446	null					Not found	0	23.3333	23.0769	17.1875	11.1111	30.9524	56.5217	27.6882	50.3876	51.3158	13.8889	18.75	7.14286	33.1325	39.5238	24.5935	20.4082
Chr1:42698487-42702013	1	42698487	42702013	+	28.3927	Gm20646	ENSMUSG00000093436	predicted gene 20646 [Source:MGI Symbol;Acc:MGI:5313093]	+	gene	overlapping	0	57.3529	NaN	10.8696	31.25	38.4615	40	45.6667	30	22.9167	5.88235	11.9048	5.55556	4.72222	6.25	10	4.02299
Chr1:44925436-44951438	1	44925436	44951438	+	25.3568	null					Not found	0	67.8571	76	44.1176	41.9192	96.1539	50	57.3276	49.6667	58.5586	33.3333	52.6316	25.8621	36.1111	32.044	24.5	30.9091
Chr1:44960468-44975817	1	44960468	44975817	+	21.4791	null					Not found	0	35.7143	62.5	27.2727	25	10	84.6154	42.4242	58	40.9091	21.4286	33.3333	0	48.0808	47.7273	60	55.3205
Chr1:47717301-47732076	1	47717301	47732076	+	26.0061	null					Not found	0	31.6667	44.4444	45.098	32	57.1429	33.3333	13.8889	41.9444	36.8056	18.1818	14.2857	0	10	34.4828	30.5556	37.3016
Chr1:52130870-52136592	1	52130870	52136592	+	27.0036	Stat1	ENSMUSG00000026104	signal transducer and activator of transcription 1 [Source:MGI Symbol;Acc:MGI:103063]	+	gene	overlapping	0	65.7143	75	90.1961	61.9048	90.9091	88.8889	74.1026	68.1287	56.3725	88.2353	38.2353	27.2727	40.9639	37.4269	40.1786	33.3333
Chr1:53755679-53773239	1	53755679	53773239	+	24.456	Stk17b	ENSMUSG00000026094	serine/threonine kinase 17b (apoptosis-inducing) [Source:MGI Symbol;Acc:MGI:2138162]	-	gene	overlapping	0	93.5484	86	82.7586	100	95	80.5556	86.0109	88.4615	92.2222	50	85.1852	54.8387	65.9524	59.8039	58.7719	51.8519
Chr1:53919394-53929007	1	53919394	53929007	+	20.1175	Hecw2	ENSMUSG00000042807	HECT, C2 and WW domain containing E3 ubiquitin protein ligase 2 [Source:MGI Symbol;Acc:MGI:2685817]	-	gene	overlapping	0	48.6842	21.0526	40.4255	51.7241	59.5238	54.4118	44.1188	62.6126	65.2047	35	37.1795	40.5405	35.5072	50	27.027	27.3632
Chr1:53955536-53971927	1	53955536	53971927	+	25.2412	Hecw2	ENSMUSG00000042807	HECT, C2 and WW domain containing E3 ubiquitin protein ligase 2 [Source:MGI Symbol;Acc:MGI:2685817]	-	gene	overlapping	0	42.1053	45.4545	19.0476	43.8272	63.6364	47.3684	25.4065	24.3902	38.6667	10.5263	23.5294	13.0435	11.5104	36.3636	12.5	26.7857
Chr1:54557968-54569028	1	54557968	54569028	+	32.7455	null					Not found	0	54.8387	56.6667	60	34.2105	42.8571	41.9355	47.0312	56.0345	62.6984	9.67742	21.4286	20	18.3575	28.4483	18.3036	31.0811
Chr1:58804938-58814742	1	58804938	58814742	+	25.0335	Casp8	ENSMUSG00000026029	caspase 8 [Source:MGI Symbol;Acc:MGI:1261423]	+	gene	overlapping	0	15.625	23.0769	41.6667	27.5	52.9412	71.4286	29.5238	21.7391	15.3846	38.2353	8.33333	0	6.11111	40	20	33.3333
Chr1:62034044-62050240	1	62034044	62050240	+	20.4473	Pard3b	ENSMUSG00000052062	par-3 partitioning defective 3 homolog B (C. elegans) [Source:MGI Symbol;Acc:MGI:1919301]	+	gene	overlapping	0	75.4545	78.5714	85.4167	76	78.125	75.7576	73.5714	84.2857	76.8992	64.1026	53.5714	62.1212	49.3266	50.5128	48.538	62.2708
Chr1:62177743-62194507	1	62177743	62194507	+	23.7658	Pard3b	ENSMUSG00000052062	par-3 partitioning defective 3 homolog B (C. elegans) [Source:MGI Symbol;Acc:MGI:1919301]	+	gene	overlapping	0	38.3333	19.4444	48.8636	28.8462	50	38	27.8807	39.2473	30.5031	10.8108	12.8571	14.2857	15.4882	27.2059	12.2881	7.14286
Chr1:62407739-62418108	1	62407739	62418108	+	32.719	Pard3b	ENSMUSG00000052062	par-3 partitioning defective 3 homolog B (C. elegans) [Source:MGI Symbol;Acc:MGI:1919301]	+	gene	overlapping	0	71.4286	71.1539	51.7094	43.1034	47.1014	72.5	55.4924	62.3984	68.75	22.7273	17.1429	43.4783	30.7692	42.6136	22.5989	39.5833
Chr1:62418114-62429870	1	62418114	62429870	+	32.8469	Pard3b	ENSMUSG00000052062	par-3 partitioning defective 3 homolog B (C. elegans) [Source:MGI Symbol;Acc:MGI:1919301]	+	gene	overlapping	0	40.8333	72.2222	49.537	48.9899	64	54.1667	42.9167	54.6505	61.2022	22.807	12.5	26	28.8542	26.7241	31.8966	20.9459
Chr1:62443226-62459627	1	62443226	62459627	+	27.7969	Pard3b	ENSMUSG00000052062	par-3 partitioning defective 3 homolog B (C. elegans) [Source:MGI Symbol;Acc:MGI:1919301]	+	gene	overlapping	0	40	50	40.2778	43.0233	57.3529	65.7895	33.7553	38.2812	41.7829	25.9259	17.3333	16	19.1228	32.0238	18.7097	22.9167
Chr1:62509219-62524723	1	62509219	62524723	+	27.0292	Pard3b	ENSMUSG00000052062	par-3 partitioning defective 3 homolog B (C. elegans) [Source:MGI Symbol;Acc:MGI:1919301]	+	gene	overlapping	0	74.4186	70.202	64.4144	72.4138	72.7273	76	59	74.1026	66.2879	43.3333	39.2857	51.4286	36.3296	42.2222	42.8889	48.5876
Chr1:62716380-62723262	1	62716380	62723262	+	22.5857	Nrp2	ENSMUSG00000025969	neuropilin 2 [Source:MGI Symbol;Acc:MGI:1100492]	+	gene	overlapping	0	32.2695	25	28.8889	19.4444	30.7692	30.6452	16.4815	36.5741	28.7234	0	4.7619	10	9.45017	18.9542	8.73016	8.87446
Chr1:62756895-62765347	1	62756895	62765347	+	21.2785	Nrp2	ENSMUSG00000025969	neuropilin 2 [Source:MGI Symbol;Acc:MGI:1100492]	+	gene	overlapping	0	44.6808	54.7619	52.1739	65	39.5062	38.7097	43.5185	48.8372	35.6061	10	34	18.9655	16.8627	31.0976	18.8333	10.5485
Chr1:62765396-62771805	1	62765396	62771805	+	23.121	Nrp2	ENSMUSG00000025969	neuropilin 2 [Source:MGI Symbol;Acc:MGI:1100492]	+	gene	overlapping	0	57.8947	75	51.4286	19.3548	29.5455	65	21.7105	36.5385	40.0362	14.2857	25.8065	10	11.6883	22.7513	9.80392	13.5057
Chr1:63273909-63288313	1	63273909	63288313	+	22.8122	Zdbf2	ENSMUSG00000027520	zinc finger, DBF-type containing 2 [Source:MGI Symbol;Acc:MGI:1921134]	+	gene	overlapping	0	71.1539	52.3809	62.5	58.3333	63.1579	68.421	44.6154	69.1489	60	19.5652	35.7143	36.1111	61.6352	54.1667	32.6087	34.3972
Chr1:69500650-69514033	1	69500650	69514033	+	25.5003	null					Not found	0	33.3333	28.5714	38.2353	60.1351	42.1053	58.3333	40.7946	34.1808	38	7.40741	19.4444	20	21.8779	18.1633	33.0882	20.0758
Chr1:69514044-69527846	1	69514044	69527846	+	22.4192	null					Not found	0	66.2162	61.1111	71.4286	66.6667	72.2222	59.7222	73.01	82.7044	74.5833	67.3077	28	55.5556	49.2537	59.8485	54.3981	50.8064
Chr1:69611063-69626965	1	69611063	69626965	+	21.9589	Ikzf2	ENSMUSG00000025997	IKAROS family zinc finger 2 [Source:MGI Symbol;Acc:MGI:1342541]	-	gene	overlapping	0	69.3333	67.5676	63.8889	67.8571	95.4545	84.375	66.4384	67.8571	67.8571	61.9048	68.1818	38.8889	48.7745	48.3696	38.5417	34.1808
Chr1:69641930-69652191	1	69641930	69652191	+	26.4543	Ikzf2	ENSMUSG00000025997	IKAROS family zinc finger 2 [Source:MGI Symbol;Acc:MGI:1342541]	-	gene	overlapping	0	74.0741	58.3333	70.8333	68.75	70	78.5714	66.6667	76.9231	79.0323	55	52.9412	52	31.1966	50	44.5455	39.7436
Chr1:75333505-75342471	1	75333505	75342471	+	29.5472	null					Not found	0	71.1539	82.6923	66.6667	52.1739	55.5556	71.6667	56.2879	65.404	62.0833	18.3761	69.3548	14.0625	28.8158	22.3744	39.071	26.8125
Chr1:76444415-76456860	1	76444415	76456860	+	25.9789	null					Not found	0	22.8571	37.8788	25	16.25	60	68.8889	30.0439	57.9657	44.3182	39.0625	20	12.963	33.0321	42.9487	31.3726	35.1449
Chr1:78321008-78330849	1	78321008	78330849	+	45.5856	Sgpp2	ENSMUSG00000032908	sphingosine-1-phosphate phosphotase 2 [Source:MGI Symbol;Acc:MGI:3589109]	+	gene	overlapping	0	90.3226	96.4286	81.4286	58.8542	91.1765	86.6667	69.5556	60.1266	57.6667	36.2319	17.3913	40.7407	15.4472	38.4259	32.4219	21.6667
Chr1:78330989-78340722	1	78330989	78340722	+	32.9618	Sgpp2	ENSMUSG00000032908	sphingosine-1-phosphate phosphotase 2 [Source:MGI Symbol;Acc:MGI:3589109]	+	gene	overlapping	0	90	75.2381	89.2857	73.1183	82.1429	77.2727	57.7114	58.6667	62.7193	53.75	38.0952	21.7391	25.3788	32.7143	32.1285	23.0594
Chr1:78340739-78351606	1	78340739	78351606	+	25.334	Sgpp2	ENSMUSG00000032908	sphingosine-1-phosphate phosphotase 2 [Source:MGI Symbol;Acc:MGI:3589109]	+	gene	overlapping	0	96.9697	100	88.5714	88.4615	90	85	76.776	59.8214	81.8452	68.9189	61.5385	48.3871	34.5736	51.2931	40.5702	49.2
Chr1:78351636-78363838	1	78351636	78363838	+	29.8287	Sgpp2	ENSMUSG00000032908	sphingosine-1-phosphate phosphotase 2 [Source:MGI Symbol;Acc:MGI:3589109]	+	gene	overlapping	0	83.8384	85.4167	87.5	72.3809	78.2609	91.1765	88.4921	69.403	86.3636	55.7692	63.3333	41.6667	50.873	41.2935	51.3393	59.6491
Chr1:78382922-78392773	1	78382922	78392773	+	20.3804	Sgpp2	ENSMUSG00000032908	sphingosine-1-phosphate phosphotase 2 [Source:MGI Symbol;Acc:MGI:3589109]	+	gene	overlapping	0	80.3279	77.7778	87.5	60.3448	80.6452	67.5676	76.2222	73.516	77.305	59.0909	73.2143	37.7451	48.633	44.0789	53.3755	35.6151
Chr1:78392848-78402417	1	78392848	78402417	+	29.9871	Sgpp2	ENSMUSG00000032908	sphingosine-1-phosphate phosphotase 2 [Source:MGI Symbol;Acc:MGI:3589109]	+	gene	overlapping	0	94.5946	89.1892	80	78.9474	85.7143	89.2857	76.7677	71.5686	82.8125	50	50	60.5263	44.4444	53.6111	54.0541	50
Chr1:78402631-78412444	1	78402631	78412444	+	22.6138	Sgpp2	ENSMUSG00000032908	sphingosine-1-phosphate phosphotase 2 [Source:MGI Symbol;Acc:MGI:3589109]	+	gene	overlapping	0	87.037	73.913	85.5263	87.5	96	86.9565	80.8943	73.7619	77.9661	76.7857	58.3333	47.2222	59.6667	65	58.046	48.4444
Chr1:86304054-86310704	1	86304054	86310704	+	20.3089	B3gnt7	ENSMUSG00000079445	UDP-GlcNAc:betaGal beta-1,3-N-acetylglucosaminyltransferase 7 [Source:MGI Symbol;Acc:MGI:2384394]	+	gene	overlapping	0	83.8983	87.0968	95.2381	88.8889	83.0882	97.5	78.169	80.8943	80.7692	73.5294	60.7143	53.6585	67.1986	72.0339	80.8511	82.6705
Chr1:86310718-86317904	1	86310718	86317904	+	34.611	null					Not found	0	81.6326	75.8621	92.1053	68.5714	87.1429	90.625	80.2817	77.8409	93.5185	59.6774	54.5455	34.1667	56.6936	71.6895	64.1509	70.0717
Chr1:88471166-88480176	1	88471166	88480176	+	24.7788	null					Not found	0	40.2778	66.6667	56.25	19.4444	62.8571	70	58.5821	65.7609	58.0357	43.1818	52.5	25.2381	32.1534	63.4868	20.3333	51.5152
Chr1:91413413-91418592	1	91413413	91418592	+	21.663	Hes6	ENSMUSG00000067071	hairy and enhancer of split 6 (Drosophila) [Source:MGI Symbol;Acc:MGI:1859852]	-	gene	overlapping	0	40	37.037	25.4902	51.6667	43.1034	38.0952	42.0343	30.6061	60	16.6667	30	16.6667	21.0859	14.9718	21.8954	11.1559
Chr1:91425944-91433396	1	91425944	91433396	+	42.3935	Per2	ENSMUSG00000055866	period homolog 2 (Drosophila) [Source:MGI Symbol;Acc:MGI:1195265]	-	gene	overlapping	0	40.3101	52.8571	43.3333	62.5926	60.5072	72.0588	54.3529	70.2778	51.99	21.1538	25.8065	9.09091	21.7241	36.6162	27.0447	33.0846
Chr1:91433406-91440567	1	91433406	91440567	+	28.2448	Per2	ENSMUSG00000055866	period homolog 2 (Drosophila) [Source:MGI Symbol;Acc:MGI:1195265]	-	gene	overlapping	0	36.2963	51.7857	69.5652	64.5833	48.0769	48.4375	47.8604	42.9293	37.8205	13.0435	16.6667	27.2727	10.1375	18.018	1.21951	21.8391
Chr1:91448267-91454152	1	91448267	91454152	+	28.3437	Per2	ENSMUSG00000055866	period homolog 2 (Drosophila) [Source:MGI Symbol;Acc:MGI:1195265]	-	gene	overlapping	0	35.2941	20.2381	34.1463	40.3846	66.6667	29.7297	27.6852	30.597	20.1613	3.44828	6.66667	5.88235	10.5	12.9167	10.1744	10.5392
Chr1:93104646-93110609	1	93104646	93110609	+	23.0072	null					Not found	0	23.0769	33.3333	25	12.5	55.5556	71.4286	28.7037	46.1538	25	20	61.1111	0	8.33333	32.6087	23.3333	9.09091
Chr1:94433690-94461893	1	94433690	94461893	+	21.2456	null					Not found	0	81.25	65	74.1936	87.037	92.8571	84	73.2704	77.5	73.4375	52.1739	80.4348	50	53.2609	71.6667	59.2045	62.766
Chr1:94462081-94475424	1	94462081	94475424	+	32.4446	null					Not found	0	67.3077	47.0588	70.8333	53.5088	70.5882	58.3333	45.7627	54.7101	45.5882	27.2727	18.1818	22.2222	22.5309	31.3954	12.5926	32.9457
Chr1:94482151-94504019	1	94482151	94504019	+	22.5488	null					Not found	0	69.697	54.3478	69.3548	62.1622	70.5882	65.2174	64.4977	53.1008	62.6437	51.7241	41.6667	37.037	32.215	34.3567	38.5659	36.1582
Chr1:97828273-97840891	1	97828273	97840891	+	38.9755	Pam	ENSMUSG00000026335	peptidylglycine alpha-amidating monooxygenase [Source:MGI Symbol;Acc:MGI:97475]	-	gene	overlapping	0	85.8696	90	73.8636	86.1111	68.75	60.5263	69.8413	60.4839	84.4444	19.3548	45	36.9565	18.0233	30.6548	27.7778	21.4744
Chr1:97853511-97865106	1	97853511	97865106	+	20.9282	Pam	ENSMUSG00000026335	peptidylglycine alpha-amidating monooxygenase [Source:MGI Symbol;Acc:MGI:97475]	-	gene	overlapping	0	36.5741	34.8485	30.9524	34.2857	40	50	24.5098	32.4468	35.8333	17.3077	23.3333	15.3846	6.49351	21.5054	11.0329	8.88889
Chr1:97877917-97889963	1	97877917	97889963	+	28.8057	Pam	ENSMUSG00000026335	peptidylglycine alpha-amidating monooxygenase [Source:MGI Symbol;Acc:MGI:97475]	-	gene	overlapping	0	45.2381	59.0909	34.375	48.4375	45.3125	43.5897	20.5128	49.6732	31.5789	0	5.88235	21.4286	10	18.7135	7.52688	10.9091
Chr1:97912741-97924317	1	97912741	97924317	+	27.6131	Pam	ENSMUSG00000026335	peptidylglycine alpha-amidating monooxygenase [Source:MGI Symbol;Acc:MGI:97475]	-	gene	overlapping	0	61.5079	65.2941	62.931	62.3016	29.6875	35.7143	36.3904	48.9362	55.9896	10.8696	13.5484	16.6667	13.8371	12.4038	8.90295	7.60649
Chr1:97934541-97948277	1	97934541	97948277	+	29.0597	Pam	ENSMUSG00000026335	peptidylglycine alpha-amidating monooxygenase [Source:MGI Symbol;Acc:MGI:97475]	-	gene	overlapping	0	60.6481	52.3809	35.4839	80.9524	39.2857	50	38.1694	45.339	39.4928	18.1818	14.7059	10	10.7031	29.0411	5.82192	10.4762
Chr1:97948424-97959718	1	97948424	97959718	+	27.0858	Pam	ENSMUSG00000026335	peptidylglycine alpha-amidating monooxygenase [Source:MGI Symbol;Acc:MGI:97475]	-	gene	overlapping	0	29.6875	50	55.3571	28	50	40	22.6852	35.9848	31.6667	4.7619	18.1818	7.5	5.48246	15.9864	12.2951	6.73077
Chr1:97959773-97971200	1	97959773	97971200	+	44.9025	Pam	ENSMUSG00000026335	peptidylglycine alpha-amidating monooxygenase [Source:MGI Symbol;Acc:MGI:97475]	-	gene	overlapping	0	70	66.6667	67.2414	56.9892	70.6897	61.1111	41.2551	68.5556	49.6732	7.40741	5.88235	23.2558	16.8721	24.697	6.21469	19.2982
Chr1:97971278-97977084	1	97971278	97977084	+	20.8736	Pam	ENSMUSG00000026335	peptidylglycine alpha-amidating monooxygenase [Source:MGI Symbol;Acc:MGI:97475]	-	gene	overlapping	0	28.0702	14.2857	39.7059	32	19.4444	31.8182	15.7658	24.1667	37.9433	0	8.57143	4.5045	6.7402	4.97512	7	7.62712
Chr1:102409324-102440786	1	102409324	102440786	+	22.1458	SNORA17	ENSMUSG00000088510	Small nucleolar RNA SNORA17 [Source:RFAM;Acc:RF00560]	-	gene	overlapping	0	51.4286	36.3636	42.8571	42.1875	23.1884	52.9412	36.7188	40.625	35.4167	20	0	16.6667	25.8621	34.5238	23.6111	26.5873
Chr1:103178581-103186776	1	103178581	103186776	+	20.3528	null					Not found	0	53.125	67.8571	75	53.8462	80	80	76.1261	72.3404	60.5263	50	82.3529	21.0526	60.3774	75.5814	41.1765	71.4286
Chr1:103558024-103581623	1	103558024	103581623	+	21.4974	null					Not found	0	25	12	20	13.8889	31.25	71.875	23.3025	28.6667	24.031	26	0	15.3846	15.9259	30.1667	19.5833	15.4762
Chr1:103927236-103958485	1	103927236	103958485	+	21.3154	null					Not found	0	42.3077	41.1765	42.3077	39.2857	60	57.1429	36.1111	35.9259	26.5432	25.9259	21.0526	18.1159	22.2222	46.4986	33.3333	26.7442
Chr1:104388874-104405089	1	104388874	104405089	+	23.7171	null					Not found	0	69.2982	51.3158	50	32.7586	64.7059	57.8125	53.1875	68.5535	61.218	40	36.7647	30	42.7489	60.3175	51.1628	37.0892
Chr1:104624882-104649738	1	104624882	104649738	+	24.6128	null					Not found	0	62.5	75	68.5897	50	65.3846	73.3333	47.4242	70.6522	68.4028	33.3333	42.8571	41.0714	44.4444	43.0556	28.0488	41.8367
Chr1:117128528-117158881	1	117128528	117158881	+	25.203	null					Not found	0	23.6842	20	30.2083	37.5	51.5152	35.7143	30.7843	25.5914	28.4314	7.40741	10.7143	8.69565	10	31.1404	25.8333	24.2424
Chr1:117194655-117212485	1	117194655	117212485	+	20.7495	null					Not found	0	31.25	42.8571	32	2.38095	16.6667	42.8571	24.2857	26.3889	45	0	10	17.6471	13.5135	49.1453	15.2174	17.8295
Chr1:118413580-118422896	1	118413580	118422896	+	31.0601	Clasp1	ENSMUSG00000064302	CLIP associating protein 1 [Source:MGI Symbol;Acc:MGI:1923957]	+	gene	overlapping	0	55.2381	75.9259	73.4043	56.25	71.4286	56	64.2094	58.983	87.415	35.3535	39.1892	32.6923	38.9535	47.5	31.71	43.3544
Chr1:130716964-130719042	1	130716964	130719042	+	34.6223	Pfkfb2	ENSMUSG00000026409	ption=6-phosphofructo-2-kinase/fructose-2,6-biphosphatase2 [Source:MGI Symbol;Acc:MGI:107815]	-	gene	overlapping	0	79.4872	NaN	59.7222	25.6757	58.5366	65	50.7463	76.8116	84.0774	9.09091	75	7.14286	38.4146	44.7368	28.8889	37.1308
Chr1:132648118-132654805	1	132648118	132654805	+	35.9965	Nfasc	ENSMUSG00000026442	neurofascin [Source:MGI Symbol;Acc:MGI:104753]	-	gene	overlapping	0	56.4815	51.3514	61.4286	47.8261	54.1667	58.8235	65.6504	47.5	65.873	28.6822	11.7647	19.5652	29.6128	42.4731	31.982	41.0173
Chr1:132674546-132681047	1	132674546	132681047	+	32.2349	Nfasc	ENSMUSG00000026442	neurofascin [Source:MGI Symbol;Acc:MGI:104753]	-	gene	overlapping	0	63.8889	78.125	71.5686	53.8462	63.2353	41.6667	68.9922	52.7778	66.9811	20	38.8889	27.1605	19.9333	22.8395	20.3558	26.5823
Chr1:133046090-133048286	1	133046090	133048286	+	27.1979	Pik3c2b	ENSMUSG00000026447	phosphoinositide-3-kinase, class 2, beta polypeptide [Source:MGI Symbol;Acc:MGI:2685045]	+	gene	overlapping	0	80	68.3333	46.875	12.5	91.8919	94.7368	50.8333	78.2738	55.7823	28.5714	84.2105	21.4286	54.2125	54.6296	58.7302	45.8333
Chr1:133678272-133687413	1	133678272	133687413	+	37.2706	Lax1	ENSMUSG00000051998	lymphocyte transmembrane adaptor 1 [Source:MGI Symbol;Acc:MGI:2443362]	-	gene	overlapping	0	90.625	83.3333	76.8293	72.5	66.6667	78.2051	75.8333	62.8205	80.9524	23.4375	30.7692	38.0952	50.198	49.7653	36.0697	35.929
Chr1:133687487-133695902	1	133687487	133695902	+	27.1025	Lax1	ENSMUSG00000051998	lymphocyte transmembrane adaptor 1 [Source:MGI Symbol;Acc:MGI:2443362]	-	gene	overlapping	0	75	68.9655	77.027	72.5806	52.5	72.2222	47.9885	67.6471	60.3333	34.7826	36.8421	30	30.518	27.7778	26.9406	30.6154
Chr1:137263610-137275203	1	137263610	137275203	+	20.6347	null					Not found	0	54.3478	52.6316	55.5556	38.2353	38.8889	95	46.3415	51.8519	47.2973	33.3333	39.5833	23.5294	44.5185	51.282	33.5366	32.8571
Chr1:138256321-138275728	1	138256321	138275728	+	23.7307	Atp6v1g3	ENSMUSG00000026394	ATPase, H+ transporting, lysosomal V1 subunit G3 [Source:MGI Symbol;Acc:MGI:2450548]	+	gene	overlapping	0	30.8824	45	31.8182	29.1667	43.5484	30	22.3118	38.1818	31.6993	22.7273	5.26316	4.7619	4.91803	22.9508	5.10204	8.65385
Chr1:151986277-151993691	1	151986277	151993691	+	20.0661	1700025G04Rik	ENSMUSG00000032666	RIKEN cDNA 1700025G04 gene [Source:MGI Symbol;Acc:MGI:1916649]	-	gene	overlapping	0	78.9474	88.6364	73.718	75	81.25	96.1539	91.5493	89.1667	90.5405	58.5366	78.5714	70.9677	70.5882	72.1847	71.1443	80.9859
Chr1:152010705-152020478	1	152010705	152020478	+	22.6356	1700025G04Rik	ENSMUSG00000032666	RIKEN cDNA 1700025G04 gene [Source:MGI Symbol;Acc:MGI:1916649]	-	gene	overlapping	0	40.4762	50	44.6237	25	34.7826	49.5935	26.9928	31.25	30.3922	10.3175	25	5.88235	6.66667	10.1562	7.01754	20.2614
Chr1:152038838-152046127	1	152038838	152046127	+	47.9888	1700025G04Rik	ENSMUSG00000032666	RIKEN cDNA 1700025G04 gene [Source:MGI Symbol;Acc:MGI:1916649]	-	gene	overlapping	0	42.5926	55.8824	80.9524	59.8291	80.7692	66.6667	47.7652	58.4541	68.8333	18.75	25.2688	13.7931	8.22368	37.3632	12.9762	10.9848
Chr1:152046169-152052832	1	152046169	152052832	+	44.4078	1700025G04Rik	ENSMUSG00000032666	RIKEN cDNA 1700025G04 gene [Source:MGI Symbol;Acc:MGI:1916649]	-	gene	overlapping	0	51.625	40.9091	61.8644	86.4865	47.3684	60.4167	46.1538	52.5862	57.2917	2.77778	13.6364	7.44681	9.5614	10.5238	21.9608	9.16667
Chr1:152052847-152061043	1	152052847	152061043	+	30.3644	1700025G04Rik	ENSMUSG00000032666	RIKEN cDNA 1700025G04 gene [Source:MGI Symbol;Acc:MGI:1916649]	-	gene	overlapping	0	35.5072	46.875	41.9355	36.4583	69.5238	37.234	26.7722	36.8687	34.8718	8.57143	22.8571	5.71429	5.61594	15	5.95238	9.1342
Chr1:152061082-152067676	1	152061082	152067676	+	52.5147	1700025G04Rik	ENSMUSG00000032666	RIKEN cDNA 1700025G04 gene [Source:MGI Symbol;Acc:MGI:1916649]	-	gene	overlapping	0	86.0465	87.931	76.9231	46.1538	81.0811	77.2727	68.9394	75.5787	78.8889	30	24.0741	25	16.2757	26.3021	17.3177	14.4118
Chr1:152067746-152077423	1	152067746	152077423	+	47.1108	1700025G04Rik	ENSMUSG00000032666	RIKEN cDNA 1700025G04 gene [Source:MGI Symbol;Acc:MGI:1916649]	-	gene	overlapping	0	85.7143	75	75	70	88.0952	89.5833	79.0541	76.5306	79.6667	19.2308	55.5556	48.6842	18.4302	40.113	26.4103	30.2424
Chr1:152077432-152084802	1	152077432	152084802	+	44.7579	1700025G04Rik	ENSMUSG00000032666	RIKEN cDNA 1700025G04 gene [Source:MGI Symbol;Acc:MGI:1916649]	-	gene	overlapping	0	72.9167	96	84.6154	76.8293	79.3103	75	57.8283	63.2184	62.4242	9.375	30.7692	35	16.0494	26.2077	14.1398	25.7353
Chr1:152084805-152089945	1	152084805	152089945	+	22.2506	1700025G04Rik	ENSMUSG00000032666	RIKEN cDNA 1700025G04 gene [Source:MGI Symbol;Acc:MGI:1916649]	-	gene	overlapping	0	46.5517	75	20	50	9.09091	58.8235	27.51	22.2222	20.977	6.89655	0	10	5	10.2564	2.58621	8
Chr1:152569149-152576588	1	152569149	152576588	+	22.1754	Rgl1	ENSMUSG00000026482	ral guanine nucleotide dissociation stimulator,-like 1 [Source:MGI Symbol;Acc:MGI:107484]	-	gene	overlapping	0	40.8333	47.2222	71.7949	50	48.1481	66.6667	46.988	53.7149	55.2778	33.3333	25	30.4348	39.1667	55.0265	35.098	48.2804
Chr1:152599568-152606847	1	152599568	152606847	+	33.3094	Rgl1	ENSMUSG00000026482	ral guanine nucleotide dissociation stimulator,-like 1 [Source:MGI Symbol;Acc:MGI:107484]	-	gene	overlapping	0	61.6667	43.4783	50	40.1961	53.125	71.875	54.0196	50.5303	57.5472	6.89655	36.1111	43.3333	10.0992	23.5849	14.7619	12.8546
Chr1:152606855-152612710	1	152606855	152612710	+	30.5571	Rgl1	ENSMUSG00000026482	ral guanine nucleotide dissociation stimulator,-like 1 [Source:MGI Symbol;Acc:MGI:107484]	-	gene	overlapping	0	55.814	52.6316	57.3529	20	62.5	60	45.9524	52.3611	60.2941	15.5172	35.1852	37.0968	14.8585	31.8841	20.0565	19.0821
Chr1:152612750-152619753	1	152612750	152619753	+	30.6681	Rgl1	ENSMUSG00000026482	ral guanine nucleotide dissociation stimulator,-like 1 [Source:MGI Symbol;Acc:MGI:107484]	-	gene	overlapping	0	72.6191	78.125	77.027	37.5	71.4286	75	56.9959	58.0882	74.0385	44.4444	27.2727	42	32.0513	47.4537	20.9459	29.4872
Chr1:152654780-152663326	1	152654780	152663326	+	23.6063	Rgl1	ENSMUSG00000026482	ral guanine nucleotide dissociation stimulator,-like 1 [Source:MGI Symbol;Acc:MGI:107484]	-	gene	overlapping	0	83.3333	81.0345	66.6667	70.3704	76.087	85	83.6207	92.1482	90.7895	81.8182	50	44.4444	71.4286	64.6342	57.037	58.9286
Chr1:152704161-152713573	1	152704161	152713573	+	26.2817	Rgl1	ENSMUSG00000026482	ral guanine nucleotide dissociation stimulator,-like 1 [Source:MGI Symbol;Acc:MGI:107484]	-	gene	overlapping	0	27.027	21.3542	42.2414	32.4561	52.1739	26.9231	35.0958	40	27.7322	13.1313	4.7619	6.25	16.2698	30.9685	10.6164	4.16667
Chr1:152750939-152759909	1	152750939	152759909	+	26.0504	Rgl1	ENSMUSG00000026482	ral guanine nucleotide dissociation stimulator,-like 1 [Source:MGI Symbol;Acc:MGI:107484]	-	gene	overlapping	0	75	72.7273	82.9545	68.1818	89.4737	70.5882	75.5274	84.1837	68.0556	68.421	35.7143	56.5217	45.404	47.8611	50.3268	55.0505
Chr1:153061966-153071649	1	153061966	153071649	+	25.6797	Nmnat2	ENSMUSG00000042751	nicotinamide nucleotide adenylyltransferase 2 [Source:MGI Symbol;Acc:MGI:2444155]	+	gene	overlapping	0	77.2727	57.8125	74.7024	72.5225	65.2778	82.3529	62.5926	61.758	63.8298	48.5714	31.25	38.3721	47.7366	49.0741	51.6949	41.4216
Chr1:160351860-160369335	1	160351860	160369335	+	20.9055	Rabgap1l	ENSMUSG00000026721	RAB GTPase activating protein 1-like [Source:MGI Symbol;Acc:MGI:1352507]	-	gene	overlapping	0	79.6296	42.5926	72.4138	73.0769	85.3333	86.6667	77.8646	81.4815	75	42.8571	84.6154	44.0476	69.9346	67.4837	73.6782	59.8039
Chr1:164254608-164262652	1	164254608	164262652	+	23.5502	Slc19a2	ENSMUSG00000040918	solute carrier family 19 (thiamine transporter), member 2 [Source:MGI Symbol;Acc:MGI:1928761]	+	gene	overlapping	0	82.0755	79.7297	72.4138	73.913	90	90.9091	66.6667	76.875	83.0409	50	56.8966	66.6667	58.2292	54.0323	48.9247	56.8627
Chr1:164463030-164471416	1	164463030	164471416	+	22.6042	null					Not found	0	10.5263	28.2051	43.0556	9.25926	36.4865	25	29.3403	23.9899	40	7.14286	16.129	3.57143	6.59341	25.4808	16.1972	16.875
Chr1:167246905-167252283	1	167246905	167252283	+	26.6532	Uck2	ENSMUSG00000026558	uridine-cytidine kinase 2 [Source:MGI Symbol;Acc:MGI:1931744]	-	gene	overlapping	0	82.1429	77.9412	79.0698	82.3529	100	92.6667	73.6434	72.449	81.8841	56.25	46.6667	76.4706	50.5144	55.8201	43.8961	49.0637
Chr1:167270138-167276083	1	167270138	167276083	+	20.4811	Uck2	ENSMUSG00000026558	uridine-cytidine kinase 2 [Source:MGI Symbol;Acc:MGI:1931744]	-	gene	overlapping	0	89.5349	76	90.9091	87.5	83.3333	90.4762	67.9487	71.1111	72.8571	60.1449	62.069	39.5833	64.8594	62.4138	53.9474	60.9127
Chr1:168336249-168344705	1	168336249	168344705	+	20.9649	Pbx1	ENSMUSG00000052534	pre B cell leukemia homeobox 1 [Source:MGI Symbol;Acc:MGI:97495]	-	gene	overlapping	0	20	32.6087	26.3158	30.5556	41.6667	20	23.8821	28.5714	37.3016	16.6667	14.2857	0	6.3253	15.8854	7.40741	13.5101
Chr1:173231587-173250952	1	173231587	173250952	+	23.5967	null					Not found	0	35.7143	40.9091	51.9231	32.3529	60	42.8571	34.2105	43.3962	46.5686	43.75	19.2308	5.88235	18.3761	27.1739	19.2308	12.7451
Chr1:176276183-176282585	1	176276183	176282585	+	23.0557	null					Not found	0	13.3333	38.8889	21.875	45.1613	27.2727	33.3333	18.6667	39.3617	22.043	5	10	0	5.31915	20.9677	25.8333	26.6667
Chr1:178540354-178548258	1	178540354	178548258	+	21.6984	Kif26b	ENSMUSG00000026494	kinesin family member 26B [Source:MGI Symbol;Acc:MGI:2447076]	+	gene	overlapping	0	46.5909	67.7419	56.9444	46.4286	43.8889	69.3694	49.5098	67.4603	59.434	37.931	36.2069	34.7222	36.0759	53.0093	26.2295	35.2657
Chr1:178556531-178568865	1	178556531	178568865	+	27.8568	Kif26b	ENSMUSG00000026494	kinesin family member 26B [Source:MGI Symbol;Acc:MGI:2447076]	+	gene	overlapping	0	67.1875	54.1667	82.2581	63.0081	77.7778	73.6842	45.4861	57.9301	76.4706	54.7619	36	27.7778	35.1124	36.9231	37.1795	59.0686
Chr1:178621051-178629424	1	178621051	178629424	+	23.6353	Kif26b	ENSMUSG00000026494	kinesin family member 26B [Source:MGI Symbol;Acc:MGI:2447076]	+	gene	overlapping	0	32.6087	38.4615	37.0968	51.8519	43.1034	75	32.906	41.5323	45.915	25.4902	34.2105	20.9677	15.5556	18.9815	24.5495	34.058
Chr1:178677799-178687728	1	178677799	178687728	+	22.5427	Kif26b	ENSMUSG00000026494	kinesin family member 26B [Source:MGI Symbol;Acc:MGI:2447076]	+	gene	overlapping	0	56.0606	41.8919	59.3023	64.2857	62.5	73.8095	36.25	47.0588	53.4884	36.6667	23.913	38.8889	28.8462	35.3535	36.4035	43.7276
Chr1:178708089-178718337	1	178708089	178718337	+	29.2367	Kif26b	ENSMUSG00000026494	kinesin family member 26B [Source:MGI Symbol;Acc:MGI:2447076]	+	gene	overlapping	0	55.1282	100	40.2778	65	65.2174	76.1905	40	55.2469	52.6316	38.2353	22.6667	23.6111	29.9691	36.9697	31.1828	25.641
Chr1:178733078-178743682	1	178733078	178743682	+	20.5832	Kif26b	ENSMUSG00000026494	kinesin family member 26B [Source:MGI Symbol;Acc:MGI:2447076]	+	gene	overlapping	0	40.625	34.0909	46.4286	28.4091	37.5	52.6316	33.2716	56.0109	42.6357	27.2727	20.6897	21.0526	26.2921	34.2995	17.9487	25.2252
Chr1:178885928-178895479	1	178885928	178895479	+	22.2356	Kif26b	ENSMUSG00000026494	kinesin family member 26B [Source:MGI Symbol;Acc:MGI:2447076]	+	gene	overlapping	0	53.8462	43.9394	61.7647	57.3529	73.6111	61.25	45.2703	70.3704	56.875	53.4483	40.9091	28.8462	33.7553	37.3288	35.3431	43.5206
Chr1:178911141-178916167	1	178911141	178916167	+	37.0266	Kif26b	ENSMUSG00000026494	kinesin family member 26B [Source:MGI Symbol;Acc:MGI:2447076]	+	gene	overlapping	0	59.4595	67.6471	67.9487	48.913	72.4138	100	62.3239	77.1701	68.75	50	37.0968	33.3333	35.99	65.614	34.8485	41.8333
Chr1:178916192-178920336	1	178916192	178920336	+	23.3181	Kif26b	ENSMUSG00000026494	kinesin family member 26B [Source:MGI Symbol;Acc:MGI:2447076]	+	gene	overlapping	0	18.1818	54	43.0303	17.2414	48	62.1212	46.633	71.7593	51.0606	69.2308	25.8065	0	35.3495	53.0039	32.6291	51.1111
Chr1:184907777-184914092	1	184907777	184914092	+	27.7535	Mark1	ENSMUSG00000026620	MAP/microtubule affinity-regulating kinase 1 [Source:MGI Symbol;Acc:MGI:2664902]	-	gene	overlapping	0	93.617	96.6667	90	60.8696	85.3658	92.5926	89.0625	90.3153	77.305	65.1163	64.0625	50	57.5203	62.5635	50.939	57.3293
Chr1:184914096-184920812	1	184914096	184920812	+	27.6626	Mark1	ENSMUSG00000026620	MAP/microtubule affinity-regulating kinase 1 [Source:MGI Symbol;Acc:MGI:2664902]	-	gene	overlapping	0	60.8696	37.8378	39.8551	31.25	55.5556	48.0769	42.5595	22.449	54.6667	14.8148	34.8837	8.82353	9.47368	22.1264	10.9756	15.261
Chr1:184920860-184931339	1	184920860	184931339	+	33.8115	Mark1	ENSMUSG00000026620	MAP/microtubule affinity-regulating kinase 1 [Source:MGI Symbol;Acc:MGI:2664902]	-	gene	overlapping	0	90.625	82	94.4444	67.2414	85.1852	84.375	76.0274	61.4815	82.0988	45	44.7368	43.1818	43.1694	39.2177	26.6204	47.0486
Chr1:184931362-184941084	1	184931362	184941084	+	22.4047	Mark1	ENSMUSG00000026620	MAP/microtubule affinity-regulating kinase 1 [Source:MGI Symbol;Acc:MGI:2664902]	-	gene	overlapping	0	86.3636	62.963	64.5161	74	60	72.7273	55.6746	61.1111	50	25.8333	41.3793	56.8966	25.8824	32.4713	19.7436	26.4103
Chr1:184941161-184952479	1	184941161	184952479	+	31.0385	Mark1	ENSMUSG00000026620	MAP/microtubule affinity-regulating kinase 1 [Source:MGI Symbol;Acc:MGI:2664902]	-	gene	overlapping	0	82.3529	85.1852	66.6667	55.2632	57.6923	63.2353	56.9264	56.0697	50.1437	24.1935	38.8889	18.75	21.2674	27.8607	26.8889	18.8172
Chr1:184952801-184957251	1	184952801	184957251	+	25.6359	Mark1	ENSMUSG00000026620	MAP/microtubule affinity-regulating kinase 1 [Source:MGI Symbol;Acc:MGI:2664902]	-	gene	overlapping	0	28	29.4118	56.5217	39.7059	31.6667	47.8261	38.5	36.6667	33.9744	3.75	17.3913	16.6667	10.5556	25.9259	9.74576	12.2312
Chr1:184957262-184965969	1	184957262	184965969	+	42.5538	Mark1	ENSMUSG00000026620	MAP/microtubule affinity-regulating kinase 1 [Source:MGI Symbol;Acc:MGI:2664902]	-	gene	overlapping	0	61.1111	73.913	54.7101	60.9756	64.8809	78.2609	38.5119	50.3205	46.2963	18.4211	11.1111	10	12.8692	10.5128	21.5054	13.4328
Chr1:184966007-184975229	1	184966007	184975229	+	43.6339	Mark1	ENSMUSG00000026620	MAP/microtubule affinity-regulating kinase 1 [Source:MGI Symbol;Acc:MGI:2664902]	-	gene	overlapping	0	55.6738	58.6207	63.6364	42.3077	76.9231	78.5714	39.6739	50.4566	54.235	22.5806	10.7143	22	10.0575	29.5238	15.0273	7.71605
Chr1:184975301-184986665	1	184975301	184986665	+	35.7451	Mark1	ENSMUSG00000026620	MAP/microtubule affinity-regulating kinase 1 [Source:MGI Symbol;Acc:MGI:2664902]	-	gene	overlapping	0	40.4762	64.4737	56.1905	52	52	64.2857	43.2796	45.5975	45.082	0	21.7391	20	15.4762	31.8182	19.6237	23.8095
Chr1:187991440-187998514	1	187991440	187998514	+	47.8455	Esrrg	ENSMUSG00000026610	estrogen-related receptor gamma [Source:MGI Symbol;Acc:MGI:1347056]	+	gene	overlapping	0	49.4898	83.3333	58.6667	35.7143	88.4615	100	64.8148	74.188	68.6047	16.6667	27.5	32.6087	48.6979	60.8527	35.5556	55.8642
Chr1:187998580-188007225	1	187998580	188007225	+	20.0016	Esrrg	ENSMUSG00000026610	estrogen-related receptor gamma [Source:MGI Symbol;Acc:MGI:1347056]	+	gene	overlapping	0	92.1053	72	68.6047	82.7586	92	90.9091	96.4286	77.4775	87.0968	80.4348	66.6667	69.1176	58.9041	71.1111	77.9412	75
Chr1:188182859-188188531	1	188182859	188188531	+	22.5331	Esrrg	ENSMUSG00000026610	estrogen-related receptor gamma [Source:MGI Symbol;Acc:MGI:1347056]	+	gene	overlapping	0	45.4861	48.3871	25	48.75	52.3809	57.5758	50.1004	53.8288	52.3809	20	46.2963	25	31.585	56.3889	31.4024	30.6373
Chr1:189906580-189912470	1	189906580	189912470	+	26.4329	Smyd2	ENSMUSG00000026603	SET and MYND domain containing 2 [Source:MGI Symbol;Acc:MGI:1915889]	-	gene	overlapping	0	50	61.1111	47.6744	43.1034	84.6154	50	50.2336	27.6256	34.1954	28	23.8095	28	11.7949	17.8125	13.8498	13.0688
Chr2:6164670-6175122	2	6164670	6175122	+	24.1366	null					Not found	0	57.0922	61.1111	52.439	40.6977	55.1724	52.3809	57.6484	57.0776	38.0597	33.75	15	33.3333	29.6413	40.4948	32.5397	35.9307
Chr2:7509735-7531634	2	7509735	7531634	+	20.5118	null					Not found	0	60.4167	73.0769	77.2727	87.8788	71.4286	81.25	73.0047	63.388	68.5714	48.6111	47.0588	47.0588	61.338	58.8128	58.908	60.9568
Chr2:8403159-8417514	2	8403159	8417514	+	20.3659	null					Not found	0	50	60.8696	41.4286	23.2143	57.8947	44.1176	46.4844	47.8261	40.942	36.6667	23.2143	16.6667	31.8008	33.3333	38.5185	51.8519
Chr2:11805469-11820213	2	11805469	11820213	+	21.5685	null					Not found	0	41.8182	43.3333	38.8889	5.55556	68.75	40.4762	29.9057	43.7917	37.2549	16.6667	12	33.3333	27.8689	28.0303	19.7778	34.5481
Chr2:14033054-14041899	2	14033054	14041899	+	27.0776	Ptpla	ENSMUSG00000063275	protein tyrosine phosphatase-like (proline instead of catalytic arginine), member a [Source:MGI Symbol;Acc:MGI:1353592]	-	gene	overlapping	0	51.8519	55	34.2105	63.4615	45.4545	54.2857	38.7582	41.2698	68.1818	18.1818	28.2051	18.1818	25.4808	34.3137	17.5926	33.3333
Chr2:18047794-18050814	2	18047794	18050814	+	23.3388	2810030E01Rik	ENSMUSG00000054074	RIKEN cDNA 2810030E01 gene [Source:MGI Symbol;Acc:MGI:1919918]	-	gene	overlapping	0	20.6349	19.4444	38.4615	11.7647	56.25	13.6364	16.2791	19.6296	23.4043	0	0	6.81818	3.18627	10.7692	5.92593	10.1562
Chr2:21187738-21200353	2	21187738	21200353	+	26.5946	Enkur	ENSMUSG00000026679	enkurin, TRPC channel interacting protein [Source:MGI Symbol;Acc:MGI:1918483]	-	gene	overlapping	0	54.4118	69.0476	40.7407	32.6087	56.25	39.1304	49.7653	53.5714	43.9583	21.4286	14.5833	33.75	18	40.5152	22.807	28.2738
Chr2:25482272-25490668	2	25482272	25490668	+	24.4325	null					Not found	0	16.3265	12	20	11.25	35	20.8333	29.0541	35.2444	35.4167	11.7647	0	7.14286	7.80142	27.5	10	10.5263
Chr2:25490942-25500162	2	25490942	25500162	+	26.9843	Lcn12	ENSMUSG00000026943	lipocalin 12 [Source:MGI Symbol;Acc:MGI:1924951]	-	gene	overlapping	0	76.9231	75	79.5455	70.8333	86.7647	89.1892	84.7222	83.5714	86.1111	48.2759	56.8966	65.3846	65.7929	53.9583	55.2632	57.8901
Chr2:26112065-26121996	2	26112065	26121996	+	24.8467	Nacc2	ENSMUSG00000026932	nucleus accumbens associated 2, BEN and BTB (POZ) domain containing [Source:MGI Symbol;Acc:MGI:1915241]	-	gene	overlapping	0	49.6732	47.2222	65	41.4286	58.3333	80.4348	61.8056	54.918	82.2917	39.1304	23.0769	66.6667	41.9658	36.7188	33.6364	46.0452
Chr2:26131147-26139140	2	26131147	26139140	+	21.4973	C330006A16Rik	ENSMUSG00000087679	RIKEN cDNA C330006A16 gene [Source:MGI Symbol;Acc:MGI:1924939]	-	gene	overlapping	0	70.9677	52.3809	81.1321	61.1111	52	72.7273	56.6667	73.0769	59.6154	54.5455	50	16.6667	44.0678	57.7778	50	40.6061
Chr2:30178567-30186693	2	30178567	30186693	+	27.9436	Ccbl1	ENSMUSG00000039648	cysteine conjugate-beta lyase 1 [Source:MGI Symbol;Acc:MGI:1917516]	-	gene	overlapping	0	53.5714	65.625	62.1622	36.7647	57.8947	47.8261	60.2679	70.8333	47.8261	35.4839	21.0526	22	37.4074	40.8805	29.8077	49.8305
Chr2:30194067-30204914	2	30194067	30204914	+	25.5679	Ccbl1	ENSMUSG00000039648	cysteine conjugate-beta lyase 1 [Source:MGI Symbol;Acc:MGI:1917516]	-	gene	overlapping	0	61.1111	52	58.6207	40.7609	42.8571	58.3333	52.3809	47.4242	70.614	40.9091	12.5	31.8182	29.789	30.506	32.7381	24.7325
Chr2:30845274-30848361	2	30845274	30848361	+	28.5969	Prrx2	ENSMUSG00000039476	paired related homeobox 2 [Source:MGI Symbol;Acc:MGI:98218]	+	gene	overlapping	0	38.75	46	37.2093	38.6792	37.037	39.3939	33.6879	51.7241	55.2083	0	11.1111	32.3529	15.7895	36.3636	12.2685	22.4615
Chr2:30848399-30855345	2	30848399	30855345	+	37.3596	Prrx2	ENSMUSG00000039476	paired related homeobox 2 [Source:MGI Symbol;Acc:MGI:98218]	+	gene	overlapping	0	68.75	57.6923	54.5455	75	80.7692	84.375	51.4035	57.5	57.4468	30	34.7826	15.7895	35.1852	21.1988	18.3908	40.2968
Chr2:30855574-30864148	2	30855574	30864148	+	28.8105	Prrx2	ENSMUSG00000039476	paired related homeobox 2 [Source:MGI Symbol;Acc:MGI:98218]	+	gene	overlapping	0	71.9512	72.7273	60	65.5556	57.6923	65.5172	62.3874	61.0043	69.0909	42.8571	39.1304	24.0741	31.25	54.5455	33.8123	34.692
Chr2:30864193-30870123	2	30864193	30870123	+	28.7374	Prrx2	ENSMUSG00000039476	paired related homeobox 2 [Source:MGI Symbol;Acc:MGI:98218]	+	gene	overlapping	0	38.4615	56	49.6795	20.5674	41.1765	55.3571	20.7792	46.2121	33.75	4.25532	8.82353	16.6667	13.125	20.1389	14.9194	7.28155
Chr2:30870140-30876576	2	30870140	30876576	+	44.0129	Prrx2	ENSMUSG00000039476	paired related homeobox 2 [Source:MGI Symbol;Acc:MGI:98218]	+	gene	overlapping	0	51.3514	69.2308	39.2857	30.1075	43.3333	65.7895	55.7971	59.1667	61.9048	9.30232	25	7.14286	11.2963	19.6759	12.7907	17.4797
Chr2:32218498-32223384	2	32218498	32223384	+	24.3848	Prrc2b	ENSMUSG00000039262	proline-rich coiled-coil 2B [Source:MGI Symbol;Acc:MGI:1923304]	+	gene	overlapping	0	80.8511	72	45.9259	56.8182	73.8095	65	36.1255	47.2846	65.0406	22.7273	48.3333	28.8462	32.3625	40.3909	28.3582	22.8632
Chr2:32374243-32379934	2	32374243	32379934	+	24.5479	Ciz1	ENSMUSG00000039205	CDKN1A interacting zinc finger protein 1 [Source:MGI Symbol;Acc:MGI:1920234]	+	gene	overlapping	0	88.7097	87.931	66.1765	93.5185	91.3043	90.625	83.3333	74.2857	69.3878	50	61.1111	53.8462	64	80.7143	63.2353	67.1053
Chr2:32713664-32720096	2	32713664	32720096	+	21.2907	null					Not found	0	51.9231	40.5405	44.5946	34.4828	63.1579	48.6486	53.8597	50.7936	43.6111	34.1463	28.3333	25.8065	34.6078	31.6216	32.0048	34.9765
Chr2:32720333-32727733	2	32720333	32727733	+	24.465	Sh2d3c	ENSMUSG00000059013	SH2 domain containing 3C [Source:MGI Symbol;Acc:MGI:1351631]	+	gene	overlapping	0	32.7586	46	46.4286	34.2593	26.5625	47.8261	36.9231	38.8889	11.3208	7.69231	7.14286	3.22581	13.2959	23.3333	19.3548	19.7183
Chr2:34386118-34394660	2	34386118	34394660	+	31.123	null					Not found	0	84.7222	69.2308	79.1667	65.625	94.4444	88.2353	75	75	73.2558	58.3333	60	45	36.9231	43.7198	55.6818	47.1264
Chr2:35083067-35093436	2	35083067	35093436	+	20.4502	AI182371	ENSMUSG00000035875	expressed sequence AI182371 [Source:MGI Symbol;Acc:MGI:2138853]	-	gene	overlapping	0	89.1304	80.9524	44.4444	53.8462	80	63.3333	70.303	72.973	64	54.3478	41.6667	45	57.672	63.9535	68.3761	65.2778
Chr2:36875126-36906363	2	36875126	36906363	+	20.7234	Olfr353	ENSMUSG00000075382	olfactory receptor 353 [Source:MGI Symbol;Acc:MGI:3030187]	-	gene	overlapping	0	41.1111	24.1379	35.3659	39.7059	36.3636	38.4615	36.4979	50	38.6218	25	10.5263	17.1053	24.4309	21.1111	25.2778	16.6667
Chr2:36927691-36952902	2	36927691	36952902	+	20.6629	Olfr355	ENSMUSG00000075380	olfactory receptor 355 [Source:MGI Symbol;Acc:MGI:3030189]	-	gene	overlapping	0	42.5	39.1304	42.3077	25.8621	57.1429	41.6667	38.1633	47.6667	54.0541	30.4348	30.7692	27.381	19.7183	29.0698	27.5926	26.2424
Chr2:42118574-42134839	2	42118574	42134839	+	22.0257	Lrp1b	ENSMUSG00000049252	low density lipoprotein-related protein 1B (deleted in tumors) [Source:MGI Symbol;Acc:MGI:2151136]	-	gene	overlapping	0	48.4848	66.6667	45.2381	48.1481	50	54.1667	44.6429	49.932	55.8824	22.9167	38.2353	26.6667	27.7778	33.3333	36.5385	40.5172
Chr2:47799006-47829058	2	47799006	47829058	+	23.6968	null					Not found	0	21.875	52.9412	31.5789	36	44	40.9091	25.8201	34.2767	37.7358	17.3077	10.7143	8.33333	15.051	28.8012	27.1186	20
Chr2:48269712-48291571	2	48269712	48291571	+	21.7588	Gm13481	ENSMUSG00000086353	predicted gene 13481 [Source:MGI Symbol;Acc:MGI:3651624]	-	gene	overlapping	0	23.6842	50	35.7143	23.6842	62.5	39.2857	16.8627	28.5985	29.7619	11.7647	6.25	22.7273	13.8298	21.4286	29.3103	15.1316
Chr2:48563197-48577187	2	48563197	48577187	+	27.5511	null					Not found	0	36.1111	25.9259	22.4138	7.69231	49.2424	55.5556	30.787	28.3951	40.8497	12.5	21.0526	7.69231	12.4145	22.0588	16.3462	12.2685
Chr2:50119547-50131135	2	50119547	50131135	+	20.4033	Lypd6	ENSMUSG00000050447	LY6/PLAUR domain containing 6 [Source:MGI Symbol;Acc:MGI:2443848]	+	gene	overlapping	0	59.0909	59.3333	64.6342	72	50	81.9444	53.2567	73.125	64.4444	36	56.25	44.4444	39.9089	41.8803	40.8213	53.7037
Chr2:50145686-50156661	2	50145686	50156661	+	20.6617	Lypd6	ENSMUSG00000050447	LY6/PLAUR domain containing 6 [Source:MGI Symbol;Acc:MGI:2443848]	+	gene	overlapping	0	41.4894	62.1622	56.7568	32.0513	50	40.5405	34.5382	35.628	60.3175	16.1765	16.6667	32.8571	28.4722	31.0256	28.3951	38.6275
Chr2:53335924-53351710	2	53335924	53351710	+	25.2468	null					Not found	0	25	33.3333	30	23.8095	60	18.75	30.1852	40.991	52.9762	13.8889	7.14286	10	30.303	34.4828	15.5556	26.5625
Chr2:58547124-58555289	2	58547124	58555289	+	24.0821	Acvr1	ENSMUSG00000026836	activin A receptor, type 1 [Source:MGI Symbol;Acc:MGI:87911]	-	gene	overlapping	0	38.2353	19.1489	40.5405	29.1667	25.8065	48.1481	26.33	44.7619	38.8889	13.2353	8.69565	16.6667	12.2222	28.7879	14.9099	32.7572
Chr2:61988447-62008394	2	61988447	62008394	+	20.264	null					Not found	0	32.7586	38.8889	36.2069	27.2727	57.1429	30	33.3333	38.0117	41.4634	16.6667	25	21.0526	16.1859	28.0303	9.09091	16.3842
Chr2:62670116-62681009	2	62670116	62681009	+	27.4439	Gca	ENSMUSG00000026893	grancalcin [Source:MGI Symbol;Acc:MGI:1918521]	+	gene	overlapping	0	75.5952	86.9565	84	83.7607	88.2353	91.3043	70.3704	87.8307	67.1875	53.125	56.8182	58.3333	45.8904	53.7356	45.0292	25
Chr2:62694911-62705939	2	62694911	62705939	+	23.3296	Kcnh7	ENSMUSG00000059742	potassium voltage-gated channel, subfamily H (eag-related), member 7 [Source:MGI Symbol;Acc:MGI:2159566]	-	gene	overlapping	0	53.5714	68	5.26316	40	38.0952	47.3684	45.8333	45.3704	50	22.5806	30.4348	10	25	35.3846	36.3636	31.746
Chr2:65668482-65681982	2	65668482	65681982	+	21.297	Scn2a1	ENSMUSG00000075318	sodium channel, voltage-gated, type II, alpha 1 [Source:MGI Symbol;Acc:MGI:98248]	+	gene	overlapping	0	25	18.1818	10.4167	47.7778	28.75	18.75	21.9048	28.655	17.1642	0	0	0	6.99115	24.3386	7.80591	6.48148
Chr2:66707035-66725858	2	66707035	66725858	+	20.4789	Scn7a	ENSMUSG00000034810	sodium channel, voltage-gated, type VII, alpha [Source:MGI Symbol;Acc:MGI:102965]	-	gene	overlapping	0	26.4706	33.3333	24	13.0435	23.3333	46.1538	16.0131	34.375	27.027	12.5	0	9.09091	14.0152	23.125	7.6087	16.4474
Chr2:67791796-67813865	2	67791796	67813865	+	22.3429	null					Not found	0	56.25	50	51.3514	54.3478	46.6667	52.1739	45	58.046	56.5217	36.5079	37.5	13.75	29.5971	42.2727	20.5357	23.3333
Chr2:67873545-67892546	2	67873545	67892546	+	22.4048	null					Not found	0	51.5152	46.4646	57.1429	46.7949	41.3043	66.6667	37.6712	59.5833	44.9612	27.7778	15.7895	36.3636	30.5993	26.5537	32.9861	33.9623
Chr2:69146035-69153942	2	69146035	69153942	+	20.1376	Nostrin	ENSMUSG00000034738	nitric oxide synthase trafficker [Source:MGI Symbol;Acc:MGI:3606242]	+	gene	overlapping	0	94.0476	96.25	87.5	94.1176	87.5	100	93.3333	94	92.3913	68.1818	82.7586	52.5	89.7887	85.7143	90.7609	96.3415
Chr2:71467513-71477357	2	71467513	71477357	+	22.851	Metap1d	ENSMUSG00000041921	methionyl aminopeptidase type 1D (mitochondrial) [Source:MGI Symbol;Acc:MGI:1913809]	+	gene	overlapping	0	64.1026	74.2857	79.5455	79.6296	85	75	68.1992	76.9231	83.3333	50	68	61.9048	39.4558	37.9032	41.7989	49.6154
Chr2:71488443-71496670	2	71488443	71496670	+	26.8977	Metap1d	ENSMUSG00000041921	methionyl aminopeptidase type 1D (mitochondrial) [Source:MGI Symbol;Acc:MGI:1913809]	+	gene	overlapping	0	96.4286	100	93.75	98.1482	85.1852	91.8919	93.0303	82.716	94.3182	58.6207	62	77.7778	51.7241	55.5556	49.8698	42.6643
Chr2:71518152-71525616	2	71518152	71525616	+	22.6559	Metap1d	ENSMUSG00000041921	methionyl aminopeptidase type 1D (mitochondrial) [Source:MGI Symbol;Acc:MGI:1913809]	+	gene	overlapping	0	90.9091	100	76.6667	75	90.2778	74.0741	86.5672	86.5591	87.3016	65.5914	73.5294	45	65.0794	70	58.414	65.1786
Chr2:72285800-72289418	2	72285800	72289418	+	28.213	B230120H23Rik	ENSMUSG00000004085	RIKEN cDNA B230120H23 gene [Source:MGI Symbol;Acc:MGI:2443258]	+	gene	overlapping	0	24.2424	85.7143	72.7273	35	52	85.7143	64	80	22.2222	50	15.0943	37.5	27.7027	14.8148	34.6774	24.2972
Chr2:77402849-77412027	2	77402849	77412027	+	24.6688	Zfp385b	ENSMUSG00000027016	zinc finger protein 385B [Source:MGI Symbol;Acc:MGI:2444734]	-	gene	overlapping	0	82.1429	61.3636	86.2069	80	80.4348	88.2353	85.0694	84.6	89.1667	45.8333	43.4783	86.6667	67.3516	75	60.9195	65.1235
Chr2:77412034-77420573	2	77412034	77420573	+	34.6854	Zfp385b	ENSMUSG00000027016	zinc finger protein 385B [Source:MGI Symbol;Acc:MGI:2444734]	-	gene	overlapping	0	57.5	82.6087	38.3333	36.9048	75	88.4615	76.3375	80.9091	78.9474	22.5	46.6667	65.2174	46.5986	51.9444	44.8198	63.4615
Chr2:77420613-77434232	2	77420613	77434232	+	21.6518	Zfp385b	ENSMUSG00000027016	zinc finger protein 385B [Source:MGI Symbol;Acc:MGI:2444734]	-	gene	overlapping	0	83.3333	83.9286	76.4706	76.3158	84.2105	92.5926	83.5821	67.0833	87.1795	54.0404	86.3636	52.1739	52.5333	73.1884	69.9346	78.8095
Chr2:77434326-77443611	2	77434326	77443611	+	29.8908	Zfp385b	ENSMUSG00000027016	zinc finger protein 385B [Source:MGI Symbol;Acc:MGI:2444734]	-	gene	overlapping	0	64.1667	75	32.7957	58.5714	63.1579	70.9677	47.9675	63.0747	36.1635	9.375	43.3333	31.4815	21.3121	30.119	31.1111	32.3118
Chr2:77443809-77451342	2	77443809	77451342	+	20.2697	Zfp385b	ENSMUSG00000027016	zinc finger protein 385B [Source:MGI Symbol;Acc:MGI:2444734]	-	gene	overlapping	0	95.098	78.2609	69.7368	64.2857	89.1304	83.3333	82.8767	89.2019	89.1667	60.2941	70.6897	81.8182	53.0864	56.875	61.2121	69.4444
Chr2:77460354-77468522	2	77460354	77468522	+	33.87	Zfp385b	ENSMUSG00000027016	zinc finger protein 385B [Source:MGI Symbol;Acc:MGI:2444734]	-	gene	overlapping	0	32.4561	44.6429	32.7586	41.6667	42.3077	68.75	35.9155	53.5948	44.5652	7.69231	0	26.6667	26.2676	19.0058	17	25.641
Chr2:77475189-77481872	2	77475189	77481872	+	21.2707	Zfp385b	ENSMUSG00000027016	zinc finger protein 385B [Source:MGI Symbol;Acc:MGI:2444734]	-	gene	overlapping	0	54.8148	60.5263	32.2581	32.1429	80.6452	55	56.3433	57.6577	51.0417	43.2432	62.5	29.4118	20.3125	37.1212	19.3662	13.5593
Chr2:77481879-77491942	2	77481879	77491942	+	25.375	Zfp385b	ENSMUSG00000027016	zinc finger protein 385B [Source:MGI Symbol;Acc:MGI:2444734]	-	gene	overlapping	0	62.5	35	25	35.7143	32.7586	69.697	40	69.697	47.2973	20	40.3846	25	20.6751	27.2989	16.2162	14.7222
Chr2:78479862-78502241	2	78479862	78502241	+	20.5934	null					Not found	0	15.8537	25.9259	22.4138	26.4706	55.8824	45.4545	46.1712	36.6949	36.6667	24.2424	20	27.2727	22.807	19.9275	24.6032	25.5747
Chr2:78744238-78755737	2	78744238	78755737	+	34.528	null					Not found	0	56.8182	41.6667	52.0833	36.6667	50	55.5556	39.1534	36.0731	54.5833	0	20	16.6667	13.5135	17.4528	15	7.93651
Chr2:78755821-78775014	2	78755821	78775014	+	31.3332	null					Not found	0	54.0741	40.9091	38.1579	41.6667	50	68.5185	47.7273	41.7413	52.3504	5.20833	20	36.9048	20.8242	15.0498	17.3333	23.8889
Chr2:84318757-84341204	2	84318757	84341204	+	21.0819	Calcrl	ENSMUSG00000059588	calcitonin receptor-like [Source:MGI Symbol;Acc:MGI:1926944]	-	gene	overlapping	0	23.1707	23.2143	40.2778	44.8718	27.2727	50	30.8642	32.197	16.2791	6.25	6.25	11.1111	17.3516	39.4366	25.2976	24.2284
Chr2:90908527-90917653	2	90908527	90917653	+	25.4442	Kbtbd4	ENSMUSG00000005505	kelch repeat and BTB (POZ) domain containing 4 [Source:MGI Symbol;Acc:MGI:1914386]	+	gene	overlapping	0	51.7241	40.9091	28	51.8519	61.7647	80	47.9167	63.9456	65.5797	35.4167	47.7273	26	44.4444	54.8851	54.0984	33.1395
Chr2:91317247-91328406	2	91317247	91328406	+	35.7687	1110051M20Rik	ENSMUSG00000040591	RIKEN cDNA 1110051M20 gene [Source:MGI Symbol;Acc:MGI:1915079]	-	gene	overlapping	0	75.9259	86.3636	60.6061	66.6667	76.5625	83.3333	78.2258	71.8954	87.5	41.3793	36	40.4762	57.0833	57.3333	48.1818	59.7973
Chr2:91328466-91341994	2	91328466	91341994	+	21.0411	1110051M20Rik	ENSMUSG00000040591	RIKEN cDNA 1110051M20 gene [Source:MGI Symbol;Acc:MGI:1915079]	-	gene	overlapping	0	69.2308	55	84.2857	53.0303	58.6207	73.4375	75.2604	76	78.0159	50	46.3415	54.5455	54.0161	68.3929	50.7936	43.6214
Chr2:92401161-92406194	2	92401161	92406194	+	22.3338	Mapk8ip1	ENSMUSG00000027223	mitogen-activated protein kinase 8 interacting protein 1 [Source:MGI Symbol;Acc:MGI:1309464]	-	gene	overlapping	0	28.0702	39.1304	27.2727	35.6209	59.0909	50	34.507	32.7381	52.3809	25.8333	35.4167	16.6667	15.7216	26.5385	27.7778	15.6379
Chr2:93004364-93013233	2	93004364	93013233	+	23.9196	Prdm11	ENSMUSG00000075028	PR domain containing 11 [Source:MGI Symbol;Acc:MGI:2685553]	-	gene	overlapping	0	52.8986	51.3889	52.3809	34.3434	53.4483	67.5	36.4583	44.7802	48.9706	20.5882	37.5	23.2143	23.9451	22.807	14.9123	14.768
Chr2:98553127-98587683	2	98553127	98587683	+	23.8761	null					Not found	0	29.6875	41.1765	36	42.3077	50	58.3333	31.3492	27.8455	44.7368	18.75	25	13.0435	17.5141	30.7018	22.9167	19.2029
Chr2:98894122-98918123	2	98894122	98918123	+	28.97	null					Not found	0	33.3333	39.4737	33.3333	13.3333	55	72.7273	10.3175	29.5918	33.8542	8	11.1111	13.0435	13.1579	33.3333	18.5185	24.0741
Chr2:101570519-101581942	2	101570519	101581942	+	27.7115	B230118H07Rik	ENSMUSG00000027165	RIKEN cDNA B230118H07 gene [Source:MGI Symbol;Acc:MGI:1915420]	-	gene	overlapping	0	59.5238	58.9286	66	48.3333	68.5185	59.2593	61.6071	58.6667	56.1538	26.9231	41.3793	33.9623	30.2536	27.8912	25.5556	27.8846
Chr2:101608762-101621888	2	101608762	101621888	+	21.577	B230118H07Rik	ENSMUSG00000027165	RIKEN cDNA B230118H07 gene [Source:MGI Symbol;Acc:MGI:1915420]	-	gene	overlapping	0	27.619	21.4286	8.57143	44.4444	54.5455	50	39.2361	39.1304	30	0	38	19.3548	26.6667	36.9231	16.6667	19.3694
Chr2:104070218-104087334	2	104070218	104087334	+	20.5947	Cd59b	ENSMUSG00000068686	CD59b antigen [Source:MGI Symbol;Acc:MGI:1888996]	+	gene	overlapping	0	40.625	39.2857	30	42	81.25	67.6471	48.4463	52.551	32.5581	42.8571	43.4783	26.3158	30.9322	36.8056	43.3333	52.6786
Chr2:105680124-105683066	2	105680124	105683066	+	32.8421	Pax6	ENSMUSG00000027168	paired box gene 6 [Source:MGI Symbol;Acc:MGI:97490]	+	gene	overlapping	0	26.6667	62.5	30.7692	30.6452	38.8889	56	17.3077	49.1071	55.1515	38.8889	0	0	2.90698	6.81818	2.27273	2.63158
Chr2:105683069-105687481	2	105683069	105687481	+	43.9451	Pax6	ENSMUSG00000027168	paired box gene 6 [Source:MGI Symbol;Acc:MGI:97490]	+	gene	overlapping	0	66.6667	67.7419	80	32.6923	35.7143	67.5676	45.671	65.5449	63.1707	8.69565	5	29.4118	3.24675	10.2041	1.62602	6.01852
Chr2:105687553-105690980	2	105687553	105690980	+	21.2779	Pax6	ENSMUSG00000027168	paired box gene 6 [Source:MGI Symbol;Acc:MGI:97490]	+	gene	overlapping	0	17.2414	50	35.7143	15.2778	26.9231	5.55556	17.3611	26.9953	54.878	13.1579	6.45161	0	0.649351	8.77193	0	2.16049
Chr2:105691205-105700117	2	105691205	105700117	+	36.5673	Pax6	ENSMUSG00000027168	paired box gene 6 [Source:MGI Symbol;Acc:MGI:97490]	+	gene	overlapping	0	75.641	63.5135	73.3871	64.5161	47.8261	66.6667	50	79.2017	78.2609	17.3913	22.7273	40.7407	30.4356	39.5299	37.963	33.7209
Chr2:112054754-112080385	2	112054754	112080385	+	27.6809	Olfr1313	ENSMUSG00000074946	olfactory receptor 1313 [Source:MGI Symbol;Acc:MGI:3031147]	-	gene	overlapping	0	14.2857	30	20.1389	21.2121	18.1818	77.7778	20.3704	50.8772	46.1538	16.6667	7.69231	17.4242	18.1818	39.6552	12.963	12.1622
Chr2:113982935-113995386	2	113982935	113995386	+	24.0555	null					Not found	0	47.9592	52.6316	31.25	50.505	66.6667	36.8421	46.9595	46.9231	33.7607	26.6667	15.3846	20	26.6484	22.619	25	23.4848
Chr2:114010269-114013688	2	114010269	114013688	+	22.2297	Gjd2	ENSMUSG00000068615	gap junction protein, delta 2 [Source:MGI Symbol;Acc:MGI:1334209]	-	gene	overlapping	0	37.7976	20	25	71.4286	15.1515	80.4878	25.9434	38.6574	23.4375	5.88235	8	20	24.1409	20.5128	18.8679	18.2292
Chr2:114642711-114655496	2	114642711	114655496	+	20.7141	Atpbd4	ENSMUSG00000057147	ATP binding domain 4 [Source:MGI Symbol;Acc:MGI:1913882]	-	gene	overlapping	0	25	70	32.2581	50	27.7778	75	19.1489	43.2692	38.4615	37.5	6.25	14.2857	22.0339	12.037	35.8025	29.4118
Chr2:117302568-117319917	2	117302568	117319917	+	33.5479	Rasgrp1	ENSMUSG00000027347	RAS guanyl releasing protein 1 [Source:MGI Symbol;Acc:MGI:1314635]	-	gene	overlapping	0	59.0909	71.4286	71.875	66.6667	85.1852	65.7407	69.7183	61.5494	47.9592	40	52.7778	11.1111	26.0417	45	31.0606	42.5121
Chr2:119189292-119200309	2	119189292	119200309	+	25.509	Dnajc17	ENSMUSG00000034278	DnaJ (Hsp40) homolog, subfamily C, member 17 [Source:MGI Symbol;Acc:MGI:1916658]	-	gene	overlapping	0	68.3333	64	91.8919	66.6667	80	86.9565	72.7612	80.1887	76.6667	37.037	54.8387	57.1429	66.2037	67.3913	67.5439	72.0606
Chr2:120024764-120030157	2	120024764	120030157	+	22.352	Mapkbp1	ENSMUSG00000033902	mitogen-activated protein kinase binding protein 1 [Source:MGI Symbol;Acc:MGI:1347004]	+	gene	overlapping	0	72.6562	50	56.8627	77.2727	73.6842	38.0952	46.988	41.8699	38.806	20.5128	20	25	36.6337	39.4309	45.4545	50.5747
Chr2:121303497-121308055	2	121303497	121308055	+	26.3935	Mtap1a	ENSMUSG00000027254	microtubule-associated protein 1 A [Source:MGI Symbol;Acc:MGI:1306776]	+	gene	overlapping	0	70.3704	83.9286	84.8485	89.5833	100	84.6154	77.7027	81.5152	70.679	54.0541	55	72.2222	44.7595	56.4103	51.5152	38.2936
Chr2:125639898-125649280	2	125639898	125649280	+	33.3558	Shc4	ENSMUSG00000035109	SHC (Src homology 2 domain containing) family, member 4 [Source:MGI Symbol;Acc:MGI:2655364]	-	gene	overlapping	0	75	71.1539	84.2105	68.0556	87.0968	68.75	88.3085	82.1461	90.2778	37.6543	41.3793	61.9048	58.9015	55.6863	55.2511	47.4747
Chr2:125656101-125665216	2	125656101	125665216	+	24.3418	Shc4	ENSMUSG00000035109	SHC (Src homology 2 domain containing) family, member 4 [Source:MGI Symbol;Acc:MGI:2655364]	-	gene	overlapping	0	70.3704	60	53.0303	45.8333	56.7568	50	43.1818	58.0303	49.5727	29.0323	24.5614	30.4348	24.6377	28.9352	13.1173	27.381
Chr2:125665257-125673032	2	125665257	125673032	+	28.6599	Shc4	ENSMUSG00000035109	SHC (Src homology 2 domain containing) family, member 4 [Source:MGI Symbol;Acc:MGI:2655364]	-	gene	overlapping	0	54.4118	40.625	47.3118	55.2632	56.6667	76.4706	38.806	43.1818	53.125	15	17.5	42.8571	24.6032	35.4839	25.2381	30.6452
Chr2:125776908-125782722	2	125776908	125782722	+	21.2181	Secisbp2l	ENSMUSG00000035093	SECIS binding protein 2-like [Source:MGI Symbol;Acc:MGI:1917604]	-	gene	overlapping	0	37.5	37.1429	66.6667	10.5263	68.5185	51.2195	45.9016	47.7273	47.0588	37.5	13.6364	30.9524	41.3793	56.25	55.6818	61.5385
Chr2:126333955-126344331	2	126333955	126344331	+	20.4397	Atp8b4	ENSMUSG00000060131	ATPase, class I, type 8B, member 4 [Source:MGI Symbol;Acc:MGI:1859664]	-	gene	overlapping	0	64.6258	67.8571	51.4286	79.6875	66.6667	85.7143	55.1136	62.8205	56.5359	36.1111	73.913	39.2857	30.412	61.8902	50.4831	51.5152
Chr2:128698964-128706317	2	128698964	128706317	+	20.2538	Mertk	ENSMUSG00000014361	c-mer proto-oncogene tyrosine kinase [Source:MGI Symbol;Acc:MGI:96965]	+	gene	overlapping	0	75.4098	81.8182	58.0357	71.4815	87.5	90.7407	61.0294	60.3077	74.8485	79.3103	55.2632	35.7143	48.2381	59.8039	43.5345	38.9241
Chr2:130284531-130293945	2	130284531	130293945	+	32.3849	Idh3b	ENSMUSG00000027406	isocitrate dehydrogenase 3 (NAD+) beta [Source:MGI Symbol;Acc:MGI:2158650]	-	gene	overlapping	0	85.2941	88.2353	76.9231	76.9231	78.2609	93.5484	76.9444	85.452	87.5	46.1538	65.5172	46.1538	50	50.9615	41.129	59.2896
Chr2:130297070-130305292	2	130297070	130305292	+	48.0562	Ebf4	ENSMUSG00000053552	early B cell factor 4 [Source:MGI Symbol;Acc:MGI:2385972]	+	gene	overlapping	0	81.5315	85.2273	92.5	66.6667	71.7949	78.9474	81.5079	79.0877	90.1042	39.1892	23.8095	29.4118	36.5181	43.6343	48.6948	25
Chr2:130305312-130312076	2	130305312	130312076	+	38.2839	Ebf4	ENSMUSG00000053552	early B cell factor 4 [Source:MGI Symbol;Acc:MGI:2385972]	+	gene	overlapping	0	67.5676	85.5263	82.3529	72.3684	80.6122	86.25	73.7719	68.7061	73.8889	43.2432	34.6154	47.7273	27.862	38.285	35.9848	32.2797
Chr2:130312084-130323603	2	130312084	130323603	+	29.7582	Ebf4	ENSMUSG00000053552	early B cell factor 4 [Source:MGI Symbol;Acc:MGI:2385972]	+	gene	overlapping	0	68	81.4815	75	79.3103	96.1539	78.2609	81.2842	78.4553	83.3333	44.4444	53.8462	75	41.6667	58	47.451	49.6732
Chr2:130411594-130422332	2	130411594	130422332	+	22.5536	Fam113a	ENSMUSG00000037773	family with sequence similarity 113, member A [Source:MGI Symbol;Acc:MGI:2442177]	-	gene	overlapping	0	77.8736	57.1429	94.3089	81.8182	82.1429	80.9524	90.2778	89.4737	94	50	69.2308	68.75	71.282	79.3785	71.371	74.0667
Chr2:132874289-132879654	2	132874289	132879654	+	26.7368	Lrrn4	ENSMUSG00000043110	leucine rich repeat neuronal 4 [Source:MGI Symbol;Acc:MGI:2445154]	-	gene	overlapping	0	17.3469	13.3333	35.8974	16.1765	47.4576	55.8824	29.7619	58.3939	49.0476	11.2613	11.7754	44.1176	18.3333	32.7485	25.4281	19.1919
Chr2:136201003-136224530	2	136201003	136224530	+	23.3424	Pak7	ENSMUSG00000039913	p21 protein (Cdc42/Rac)-activated kinase 7 [Source:MGI Symbol;Acc:MGI:1920334]	-	gene	overlapping	0	87.5	86.3636	76.6667	80	76.4706	85.7143	82.3077	74.4048	81.0811	66.6667	52	45	62.9464	55.609	60.9028	68.2971
Chr2:136313966-136338838	2	136313966	136338838	+	24.0766	Pak7	ENSMUSG00000039913	p21 protein (Cdc42/Rac)-activated kinase 7 [Source:MGI Symbol;Acc:MGI:1920334]	-	gene	overlapping	0	90.4762	68	68.421	63.8095	79.6296	74.0741	64.8588	73.1111	56.9444	46.5517	58.6207	33.3333	44.0821	58.7121	25.3788	44.718
Chr2:136339175-136358812	2	136339175	136358812	+	28.4538	Pak7	ENSMUSG00000039913	p21 protein (Cdc42/Rac)-activated kinase 7 [Source:MGI Symbol;Acc:MGI:1920334]	-	gene	overlapping	0	88.5714	61.1111	72.0588	83.9286	66.6667	83.9286	70.6284	60.3261	62.766	52.9412	35.2941	25.2137	48.1884	62.931	44.2424	45.283
Chr2:136358872-136385101	2	136358872	136385101	+	27.8993	Pak7	ENSMUSG00000039913	p21 protein (Cdc42/Rac)-activated kinase 7 [Source:MGI Symbol;Acc:MGI:1920334]	-	gene	overlapping	0	85.4839	85.7143	92.1569	82.1429	81.8182	84.6154	82.9861	83.8889	81.8182	68.75	57.1429	32.3529	62.2585	55.6604	46	67.5926
Chr2:146917398-146929741	2	146917398	146929741	+	32.9534	Plk1s1	ENSMUSG00000074749	polo-like kinase 1 substrate 1 [Source:MGI Symbol;Acc:MGI:2684960]	+	gene	overlapping	0	81.25	88.8889	85.7143	61.1111	80	81.8182	82.9268	94.1176	93.1034	46.1538	36.3636	60	71.2418	83.0882	62.7451	82.8947
Chr2:146956442-146966236	2	146956442	146966236	+	27.0454	Plk1s1	ENSMUSG00000074749	polo-like kinase 1 substrate 1 [Source:MGI Symbol;Acc:MGI:2684960]	+	gene	overlapping	0	68.421	65.5172	44.8276	62.5	42.1053	63.3333	68.5484	66.9014	64.0625	38.8889	25	23.5294	48.3607	62.7193	46.371	42.3497
Chr2:149194238-149222546	2	149194238	149222546	+	21.1308	null					Not found	0	31.4286	26.3158	27.0833	41.3043	38.8889	36.9565	27.6617	33.3333	47.1622	15.3846	15.2174	12.5	19.5767	14.0523	15.0943	24.0741
Chr2:149248849-149269343	2	149248849	149269343	+	21.6349	Gm14135	ENSMUSG00000086963	predicted gene 14135 [Source:MGI Symbol;Acc:MGI:3649300]	+	gene	overlapping	0	46.5517	46.6667	26.3889	26.4368	55.5556	38.8889	36.5497	52.7885	34.4444	20.8333	20	20.5882	26.6204	14.2424	27.4074	25.5319
Chr2:150998538-151008180	2	150998538	151008180	+	45.2667	Ninl	ENSMUSG00000068115	ninein-like [Source:MGI Symbol;Acc:MGI:1925427]	-	gene	overlapping	0	83.9744	80	90.2299	76.5766	68.75	82.3529	74.6988	80.6349	76.8293	28.2609	44.1176	26.5625	26.6049	26.7241	22.4684	42.5824
Chr2:156362697-156367567	2	156362697	156367567	+	31.7961	4921517L17Rik	ENSMUSG00000038085	RIKEN cDNA 4921517L17 gene [Source:MGI Symbol;Acc:MGI:1918123]	+	gene	overlapping	0	38.7097	41.6667	55.1724	57.1429	70	69.2308	40.6433	84.5529	77.4194	25	40	42.8571	38.4354	62.0098	43.8272	42.2764
Chr2:156856889-156862981	2	156856889	156862981	+	25.1328	5430405H02Rik	ENSMUSG00000085741	RIKEN cDNA 5430405H02 gene [Source:MGI Symbol;Acc:MGI:1921737]	-	gene	overlapping	0	68.75	48.0769	42.8571	34.9206	55.1724	70.5882	48.4375	69.7368	32.2917	31.3954	21.2766	29.5455	38.2326	38.75	44.2308	45.9877
Chr2:157578453-157590191	2	157578453	157590191	+	27.5488	null					Not found	0	61.9048	56.6667	66.6667	38.0952	81.25	83.3333	58.9744	75	90.9091	45.8333	50	59.0909	46.4539	56.4516	40.625	48.3333
Chr2:160905063-160908930	2	160905063	160908930	+	27.633	Lpin3	ENSMUSG00000027412	lipin 3 [Source:MGI Symbol;Acc:MGI:1891342]	+	gene	overlapping	0	77.7778	69.3182	39.0625	69.2308	66.6667	79.4118	53.0651	58.5714	67.6282	30.303	35.2273	44.4444	39.7679	47.3958	43.6364	46.875
Chr2:161108929-161115317	2	161108929	161115317	+	21.6205	Chd6	ENSMUSG00000057133	chromodomain helicase DNA binding protein 6 [Source:MGI Symbol;Acc:MGI:1918639]	-	gene	overlapping	0	13.6364	33.3333	23.1481	8.69565	25	57.1429	10.1852	29.0541	35.5932	3.7037	7.40741	17.2414	10.7456	24.7222	19.8333	7.82828
Chr2:163215262-163221555	2	163215262	163221555	+	31.2689	Tox2	ENSMUSG00000074607	TOX high mobility group box family member 2 [Source:MGI Symbol;Acc:MGI:3611233]	+	gene	overlapping	0	80.7692	85.7143	53.3333	93.617	58.6957	91.6667	75.7353	87.037	83	45.4545	56.8182	42.8571	46.7021	42.0732	39.3137	41.8033
Chr2:163221568-163228603	2	163221568	163228603	+	27.2506	Tox2	ENSMUSG00000074607	TOX high mobility group box family member 2 [Source:MGI Symbol;Acc:MGI:3611233]	+	gene	overlapping	0	63.1579	64	74.4681	52.8571	73.913	79.3103	51.6169	52.3148	58.1897	58.3333	32.8571	21.7391	30.3436	28.9855	36.6667	31.3726
Chr2:163228890-163234619	2	163228890	163234619	+	23.0295	Tox2	ENSMUSG00000074607	TOX high mobility group box family member 2 [Source:MGI Symbol;Acc:MGI:3611233]	+	gene	overlapping	0	83.6735	74.1936	86.2069	88.4615	96.7742	76	90.678	82.9004	64.0351	68.75	64.0625	43.75	59.6296	50	49.3836	67.4419
Chr2:163234620-163242561	2	163234620	163242561	+	21.6407	Tox2	ENSMUSG00000074607	TOX high mobility group box family member 2 [Source:MGI Symbol;Acc:MGI:3611233]	+	gene	overlapping	0	88.7097	94	92.4528	91.9355	96	66.6667	77.8571	90.566	82.6241	74	70.8333	47.6191	51.9558	46.2963	42.8986	54.8611
Chr2:163250995-163256736	2	163250995	163256736	+	32.0966	Tox2	ENSMUSG00000074607	TOX high mobility group box family member 2 [Source:MGI Symbol;Acc:MGI:3611233]	+	gene	overlapping	0	53.8462	64.7059	60.2941	69.5652	74.1936	50	48.2353	56.1343	49.8656	14.7436	45.2381	9.375	25	36.5079	37.8205	48.4299
Chr2:163273491-163279179	2	163273491	163279179	+	26.0253	Tox2	ENSMUSG00000074607	TOX high mobility group box family member 2 [Source:MGI Symbol;Acc:MGI:3611233]	+	gene	overlapping	0	72.2222	75.6098	55.814	62.5	85.1852	70.5128	82.0312	66.1905	62.4031	51.7544	68.5185	20	48.6842	36.2869	57.2139	40.2582
Chr2:163285643-163292012	2	163285643	163292012	+	23.4927	Tox2	ENSMUSG00000074607	TOX high mobility group box family member 2 [Source:MGI Symbol;Acc:MGI:3611233]	+	gene	overlapping	0	79.4118	86.3636	74.1667	84.7826	79.1667	64	69.7778	75.8197	75	33.3333	75	50	38.7072	48.9583	45.7778	43.5714
Chr2:163300055-163305773	2	163300055	163305773	+	22.0637	Tox2	ENSMUSG00000074607	TOX high mobility group box family member 2 [Source:MGI Symbol;Acc:MGI:3611233]	+	gene	overlapping	0	80.6738	75	75.7576	84.5238	96	72.5	65.3846	75.8974	78.1094	53.9474	66.2162	54	47.8947	41.194	32.173	55
Chr2:164486369-164488299	2	164486369	164488299	+	35.2859	Gm20458	ENSMUSG00000090996	predicted gene 20458 [Source:MGI Symbol;Acc:MGI:5141923]	+	gene	overlapping	0	NaN	86.6667	95.1613	83.3333	96.4286	100	85.7143	71.1539	64.2857	47.6191	35.7143	50	59.589	61.3793	78.5714	43.2203
Chr2:164835422-164839746	2	164835422	164839746	+	49.4143	Ctsa	ENSMUSG00000017760	cathepsin A [Source:MGI Symbol;Acc:MGI:97748]	+	gene	overlapping	0	38.5714	66.6667	45.5882	58.1633	60.8696	64.8649	43.4783	66.8831	61.7886	7.31707	16.6667	0	16.6667	29.6402	18.0952	4.38596
Chr2:167084059-167092436	2	167084059	167092436	+	28.5251	null					Not found	0	55.4054	71.4286	65.4762	53.4483	87.0968	76.4706	69.7917	75.4237	82.625	58.3333	62.8205	28.5714	49.3004	57.5758	47.6667	53.75
Chr2:179978332-179993103	2	179978332	179993103	+	20.4753	4921531C22Rik	ENSMUSG00000085704	RIKEN cDNA 4921531C22 gene [Source:MGI Symbol;Acc:MGI:1913980]	+	gene	overlapping	0	68.9655	89.2857	85	64	65.1515	79.0323	53.6765	77.1368	72.1154	59.5745	36.5385	38.5057	61.1702	50.5747	66.3793	50
Chr2:180582976-180589414	2	180582976	180589414	+	23.9747	1600027N09Rik	ENSMUSG00000027569	RIKEN cDNA 1600027N09 gene [Source:MGI Symbol;Acc:MGI:1920497]	+	gene	overlapping	0	58.6957	75	58.6207	69.2308	82.6087	83.3333	75.5319	82.7869	86.2745	60	51.5152	54.3478	66.6667	73.913	65.9091	64.2276
Chr2:181171599-181180837	2	181171599	181180837	+	21.2382	null					Not found	0	47.7273	20	50	45.1613	45.6522	55	81.8182	43.6667	78.8461	32.6923	54.5455	30.5556	41.2403	52.7211	40.5172	45.3704
Chr2:181306801-181313868	2	181306801	181313868	+	23.7624	Stmn3	ENSMUSG00000027581	stathmin-like 3 [Source:MGI Symbol;Acc:MGI:1277137]	-	gene	overlapping	0	21.4286	12.5	30.6452	11.4286	20	39.2857	43.75	43.1095	28.7634	3.33333	17.6471	2.85714	21.0396	14.7619	15.1709	19.6429
Chr2:181493516-181497187	2	181493516	181497187	+	38.5038	Abhd16b	ENSMUSG00000055882	abhydrolase domain containing 16B [Source:MGI Symbol;Acc:MGI:3607711]	+	gene	overlapping	0	40.9091	29.0323	56.25	10	36.7647	66.6667	55.8333	45.9184	60.5263	9.52381	10.8108	24.0741	14.1437	27.5327	18.3099	12.7572
Chr2:181694067-181701022	2	181694067	181701022	+	31.3563	4930526D03Rik	ENSMUSG00000045794	RIKEN cDNA 4930526D03 gene [Source:MGI Symbol;Acc:MGI:2685538]	-	gene	overlapping	0	58.3333	94.1176	44	33.7838	44.2857	60	42.2222	67.8862	40.2381	30.4348	15	18.75	14.0957	17.9654	26.6129	20.3587
Chr2:181701054-181718518	2	181701054	181718518	+	22.4134	Oprl1	ENSMUSG00000027584	opioid receptor-like 1 [Source:MGI Symbol;Acc:MGI:97440]	+	gene	overlapping	0	84.0909	80	90	76.087	95.4545	87.5	80.8824	76.1006	77.5	64.5161	63.3333	55.1724	61.2745	60.9722	77.971	58.7398
Chr3:3537030-3561224	3	3537030	3561224	+	25.29	Hnf4g	ENSMUSG00000017688	hepatocyte nuclear factor 4, gamma [Source:MGI Symbol;Acc:MGI:1353604]	+	gene	overlapping	0	61.5385	37.5	30.3419	26.6667	40.625	45.6522	25.1174	37.0202	35.4545	9.09091	16	11.1111	9.73333	27.3585	27.439	10.9804
Chr3:3587349-3612758	3	3587349	3612758	+	21.8653	Hnf4g	ENSMUSG00000017688	hepatocyte nuclear factor 4, gamma [Source:MGI Symbol;Acc:MGI:1353604]	+	gene	overlapping	0	24.1379	15.3846	26.5625	25	61.5385	25	28.5256	33.6296	29.386	13.0435	7.14286	17.8571	16.9591	21.4286	12.5	15.1163
Chr3:4102665-4129540	3	4102665	4129540	+	20.6412	null					Not found	0	48	46.1538	33.3333	40.625	29.5455	61.5385	35.0694	56.7308	41.4286	25	18.1818	27.7778	25.9259	37.9845	12.5	35.6481
Chr3:6527707-6547307	3	6527707	6547307	+	26.3468	null					Not found	0	61.3636	28.5714	29.6296	25.6863	36.6667	42.8571	28.1818	33.3333	50	18.1818	11.1111	7.89474	10.2564	28.5714	21.4286	12.6667
Chr3:8561155-8574166	3	8561155	8574166	+	22.8688	Stmn2	ENSMUSG00000027500	stathmin-like 2 [Source:MGI Symbol;Acc:MGI:98241]	+	gene	overlapping	0	45.9184	33.3333	33.3333	31.4815	32.7586	69.5652	34.058	33.8624	21.5686	19.2308	15.7895	0	26.9547	33.9487	22.1393	34.2982
Chr3:14688588-14706359	3	14688588	14706359	+	20.0302	null					Not found	0	31.9444	36.0215	42.5	55.7692	57.1429	38.0952	42.9412	54.5455	53.1746	20.8333	32.3529	31.5789	31.8333	35.3448	13.5417	25.4098
Chr3:16663249-16692073	3	16663249	16692073	+	21.3531	null					Not found	0	26.6667	0	41.1765	32.5	57.6923	13.3333	22.9167	50	50	25	9.09091	20	15.6504	19.7531	22.9167	38.1579
Chr3:24191439-24203894	3	24191439	24203894	+	22.6253	null					Not found	0	40.625	55.5556	38.4615	45.4545	75	57.1429	50.9259	61	54.7619	66.6667	50	0	31.8966	42.3077	18.1818	44.7368
Chr3:26511471-26530996	3	26511471	26530996	+	24.0051	null					Not found	0	79.0698	75	77.7778	77.5	82.6087	77.193	70.3526	82.7485	68.1818	45.4545	50	57.1429	56.25	75.6667	56.6234	62.2396
Chr3:27286681-27296434	3	27286681	27296434	+	26.4375	null					Not found	0	91.6667	91.3793	91.6667	83.7838	98.4375	90.7407	91.5459	88.5965	87.5	42.4242	86.8421	69.5652	60.875	58.3556	67.6075	66.8011
Chr3:29965568-29977022	3	29965568	29977022	+	22.2183	Mecom	ENSMUSG00000027684	MDS1 and EVI1 complex locus [Source:MGI Symbol;Acc:MGI:95457]	-	gene	overlapping	0	61.9048	45.2381	62.5	27.0833	60	70.5882	53.2051	58.6111	45.2381	47.3684	23.5294	37.5	32.8431	48.6559	30.7143	33.6538
Chr3:30092484-30105571	3	30092484	30105571	+	26.7065	Mecom	ENSMUSG00000027684	MDS1 and EVI1 complex locus [Source:MGI Symbol;Acc:MGI:95457]	-	gene	overlapping	0	68.9394	54.7619	48.0952	55.4688	57.1429	70	50.2703	58.8356	44.2623	37.037	21.0526	30.5556	28.9377	28.9583	39.7135	35.9903
Chr3:30274530-30285966	3	30274530	30285966	+	22.4528	Mecom	ENSMUSG00000027684	MDS1 and EVI1 complex locus [Source:MGI Symbol;Acc:MGI:95457]	-	gene	overlapping	0	66.6667	45.4545	51.4286	48.1982	63.2353	20	61.8357	64.6893	46.5986	30.2632	33.3333	13.8889	37.7907	33.0128	29.8507	42.2222
Chr3:30862411-30872630	3	30862411	30872630	+	21.3878	Gpr160	ENSMUSG00000037661	G protein-coupled receptor 160 [Source:MGI Symbol;Acc:MGI:1919112]	+	gene	overlapping	0	48	58.0645	23.0769	36.8421	54.7619	22.2222	43.0556	44.5206	34.5679	32.7586	16.6667	14.2857	10.0402	20.339	7.7957	13.2812
Chr3:30884651-30895837	3	30884651	30895837	+	20.0382	Gpr160	ENSMUSG00000037661	G protein-coupled receptor 160 [Source:MGI Symbol;Acc:MGI:1919112]	+	gene	overlapping	0	78.8194	83.3333	60.6061	75.2688	53.8462	81.579	82.0896	79.602	68.5556	45.1613	64.6667	50	52.5568	70.3196	64.0625	67.7778
Chr3:34221471-34232315	3	34221471	34232315	+	21.8527	Sox2ot	ENSMUSG00000090828	SOX2 overlapping transcript (non-protein coding) [Source:MGI Symbol;Acc:MGI:2444112]	+	gene	overlapping	0	75	85.1852	58.0645	58.5366	78.2609	74.1936	61.9444	67.6535	61.4815	36	59.2593	41.6667	50.4902	48.0676	46.4744	58.7432
Chr3:34308266-34317631	3	34308266	34317631	+	32.1436	Sox2ot	ENSMUSG00000090828	SOX2 overlapping transcript (non-protein coding) [Source:MGI Symbol;Acc:MGI:2444112]	+	gene	overlapping	0	44.2529	47.6191	51.1628	42.8571	54.5455	52.1739	51.1364	63.6792	44.7368	6.81818	29.6296	19.6429	28.3525	32.6241	28.4314	34.2995
Chr3:34587840-34597218	3	34587840	34597218	+	29.0896	Sox2ot	ENSMUSG00000090828	SOX2 overlapping transcript (non-protein coding) [Source:MGI Symbol;Acc:MGI:2444112]	+	gene	overlapping	0	62.5	55	51.5625	44.8276	66.6667	71.4286	42.1717	32.4074	43.1373	22.5806	38.6364	10	17.0741	15.5	25.1323	11.3281
Chr3:34597334-34605691	3	34597334	34605691	+	28.7268	Sox2ot	ENSMUSG00000090828	SOX2 overlapping transcript (non-protein coding) [Source:MGI Symbol;Acc:MGI:2444112]	+	gene	overlapping	0	46.2963	54.5455	56.8182	50.463	60.4167	44.4444	62.0567	38.8889	41.6667	16.6667	15.7895	30.4348	20.1807	23.1707	30.2083	13.2836
Chr3:34615623-34624819	3	34615623	34624819	+	23.0518	Sox2ot	ENSMUSG00000090828	SOX2 overlapping transcript (non-protein coding) [Source:MGI Symbol;Acc:MGI:2444112]	+	gene	overlapping	0	40.7895	31.4815	32.2581	34.7222	34.4828	38.8889	44.2982	41.1458	41.3462	9.61538	19.0476	11.25	28.0093	21.9858	18.9394	19.4853
Chr3:40539059-40546602	3	40539059	40546602	+	23.2846	Intu	ENSMUSG00000060798	inturned planar cell polarity effector homolog (Drosophila) [Source:MGI Symbol;Acc:MGI:2443752]	+	gene	overlapping	0	65.3846	85.7143	57.5	78.9474	72.7273	81.25	47.6793	70.922	58.4746	44	41.6667	38.0952	47.9424	56.0345	48.6486	46.1538
Chr3:41107860-41123325	3	41107860	41123325	+	21.4696	null					Not found	0	42.3977	45.8333	42.5287	33.3333	22.5806	55.1724	21.1111	39.465	47.3333	18.1818	18.75	13.6364	12.0833	14.7679	14.0097	15.4762
Chr3:43014620-43035857	3	43014620	43035857	+	20.1411	null					Not found	0	34.4828	41.9355	28.5714	27.6042	26.6667	21.4286	20.904	29.9242	36.7647	7.14286	0	7.69231	13.151	29.0698	23.0496	13.9344
Chr3:43056877-43082822	3	43056877	43082822	+	23.5541	null					Not found	0	36.3636	50	55	22.2222	54.5455	46.1538	38.1148	48.062	47.561	14.2857	26.6667	25	27.381	28.5185	32.1138	32.7044
Chr3:43824248-43844143	3	43824248	43844143	+	27.7528	null					Not found	0	55	33.3333	61.5385	36	53.8462	27.2727	40.1235	46.5116	29.2929	25	11.7647	4.54545	5.31609	32.4359	33.8095	13.75
Chr3:43861660-43884013	3	43861660	43884013	+	27.7931	null					Not found	0	78.5714	25	61.5385	58.3333	42.8571	57.1429	43.8597	41.4141	66.6667	25	25	20.5882	19.7917	22.9885	36.9048	26.25
Chr3:44080812-44099272	3	44080812	44099272	+	23.0846	null					Not found	0	60	NaN	50	0	57.1429	58.3333	21.6049	45.8333	31.25	22.2222	30	20	6.77083	10.7143	20	6.25
Chr3:44218990-44243538	3	44218990	44243538	+	22.5955	null					Not found	0	41.3043	50	43.1818	43.75	66.6667	46.1538	39.8611	52.8455	45.0617	24	23.5294	40	22.5595	33.6478	26.25	13.3333
Chr3:44297848-44315113	3	44297848	44315113	+	21.2545	null					Not found	0	41.1765	33.3333	38.172	19.3548	31.5789	54.1667	30.2469	36.8827	31.3333	11.9048	22.7273	13.6364	14.0805	33.8384	13.6667	16.092
Chr3:45639767-45659020	3	45639767	45659020	+	25.2085	null					Not found	0	25	25	18.1818	31.8182	41.1765	21.875	21.3178	30.9091	32.8704	0	0	0	17.6852	33.5366	21.1111	8.51064
Chr3:51120672-51129577	3	51120672	51129577	+	23.3763	null					Not found	0	20.2128	23.0769	32.4324	17.5676	24	25	24.4292	22.6716	36.9565	3.57143	6.66667	2.7027	0	22.2222	6.52174	2.96053
Chr3:51139018-51150239	3	51139018	51150239	+	28.1409	null					Not found	0	26.1905	40.7407	25	30.3419	54.5455	12.5	32.8704	35.9375	20.2703	3.7037	0	6	2.63158	17.6471	6.66667	8.49673
Chr3:54625995-54633389	3	54625995	54633389	+	26.1103	null					Not found	0	36.9565	50	44.1176	21.0526	64.7059	25	34.5528	47.1014	53.3333	12.5	20	23.0769	19.7368	31.5476	21.5909	32.094
Chr3:56139935-56158173	3	56139935	56158173	+	23.1057	Nbea	ENSMUSG00000027799	neurobeachin [Source:MGI Symbol;Acc:MGI:1347075]	-	gene	overlapping	0	50	59.0909	63.1579	56	45	84.6154	42.2619	40.2174	32.6667	35.2941	7.69231	35.7143	24.6855	45.6349	26	39.7727
Chr3:56158691-56177451	3	56158691	56177451	+	29.103	Nbea	ENSMUSG00000027799	neurobeachin [Source:MGI Symbol;Acc:MGI:1347075]	-	gene	overlapping	0	67.1053	36.6667	43.9394	57.1429	66.6667	46.1538	42.4883	54.6875	59.2105	11.1111	27.0833	42.1875	18.5714	25	16.6667	17.5
Chr3:57854460-57871421	3	57854460	57871421	+	41.1636	null					Not found	0	75	86.3636	91.1765	84	83.3333	89.1304	69.6429	70.7483	69.8925	31.5789	30.7692	46.6667	32.5287	40.1961	41.8605	47.6852
Chr3:62158138-62162970	3	62158138	62162970	+	25.064	null					Not found	0	56.6474	72.2449	63.0326	74.1936	82.9545	76.3835	61.3834	56.8708	61.9048	42.8571	49.3333	13.3333	65.8179	70.4991	74.6499	69.0608
Chr3:64485317-64512065	3	64485317	64512065	+	23.7689	Vmn2r5	ENSMUSG00000068999	vomeronasal 2, receptor 5 [Source:MGI Symbol;Acc:MGI:3649074]	-	gene	overlapping	0	63.6364	57.1429	62.5	15.3846	36.3636	71.4286	37.1429	41.3333	45.614	20	14.2857	34.8485	21.2963	35.7143	24.1935	30.1075
Chr3:65121327-65138967	3	65121327	65138967	+	20.7287	Kcnab1	ENSMUSG00000027827	potassium voltage-gated channel, shaker-related subfamily, beta member 1 [Source:MGI Symbol;Acc:MGI:109155]	+	gene	overlapping	0	54.7619	47.3684	53.125	56.0606	79.5455	61.9048	45.7711	56.8783	42.3333	43.75	31.4103	37.5	33.5714	40.493	36.612	29.8246
Chr3:65139059-65157864	3	65139059	65157864	+	25.9278	Kcnab1	ENSMUSG00000027827	potassium voltage-gated channel, shaker-related subfamily, beta member 1 [Source:MGI Symbol;Acc:MGI:109155]	+	gene	overlapping	0	50	68.75	63.0435	72.0588	41.0256	70	40.9817	49.3781	56.5217	16	50	13.1579	23.4568	23.8562	24.5536	30
Chr3:65176379-65191711	3	65176379	65191711	+	27.0164	Kcnab1	ENSMUSG00000027827	potassium voltage-gated channel, shaker-related subfamily, beta member 1 [Source:MGI Symbol;Acc:MGI:109155]	+	gene	overlapping	0	52.7778	67.6471	77.5	60	55.5556	43.1373	55.754	55.3333	40.625	13.6364	20.5882	31.5789	26.455	39.8374	19.1489	29
Chr3:65203469-65218846	3	65203469	65218846	+	26.7341	Kcnab1	ENSMUSG00000027827	potassium voltage-gated channel, shaker-related subfamily, beta member 1 [Source:MGI Symbol;Acc:MGI:109155]	+	gene	overlapping	0	32.5	34.0909	48.6486	59.4697	33.9286	50	29.5833	36.4407	35.2941	4.93827	10	5.95238	20.3704	21.1353	14.0476	12.8205
Chr3:65237525-65259394	3	65237525	65259394	+	23.5377	Kcnab1	ENSMUSG00000027827	potassium voltage-gated channel, shaker-related subfamily, beta member 1 [Source:MGI Symbol;Acc:MGI:109155]	+	gene	overlapping	0	49.2424	52.7778	59.2593	68.9189	45.6522	39.1304	38.9269	35.6589	48.6842	24.1379	15.3333	22.9167	9.90338	31.5385	13.5135	16.3743
Chr3:65259424-65273182	3	65259424	65273182	+	30.1919	Kcnab1	ENSMUSG00000027827	potassium voltage-gated channel, shaker-related subfamily, beta member 1 [Source:MGI Symbol;Acc:MGI:109155]	+	gene	overlapping	0	70.6667	50	67.2414	85.7143	40	48.4375	42.5325	55.8333	34.6591	8.33333	12.5	15	20.5691	30.0287	13.0081	20.6349
Chr3:66041749-66054762	3	66041749	66054762	+	23.461	Veph1	ENSMUSG00000027831	ventricular zone expressed PH domain homolog 1 (zebrafish) [Source:MGI Symbol;Acc:MGI:1920039]	-	gene	overlapping	0	53.4884	39.5833	44.4444	49.2424	64.1026	30	58.7562	54.8077	39.6396	28.5714	10.5263	36	28.903	33.7121	25.8929	23.3918
Chr3:70240549-70258431	3	70240549	70258431	+	26.3694	null					Not found	0	36.2069	66.6667	64.3333	50	76	84	71.6895	69.1837	70.4167	49.3056	44.1176	46.1538	51.9774	63.1944	43.75	52.7273
Chr3:71852639-71875417	3	71852639	71875417	+	21.1244	null					Not found	0	25	25	45.8333	23.5294	40	38.4615	26.2681	24.5614	12.5	0	8.33333	12.5	8.10185	25	17.7419	13.7931
Chr3:73427700-73444472	3	73427700	73444472	+	24.378	null					Not found	0	25	25	NaN	52.5	55.5556	38.4615	24.7475	33.9506	31.8182	0	17.6471	18.1818	14.2857	20	42.8571	5.26316
Chr3:74488697-74512041	3	74488697	74512041	+	22.8887	null					Not found	0	31.25	42.1053	35.9375	51.1111	50	53.8462	30.8333	39.1667	40.7895	14.2857	20	20.3125	25.5556	37.7688	32.4713	18.8988
Chr3:74950597-74975833	3	74950597	74975833	+	21.564	null					Not found	0	46.1538	57.1429	65.3846	17.3077	26.9231	50	31.8254	51.2195	40.6863	10.5263	12.5	25	26.2411	35.1449	21.4286	39.4737
Chr3:75145926-75165384	3	75145926	75165384	+	21.214	Zbbx	ENSMUSG00000034151	zinc finger, B-box domain containing [Source:MGI Symbol;Acc:MGI:2674085]	-	gene	overlapping	0	27.027	36.3636	22.8261	26.6667	34.7826	33.3333	28.3582	31.0078	29.4574	11.1111	7.69231	5	16.8919	17.8571	25.4545	16.3194
Chr3:75885787-75895703	3	75885787	75895703	+	31.1944	Golim4	ENSMUSG00000034109	golgi integral membrane protein 4 [Source:MGI Symbol;Acc:MGI:1920374]	-	gene	overlapping	0	63.0952	70.3704	58.1395	60.2941	60.5263	65.3846	46.9512	59.9727	61.4379	9.09091	22.5	56	23.0496	35.8796	28.7879	19.8312
Chr3:76139980-76162409	3	76139980	76162409	+	24.5682	Fstl5	ENSMUSG00000034098	follistatin-like 5 [Source:MGI Symbol;Acc:MGI:2442179]	+	gene	overlapping	0	61.3636	77.7778	77.7778	66.3793	95.6522	96	86.9249	71.0938	91.8367	46.4286	75	70.8333	62.6712	73.9394	73.5185	68.9815
Chr3:78307742-78330069	3	78307742	78330069	+	22.3955	null					Not found	0	6.25	21.4286	5.26316	11.9048	46.1538	28.8462	20.7792	25.3788	26.9231	0	8	14.2857	6.59722	30.4598	4	7.10382
Chr3:89215922-89223072	3	89215922	89223072	+	36.8209	Mtx1	ENSMUSG00000064068	metaxin 1 [Source:MGI Symbol;Acc:MGI:103025]	-	gene	overlapping	0	73.3333	70.8333	65.4762	45.1613	88.3721	75.8064	72.3809	88.8235	77.3224	36.6667	52.5	40	45.7143	60.1688	55.0179	57.2917
Chr3:89530872-89540526	3	89530872	89540526	+	26.0435	Kcnn3	ENSMUSG00000000794	potassium intermediate/small conductance calcium-activated channel, subfamily N, member 3 [Source:MGI Symbol;Acc:MGI:2153183]	+	gene	overlapping	0	44.6808	65.2778	54.7619	40.4762	75	62.5	62.3418	49.3846	48.0142	31.25	26.6667	35	40.7018	38.2716	28.2258	38.6403
Chr3:90865450-90893297	3	90865450	90893297	+	21.7096	null					Not found	0	45.4545	42	29.3103	24.7967	42	55.2632	34.5238	57.5521	37.8472	23.2143	28.5714	21.875	21.25	32.1596	22.7513	23.1638
Chr3:90972480-90990911	3	90972480	90990911	+	24.6868	null					Not found	0	25.2525	32.6923	45.4545	36.4583	64.5833	47.0588	40.5556	44.7304	41.4729	13.1579	17.6471	34.5238	26.6447	38.2184	32.4561	15.1741
Chr3:91006371-91031064	3	91006371	91031064	+	24.1409	null					Not found	0	38	41.6667	22.2222	61.1111	76.3158	53.5714	54.0984	49	39.1304	31.4815	25	30.7018	33.9461	29.798	44.5122	35.4651
Chr3:91031125-91057597	3	91031125	91057597	+	31.7692	null					Not found	0	29.6875	40	31.25	33.3333	57.1429	58.8235	25.7576	40.0709	33.6957	11.1111	18.9394	3.57143	11.6935	25	6.02837	10.625
Chr3:91074245-91095229	3	91074245	91095229	+	24.3707	9130204L05Rik	ENSMUSG00000091175	RIKEN cDNA 9130204L05 gene [Source:MGI Symbol;Acc:MGI:2684973]	-	gene	overlapping	0	58.5714	44.1176	51.3889	53.3333	58.3333	45.8333	55.4545	43.2018	48.7805	15.3846	38.8889	22.807	26.7196	26.5957	30.8066	30.1852
Chr3:91193079-91206001	3	91193079	91206001	+	23.962	null					Not found	0	64.2857	23.913	55.1724	33.9286	53.8462	72.7273	43.9891	45.8333	42.6471	29.4118	29.4118	21.875	30.6878	37.6543	34.4298	37.1345
Chr3:91286843-91309581	3	91286843	91309581	+	21.7027	null					Not found	0	57.1429	46.1538	41.1765	39.2857	21.4286	78.5714	38.2051	59.0244	49.3056	36.6667	29.4118	21.875	22.4638	53.0612	34.0426	37.6667
Chr3:91374549-91402928	3	91374549	91402928	+	23.0356	null					Not found	0	23.913	43.2692	42.4731	41.453	60.4167	29.6296	35.101	46.875	42.8571	13.7931	25.8065	18.6667	21.4951	21.3836	16.0131	20.098
Chr3:91403161-91421300	3	91403161	91421300	+	20.6068	null					Not found	0	17.6471	31.5789	36.4865	38.3838	46.1538	44.4444	43.491	53.125	37.5622	36.9565	13.3333	17.2619	29.8423	28.5106	20.7483	32.5758
Chr3:91437346-91463758	3	91437346	91463758	+	23.83	null					Not found	0	69.4444	56.25	46.6667	55.4054	58	55	35.4167	61.7486	54.7101	38.2353	16.6667	30.7692	30.9091	39.4444	28.75	29.4545
Chr3:91463877-91493148	3	91463877	91493148	+	37.1562	null					Not found	0	53.8462	70	48.5294	38.5714	88.8889	59.0909	54.152	59	59.2593	11.9048	26.3158	36.6667	32.8009	44.6429	22.7431	24.1228
Chr3:91493151-91515004	3	91493151	91515004	+	32.5276	null					Not found	0	56.7568	66.6667	61.3636	52.439	71.1539	69.5652	52.9115	62.1212	50.5797	29.3103	23.2143	26.087	36.3433	40.1613	34.9291	38.0597
Chr3:91573603-91594458	3	91573603	91594458	+	29.8948	null					Not found	0	58.3333	28.5714	36.8421	30.8824	81.4815	66.6667	61.9792	69.7279	60	25	26.087	56.6667	44.5513	45.8333	54.0936	50.7576
Chr3:91661787-91686517	3	91661787	91686517	+	25.3815	null					Not found	0	69.4444	58.3333	48.2143	48.4375	70.8333	66.6667	58.7719	61.2573	68.1818	38.8889	20	64	36.1538	52.3585	40.2174	38.3333
Chr3:91860374-91880081	3	91860374	91880081	+	30.0132	null					Not found	0	39.4737	32.1429	58.3333	52.7778	88.8889	38.4615	46.6667	59.1463	71.875	35.2941	14.2857	45	29.3981	37.1795	31.4815	28.5714
Chr3:95882144-95885933	3	95882144	95885933	+	20.0112	C920021L13Rik	ENSMUSG00000080727	RIKEN cDNA C920021L13 gene [Source:MGI Symbol;Acc:MGI:1923991]	+	gene	overlapping	0	85	69.2308	74	79.6296	86.3636	87.5	63.6905	40.9091	54.0404	45.8333	80	0	60.1246	68.9655	41.1392	61.9048
Chr3:98390922-98402428	3	98390922	98402428	+	24.9456	Zfp697	ENSMUSG00000050064	zinc finger protein 697 [Source:MGI Symbol;Acc:MGI:2139736]	+	gene	overlapping	0	29.1667	70.5882	76.4706	46.6667	64.7059	38.4615	46.25	36.859	51.6667	16.6667	11.1111	35.2941	27.5	32.9268	48.4848	44.186
Chr3:98420597-98427716	3	98420597	98427716	+	20.1179	Zfp697	ENSMUSG00000050064	zinc finger protein 697 [Source:MGI Symbol;Acc:MGI:2139736]	+	gene	overlapping	0	29.1667	56.4103	24.2424	60	38.4615	42.4242	45.3608	63.5417	62.8571	34.7826	37.5	8.69565	40.6667	42.0635	51.8182	37.0253
Chr3:99426855-99437617	3	99426855	99437617	+	21.8426	null					Not found	0	34.2105	18.4211	38.8889	15.9091	54.1667	52.9412	43.4397	51.3008	30	15.3846	33.3333	25	24.3902	35	29.0323	30.4545
Chr3:105462033-105476817	3	105462033	105476817	+	26.931	Kcnd3	ENSMUSG00000040896	potassium voltage-gated channel, Shal-related family, member 3 [Source:MGI Symbol;Acc:MGI:1928743]	+	gene	overlapping	0	40	47.2222	41.9048	23.7374	39.2857	29.2683	41.4762	27.2849	44.8718	0	13.3333	13.0435	11.6487	22.9167	8.22072	16.4319
Chr3:105485277-105494979	3	105485277	105494979	+	23.1617	Kcnd3	ENSMUSG00000040896	potassium voltage-gated channel, Shal-related family, member 3 [Source:MGI Symbol;Acc:MGI:1928743]	+	gene	overlapping	0	35.2273	46	34.6154	17.7778	14.8148	40.9091	24.6899	37.6097	18.0348	1.5625	0	5	9.63719	13.125	11.7325	5.22088
Chr3:106438920-106455371	3	106438920	106455371	+	20.3687	null					Not found	0	29.1667	50	14.8148	27.7778	48.1481	56.25	47.5694	37.5887	27.381	24.1935	22.2222	27.5	18.1592	34.5528	23.8095	39.6226
Chr3:106694603-106713214	3	106694603	106713214	+	23.2898	4933421E11Rik	ENSMUSG00000056260	RIKEN cDNA 4933421E11 gene [Source:MGI Symbol;Acc:MGI:2445214]	+	gene	overlapping	0	75	90.625	84.2105	83.5526	66.6667	53.3333	51.3218	69.2708	72.6496	52.9412	33.3333	36.1905	34.9697	48.374	47.4242	42.0238
Chr3:107546735-107554710	3	107546735	107554710	+	22.237	Ubl4b	ENSMUSG00000055891	ubiquitin-like 4B [Source:MGI Symbol;Acc:MGI:1914841]	-	gene	overlapping	0	33.3333	47.7273	36.5079	26.5625	44	56.5217	59.9265	43.4211	50.2252	40.7407	17.3913	24.1667	32.029	28.125	27.0833	27.193
Chr3:107696950-107712847	3	107696950	107712847	+	21.9266	null					Not found	0	84.2105	93.3333	77.7778	77.0833	78.9474	93.3333	73.4848	81.8452	87.5	47.6191	62.5	71.6049	62.6582	70.8333	72.3214	67.9293
Chr3:107713784-107731613	3	107713784	107731613	+	23.8433	null					Not found	0	75.7576	80.7018	51.6667	63.3333	85.1852	84	65.625	58.2192	73.3918	56.8966	53.5714	39.1667	48.1293	37.1795	44.8357	40.6557
Chr3:108391144-108396007	3	108391144	108396007	+	27.1323	Celsr2	ENSMUSG00000068740	cadherin, EGF LAG seven-pass G-type receptor 2 (flamingo homolog, Drosophila) [Source:MGI Symbol;Acc:MGI:1858235]	-	gene	overlapping	0	21.1538	15	21.1538	11.7117	35	37.5	21.9298	21.3333	38.4354	5.88235	0	0	8.94737	19.7761	11.4035	17.316
Chr3:108905025-108911350	3	108905025	108911350	+	21.3446	Prpf38b	ENSMUSG00000027881	PRP38 pre-mRNA processing factor 38 (yeast) domain containing B [Source:MGI Symbol;Acc:MGI:1914171]	-	gene	overlapping	0	52.0202	33.3333	30.4348	26.087	58.3333	78.9474	30.9524	67.5676	35.1351	27.5862	29.1667	38.2353	36.3821	31.5104	32.6087	38.7324
Chr3:111797730-111813038	3	111797730	111813038	+	21.3991	null					Not found	0	47.0588	NaN	56.25	55	54.7619	50	54.6296	45.8824	34.6154	6.66667	38.4615	40.9091	20.2778	35.1852	30.4348	34.6154
Chr3:113728295-113748564	3	113728295	113748564	+	20.0403	null					Not found	0	85.7143	86.6667	89.6552	90.9091	100	100	91.4286	95.3125	95.4545	75	79.1667	71.4286	80	91.3043	90.4762	84.8485
Chr3:116423737-116427776	3	116423737	116427776	+	29.22	Cdc14a	ENSMUSG00000033502	CDC14 cell division cycle 14 homolog A (S. cerevisiae) [Source:MGI Symbol;Acc:MGI:2442676]	-	gene	overlapping	0	47.5	80	54.0323	34.5588	25	70.2703	52.4113	48.5075	44.2177	18.3673	6.89655	26.6667	23.5149	36.2103	21.1538	41.342
Chr3:120287355-120305397	3	120287355	120305397	+	22.4766	null					Not found	0	34.6154	38.4615	62.2222	55.5556	75	87.5	61.5741	54.1667	59.3137	52.9412	32.3529	52.8986	41.9444	44.186	57.6087	60.5263
Chr3:121206312-121211361	3	121206312	121211361	+	23.4354	Tmem56	ENSMUSG00000028132	transmembrane protein 56 [Source:MGI Symbol;Acc:MGI:1923195]	-	gene	overlapping	0	52.3256	81.8182	50	32.2581	79.3103	56	24.6479	48.9418	50	33.3333	36.8421	23.4568	19.7464	26.7677	26.4706	24.1071
Chr3:121211437-121223857	3	121211437	121223857	+	25.2618	Tmem56	ENSMUSG00000028132	transmembrane protein 56 [Source:MGI Symbol;Acc:MGI:1923195]	-	gene	overlapping	0	42.0455	56.8966	58.9744	48.6111	62.5	52.7778	36.1644	39.372	51.087	0	25.7576	41.9355	24.7807	29.3785	23.7089	17.8355
Chr3:121224015-121232122	3	121224015	121232122	+	23.3928	Tmem56	ENSMUSG00000028132	transmembrane protein 56 [Source:MGI Symbol;Acc:MGI:1923195]	-	gene	overlapping	0	41.25	40.9091	34.4633	52	37.5	43.1818	19.9531	34.8214	40.1961	10	11.1111	13.1313	12.7083	25.8333	15.8602	18.3575
Chr3:122984715-122991314	3	122984715	122991314	+	34.9625	null					Not found	0	59.375	53.6585	25.8621	57.3529	42.0455	55.7692	58.1871	51.9231	76.6667	36.8421	28.3333	9.09091	13.5569	21.6374	16.0714	13.1481
Chr3:123938544-123952914	3	123938544	123952914	+	22.0315	null					Not found	0	29.4118	36.1111	21.875	25	45.4545	46.875	28.6232	36	34.2105	18.1818	34.6154	6.25	5.75758	13.6752	8.62069	31.9444
Chr3:124065503-124086730	3	124065503	124086730	+	22.4136	null					Not found	0	23.5294	9.52381	21.4286	19.697	21.1538	57.7778	20.8937	20.303	18.3673	4.54545	0	5.88235	10.7143	27.9762	13.7931	18.0851
Chr3:124102930-124121796	3	124102930	124121796	+	20.3447	null					Not found	0	77.7778	50	73.8095	37.5	81.8182	63.6364	63.1579	68.0952	66.6667	52.2727	38.8889	46.6667	55.4924	56.0185	54.6512	63.4058
Chr3:129878669-129883538	3	129878669	129883538	+	26.6366	Pla2g12a	ENSMUSG00000027999	phospholipase A2, group XIIA [Source:MGI Symbol;Acc:MGI:1913600]	+	gene	overlapping	0	37.7778	50	25.4237	50	63.7681	87.5	60.9756	63.964	67.7419	39.5833	29.1667	58.3333	41.5301	45.1389	36.8056	26.0274
Chr3:135686096-135691150	3	135686096	135691150	+	21.8172	Nfkb1	ENSMUSG00000028163	nuclear factor of kappa light polypeptide gene enhancer in B cells 1, p105 [Source:MGI Symbol;Acc:MGI:97312]	-	gene	overlapping	0	73.4375	42.3077	54.5455	81.579	91.6667	37.5	41.3468	80.3922	67.9487	39.5349	46.6667	30.8642	50.7491	36.4103	32.6087	51.5278
Chr3:136672293-136681660	3	136672293	136681660	+	29.8003	Ppp3ca	ENSMUSG00000028161	protein phosphatase 3, catalytic subunit, alpha isoform [Source:MGI Symbol;Acc:MGI:107164]	+	gene	overlapping	0	68.6274	88	85.2273	69.2308	87.1795	96	68	79.4643	93.421	68	41.4286	62.5	48.1221	31.7204	42.8889	39.7436
Chr3:136724623-136734588	3	136724623	136734588	+	21.7642	Ppp3ca	ENSMUSG00000028161	protein phosphatase 3, catalytic subunit, alpha isoform [Source:MGI Symbol;Acc:MGI:107164]	+	gene	overlapping	0	30.8642	25	45.7143	12.069	27.5	12.5	22.123	43.9437	37.0968	8.77193	7.40741	4.05405	7.24044	24.5283	5.45455	4.87421
Chr3:136763588-136776039	3	136763588	136776039	+	44.2906	Ppp3ca	ENSMUSG00000028161	protein phosphatase 3, catalytic subunit, alpha isoform [Source:MGI Symbol;Acc:MGI:107164]	+	gene	overlapping	0	75	73.5294	42.5926	72.4138	69.8413	64.2857	63.4259	61.0256	75	17.8571	21.7391	30	20.1042	37.7778	22.2222	26.9231
Chr3:136776156-136786051	3	136776156	136786051	+	21.4136	Ppp3ca	ENSMUSG00000028161	protein phosphatase 3, catalytic subunit, alpha isoform [Source:MGI Symbol;Acc:MGI:107164]	+	gene	overlapping	0	54.386	70	43.5897	66.1765	63.6364	66	57.5397	67.5	64	50	50	31.25	38.0365	41.2121	40.873	31.7982
Chr3:138644637-138652451	3	138644637	138652451	+	24.0532	null					Not found	0	40.6504	50.4762	59.4771	45.9459	52.2727	33.3333	41.4402	43.6667	40.5914	18.1818	14.2857	18.0556	22.3077	28.1385	13.8889	19.7154
Chr3:140683982-140703027	3	140683982	140703027	+	23.6109	null					Not found	0	42.5926	25	36.8421	59.2593	52.9412	71.4286	36.1111	46.6667	52.1739	15.9091	21.2963	36.3636	39.4444	35.5263	40.3333	19.7368
Chr3:140703063-140726424	3	140703063	140726424	+	29.348	null					Not found	0	68.421	57.6923	59.6154	40	68.1818	56.6667	39.1975	77.4691	71.7593	41.8919	23.5294	25.2874	42.5189	40.2516	50.7463	44.1667
Chr3:141264294-141279527	3	141264294	141279527	+	35.2291	null					Not found	0	100	85	87.5	90.7407	95.6522	100	77.7778	80.9783	86.1111	42.1053	50	68.1818	51.2121	67.6191	50.1938	67.5676
Chr3:141279543-141301517	3	141279543	141301517	+	28.5129	null					Not found	0	93.0233	86.9565	77.1429	85.7143	88.2353	92.8571	84.3182	68.1287	84.7222	75	36.3636	58.8235	50.3704	37.8906	46.1309	63.8182
Chr3:141301791-141323578	3	141301791	141323578	+	36.6199	null					Not found	0	83.3333	62.5	75.8621	68.3333	89.4737	80	71.345	75.5814	57.5758	41.1765	28.5714	36.8421	46.1111	53.9683	44.1057	46.6667
Chr3:141323795-141345983	3	141323795	141345983	+	29.0005	null					Not found	0	90.0794	80	92.6471	81.25	67.6471	92.3077	77.7273	74.3169	68.75	47.9167	42.1053	60	38.5753	52.1739	47.1545	57.6667
Chr3:151221579-151234259	3	151221579	151234259	+	20.2784	null					Not found	0	51.9231	58.6957	48.2759	35.4167	21.7391	70.8333	36.6667	52.5157	59.4203	26	20.5882	36.6667	28.5714	40.4255	27.6596	46.1538
Chr3:152285176-152291677	3	152285176	152291677	+	23.8622	Fam73a	ENSMUSG00000054942	family with sequence similarity 73, member A [Source:MGI Symbol;Acc:MGI:1924567]	-	gene	overlapping	0	53.4884	44.7368	47.807	45.8333	44.8276	56.8966	42.9224	36.6667	48.2906	9.7561	37.5	26.6667	14.3116	23.6364	20.5128	13.8021
Chr3:152291687-152299783	3	152291687	152299783	+	29.2252	Fam73a	ENSMUSG00000054942	family with sequence similarity 73, member A [Source:MGI Symbol;Acc:MGI:1924567]	-	gene	overlapping	0	60.9375	86.3636	65.5172	82.8571	39.2857	67.3077	53.9286	70.7143	75	37.5	21.4286	32.8125	36.347	36.9444	33.7121	45.8848
Chr3:152299799-152307724	3	152299799	152307724	+	24.1273	Fam73a	ENSMUSG00000054942	family with sequence similarity 73, member A [Source:MGI Symbol;Acc:MGI:1924567]	-	gene	overlapping	0	64.5161	72.2222	78.8889	63.3333	58.5366	42.6667	39.3018	48.7288	40.6504	25	23.913	17.3913	21.0938	29.0404	13.0435	17.5439
Chr3:152307748-152315138	3	152307748	152315138	+	33.5429	Fam73a	ENSMUSG00000054942	family with sequence similarity 73, member A [Source:MGI Symbol;Acc:MGI:1924567]	-	gene	overlapping	0	36.9369	64.2857	88.8889	81.25	61.5385	62.1622	58.5366	77.5194	73.6842	43.2432	11.1111	28.5354	49.6914	41.0256	23.9583	36.5672
Chr3:152315141-152323768	3	152315141	152323768	+	24.4629	Fam73a	ENSMUSG00000054942	family with sequence similarity 73, member A [Source:MGI Symbol;Acc:MGI:1924567]	-	gene	overlapping	0	43.8889	36.8421	37.037	40.4167	45.4545	33.3333	31.7568	53.5714	59.127	12.5	36.3636	13.0435	18.8356	15.7552	17.8571	17.3387
Chr3:152332490-152337781	3	152332490	152337781	+	27.0831	Fam73a	ENSMUSG00000054942	family with sequence similarity 73, member A [Source:MGI Symbol;Acc:MGI:1924567]	-	gene	overlapping	0	71.4286	80	92.8571	69.4444	96.9697	86.2069	70.9259	77.7778	56.25	53.8462	64.7059	35.4839	48.136	61.7486	65.5914	62.766
Chr3:153205479-153215853	3	153205479	153215853	+	27.166	St6galnac3	ENSMUSG00000052544	ST6 euraminyl-2,3-beta-galactosyl-1,3)-N-acetylgalactosaminide alpha-2,6-sialyltransferase 3 [Source:MGI Symbol;Acc:MGI:1341828]	-	gene	overlapping	0	75.6944	95.8333	61.6279	55.1724	83.3333	83.3333	68.1944	82.2034	63.8889	56	45.1613	47.3684	47.5691	45.8333	62.7193	45.3829
Chr3:153235665-153242246	3	153235665	153242246	+	23.31	St6galnac3	ENSMUSG00000052544	ST6 euraminyl-2,3-beta-galactosyl-1,3)-N-acetylgalactosaminide alpha-2,6-sialyltransferase 3 [Source:MGI Symbol;Acc:MGI:1341828]	-	gene	overlapping	0	54.1667	62.5	59.2105	77.7778	57.8125	57.1429	77.7778	63.6905	61.9872	52.7778	55.3571	21.1538	32.2	43.5484	21.875	21.1268
Chr3:153242258-153248835	3	153242258	153248835	+	28.9866	St6galnac3	ENSMUSG00000052544	ST6 euraminyl-2,3-beta-galactosyl-1,3)-N-acetylgalactosaminide alpha-2,6-sialyltransferase 3 [Source:MGI Symbol;Acc:MGI:1341828]	-	gene	overlapping	0	76.3636	77.3809	54.4118	80	67.5	68.75	77.4876	76.6667	77.2222	32.6087	71.4286	26.6667	47.451	57.6389	59.1837	58.2108
Chr3:153249046-153255385	3	153249046	153255385	+	22.9363	St6galnac3	ENSMUSG00000052544	ST6 euraminyl-2,3-beta-galactosyl-1,3)-N-acetylgalactosaminide alpha-2,6-sialyltransferase 3 [Source:MGI Symbol;Acc:MGI:1341828]	-	gene	overlapping	0	76.087	70.6349	64.7727	56.5789	71.875	46.6667	49.2537	69.3089	45.625	43.1818	16.0714	38.5965	36.5885	44.0278	34.5679	28.2486
Chr3:153284359-153292509	3	153284359	153292509	+	27.1969	St6galnac3	ENSMUSG00000052544	ST6 euraminyl-2,3-beta-galactosyl-1,3)-N-acetylgalactosaminide alpha-2,6-sialyltransferase 3 [Source:MGI Symbol;Acc:MGI:1341828]	-	gene	overlapping	0	89.5833	81.0345	77.027	61.9048	88.2979	80.9524	63.0688	68.1592	67.9487	55	54.7619	46.1538	30.0383	63.2727	50.4023	33.8095
Chr3:153292554-153299249	3	153292554	153299249	+	21.8373	St6galnac3	ENSMUSG00000052544	ST6 euraminyl-2,3-beta-galactosyl-1,3)-N-acetylgalactosaminide alpha-2,6-sialyltransferase 3 [Source:MGI Symbol;Acc:MGI:1341828]	-	gene	overlapping	0	47.1429	83.3333	68.9655	67.3913	94.1176	71.4286	74	69.8088	57.8788	62.963	38.4615	57.1429	47.8704	63.6364	48.7654	38.9706
Chr3:153353127-153362309	3	153353127	153362309	+	21.6636	St6galnac3	ENSMUSG00000052544	ST6 euraminyl-2,3-beta-galactosyl-1,3)-N-acetylgalactosaminide alpha-2,6-sialyltransferase 3 [Source:MGI Symbol;Acc:MGI:1341828]	-	gene	overlapping	0	94.4444	89.7436	83.3333	77.2727	81.6667	94.7368	80.4598	84.7403	90.9091	65.5172	100	39.2857	54.5528	73.2527	64.1667	62.8109
Chr3:154012709-154021537	3	154012709	154021537	+	22.7199	Slc44a5	ENSMUSG00000028360	solute carrier family 44, member 5 [Source:MGI Symbol;Acc:MGI:3035141]	+	gene	overlapping	0	37.1429	43.4783	55.2083	32.8283	54.4118	52.0833	39.801	35.5721	38.2629	29.6296	12	14.5833	29.0123	44.6512	27.7778	32.7869
Chr3:155596748-155626418	3	155596748	155626418	+	22.7629	null					Not found	0	24.1379	32.5	35.7143	21.4286	26.3158	61.7647	35.4497	29.5597	23.6842	18.75	11.7647	5.88235	13.9706	19	30.6383	15.625
Chr4:6158721-6171546	4	6158721	6171546	+	25.6126	null					Not found	0	46.4286	82.3529	51.8519	54.8387	89.0244	87.5	77.0833	77.6596	83.3333	45.8333	50	77.7778	55.6191	70.9635	69.3662	60.7407
Chr4:8514104-8524736	4	8514104	8524736	+	20.4354	null					Not found	0	50	46.6667	70.3125	48.718	43.75	44.8276	52.459	55.3763	39.7959	25	19.0476	31.25	31.9277	41.8155	33.3333	33.3846
Chr4:11248074-11253920	4	11248074	11253920	+	22.7572	Ints8	ENSMUSG00000040738	integrator complex subunit 8 [Source:MGI Symbol;Acc:MGI:1919906]	-	gene	overlapping	0	82.7586	51.2195	72.4138	50.7576	97.2222	88.8889	57.3446	57.7586	94.6429	77.2727	52.3256	44.186	51.8727	45.5882	64.1844	50.505
Chr4:13431510-13439588	4	13431510	13439588	+	26.8346	null					Not found	0	80.5556	75	80	64.7059	76.4706	100	77.037	79.1667	60.5263	60	33.3333	50	63.8889	63.2353	54.4444	55.5556
Chr4:15253909-15265576	4	15253909	15265576	+	25.6139	null					Not found	0	57.6923	76.9231	62.8571	67.8161	47.3684	20.8333	47.6496	61.9048	59.375	35.7143	12.5	15.7895	23.2456	46.4052	19.2029	33.3333
Chr4:16568639-16595994	4	16568639	16595994	+	20.1617	null					Not found	0	35.7143	66.6667	26.6667	23.8095	40	50	20.9677	36.8794	23.4694	5.26316	7.69231	22.807	20.6439	26.3158	6.47059	27.1242
Chr4:20046599-20062957	4	20046599	20062957	+	23.9094	Ggh	ENSMUSG00000073987	gamma-glutamyl hydrolase [Source:MGI Symbol;Acc:MGI:1329035]	+	gene	overlapping	0	88.2353	92.8571	79.7297	73.6842	72.5	81.25	85.3801	84.1398	86.5854	40.9091	66.6667	76.9231	47.7478	55.2632	42.7358	62.6667
Chr4:21848106-21854471	4	21848106	21854471	+	20.3027	Sfrs18	ENSMUSG00000028248	serine/arginine-rich splicing factor 18 [Source:MGI Symbol;Acc:MGI:1913875]	+	gene	overlapping	0	30.3571	70	20.7317	17.3077	38.8889	89.7436	50	30.1282	36.3388	38.4615	27.2727	20.5882	28.5461	50.5856	38.3333	34.7458
Chr4:23945738-23975023	4	23945738	23975023	+	28.7473	null					Not found	0	64.2857	68.1818	83.3333	70	68.75	71.4286	71.5417	70.4861	61.4286	29.1667	42.8571	30	57.8947	53.8288	47.7778	61.6667
Chr4:23975030-23993676	4	23975030	23993676	+	21.8187	null					Not found	0	58.5714	48.2143	46.4286	53.4483	60	53.8462	50.1818	55.5556	47.6191	38	24	33.3333	31.1538	40.6977	21.2766	37.766
Chr4:28028960-28053642	4	28028960	28053642	+	24.1084	null					Not found	0	52.9412	59.0909	45.8333	35.4167	42.8571	77.7778	37.931	61.9048	62.5	50	31.25	22.2222	26.4706	40	50	48.1481
Chr4:28509755-28531105	4	28509755	28531105	+	20.941	null					Not found	0	24	21.0526	35.5556	14.6465	18.1818	52.6316	25.1543	17.3077	26.1905	0	10.5263	9.52381	7.75862	21.8333	7.6087	2.7027
Chr4:29255983-29279732	4	29255983	29279732	+	21.6383	null					Not found	0	31.6667	18.75	22.9167	34.6774	57.8947	30	30.3274	28.7582	28.0303	10.6061	9.375	10	23.4742	31.4626	16.9811	24.1935
Chr4:33219585-33227447	4	33219585	33227447	+	21.3577	Srsf12	ENSMUSG00000054679	serine/arginine-rich splicing factor 12 [Source:MGI Symbol;Acc:MGI:2661424]	+	gene	overlapping	0	35.4701	32.5	39.4737	12.5	48	34.7826	51.7778	39.1026	53.3333	33.3333	32.4324	7.69231	22.7083	39.899	30.137	37.8205
Chr4:33931828-33944006	4	33931828	33944006	+	37.1934	Cnr1	ENSMUSG00000044288	cannabinoid receptor 1 (brain) [Source:MGI Symbol;Acc:MGI:104615]	+	gene	overlapping	0	58.7963	55.2632	53.6585	75.6944	50	48.3871	41	40.4444	37.5	10.7143	1.6129	4.34783	8.41667	16.1692	7.27273	2.38095
Chr4:33944049-33954232	4	33944049	33954232	+	36.1011	Cnr1	ENSMUSG00000044288	cannabinoid receptor 1 (brain) [Source:MGI Symbol;Acc:MGI:104615]	+	gene	overlapping	0	52.2222	50	28.8288	32.8947	50	56.0606	44.8889	40	29.4118	8.10811	5.88235	11.1111	6.78295	13.1148	14.2241	7.04225
Chr4:37645131-37668197	4	37645131	37668197	+	22.4699	null					Not found	0	29.1667	42.1569	44.4444	13.6364	50	52.7778	39.3939	37.415	46.5909	22.4138	38.4615	12.5	17.6871	22.9167	25	45.7011
Chr4:38402777-38424713	4	38402777	38424713	+	21.4194	null					Not found	0	11.1111	0	6.25	21.4286	42.8571	42.8571	18.75	27.7778	34.6154	27.2727	14.2857	0	6.25	25	22.5	20.8333
Chr4:38771403-38807098	4	38771403	38807098	+	23.7717	Gm12381	ENSMUSG00000085632	predicted gene 12381 [Source:MGI Symbol;Acc:MGI:3651851]	-	gene	overlapping	0	68	68.421	44	52.0833	50	35	21.4744	36	39.6552	12.5	0	20.5882	17.5287	29.7917	30.4348	32.2368
Chr4:38834193-38856419	4	38834193	38856419	+	25.3251	Gm12381	ENSMUSG00000085632	predicted gene 12381 [Source:MGI Symbol;Acc:MGI:3651851]	-	gene	overlapping	0	13.8889	41.6667	43.75	38.8889	70.1754	16.6667	35.915	41.0569	38.8889	25	0	20	15.8621	46.6667	45.1754	42.7632
Chr4:41563328-41569163	4	41563328	41569163	+	20.6238	2310028H24Rik	ENSMUSG00000028439	RIKEN cDNA 2310028H24 gene [Source:MGI Symbol;Acc:MGI:1919151]	-	gene	overlapping	0	47.0085	54.3478	44.4444	50	34.4828	62.5	44.0299	38.4058	23.9247	29.0323	15.7143	14.2857	21.147	34.2857	22.5877	38.5075
Chr4:41755532-41758530	4	41755532	41758530	+	22.5424	Il11ra1	ENSMUSG00000073889	interleukin 11 receptor, alpha chain 1 [Source:MGI Symbol;Acc:MGI:107426]	+	gene	overlapping	0	80.7692	50	60	59.0909	100	41.1765	64.5455	53.1385	63.6364	42.0635	48.5714	25	52.193	53.1746	56.8966	60.3093
Chr4:42805122-42816111	4	42805122	42816111	+	24.8191	4930578G10Rik	ENSMUSG00000054885	RIKEN cDNA 4930578G10 gene [Source:MGI Symbol;Acc:MGI:1923202]	+	gene	overlapping	0	30.3571	NaN	43.75	80.9524	80	53.3333	48.6842	36.3636	21.4286	0	24	28.5714	40	40	33.8235	29
Chr4:43997306-44011740	4	43997306	44011740	+	23.4804	Clta	ENSMUSG00000028478	clathrin, light polypeptide (Lca) [Source:MGI Symbol;Acc:MGI:894297]	+	gene	overlapping	0	37.5	33.3333	35.7143	24.1935	20.9677	44.1176	26.7677	35.4545	45.122	2.77778	17.0455	6.25	17.9487	37.6712	14.5349	11.3636
Chr4:48514109-48528161	4	48514109	48528161	+	20.3887	null					Not found	0	61.1111	75	45.6522	41.6667	86.3636	84	84.6405	84.0278	74.3243	64.2857	71.4286	52.6316	60.7843	69.3122	57.6754	69.2982
Chr4:51044661-51061936	4	51044661	51061936	+	21.5231	null					Not found	0	58.3333	73.3333	78.5714	51.4493	73.6842	70.5882	76.5625	72.5806	64.5833	77.7778	44.4444	22.7273	55.3571	54.7619	51.9841	54.845
Chr4:53235706-53246172	4	53235706	53246172	+	24.5035	null					Not found	0	66.6667	68.9655	61.7647	63.3333	52.8571	76.9231	63.8889	65.8974	64.5833	30.7692	38.4615	57.3529	34.7222	36.6667	36.3333	35.2564
Chr4:54458765-54469846	4	54458765	54469846	+	20.7119	AL772349.1	ENSMUSG00000093183	No description	+	gene	overlapping	0	43.6508	26.9231	42.5926	31.9444	45.8333	55.5556	22.0238	28.5714	32.6389	15.7895	18.1818	14.5833	16.2963	20.7672	21.8137	20.4678
Chr4:57109507-57116328	4	57109507	57116328	+	26.0294	Epb4.1l4b	ENSMUSG00000028434	erythrocyte protein band 4.1-like 4b [Source:MGI Symbol;Acc:MGI:1859149]	-	gene	overlapping	0	84.4697	84.7826	90.9091	65.7895	71.1382	89.0625	66.4609	83.5859	82.4242	61.1111	30	55.1724	63.7363	55.8673	76.626	57.7083
Chr4:57697182-57705169	4	57697182	57705169	+	20.2371	Palm2	ENSMUSG00000090053	paralemmin 2 [Source:MGI Symbol;Acc:MGI:1934601]	+	gene	overlapping	0	38.2353	35.9375	48.3333	25	56	30.7692	24.537	45.3498	40.0943	8	28.3784	26.6667	13.4069	32.3944	21.6418	21.1382
Chr4:57783298-57792538	4	57783298	57792538	+	25.9092	Gm20459	ENSMUSG00000089945	predicted gene 20459 [Source:MGI Symbol;Acc:MGI:5141924]	+	gene	overlapping	0	45.7265	43.75	40	48.3871	40.5405	21.0526	35.6164	50.1938	61.1111	20.6897	22.7273	15.7895	3.96825	20.5674	13.4615	8.97436
Chr4:57792588-57802480	4	57792588	57802480	+	36.6965	Gm20459	ENSMUSG00000089945	predicted gene 20459 [Source:MGI Symbol;Acc:MGI:5141924]	+	gene	overlapping	0	78.5714	75.8621	47.0588	69.2308	88.3333	46.2963	63.8158	61.5385	70.3901	19.6429	35	37.5	25.3704	27.6836	31.1594	32.8358
Chr4:57802509-57814387	4	57802509	57814387	+	29.727	Gm20459	ENSMUSG00000089945	predicted gene 20459 [Source:MGI Symbol;Acc:MGI:5141924]	+	gene	overlapping	0	80	73.6842	69.2308	72.7273	56.25	64.0625	45.8333	57.9427	67.9167	22.2222	25.8772	56	10.5967	22.3744	14.0351	22.0588
Chr4:57814605-57822325	4	57814605	57822325	+	28.0033	Gm20459	ENSMUSG00000089945	predicted gene 20459 [Source:MGI Symbol;Acc:MGI:5141924]	+	gene	overlapping	0	93.3333	70.3704	73.6487	57.5	52.7778	45.2381	52.924	73.6487	68.8034	30.7692	38.6364	29.4118	23.8832	39.7279	35.461	37.7976
Chr4:57831979-57840926	4	57831979	57840926	+	42.6608	Gm20459	ENSMUSG00000089945	predicted gene 20459 [Source:MGI Symbol;Acc:MGI:5141924]	+	gene	overlapping	0	51.5	72.5	46.9697	75.6944	66.6667	81.8182	40.2222	58.8542	64.5455	21.6667	30.6452	14.2857	12.4444	21.0383	12.8788	14.0625
Chr4:57840927-57849616	4	57840927	57849616	+	41.6633	Gm20459	ENSMUSG00000089945	predicted gene 20459 [Source:MGI Symbol;Acc:MGI:5141924]	+	gene	overlapping	0	57.5	45.8333	63.4146	53.8462	63.3333	54.1667	35.122	49.8656	71.3475	18.5185	10.5263	10	13.37	15.4762	14.5833	13.0682
Chr4:57849709-57856118	4	57849709	57856118	+	28.6955	Gm20459	ENSMUSG00000089945	predicted gene 20459 [Source:MGI Symbol;Acc:MGI:5141924]	+	gene	overlapping	0	60.4651	27.0833	41.6667	45.3125	42.5532	60.8108	36.8056	46.4015	40	22.5	12.5	11.5385	19.9365	33.0729	32.9327	14.4195
Chr4:57856256-57864755	4	57856256	57864755	+	23.3066	Gm20459	ENSMUSG00000089945	predicted gene 20459 [Source:MGI Symbol;Acc:MGI:5141924]	+	gene	overlapping	0	36.4341	35	50	40.625	57.4074	45.9459	18.6709	36.5079	42.8205	26.4706	25.9259	3.22581	12.2333	19.8551	4.97512	3.77778
Chr4:63965514-63979454	4	63965514	63979454	+	40.1038	Tnc	ENSMUSG00000028364	tenascin C [Source:MGI Symbol;Acc:MGI:101922]	-	gene	overlapping	0	88.6905	80	82.9268	84.8485	87.5	90.4762	67.3709	79.8077	76.5625	48.2759	46.3415	39.1304	27.2109	46.2613	41.4141	37.2396
Chr4:63979510-63994685	4	63979510	63994685	+	37.3537	Tnc	ENSMUSG00000028364	tenascin C [Source:MGI Symbol;Acc:MGI:101922]	-	gene	overlapping	0	86.3636	68.0556	56.7568	69.2529	66.6667	85.1351	70.6306	77.027	64.5833	55.7971	18.1818	33.3333	34.507	33.3333	21.0383	32.7083
Chr4:67477563-67495383	4	67477563	67495383	+	23.6824	null					Not found	0	25.5814	58.3333	44.4444	25.4902	71.0526	57.1429	44.4444	59.3023	43.75	50	42.8571	11.5385	21.4286	43.75	19.5238	15.2174
Chr4:67495393-67514100	4	67495393	67514100	+	29.685	null					Not found	0	68.421	44.4444	40.625	75.9259	85.1852	52.1739	58.1989	38.3333	65.2778	0	38.0952	50	32.5	60.7143	25.6463	31.1111
Chr4:67514108-67538250	4	67514108	67538250	+	20.3534	null					Not found	0	23.8095	17.6471	32.6923	31.6667	33.3333	42.3077	13.285	26.6667	37.5	13.6364	9.09091	10	8.33333	32.6923	15.6028	22.1264
Chr4:71268643-71291916	4	71268643	71291916	+	21.6312	null					Not found	0	72.9167	73.75	75.7576	56.4516	78.125	70.8333	70.3829	72.8261	72	45.1389	75	42.5926	42.0776	53.2828	42.2414	52.5424
Chr4:74939888-74957793	4	74939888	74957793	+	20.5894	null					Not found	0	62.963	35.7143	56.5217	40.7407	61.1111	64.7059	44.8485	45.9596	48.9899	22.7273	27.2727	42.5	37.6344	50.8527	40.113	34.8148
Chr4:75715549-75741267	4	75715549	75741267	+	20.6617	null					Not found	0	73.6842	87.5	57.4074	77.7778	60	54.5455	65.4762	79.0476	68.1372	30.5556	57.1429	40.9091	50.5108	57.4468	42.4242	52
Chr4:79940188-79963120	4	79940188	79963120	+	22.2445	null					Not found	0	30	82.3529	38.4615	54.5455	70	51.8519	43.6364	46.124	50	14.2857	31.5789	54.5455	19.9015	34.7222	18.8172	35.8156
Chr4:80932581-80947242	4	80932581	80947242	+	44.9586	D4Bwg0951e	ENSMUSG00000048706	DNA segment, Chr 4, Brigham & Women's Genetics 0951 expressed [Source:MGI Symbol;Acc:MGI:106510]	+	gene	overlapping	0	84.4444	80.9524	87.7358	94.2857	90.3226	82.3529	62.0773	82.5137	91.1765	18.9655	64.2857	35.4167	28.252	41.2121	35.636	39.801
Chr4:80947272-80965854	4	80947272	80965854	+	31.9699	D4Bwg0951e	ENSMUSG00000048706	DNA segment, Chr 4, Brigham & Women's Genetics 0951 expressed [Source:MGI Symbol;Acc:MGI:106510]	+	gene	overlapping	0	91.6667	77.7778	89.2857	93.3333	69.5652	73.0769	75.2137	77.7027	86.1111	40	53.5714	56	27.8846	41.1565	33.3333	36.7521
Chr4:88018889-88031355	4	88018889	88031355	+	20.9017	Mllt3	ENSMUSG00000028496	myeloid/lymphoid or mixed-lineage leukemia (trithorax homolog, Drosophila); translocated to, 3 [Source:MGI Symbol;Acc:MGI:1917372]	-	gene	overlapping	0	71.0526	95.4545	82.3529	93.1034	87.5	94.7368	85.8974	80.4348	56	53.125	73.3333	46.2963	67.2939	86.1111	70.8333	67.4419
Chr4:91949371-91970368	4	91949371	91970368	+	21.0148	null					Not found	0	41.6667	34.2105	31.5789	16.6667	32.3529	52.3809	30.3571	29.4118	31.8182	10.3448	10	21.4286	15.2244	32.5	29.6875	22.6852
Chr4:92286884-92314012	4	92286884	92314012	+	21.3621	null					Not found	0	26.9231	45.4545	16	23.7374	35.7143	33.3333	27.8205	36.5497	32.3809	10.7143	10	13.0435	13.4328	18.6154	17.5	31.3726
Chr4:93596745-93621944	4	93596745	93621944	+	20.8326	Gm12649	ENSMUSG00000084833	predicted gene 12649 [Source:MGI Symbol;Acc:MGI:3649947]	-	gene	overlapping	0	31.5789	26	25	51.7241	55	29.5455	45.1026	59.1503	53.2407	19.4444	33.3333	25	32.5231	38.0081	29.6296	42.037
Chr4:94470727-94481245	4	94470727	94481245	+	29.9154	Gm12655	ENSMUSG00000087128	predicted gene 12655 [Source:MGI Symbol;Acc:MGI:3651648]	-	gene	overlapping	0	90	88.4921	88	100	100	87.5	94.2982	88.2812	87.8378	58.9286	47.6191	81.25	58.8745	69.9495	74.3902	74.5402
Chr4:99085107-99096145	4	99085107	99096145	+	23.2288	Dock7	ENSMUSG00000028556	dedicator of cytokinesis 7 [Source:MGI Symbol;Acc:MGI:1914549]	-	gene	overlapping	0	47.561	93.3333	73.1707	70.6897	78.9474	75	74.8809	72.6368	69.697	42.3077	38.4615	62.5	60.7451	59.1195	57.7206	71.3333
Chr4:99107037-99118644	4	99107037	99118644	+	38.5297	Dock7	ENSMUSG00000028556	dedicator of cytokinesis 7 [Source:MGI Symbol;Acc:MGI:1914549]	-	gene	overlapping	0	62.9032	73.0769	80.5556	73.4234	65	77.0833	56.0606	73.4426	62.5	22.0588	40	23.4375	27.6543	33.0189	24.8634	36.0656
Chr4:101345565-101355335	4	101345565	101355335	+	31.0108	E130102H24Rik	ENSMUSG00000086782	RIKEN cDNA E130102H24 gene [Source:MGI Symbol;Acc:MGI:1925116]	-	gene	overlapping	0	54.1667	68.617	62.766	51.6667	38.7097	44.4444	50.6863	49.5906	51.3333	13.3333	9.09091	15.8537	25.4902	21.7803	6.91824	18.9516
Chr4:103659511-103670721	4	103659511	103670721	+	29.2305	Dab1	ENSMUSG00000028519	disabled homolog 1 (Drosophila) [Source:MGI Symbol;Acc:MGI:108554]	+	gene	overlapping	0	75	92.3077	83.3333	74	81.8182	91.4286	76.0417	82.0755	85.4839	64.2857	67.3913	26.6667	58.2126	66.1458	72.0588	69.482
Chr4:103754815-103769564	4	103754815	103769564	+	25.4204	Dab1	ENSMUSG00000028519	disabled homolog 1 (Drosophila) [Source:MGI Symbol;Acc:MGI:108554]	+	gene	overlapping	0	60.7143	91.6667	73.8636	54.1667	63.8889	71.875	55.8333	60.929	66.2162	24.0741	53.5714	36.6667	39	55.9524	39.2544	45.6989
Chr4:108461398-108475413	4	108461398	108475413	+	32.5055	Zcchc11	ENSMUSG00000034610	zinc finger, CCHC domain containing 11 [Source:MGI Symbol;Acc:MGI:2445126]	+	gene	overlapping	0	70.3125	61.1111	71.7391	73.8636	85.1852	70.5882	42.5926	45.1613	24.6377	41.1765	6.66667	12.5	24.1667	20.3125	26.7857	18.0556
Chr4:108780712-108791207	4	108780712	108791207	+	20.3362	Zfyve9	ENSMUSG00000034557	zinc finger, FYVE domain containing 9 [Source:MGI Symbol;Acc:MGI:2652838]	-	gene	overlapping	0	38.7097	68.75	47.2973	53.125	100	86.3636	50	51.7857	50.2874	71.4286	23.2143	40	54.7619	38.4354	26.6129	41.5254
Chr4:108846699-108848607	4	108846699	108848607	+	21.414	Txndc12	ENSMUSG00000028567	thioredoxin domain containing 12 (endoplasmic reticulum) [Source:MGI Symbol;Acc:MGI:1913323]	+	gene	overlapping	0	73.6111	52.9412	48.7805	23.5294	37.2093	78.2609	23.913	53.1746	39.2628	82.8571	4.7619	0	12.1814	19.0789	18.2432	10.8696
Chr4:111383944-111404265	4	111383944	111404265	+	24.6011	Agbl4	ENSMUSG00000061298	ATP/GTP binding protein-like 4 [Source:MGI Symbol;Acc:MGI:1918244]	+	gene	overlapping	0	44.8864	61.9048	34.2857	52	66.6667	37.5	48.9316	58.3333	58.8141	34.375	24.2424	29.6875	29.4872	31.4516	18.4343	21.7593
Chr4:111405164-111415341	4	111405164	111415341	+	24.5603	Agbl4	ENSMUSG00000061298	ATP/GTP binding protein-like 4 [Source:MGI Symbol;Acc:MGI:1918244]	+	gene	overlapping	0	29.5455	35.5556	11.6071	31.5789	31.8182	15.3846	42.2043	25.5708	61.3636	15.7895	18.1818	0	8.86076	11.0294	8.09179	16.6667
Chr4:112060423-112090304	4	112060423	112090304	+	37.2614	Skint4	ENSMUSG00000055960	selection and upkeep of intraepithelial T cells 4 [Source:MGI Symbol;Acc:MGI:2444425]	+	gene	overlapping	0	10	50	23.5294	31.25	37.5	57.1429	35.5263	40.8602	62.5	12.5	11.1111	4.16667	10	15.4762	15.625	21.5054
Chr4:112590503-112616321	4	112590503	112616321	+	25.2439	Skint2	ENSMUSG00000034359	selection and upkeep of intraepithelial T cells 2 [Source:MGI Symbol;Acc:MGI:3649629]	+	gene	overlapping	0	45.4545	22.2222	42.3077	47.3684	50	71.4286	32.7236	54.955	51.7241	26.6667	27.2727	25	28.75	36.7647	20.2899	25
Chr4:112640142-112665192	4	112640142	112665192	+	24.6813	Skint2	ENSMUSG00000034359	selection and upkeep of intraepithelial T cells 2 [Source:MGI Symbol;Acc:MGI:3649629]	+	gene	overlapping	0	28.2609	28.7879	42.8571	27.1429	47.5	40	36.0606	37.5	35.9375	23.4568	10	16.6667	8.75	23.0994	19.6429	16.2791
Chr4:112699630-112726237	4	112699630	112726237	+	23.5934	Skint10	ENSMUSG00000048766	selection and upkeep of intraepithelial T cells 10 [Source:MGI Symbol;Acc:MGI:2685416]	-	gene	overlapping	0	68.9655	64.8148	47.5	48.6842	51.7241	58.8235	41.1594	64.7059	44.2308	22.2222	36.3636	33.3333	22.2222	35.5346	39.6226	44.898
Chr4:112752107-112781064	4	112752107	112781064	+	21.627	Skint10	ENSMUSG00000048766	selection and upkeep of intraepithelial T cells 10 [Source:MGI Symbol;Acc:MGI:2685416]	-	gene	overlapping	0	33.7838	36.3636	28.125	50	66.6667	51.6667	25.2137	21.9858	24.1935	14.2857	20	15.3846	15.6028	34.7222	9.375	21.4286
Chr4:112827005-112856232	4	112827005	112856232	+	24.743	Skint6	ENSMUSG00000087194	selection and upkeep of intraepithelial T cells 6 [Source:MGI Symbol;Acc:MGI:3649262]	-	gene	overlapping	0	44.4444	100	47.3684	68.75	55.5556	72.7273	39.2857	60.2941	61.3636	40	17.6471	50	24.7619	33.8889	34.7826	40.625
Chr4:113125669-113150376	4	113125669	113150376	+	33.8183	Skint6	ENSMUSG00000087194	selection and upkeep of intraepithelial T cells 6 [Source:MGI Symbol;Acc:MGI:3649262]	-	gene	overlapping	0	42.1053	36.3636	53.8462	43.3333	75	40	48.9247	59.3333	50	14.2857	14.2857	21.4286	33.3333	42.4242	42.2619	27.5
Chr4:113171353-113198719	4	113171353	113198719	+	32.4009	Skint6	ENSMUSG00000087194	selection and upkeep of intraepithelial T cells 6 [Source:MGI Symbol;Acc:MGI:3649262]	-	gene	overlapping	0	35	41.6667	22.2222	20	42.3077	66.6667	25	43.8889	45	15.9091	20	0	12.7778	11.1111	34.4828	30
Chr4:113508960-113531265	4	113508960	113531265	+	30.2036	Skint5	ENSMUSG00000078598	selection and upkeep of intraepithelial T cells 5 [Source:MGI Symbol;Acc:MGI:3650151]	-	gene	overlapping	0	26.6667	42.8571	26.9231	16.6667	66.6667	50	25	45.6522	43.8272	12.5	37.5	0	14.1026	32.8283	42.1053	25
Chr4:113799261-113826271	4	113799261	113826271	+	32.9836	Skint5	ENSMUSG00000078598	selection and upkeep of intraepithelial T cells 5 [Source:MGI Symbol;Acc:MGI:3650151]	-	gene	overlapping	0	39.0625	26.4706	34.375	31.5789	33.3333	81.8182	31.4103	41.25	54.5455	20	20	0	21.9512	28.5714	21.2121	33.8542
Chr4:116825604-116832592	4	116825604	116832592	+	24.8648	Gm12996	ENSMUSG00000086417	predicted gene 12996 [Source:MGI Symbol;Acc:MGI:3650481]	+	gene	overlapping	0	56.8966	69.2308	58.3333	64.9573	82	53.8462	63.9437	61.2676	61.7647	51.5152	33.9286	45	28.3547	45.8333	42.0398	39.5161
Chr4:118402891-118409323	4	118402891	118409323	+	21.3395	Szt2	ENSMUSG00000033253	seizure threshold 2 [Source:MGI Symbol;Acc:MGI:3033336]	-	gene	overlapping	0	95.8333	53.8462	60.7843	48	93.75	64.5161	70.4082	62.3333	66.6667	52	54.4118	48.2759	46.0938	82.963	37.0588	56.2121
Chr4:119165776-119171759	4	119165776	119171759	+	31.2838	Zfp691	ENSMUSG00000045268	zinc finger protein 691 [Source:MGI Symbol;Acc:MGI:3041163]	-	gene	overlapping	0	38.0342	29.6296	34.2857	50	69.6429	64.2857	34.6814	35.5769	73.9583	50	16.6667	20	10.7143	31.5476	31.8599	25
Chr4:123955875-123961917	4	123955875	123961917	+	20.1217	null					Not found	0	59.375	54.8387	50	64.7059	50	43.617	47.8836	58.9815	67.6852	38.8889	37.037	32.7586	25.3623	34.8485	27.1861	23.8095
Chr4:124901493-124909641	4	124901493	124909641	+	22.1156	Epha10	ENSMUSG00000028876	Eph receptor A10 [Source:MGI Symbol;Acc:MGI:3586824]	+	gene	overlapping	0	37.5	12.1212	35.4167	43.9024	46.0526	65	22.1354	36.6667	43.3333	22	15.8537	20	24.2342	28.8194	26.6026	22.619
Chr4:125085324-125088825	4	125085324	125088825	+	32.7373	Meaf6	ENSMUSG00000028863	MYST/Esa1-associated factor 6 [Source:MGI Symbol;Acc:MGI:1917338]	+	gene	overlapping	0	56.6667	59.0909	34.7826	39.1892	91.6667	100	52.7426	68.421	50	58.3333	13.7931	44.8276	42.3611	84.6154	38.5246	44.2177
Chr4:126511753-126522174	4	126511753	126522174	+	20.9527	Eif2c4	ENSMUSG00000042500	eukaryotic translation initiation factor 2C, 4 [Source:MGI Symbol;Acc:MGI:1924100]	-	gene	overlapping	0	38.0952	0	32.8571	31.5789	35.1852	20.2703	18.151	42.1053	29.6784	8.33333	8.57143	5	10.5967	22.449	5.37634	6.73913
Chr4:127988215-127991446	4	127988215	127991446	+	24.117	Csmd2	ENSMUSG00000028804	CUB and Sushi multiple domains 2 [Source:MGI Symbol;Acc:MGI:2386401]	+	gene	overlapping	0	5.55556	15.3846	22.2222	60.5263	33.3333	47.0588	36.1502	16.6667	76.6667	47.3684	0	18.1818	5.88235	12.2222	14.1509	8.47458
Chr4:128661806-128670598	4	128661806	128670598	+	48.3571	Phc2	ENSMUSG00000028796	polyhomeotic-like 2 (Drosophila) [Source:MGI Symbol;Acc:MGI:1860454]	+	gene	overlapping	0	71.4286	57.8947	79	60.3448	77.7778	84.7826	60.5128	55.4487	59.8958	19.6429	21.875	22.619	13.1687	20.765	13.2075	16.3934
Chr4:128670665-128681032	4	128670665	128681032	+	27.6161	Phc2	ENSMUSG00000028796	polyhomeotic-like 2 (Drosophila) [Source:MGI Symbol;Acc:MGI:1860454]	+	gene	overlapping	0	42.6829	34.0909	50.3704	31.3954	52.9412	29.5455	39.2544	33.4746	26	8.06452	9.52381	2.94118	13.9785	13.5593	10.9375	12.1212
Chr4:128720703-128726735	4	128720703	128726735	+	44.0526	Phc2	ENSMUSG00000028796	polyhomeotic-like 2 (Drosophila) [Source:MGI Symbol;Acc:MGI:1860454]	+	gene	overlapping	0	51.3158	76.3889	46.6667	60	58.6667	73.3333	38.6494	47.1951	55.0847	14.2857	9.375	9.09091	9.38144	19.3548	10.9375	8.00866
Chr4:128884190-128888315	4	128884190	128888315	+	23.4961	Trim62	ENSMUSG00000041000	tripartite motif-containing 62 [Source:MGI Symbol;Acc:MGI:1914775]	+	gene	overlapping	0	46.9697	50	18.6046	32	26.7442	32.8571	25.119	32.6754	42.5	20.6897	4.16667	0	9.07591	8.69565	5.40541	8.94737
Chr4:129049480-129055901	4	129049480	129055901	+	31.0148	1700086P04Rik	ENSMUSG00000085085	RIKEN cDNA 1700086P04 gene [Source:MGI Symbol;Acc:MGI:1914599]	-	gene	overlapping	0	37.5	54.8387	75.5556	37.234	62.5	72.0588	42.2297	67.9378	59.7484	20.4545	43.5897	24	31.4762	24.8792	26.1905	23.97
Chr4:130022415-130031092	4	130022415	130031092	+	22.1791	Bai2	ENSMUSG00000028782	brain-specific angiogenesis inhibitor 2 [Source:MGI Symbol;Acc:MGI:2451244]	+	gene	overlapping	0	61	58.1395	52.6316	25	54.8077	61.25	50	57.7381	46.5174	30.7692	31.8182	25.8621	39.0845	43.3333	48.75	48.4127
Chr4:131829525-131836405	4	131829525	131836405	+	23.4313	Ptpru	ENSMUSG00000028909	protein tyrosine phosphatase, receptor type, U [Source:MGI Symbol;Acc:MGI:1321151]	-	gene	overlapping	0	60	84.8485	73.0769	50.4386	71.4286	91.3043	63.1765	55.3333	54.4372	32.1429	52.9412	38.4615	51.2731	38.7229	43.5556	35.6164
Chr4:132878145-132884523	4	132878145	132884523	+	21.8359	Stx12	ENSMUSG00000028879	syntaxin 12 [Source:MGI Symbol;Acc:MGI:1931027]	-	gene	overlapping	0	33.3333	30.7692	35	27.451	85	74.0741	43.9655	43.3908	29.8387	32.3529	20	50	31.3187	39.4737	37.0536	35.3846
Chr4:134362578-134369751	4	134362578	134369751	+	28.7205	Extl1	ENSMUSG00000028838	exostoses (multiple)-like 1 [Source:MGI Symbol;Acc:MGI:1888742]	-	gene	overlapping	0	69.0476	38.8889	62.5	57.5758	69.2308	60	48.8701	62.4317	52.5641	55	22.7273	14.2857	27.5822	58.0508	37.5661	56.0307
Chr4:134750959-134755643	4	134750959	134755643	+	23.1437	Ldlrap1	ENSMUSG00000037295	low density lipoprotein receptor adaptor protein 1 [Source:MGI Symbol;Acc:MGI:2140175]	-	gene	overlapping	0	60.6918	42.8571	43.2692	39.7059	58.6957	72.2222	69.5652	72.0165	67.9325	48	54.1667	25	52.6042	56.5278	59.5628	48.2993
Chr4:135517681-135522899	4	135517681	135522899	+	33.7445	4930555I21Rik	ENSMUSG00000028801	RIKEN cDNA 4930555I21 gene [Source:MGI Symbol;Acc:MGI:1926056]	+	gene	overlapping	0	28.2051	25	45.4545	34.375	50	45.4545	39.5833	51.6432	33	7.14286	7.89474	10.3448	15.3846	33.3333	29.3651	19.1667
Chr4:139177533-139185611	4	139177533	139185611	+	24.762	Gm16287	ENSMUSG00000073739	predicted gene 16287 [Source:MGI Symbol;Acc:MGI:3650322]	-	gene	overlapping	0	84.2105	83.3333	72.2222	88.8889	87.2549	82.3529	88.718	81.4394	86.6667	52.9412	50	77.4194	61.7371	75.9615	76.8293	64.6552
Chr4:140813053-140817710	4	140813053	140817710	+	20.7778	Gm13032	ENSMUSG00000085918	predicted gene 13032 [Source:MGI Symbol;Acc:MGI:3702685]	+	gene	overlapping	0	26.4151	56.25	42.5	33.3333	45.6522	55.5556	56.4815	37.5	38.4328	21.7949	27.5	30.5556	23.9362	30.7692	31.5556	36.3542
Chr4:141749928-141758269	4	141749928	141758269	+	20.0931	Agmat	ENSMUSG00000040706	agmatine ureohydrolase (agmatinase) [Source:MGI Symbol;Acc:MGI:1923236]	+	gene	overlapping	0	75	67.8571	51.1628	45.2381	51.6129	53.5714	52.9412	58.4906	45.8333	28.5714	28	33.3333	39.6825	37.5	39.2157	45.7576
Chr4:142925624-142935926	4	142925624	142935926	+	25.0461	null					Not found	0	54.878	44.2308	46.6049	21.4286	50	66.6667	50.2222	55.0439	53.8647	33.3333	29.4118	25	32.7083	42.3497	44.7761	38.6111
Chr4:143395049-143410191	4	143395049	143410191	+	21.9855	Pramel1	ENSMUSG00000041805	preferentially expressed antigen in melanoma-like 1 [Source:MGI Symbol;Acc:MGI:1890541]	+	gene	overlapping	0	17.6471	25	18.75	28.2051	37.931	65	27.3864	34.7312	33.0508	17.3913	8.69565	20	24.4505	29.4444	23.4742	31.3853
Chr4:144026508-144042936	4	144026508	144042936	+	22.5998	null					Not found	0	68.8889	63.6364	79.1667	34.7826	72.2222	85.7143	66.1017	58.4967	53.2258	45.3125	30.7692	50	52.1277	68.75	69.6429	64.5833
Chr4:146441735-146461016	4	146441735	146461016	+	21.9428	Gm13251	ENSMUSG00000070605	predicted gene 13251 [Source:MGI Symbol;Acc:MGI:3700963]	+	gene	overlapping	0	61.8824	60.0629	61.6422	54.7619	51.7296	59.6899	54.2834	54.8308	38.726	30.7692	34.0278	24.1667	30.6728	40.1916	36.567	37.0879
Chr4:149744891-149754692	4	149744891	149754692	+	25.766	Slc25a33	ENSMUSG00000028982	solute carrier family 25, member 33 [Source:MGI Symbol;Acc:MGI:1917806]	-	gene	overlapping	0	67.2043	52.3809	64.5161	60	86.9565	82.6087	63.0769	61.6364	80	39.0625	59.6774	42.3077	55.3114	60.6061	38.5621	53.2258
Chr4:149762459-149772555	4	149762459	149772555	+	27.4532	Slc25a33	ENSMUSG00000028982	solute carrier family 25, member 33 [Source:MGI Symbol;Acc:MGI:1917806]	-	gene	overlapping	0	76.4706	68.75	82.5	75	88.6364	77.7778	72.2051	82.716	81.9444	31.25	64.7059	56.9048	59.9502	56.3725	78.2051	54.5198
Chr4:149810776-149815913	4	149810776	149815913	+	26.2662	null					Not found	0	43.6364	71.4286	28.2828	43.75	60.4167	67.6471	48.1944	58.3333	42.9825	35	37.5	23.3333	21.161	32.3868	22.6974	29.1176
Chr4:152275077-152279987	4	152275077	152279987	+	26.4572	Gpr153	ENSMUSG00000042804	G protein-coupled receptor 153 [Source:MGI Symbol;Acc:MGI:1916157]	+	gene	overlapping	0	61.8421	52.5	57.4074	53.75	44.4444	57.6923	56.1181	53.2749	54.4643	11.1111	45.2381	0	50.6173	45	50.8064	47.8873
Chr4:152313203-152316296	4	152313203	152316296	+	23.8333	Rnf207	ENSMUSG00000058498	ring finger protein 207 [Source:MGI Symbol;Acc:MGI:2684989]	-	gene	overlapping	0	74.5098	13.8889	36.9048	40.8163	75	41.6667	37.5	71.4286	92.5926	52.5424	29.3478	42.8571	34.4697	43.6782	63.9394	55.7143
Chr4:154399909-154407271	4	154399909	154407271	+	28.2069	Prdm16	ENSMUSG00000039410	PR domain containing 16 [Source:MGI Symbol;Acc:MGI:1917923]	-	gene	overlapping	0	81.2121	88.8889	75	50	63.4146	58.5714	61	67.1717	63.6111	33.8235	43.4343	34.6154	26.3141	41.6667	23.2877	55.4103
Chr4:154441612-154448192	4	154441612	154448192	+	22.9894	Prdm16	ENSMUSG00000039410	PR domain containing 16 [Source:MGI Symbol;Acc:MGI:1917923]	-	gene	overlapping	0	70	52.6316	48.718	29.2929	55.7292	31.8182	55.6738	41.5556	52.7273	20.8333	27.027	35	15.1852	41.6667	13.3987	32.0675
Chr4:154559153-154565711	4	154559153	154565711	+	23.0122	Prdm16	ENSMUSG00000039410	PR domain containing 16 [Source:MGI Symbol;Acc:MGI:1917923]	-	gene	overlapping	0	33.9286	31.0345	52.6316	25	67.0455	22.2222	20	34.7917	26.1905	6.25	17.2414	0	20.6597	21.4286	7.98122	12.5
Chr4:154595731-154603134	4	154595731	154603134	+	22.5242	Prdm16	ENSMUSG00000039410	PR domain containing 16 [Source:MGI Symbol;Acc:MGI:1917923]	-	gene	overlapping	0	69.5122	80.4348	62.8571	54.8387	57.1429	57.1429	54.7325	48.2323	56.9444	32	32.4324	38.6364	26.1905	39.3229	35.641	27.5132
Chr4:154610099-154618306	4	154610099	154618306	+	24.8678	Prdm16	ENSMUSG00000039410	PR domain containing 16 [Source:MGI Symbol;Acc:MGI:1917923]	-	gene	overlapping	0	76.5957	80	89.5349	67.5926	75	76.4706	56.9079	67.5781	52.1333	22.9167	51.9231	44.8276	43.3333	53.0612	47.3333	50.2451
Chr4:154881904-154887769	4	154881904	154887769	+	22.6045	Mmel1	ENSMUSG00000058183	membrane metallo-endopeptidase-like 1 [Source:MGI Symbol;Acc:MGI:1351603]	+	gene	overlapping	0	59.4595	48.4848	56.9767	37.7358	59.375	20.6897	19.0196	54.9517	27.193	21.6216	15.7895	0	17.1541	19.5652	13.9344	14.2276
Chr4:154887788-154893907	4	154887788	154893907	+	32.8827	Mmel1	ENSMUSG00000058183	membrane metallo-endopeptidase-like 1 [Source:MGI Symbol;Acc:MGI:1351603]	+	gene	overlapping	0	73.9583	76.5625	84.6154	96.2963	65.1163	65	43.8172	63.5638	56.25	13	37.5	19.0476	33.9193	30.5907	29.5238	23.2843
Chr4:155328959-155335133	4	155328959	155335133	+	21.2714	Prkcz	ENSMUSG00000029053	protein kinase C, zeta [Source:MGI Symbol;Acc:MGI:97602]	-	gene	overlapping	0	20.1613	36	28.2051	28.3333	44.1176	50	34.767	27.5556	34.4828	27.7778	13.3333	4.54545	21.9961	24.3687	27.3474	6.66667
Chr4:155346056-155355653	4	155346056	155355653	+	28.6501	Prkcz	ENSMUSG00000029053	protein kinase C, zeta [Source:MGI Symbol;Acc:MGI:97602]	-	gene	overlapping	0	63.6364	42.5	55.8824	64.2857	75.6757	53.2258	55.0388	57.0833	65.9184	46.2963	34.4828	18.1373	32.037	42.9379	34	30.0505
Chr5:5342688-5357726	5	5342688	5357726	+	25.8583	Cdk14	ENSMUSG00000028926	cyclin-dependent kinase 14 [Source:MGI Symbol;Acc:MGI:894318]	-	gene	overlapping	0	85.1852	75	80.5556	73.913	90	81.25	79.454	76.3258	75.7576	58.75	67.3077	36.9565	55.7823	67.8571	69.5312	59.6354
Chr5:5366250-5373868	5	5366250	5373868	+	21.2119	Cdk14	ENSMUSG00000028926	cyclin-dependent kinase 14 [Source:MGI Symbol;Acc:MGI:894318]	-	gene	overlapping	0	87.5	91.3043	92.8571	97.9167	100	87.5	95.9459	86.9565	91.5094	69.5652	75	67.1053	73.0114	75.1282	71.9136	70.4301
Chr5:5374119-5380228	5	5374119	5380228	+	20.9931	Cdk14	ENSMUSG00000028926	cyclin-dependent kinase 14 [Source:MGI Symbol;Acc:MGI:894318]	-	gene	overlapping	0	35.7143	17.3913	23.1707	27.5862	31.5789	42.3077	33.3092	31.8889	21.3235	12.5	13.3333	9.67742	8.84354	11.8421	28.3333	6.89655
Chr5:6803497-6817843	5	6803497	6817843	+	22.1432	Zfp804b	ENSMUSG00000092094	zinc finger protein 804B [Source:MGI Symbol;Acc:MGI:2685287]	-	gene	overlapping	0	26.6667	0	21.2121	19.8925	28	37.5	29.5598	35.3742	21.8954	5	3.84615	11.1111	13.3333	28.5256	32.3529	24.5098
Chr5:7306849-7329696	5	7306849	7329696	+	20.8548	4921511H03Rik	ENSMUSG00000040514	RIKEN cDNA 4921511H03 gene [Source:MGI Symbol;Acc:MGI:1918170]	+	gene	overlapping	0	40	41.6667	23.0769	30	57.1429	29.0323	32.2388	28.6667	41.6667	15.7895	23.0769	14.4444	14.2677	28.3069	23.8636	22.2222
Chr5:7444356-7465789	5	7444356	7465789	+	21.052	null					Not found	0	58.6207	56.25	53.4483	75	77.7778	65.9091	58.9947	66.9643	57.5758	46.6667	62.5	23.9583	44.4444	51.2681	43.7037	54.8485
Chr5:13262389-13283530	5	13262389	13283530	+	23.5135	null					Not found	0	14.4444	35.4167	20	26.3158	26.6667	41.3043	30.6061	33.75	24.1987	2.77778	16	4.7619	7.62712	15.5039	14.7287	10.0877
Chr5:13406526-13426467	5	13406526	13426467	+	36.6199	Sema3a	ENSMUSG00000028883	sema domain, immunoglobulin domain (Ig), short basic domain, secreted, (semaphorin) 3A [Source:MGI Symbol;Acc:MGI:107558]	+	gene	overlapping	0	88.2353	76.5625	76.3158	80.7692	77.7778	77.2727	63.3578	73.5792	68.9543	53.6232	25	30.5556	33.0952	46.413	52.4691	37.0175
Chr5:13426905-13443507	5	13426905	13443507	+	34.3297	Sema3a	ENSMUSG00000028883	sema domain, immunoglobulin domain (Ig), short basic domain, secreted, (semaphorin) 3A [Source:MGI Symbol;Acc:MGI:107558]	+	gene	overlapping	0	65.7143	66.0494	70.9677	64	67.3913	59.2593	36.9565	56	64.1026	23.3333	10.5263	41.6667	14.1228	22.7564	18.6508	14.2857
Chr5:13443524-13464990	5	13443524	13464990	+	28.9688	Sema3a	ENSMUSG00000028883	sema domain, immunoglobulin domain (Ig), short basic domain, secreted, (semaphorin) 3A [Source:MGI Symbol;Acc:MGI:107558]	+	gene	overlapping	0	88	67.2414	77.1429	82.5	57.8947	91.3043	61.3757	75.4386	76.3158	50	43.75	41.6667	38.5714	53.2609	36.5942	40.2778
Chr5:13465785-13480728	5	13465785	13480728	+	25.0977	Sema3a	ENSMUSG00000028883	sema domain, immunoglobulin domain (Ig), short basic domain, secreted, (semaphorin) 3A [Source:MGI Symbol;Acc:MGI:107558]	+	gene	overlapping	0	56.25	61.3095	50	53.6036	46.4286	47.1429	36.859	50.5556	58.5938	14.8148	19.697	35.7143	21.047	41.9884	22.8205	17.4242
Chr5:13505622-13522204	5	13505622	13522204	+	41.6132	Sema3a	ENSMUSG00000028883	sema domain, immunoglobulin domain (Ig), short basic domain, secreted, (semaphorin) 3A [Source:MGI Symbol;Acc:MGI:107558]	+	gene	overlapping	0	86.1111	80	76.087	70	54.5455	59.0909	57.3709	70.2381	70.8333	22.5225	37.5	11.1111	12.0765	33.1597	13.5417	13
Chr5:13522355-13540687	5	13522355	13540687	+	28.046	Sema3a	ENSMUSG00000028883	sema domain, immunoglobulin domain (Ig), short basic domain, secreted, (semaphorin) 3A [Source:MGI Symbol;Acc:MGI:107558]	+	gene	overlapping	0	81.25	69.2308	84	78.7879	72.2222	61.9048	74.1497	83.7755	70.098	25	66.6667	60.8696	25	43.2624	19.3548	29.4753
Chr5:13557308-13576098	5	13557308	13576098	+	26.3683	Sema3a	ENSMUSG00000028883	sema domain, immunoglobulin domain (Ig), short basic domain, secreted, (semaphorin) 3A [Source:MGI Symbol;Acc:MGI:107558]	+	gene	overlapping	0	88.4615	90	86.9565	72.5	60.8696	90	80.1075	62.963	89.3939	47.0588	68.421	35.7143	50	69.3694	50	60.1905
Chr5:13576131-13594891	5	13576131	13594891	+	39.647	Sema3a	ENSMUSG00000028883	sema domain, immunoglobulin domain (Ig), short basic domain, secreted, (semaphorin) 3A [Source:MGI Symbol;Acc:MGI:107558]	+	gene	overlapping	0	95.8333	90.9091	80.7692	86.6667	58.8235	75	71.7391	75	78.9474	36.5385	27.7778	30.4348	34.269	32.0833	40.8497	28.3654
Chr5:13594965-13610665	5	13594965	13610665	+	29.5053	Sema3a	ENSMUSG00000028883	sema domain, immunoglobulin domain (Ig), short basic domain, secreted, (semaphorin) 3A [Source:MGI Symbol;Acc:MGI:107558]	+	gene	overlapping	0	67.7083	56.5217	56	80	72.7273	70	54.0984	57.7778	59.0909	39.6552	47.7273	18.9189	26.633	23.8462	30.7292	31.4972
Chr5:17709851-17725422	5	17709851	17725422	+	31.3266	Sema3c	ENSMUSG00000028780	sema domain, immunoglobulin domain (Ig), short basic domain, secreted, (semaphorin) 3C [Source:MGI Symbol;Acc:MGI:107557]	+	gene	overlapping	0	76.4368	52.7778	51.9231	63.6364	63.4615	61.5385	53.6765	52.2222	53.1532	30.5556	33.3333	19.1176	18.9286	33.0357	24.4898	23.2143
Chr5:18471904-18494660	5	18471904	18494660	+	25.3488	null					Not found	0	51.1111	47.3684	42.4242	38.2353	50	40	33.1845	50.7812	51.8939	30.3571	11.1111	13.0435	24.7807	37.7551	26.6667	22.1264
Chr5:20125889-20138748	5	20125889	20138748	+	20.28	Magi2	ENSMUSG00000040003	membrane associated guanylate kinase, WW and PDZ domain containing 2 [Source:MGI Symbol;Acc:MGI:1354953]	+	gene	overlapping	0	40.625	33.3333	35.7143	38.0952	60	38.4615	18.8618	48.75	31.8841	23.0769	23.8095	10.5263	19.8333	22.2222	29.5833	23.2843
Chr5:22750393-22770957	5	22750393	22770957	+	22.8337	null					Not found	0	23.3333	20	17.2414	16.129	70.8333	46.4286	23.2143	22.549	25.9259	15.3846	3.57143	20.5882	20.2817	26.0234	23.6111	15.3595
Chr5:23973539-23985005	5	23973539	23985005	+	24.3707	Fam126a	ENSMUSG00000028995	family with sequence similarity 126, member A [Source:MGI Symbol;Acc:MGI:2149839]	-	gene	overlapping	0	44.6808	57.8947	47.8261	61.3636	73.3333	58.1081	72.8311	73.6905	67.4419	46.8085	42.1053	34.4828	55.4444	64.5455	52.2051	49.2647
Chr5:24908945-24917644	5	24908945	24917644	+	26.0656	Prkag2	ENSMUSG00000028944	protein kinase, AMP-activated, gamma 2 non-catalytic subunit [Source:MGI Symbol;Acc:MGI:1336153]	-	gene	overlapping	0	40	20.6897	24.2424	30.7692	37.037	42.3077	9.55882	22.5352	35.5932	0	4.7619	3.125	5.47619	11.3115	8.58974	6.52174
Chr5:24917748-24926274	5	24917748	24926274	+	27.2337	Prkag2	ENSMUSG00000028944	protein kinase, AMP-activated, gamma 2 non-catalytic subunit [Source:MGI Symbol;Acc:MGI:1336153]	-	gene	overlapping	0	73.75	53.8462	70.2703	85.3333	50	45.8333	55.3797	41.1458	49.5238	19.2308	27.7778	20	17.5627	28.8194	14.5238	18.0791
Chr5:24926279-24935590	5	24926279	24935590	+	42.6073	Prkag2	ENSMUSG00000028944	protein kinase, AMP-activated, gamma 2 non-catalytic subunit [Source:MGI Symbol;Acc:MGI:1336153]	-	gene	overlapping	0	86.1111	79.6296	77.027	83.7838	55.5556	72.7273	62.5514	63.5021	59.5745	21.4286	26.7857	15.3846	17.1007	19.7917	12.2807	19.3287
Chr5:24935639-24945247	5	24935639	24945247	+	35.8022	Prkag2	ENSMUSG00000028944	protein kinase, AMP-activated, gamma 2 non-catalytic subunit [Source:MGI Symbol;Acc:MGI:1336153]	-	gene	overlapping	0	86.9565	95	85.2941	84.7619	81.4286	77.2727	79.2929	64.7343	80.3763	37.0968	48.1481	41.6667	36.3636	33.3333	30.8228	41.3333
Chr5:24945251-24953577	5	24945251	24953577	+	35.9497	Prkag2	ENSMUSG00000028944	protein kinase, AMP-activated, gamma 2 non-catalytic subunit [Source:MGI Symbol;Acc:MGI:1336153]	-	gene	overlapping	0	73.6842	81.25	69.7674	79.4118	65.812	66.6667	55.8943	61.4428	47.1264	23.3333	31.5789	18.75	20.0926	29.7343	18.75	23.2673
Chr5:24953603-24962986	5	24953603	24962986	+	43.7336	Prkag2	ENSMUSG00000028944	protein kinase, AMP-activated, gamma 2 non-catalytic subunit [Source:MGI Symbol;Acc:MGI:1336153]	-	gene	overlapping	0	75.4545	81.8182	69.2593	66.1765	85.1852	68	65.5556	51.2255	83.2333	14.5161	41.3043	25.7143	26.0903	31.9778	22.4359	30.7692
Chr5:24971389-24977156	5	24971389	24977156	+	23.8987	Prkag2	ENSMUSG00000028944	protein kinase, AMP-activated, gamma 2 non-catalytic subunit [Source:MGI Symbol;Acc:MGI:1336153]	-	gene	overlapping	0	84.7458	92.8571	82	83.871	88	96.875	90.2778	88.141	82.0513	61.7647	76	56.25	66.6667	87.8049	56.9444	75
Chr5:24985887-24995718	5	24985887	24995718	+	28.7633	Prkag2	ENSMUSG00000028944	protein kinase, AMP-activated, gamma 2 non-catalytic subunit [Source:MGI Symbol;Acc:MGI:1336153]	-	gene	overlapping	0	77.5	58.0645	86	81.4815	90	79.078	82.7991	58.9372	65.2174	61.4286	55.5556	29.6296	39.1586	50.7143	55.2632	54.0161
Chr5:24995816-25003160	5	24995816	25003160	+	28.3888	Prkag2	ENSMUSG00000028944	protein kinase, AMP-activated, gamma 2 non-catalytic subunit [Source:MGI Symbol;Acc:MGI:1336153]	-	gene	overlapping	0	85.4167	87.5	93.5484	82.3529	55.8824	83.3333	82.451	80.3571	59.4697	41.1111	52	36.1111	46.4174	45.9341	33.3333	46.1111
Chr5:25003209-25011093	5	25003209	25011093	+	31.5046	Prkag2	ENSMUSG00000028944	protein kinase, AMP-activated, gamma 2 non-catalytic subunit [Source:MGI Symbol;Acc:MGI:1336153]	-	gene	overlapping	0	38.0435	59.6154	31.4286	61.6279	48.6111	46.1538	44.4048	48.4127	37.5817	3.22581	34.8837	6.41026	9.59302	41.0354	16.7078	15.5405
Chr5:25011149-25018269	5	25011149	25018269	+	45.7766	Prkag2	ENSMUSG00000028944	protein kinase, AMP-activated, gamma 2 non-catalytic subunit [Source:MGI Symbol;Acc:MGI:1336153]	-	gene	overlapping	0	75.4902	62.5	53.5714	45.4545	64.6342	77.0833	57.6389	67.7249	68.9394	27.5	23.8095	15.7895	18.6111	28.9855	24.6667	33.3333
Chr5:25018339-25026055	5	25018339	25026055	+	42.8937	Prkag2	ENSMUSG00000028944	protein kinase, AMP-activated, gamma 2 non-catalytic subunit [Source:MGI Symbol;Acc:MGI:1336153]	-	gene	overlapping	0	66.6667	86.1111	80.303	90	81.25	83.3333	77.123	66.6667	51.9444	23.913	19.0476	37.037	36.6814	47.9424	27.5556	39.951
Chr5:25026087-25035614	5	25026087	25035614	+	44.7005	Prkag2	ENSMUSG00000028944	protein kinase, AMP-activated, gamma 2 non-catalytic subunit [Source:MGI Symbol;Acc:MGI:1336153]	-	gene	overlapping	0	80.6122	80.4348	63.6364	85.2941	75	82.0513	69.0315	55.6962	64.4444	33.3333	21.0526	22.0588	21.732	25	35.2708	32.906
Chr5:25035782-25045396	5	25035782	25045396	+	36.4955	Prkag2	ENSMUSG00000028944	protein kinase, AMP-activated, gamma 2 non-catalytic subunit [Source:MGI Symbol;Acc:MGI:1336153]	-	gene	overlapping	0	42.8571	83.7838	49.0741	68.0851	55.1724	73.0769	50	50	43.5484	12.5	30	11.1111	17.8451	32.0896	23.4375	23.3796
Chr5:25045509-25053626	5	25045509	25053626	+	41.401	Prkag2	ENSMUSG00000028944	protein kinase, AMP-activated, gamma 2 non-catalytic subunit [Source:MGI Symbol;Acc:MGI:1336153]	-	gene	overlapping	0	56.5217	76.9231	80.3922	76.7677	59.0909	91.6667	58.1982	61.4155	65	13.3333	52.9412	15.7895	20.6289	26.5399	21.2	25.6944
Chr5:25053656-25060341	5	25053656	25060341	+	39.0499	Prkag2	ENSMUSG00000028944	protein kinase, AMP-activated, gamma 2 non-catalytic subunit [Source:MGI Symbol;Acc:MGI:1336153]	-	gene	overlapping	0	66.6667	66.6667	31.6239	63.0719	48	57.6923	53.6408	48.3333	36.7808	6.45161	13.3333	11.8421	7.73109	15.8854	3.47222	8.75527
Chr5:25060387-25067881	5	25060387	25067881	+	28.4537	Prkag2	ENSMUSG00000028944	protein kinase, AMP-activated, gamma 2 non-catalytic subunit [Source:MGI Symbol;Acc:MGI:1336153]	-	gene	overlapping	0	35.8491	47.8261	47.3684	36.1702	50	25	35.3604	51.8817	42.8571	7.40741	22	12.9032	7.9538	14.346	18.3333	11.8474
Chr5:25067900-25077793	5	25067900	25077793	+	42.2821	Prkag2	ENSMUSG00000028944	protein kinase, AMP-activated, gamma 2 non-catalytic subunit [Source:MGI Symbol;Acc:MGI:1336153]	-	gene	overlapping	0	64.8809	66.6667	69.2308	76.4198	65.7895	72.8571	75.8974	75.9887	77.6316	30.5556	41.1765	35	18.6709	39.1964	24.697	40.303
Chr5:25077851-25085426	5	25077851	25085426	+	34.3781	Prkag2	ENSMUSG00000028944	protein kinase, AMP-activated, gamma 2 non-catalytic subunit [Source:MGI Symbol;Acc:MGI:1336153]	-	gene	overlapping	0	71.0145	72.7273	64	88.1579	61.7647	67.7778	61.1423	64.4578	71.3768	48	33.3333	22.2222	20.1477	39.0805	27.6119	19.3989
Chr5:25738626-25753375	5	25738626	25753375	+	22.2845	null					Not found	0	78.3784	81.0345	54.8387	75	84.375	58.6957	75.5464	70.3704	64.9123	56.6667	40.625	56.5217	40.1685	47.5352	52.305	58.4541
Chr5:26341393-26356867	5	26341393	26356867	+	20.4403	null					Not found	0	50	50	42.4603	45.3125	56.6667	47.5	48.4325	57.6191	56.8452	36.6667	53.8462	20	21.3768	41.4683	36.4734	31.3008
Chr5:26357040-26373615	5	26357040	26373615	+	23.7884	null					Not found	0	52.7778	42.1053	39.3939	38	54.9383	45.8333	38.9801	51.5027	49.6855	20	27.7778	23.2143	26.6064	25.9259	9.12568	25.2874
Chr5:30072967-30084976	5	30072967	30084976	+	28.3992	Tyms	ENSMUSG00000025747	thymidylate synthase [Source:MGI Symbol;Acc:MGI:98878]	-	gene	overlapping	0	23.0769	18.1818	24	34.2857	65.2174	90.9091	33.3333	44.7368	31.9149	20	18.9655	19.4444	40.8824	34.0426	42.8571	44.4444
Chr5:30809929-30814821	5	30809929	30814821	+	24.0643	Mapre3	ENSMUSG00000029166	microtubule-associated protein, RP/EB family, member 3 [Source:MGI Symbol;Acc:MGI:2140967]	+	gene	overlapping	0	58.4906	55.1724	93.3333	88.8889	90	70	63.7778	37.2043	36.8421	33.3333	43.75	38.8889	26.03	46.1712	37.3737	21.5909
Chr5:30843119-30856098	5	30843119	30856098	+	23.806	Mapre3	ENSMUSG00000029166	microtubule-associated protein, RP/EB family, member 3 [Source:MGI Symbol;Acc:MGI:2140967]	+	gene	overlapping	0	76.1364	76	60.4167	55.303	60.9375	54.1667	65.625	52.9915	45.283	23.6842	38.4615	25	40.8333	24.6377	21.1538	33.7037
Chr5:30856146-30864625	5	30856146	30864625	+	21.4935	Mapre3	ENSMUSG00000029166	microtubule-associated protein, RP/EB family, member 3 [Source:MGI Symbol;Acc:MGI:2140967]	+	gene	overlapping	0	60.0775	62.7451	79.078	62.5	79.3103	61.2903	64.272	56.9728	62.2222	51.4706	64	32.6087	25.2007	31.8182	28.744	30.4293
Chr5:31127331-31136053	5	31127331	31136053	+	21.7937	Trim54	ENSMUSG00000062077	tripartite motif-containing 54 [Source:MGI Symbol;Acc:MGI:1889623]	+	gene	overlapping	0	37.2093	76.9231	41.1765	38.3721	33.3333	40	36.6667	36.4228	44.2529	17.3333	18.4211	18.5714	11.0399	15.613	6.79012	8.19672
Chr5:37049634-37057981	5	37049634	37057981	+	23.0799	Jakmip1	ENSMUSG00000063646	janus kinase and microtubule interacting protein 1 [Source:MGI Symbol;Acc:MGI:1923321]	+	gene	overlapping	0	73.4783	86.6667	87.037	78.5714	80.6452	73.3333	72.7273	67.6617	71.1539	25.9259	50	68.1372	56.0345	61.2162	59.9138	57.8829
Chr5:43596774-43613945	5	43596774	43613945	+	23.8394	C1qtnf7	ENSMUSG00000061535	C1q and tumor necrosis factor related protein 7 [Source:MGI Symbol;Acc:MGI:1925911]	+	gene	overlapping	0	38.7755	56	40.3846	31.8182	27.2727	41.3793	37.4031	48.4299	51.1111	12.3457	13.6364	16.6667	26.4706	41.7949	31.4972	21.1111
Chr5:44627876-44640341	5	44627876	44640341	+	24.6161	Ldb2	ENSMUSG00000039706	LIM domain binding 2 [Source:MGI Symbol;Acc:MGI:894670]	-	gene	overlapping	0	61.25	66.6667	50	42.5926	57.7778	80	48.4742	43.8889	47.3333	37.2549	28.5714	29.3103	28.3784	42.9688	43.3333	34.1071
Chr5:44640366-44654010	5	44640366	44654010	+	21.8601	Ldb2	ENSMUSG00000039706	LIM domain binding 2 [Source:MGI Symbol;Acc:MGI:894670]	-	gene	overlapping	0	61.6162	76.3889	47.6191	50	76	64.8148	59.7032	49.0338	58.5069	43.6782	35.7143	34	45.614	45.8064	49.6479	37.6126
Chr5:45476586-45491885	5	45476586	45491885	+	35.2377	null					Not found	0	81.25	86.9565	60	65.5172	62.5	77.9412	70.2851	68.3333	87.2449	38.4615	33.3333	42.1053	38.1928	55.2632	45.2941	36.5238
Chr5:46890608-46917467	5	46890608	46917467	+	26.7506	null					Not found	0	68.75	75	61.1111	69.4444	77.2727	80	67.4129	69.2708	61.1111	31.0345	68.421	41.1765	36.4198	56.3218	56.6667	55.6604
Chr5:47989150-48002938	5	47989150	48002938	+	31.8789	Slit2	ENSMUSG00000031558	slit homolog 2 (Drosophila) [Source:MGI Symbol;Acc:MGI:1315205]	+	gene	overlapping	0	59.0909	70.3125	77.6316	68.5185	55.5556	79.5455	46.0938	62.5	46.3636	25	22	30.3571	27.1739	19.401	19.4444	21.9048
Chr5:48003128-48016415	5	48003128	48016415	+	38.1014	Slit2	ENSMUSG00000031558	slit homolog 2 (Drosophila) [Source:MGI Symbol;Acc:MGI:1315205]	+	gene	overlapping	0	75.5556	56.8182	58.8235	55.7692	40	70	51.0556	55.2469	58.0645	7.40741	37.931	2.27273	19.4767	26.8293	16.9591	22.2222
Chr5:48031193-48047946	5	48031193	48047946	+	33.1348	Slit2	ENSMUSG00000031558	slit homolog 2 (Drosophila) [Source:MGI Symbol;Acc:MGI:1315205]	+	gene	overlapping	0	79.4872	50	60.3448	48.3333	42.3077	58	50.1462	46.875	51.8939	5.26316	29.4118	14	18.1643	35.2778	13.4259	26.4706
Chr5:48100203-48117597	5	48100203	48117597	+	50.5648	Slit2	ENSMUSG00000031558	slit homolog 2 (Drosophila) [Source:MGI Symbol;Acc:MGI:1315205]	+	gene	overlapping	0	61.1111	81.25	58.0645	63.2353	61.9048	47.1264	41.2051	64.8305	65.7143	6.41026	0	4.16667	11.7886	10.3175	17.2316	15.8602
Chr5:48196860-48217700	5	48196860	48217700	+	29.7451	Slit2	ENSMUSG00000031558	slit homolog 2 (Drosophila) [Source:MGI Symbol;Acc:MGI:1315205]	+	gene	overlapping	0	61.7647	57.1429	52.1739	64.8148	70	66.6667	49.2424	58.5366	60.2941	24.1379	64.7059	15	20.9677	28.2407	23.4277	17.8295
Chr5:48230892-48244645	5	48230892	48244645	+	28.583	Slit2	ENSMUSG00000031558	slit homolog 2 (Drosophila) [Source:MGI Symbol;Acc:MGI:1315205]	+	gene	overlapping	0	72.973	73.6842	36.2069	82.1429	60.8696	54.5455	64.0295	63.7978	66.6667	39.6552	27.5	32	34.4401	38.7755	28.1609	44.1257
Chr5:48261953-48280532	5	48261953	48280532	+	29.8278	Slit2	ENSMUSG00000031558	slit homolog 2 (Drosophila) [Source:MGI Symbol;Acc:MGI:1315205]	+	gene	overlapping	0	40.9091	37.5	32.4324	55.3571	50	56.5217	38.6885	52.5862	52.7778	14.2857	25	28.5714	13.2911	17.1111	9.61538	7.77778
Chr5:48280537-48294200	5	48280537	48294200	+	27.7921	Slit2	ENSMUSG00000031558	slit homolog 2 (Drosophila) [Source:MGI Symbol;Acc:MGI:1315205]	+	gene	overlapping	0	33.3333	22.2222	33.7209	41.6667	40	37.5	33.0303	45.8824	39.2857	8.33333	14.2857	12.5	10.2713	17.4603	9.375	12.7907
Chr5:52901302-52903806	5	52901302	52903806	+	20.1162	null					Not found	0	9.09091	NaN	0	10	80.7692	0	41.0256	0	7.69231	0	20	0	3.125	50	7.40741	7.52688
Chr5:53164727-53172309	5	53164727	53172309	+	21.6569	Sel1l3	ENSMUSG00000029189	sel-1 suppressor of lin-12-like 3 (C. elegans) [Source:MGI Symbol;Acc:MGI:1916941]	-	gene	overlapping	0	59.5238	89.5833	77.1429	66.6667	64.2857	51.25	55.8532	61.6667	51.8182	32.8125	62.9032	13.3333	32.2222	56.1538	46.4444	48.4649
Chr5:53583449-53589216	5	53583449	53589216	+	37.4178	Rbpj	ENSMUSG00000039191	recombination signal binding protein for immunoglobulin kappa J region [Source:MGI Symbol;Acc:MGI:96522]	+	gene	overlapping	0	92.4242	31.5789	61.1111	74.0741	66.6667	71.6667	55.6548	69.7368	60	34.375	19.0476	14.8148	41.0714	67.4419	42.4242	44
Chr5:54615064-54638214	5	54615064	54638214	+	21.2735	null					Not found	0	38.2353	60.8696	45.5882	15.3846	57.1429	70	31.0606	52.8302	45.6522	38.8889	35.1351	17.7419	28.4889	37.1795	26.2745	41.5646
Chr5:55731083-55750599	5	55731083	55750599	+	21.3388	null					Not found	0	50	15.7895	26.087	36.8421	41.6667	46	34.3496	41.6667	47.1429	16.6667	25	18.1818	23.4568	33.5227	28.0702	21.25
Chr5:56907907-56937460	5	56907907	56937460	+	23.2769	null					Not found	0	24.0741	16.6667	30.6452	30	39.6552	50	17.6617	45.5674	22.8571	21.8391	9.09091	5.55556	11	20.6522	27.6423	15.4321
Chr5:58479845-58499325	5	58479845	58499325	+	26.512	null					Not found	0	23.8095	76.9231	45.679	21.0526	57.8947	57.1429	28.2051	48.5714	36.1111	12.5	15.3846	25	23.4074	38.6364	33.7398	36.7816
Chr5:58881011-58907975	5	58881011	58907975	+	24.5092	null					Not found	0	56.5217	23.0769	51.7857	38.2353	73.3333	68	37.7451	62.5	50	44.6429	22.7273	35.2941	32.5617	39.2045	39.693	36.25
Chr5:58941858-58958295	5	58941858	58958295	+	21.6159	null					Not found	0	41.1765	42.8571	25	22.2222	66.6667	46.6667	20.2083	63.4146	34.375	17.3913	31.25	20	29.9603	40.1709	40.5983	27.4359
Chr5:59258809-59275602	5	59258809	59275602	+	20.8701	null					Not found	0	15.7895	35.7143	30.7692	42.1053	25	36.3636	33.8333	51.2681	44.086	25	14.2857	16.6667	13.0081	31.982	20.614	29.5455
Chr5:65704255-65716481	5	65704255	65716481	+	20.9608	null					Not found	0	27.027	61.5385	51.1628	32.7586	50	38.7097	35.7527	39.3519	48.0769	23.6842	21.4286	17.2414	23.3156	26.1972	28.655	27.8186
Chr5:66632393-66643503	5	66632393	66643503	+	21.3052	Gm16832	ENSMUSG00000087601	predicted gene, 16832 [Source:MGI Symbol;Acc:MGI:4439756]	-	gene	overlapping	0	73.75	69.5652	75.8621	52.0833	53.3333	67.6471	41.5128	45.4802	40.2439	20.5882	24.0741	45.1613	23.5294	57.8431	29.5699	49.1071
Chr5:69336792-69341239	5	69336792	69341239	+	28.5288	Kctd8	ENSMUSG00000037653	potassium channel tetramerisation domain containing 8 [Source:MGI Symbol;Acc:MGI:2443804]	-	gene	overlapping	0	13.4615	26.6667	11.7647	8.33333	54.8387	55.0725	73.5714	39.2045	41.5254	5.55556	34.0426	25.9259	31.7308	31.0078	40.8163	39.7287
Chr5:69352235-69369662	5	69352235	69369662	+	23.5302	null					Not found	0	55.5556	68	57.1429	69.5652	85.7143	78.2609	59.6154	45.7143	53.5714	25	50	40	49.1803	55.9524	55.3192	60.2273
Chr5:70037074-70061108	5	70037074	70061108	+	20.0407	null					Not found	0	35.7143	18.4211	28.5714	36.1111	18.75	43.4783	32.2222	36.3492	24.8188	10.5263	5.55556	16.6667	11.5833	32.3529	11.7886	11.3636
Chr5:71879306-71900452	5	71879306	71900452	+	28.961	Gabrb1	ENSMUSG00000029212	gamma-aminobutyric acid (GABA) A receptor, subunit beta 1 [Source:MGI Symbol;Acc:MGI:95619]	+	gene	overlapping	0	60	81.4815	51.7857	54.4872	81.25	72	76.8571	72.549	71.4912	37.5	68.1818	38.0952	39.697	54.0385	42.5758	73.0496
Chr5:73638172-73645299	5	73638172	73645299	+	33.5712	Sgcb	ENSMUSG00000029156	sarcoglycan, beta (dystrophin-associated glycoprotein) [Source:MGI Symbol;Acc:MGI:1346523]	-	gene	overlapping	0	54.2857	72.7273	50	50	72.2222	64.5161	47.0149	52.6786	43.0818	9.09091	57.6389	3.84615	18.75	21.2607	16.6667	21.3615
Chr5:75115245-75123613	5	75115245	75123613	+	28.1887	null					Not found	0	67.5676	94.1176	77.7778	64.7436	85.7143	87.5	72.9167	75.7862	72.093	58.1081	43.75	45.8333	54.7619	68.6667	60.6209	65.1786
Chr5:78665105-78688625	5	78665105	78688625	+	20.8308	null					Not found	0	37.037	28.5714	35.4839	37.8205	50	44.4444	31.6	46	30.2536	24	18.1818	21.4286	14.9048	23.5849	20.1613	17.6471
Chr5:79039466-79048762	5	79039466	79048762	+	28.2047	null					Not found	0	65.625	100	NaN	60	85.7143	36.8421	65	66.6667	65	42.8571	31.25	14.2857	54.1667	49.0741	73.3333	35.7143
Chr5:79324812-79348871	5	79324812	79348871	+	25.8219	null					Not found	0	32.3529	20	25.6098	34.375	44.4444	46.6667	35.4575	39.4017	39.5833	10.8974	29.4118	6.81818	14.0278	27.027	20.2614	22.7642
Chr5:84252749-84274224	5	84252749	84274224	+	20.1529	Epha5	ENSMUSG00000029245	Eph receptor A5 [Source:MGI Symbol;Acc:MGI:99654]	-	gene	overlapping	0	29.4118	20.8333	17.3913	41.6667	45	41.1765	36.5854	38.7597	43.1034	20.5882	15	33.3333	14.1667	26.8817	19.7917	26.3889
Chr5:85685941-85703727	5	85685941	85703727	+	20.7315	null					Not found	0	14.4144	25.9259	19.9074	24.4444	42.1053	15.3846	25.6944	26.3889	24.537	5.55556	0	6.66667	12.1399	27.8986	22.0588	22.2222
Chr5:85853862-85868869	5	85853862	85868869	+	27.3153	null					Not found	0	35.2941	20	15.9091	36.8421	50	57.1429	34.7222	41.1111	32.5758	25	12.5	0	25.6803	35.8148	30	32
Chr5:88178031-88199148	5	88178031	88199148	+	20.6967	null					Not found	0	43.1034	26.9231	43.1818	48.4848	71.4286	35.7143	42.451	58.6667	34.3434	33.3333	25	16.6667	36.2963	34.4961	25.3205	33.0247
Chr5:90542118-90548133	5	90542118	90548133	+	20.7929	Afm	ENSMUSG00000029369	afamin [Source:MGI Symbol;Acc:MGI:2429409]	+	gene	overlapping	0	81.4815	56.25	61.1111	58.3333	50	88.2353	73.9773	61.6279	62.5	40	60	36.3636	49.537	60.4412	46.4286	80
Chr5:91261528-91279684	5	91261528	91279684	+	20.8964	null					Not found	0	75	68.421	73.4375	85.2941	61.2903	90	60.0529	51.6129	53.1944	48.6486	33.3333	50	37.3529	57.6613	36.1979	49.0196
Chr5:91280258-91295629	5	91280258	91295629	+	20.8725	null					Not found	0	90.3226	88.4615	87.8788	89.0625	79.4118	75	65.5631	56.4394	72.7273	51.5152	69.2308	37.0968	37.9804	43.6111	42.0492	58.2031
Chr5:92656058-92671043	5	92656058	92671043	+	27.6995	Ccdc158	ENSMUSG00000050050	coiled-coil domain containing 158 [Source:MGI Symbol;Acc:MGI:2444555]	-	gene	overlapping	0	43.1034	58.3333	50	41.9355	47.2222	37.3737	47.2603	53.1818	36.1111	30.7692	10	0	25.3521	28.2609	35.5769	26.5152
Chr5:102728165-102740245	5	102728165	102740245	+	32.9376	Arhgap24	ENSMUSG00000057315	Rho GTPase activating protein 24 [Source:MGI Symbol;Acc:MGI:1922647]	+	gene	overlapping	0	56.9444	50	61.5385	56.6667	63.1579	14.2857	63.2716	63.0747	58.3333	31.25	12.069	12.2807	22.3485	35.8974	19.8718	19.8529
Chr5:102740308-102749252	5	102740308	102749252	+	27.5167	Arhgap24	ENSMUSG00000057315	Rho GTPase activating protein 24 [Source:MGI Symbol;Acc:MGI:1922647]	+	gene	overlapping	0	41.1765	38.1944	22.8571	25	42.8571	33.3333	32.5871	32.3672	47	12.1212	7.14286	6.57895	14.6057	18.3333	9.69697	5.88235
Chr5:102769503-102778098	5	102769503	102778098	+	34.2649	Arhgap24	ENSMUSG00000057315	Rho GTPase activating protein 24 [Source:MGI Symbol;Acc:MGI:1922647]	+	gene	overlapping	0	63.3333	45.8333	61.7021	37.1795	61.9048	56.25	43.6992	53.2222	45.5556	17.1875	18.75	18.3333	17.1748	15.2263	16.1017	30.303
Chr5:102801767-102812831	5	102801767	102812831	+	34.9988	Arhgap24	ENSMUSG00000057315	Rho GTPase activating protein 24 [Source:MGI Symbol;Acc:MGI:1922647]	+	gene	overlapping	0	36.4583	50	45.4545	45.3704	67.7419	43.75	59.4203	48.6559	24.4681	12.5	17.3913	0	25.3425	32.4405	10.9091	19.9005
Chr5:102845467-102855862	5	102845467	102855862	+	21.6291	Arhgap24	ENSMUSG00000057315	Rho GTPase activating protein 24 [Source:MGI Symbol;Acc:MGI:1922647]	+	gene	overlapping	0	44.7368	30	47.2222	44.4444	13.0435	35.3659	46.4444	34.375	37.9781	17.3913	8.97436	8.33333	12.5502	16.4251	18.4211	10.1333
Chr5:102855883-102867579	5	102855883	102867579	+	36.1247	Arhgap24	ENSMUSG00000057315	Rho GTPase activating protein 24 [Source:MGI Symbol;Acc:MGI:1922647]	+	gene	overlapping	0	73.913	85.1852	70.5882	77.5862	83.3333	72.4638	64.4907	69.3939	72.973	39.2157	28.5714	37.037	40.8009	51.8	31.5705	25.6944
Chr5:102867677-102875575	5	102867677	102875575	+	21.4178	Arhgap24	ENSMUSG00000057315	Rho GTPase activating protein 24 [Source:MGI Symbol;Acc:MGI:1922647]	+	gene	overlapping	0	52.2222	76.1905	58.75	52.7027	62.5	65.942	55.3419	68	46.2264	46	58.3333	18.75	29.6537	33.4906	25.8503	33.0601
Chr5:102887887-102894573	5	102887887	102894573	+	30.4003	Arhgap24	ENSMUSG00000057315	Rho GTPase activating protein 24 [Source:MGI Symbol;Acc:MGI:1922647]	+	gene	overlapping	0	82.8125	72.7273	66.6667	56.8966	71.2121	82.6087	65.7534	72.4044	74.3902	33.3333	45.8333	51.4286	40.8989	62.8514	40	42.2043
Chr5:102894575-102904341	5	102894575	102904341	+	23.2111	Arhgap24	ENSMUSG00000057315	Rho GTPase activating protein 24 [Source:MGI Symbol;Acc:MGI:1922647]	+	gene	overlapping	0	53.5714	40.7407	54.5455	59.6774	56.25	32	37.8788	50.4167	27.963	34.6154	6.25	16.6667	13.2302	31.982	23.4848	11.7284
Chr5:106550650-106560418	5	106550650	106560418	+	21.4196	Zfp644	ENSMUSG00000049606	zinc finger protein 644 [Source:MGI Symbol;Acc:MGI:1277212]	-	gene	overlapping	0	56.6038	50	46.3415	36.1702	33.3333	28.5714	35.049	44.7111	35.8696	10	18.5714	16.6667	11.1111	13.3041	18.1435	11.1872
Chr5:106565781-106574421	5	106565781	106574421	+	28.9323	Zfp644	ENSMUSG00000049606	zinc finger protein 644 [Source:MGI Symbol;Acc:MGI:1277212]	-	gene	overlapping	0	26.0163	11.7647	20.6897	25	28.5714	34.7826	28.6395	41.5	26.9231	4.54545	0	3.57143	4.48718	17.0635	8.99471	12
Chr5:106790095-106797584	5	106790095	106797584	+	20.707	null					Not found	0	95.2381	86.6667	91.6667	90	86.2069	94.1176	82.5117	80.5364	92.7083	69.3182	53.2258	71.2121	72.2807	67.3469	72.3164	67.2764
Chr5:107217714-107225229	5	107217714	107225229	+	20.8732	Tgfbr3	ENSMUSG00000029287	transforming growth factor, beta receptor III [Source:MGI Symbol;Acc:MGI:104637]	-	gene	overlapping	0	80	74.0741	71.4286	48.5714	76.7857	80	80.641	77.8736	75.9459	43.4211	61.1111	68.1818	56.7901	71.3889	54.0984	50.6
Chr5:113650274-113656422	5	113650274	113656422	+	20.2189	Cmklr1	ENSMUSG00000042190	chemokine-like receptor 1 [Source:MGI Symbol;Acc:MGI:109603]	-	gene	overlapping	0	96.4286	84.2105	100	78.5714	89.4737	100	97.4074	88.3041	84.2857	72.5225	81.4103	66.6667	66.1017	79.1005	80.3846	77.1186
Chr5:115355590-115361159	5	115355590	115361159	+	26.9956	4930401G09Rik	ENSMUSG00000086352	RIKEN cDNA 4930401G09 gene [Source:MGI Symbol;Acc:MGI:1921042]	-	gene	overlapping	0	77.2727	74.1379	47.9167	30.7692	61.9048	62.069	50.6757	58.1967	37.5	25	7.69231	29.4118	46.1905	52.0408	46.9577	41.5254
Chr5:115482654-115485991	5	115482654	115485991	+	20.4784	Sirt4	ENSMUSG00000029524	sirtuin 4 (silent mating type information regulation 2 homolog) 4 (S. cerevisiae) [Source:MGI Symbol;Acc:MGI:1922637]	-	gene	overlapping	0	61.2903	35	44.8276	46.9697	46.1538	45.7143	41.6667	47.956	65.6863	22.2222	54.717	0	38.8889	40.4167	55.102	35.0877
Chr5:117445511-117452263	5	117445511	117452263	+	27.5606	Ksr2	ENSMUSG00000061578	kinase suppressor of ras 2 [Source:MGI Symbol;Acc:MGI:3610315]	+	gene	overlapping	0	76.3889	47.7273	68.2692	53.2258	75	62.5	54.7619	46.6216	54.3103	37.5	30.4348	33.3333	23.0444	51.9444	37.6263	31.3571
Chr5:117452589-117458683	5	117452589	117458683	+	25.4655	Ksr2	ENSMUSG00000061578	kinase suppressor of ras 2 [Source:MGI Symbol;Acc:MGI:3610315]	+	gene	overlapping	0	48.2456	49.495	46.4539	43.75	45.4545	30.9524	43.782	27.2599	51.1628	2.43902	20	20.5882	14	15.6716	24.2537	20.8937
Chr5:117463947-117471817	5	117463947	117471817	+	31.4543	Ksr2	ENSMUSG00000061578	kinase suppressor of ras 2 [Source:MGI Symbol;Acc:MGI:3610315]	+	gene	overlapping	0	54.1667	69.2308	50	32.5397	80.303	59.6774	61.3821	42.0188	41.3043	55.8824	10.8108	10.7143	24.5238	18.2692	31.0078	33.1169
Chr5:118532752-118540358	5	118532752	118540358	+	28.3075	null					Not found	0	86.6667	88.5714	93.6937	83.9286	95.2381	68.5185	69.3237	64.2077	56	46.8468	39.3939	37.5	45.6597	43.9815	36.4943	55.5556
Chr5:119183129-119193967	5	119183129	119193967	+	25.2333	null					Not found	0	21.2121	33.3333	38.7755	22.4138	56.4516	42.5	34.6743	38.4722	43.6667	20	17.6471	17.284	16.7476	20.3552	22.7848	26.0417
Chr5:120531250-120537435	5	120531250	120537435	+	25.0312	Slc24a6	ENSMUSG00000032754	solute carrier family 24 (sodium/potassium/calcium exchanger), member 6 [Source:MGI Symbol;Acc:MGI:2180781]	+	gene	overlapping	0	35.2941	27.5862	23.0769	20	41.0714	42.8571	36.5196	37.1324	32.6923	22.2222	18.6046	0	11.2667	26.5537	9.25926	18.2051
Chr5:120537481-120541925	5	120537481	120541925	+	25.0559	Tpcn1	ENSMUSG00000032741	two pore channel 1 [Source:MGI Symbol;Acc:MGI:2182472]	-	gene	overlapping	0	41.6667	25	33.3333	50	41.4634	40.5405	50.4386	34.7917	33.3333	10	12.5	20	17.7305	29.5045	13.7387	4.24837
Chr5:120541930-120547280	5	120541930	120547280	+	30.435	Tpcn1	ENSMUSG00000032741	two pore channel 1 [Source:MGI Symbol;Acc:MGI:2182472]	-	gene	overlapping	0	46.4912	48.8095	60.8025	46.1538	60	50	46.5174	50.8987	51.9774	12.5	28	25	20.2749	34.6405	23.7288	29.4118
Chr5:120552284-120556499	5	120552284	120556499	+	23.3247	Tpcn1	ENSMUSG00000032741	two pore channel 1 [Source:MGI Symbol;Acc:MGI:2182472]	-	gene	overlapping	0	58.3333	58.0645	24.0741	51.9231	55.2632	41.1765	44.8052	43.961	44.2177	27.7778	39.4737	13.7931	9.1954	16.8605	7.31707	14.2857
Chr5:120579600-120584700	5	120579600	120584700	+	33.4297	Tpcn1	ENSMUSG00000032741	two pore channel 1 [Source:MGI Symbol;Acc:MGI:2182472]	-	gene	overlapping	0	37.931	33.871	20.4082	24	40.9091	80	32.9167	30.4398	41.4894	0	14.5161	25	7.36915	22.5775	8.46154	13.3721
Chr5:122761972-122767357	5	122761972	122767357	+	20.9221	Camkk2	ENSMUSG00000029471	calcium/calmodulin-dependent protein kinase kinase 2, beta [Source:MGI Symbol;Acc:MGI:2444812]	-	gene	overlapping	0	64	60.8696	61.1111	38.5714	77.5362	34.2857	52.0548	63.1579	50.6215	32.5758	44.6429	33.3333	27.8846	26.6667	36.4865	30.8824
Chr5:123373336-123378273	5	123373336	123378273	+	21.6089	Bcl7a	ENSMUSG00000029438	B cell CLL/lymphoma 7A [Source:MGI Symbol;Acc:MGI:1924295]	+	gene	overlapping	0	91.4286	90.3226	85.9375	76.9231	76.087	77.7778	76.2712	72.043	74.3902	39.1304	66.6667	50	59.0226	55.5556	59.5052	56.7251
Chr5:128384195-128393171	5	128384195	128393171	+	22.0053	Tmem132d	ENSMUSG00000034310	transmembrane protein 132D [Source:MGI Symbol;Acc:MGI:3044963]	-	gene	overlapping	0	72.8571	72.7273	62.963	51.1111	89.1892	76.4706	78.2486	64.1534	76.9231	55.7471	59.2593	55.9524	49.0079	44.0299	45.4545	55.2511
Chr5:129178077-129183599	5	129178077	129183599	+	20.6213	Gpr133	ENSMUSG00000044017	G protein-coupled receptor 133 [Source:MGI Symbol;Acc:MGI:3041203]	+	gene	overlapping	0	24.4186	22.4138	6.55738	4.7619	60	47.3684	35.0379	46.3277	57.4479	17.0455	35.7143	45.7143	15.9864	30.9524	20	34.0686
Chr5:130092342-130100024	5	130092342	130100024	+	25.1228	Tpst1	ENSMUSG00000034118	protein-tyrosine sulfotransferase 1 [Source:MGI Symbol;Acc:MGI:1298231]	+	gene	overlapping	0	59	48	45.2381	61.8794	48.2759	22.4138	18.3333	27.439	49.0741	10.2564	5.55556	11.3636	4.7619	13.8365	9.15493	10.0694
Chr5:130116249-130123659	5	130116249	130123659	+	22.2016	Tpst1	ENSMUSG00000034118	protein-tyrosine sulfotransferase 1 [Source:MGI Symbol;Acc:MGI:1298231]	+	gene	overlapping	0	24.3243	2.38095	34.0426	17.4419	38.4615	22.7273	19.4836	36.4407	39.7959	21.7391	5	8.33333	1.64835	22.6368	6.42857	9.01639
Chr5:130123713-130133137	5	130123713	130133137	+	22.8379	Tpst1	ENSMUSG00000034118	protein-tyrosine sulfotransferase 1 [Source:MGI Symbol;Acc:MGI:1298231]	+	gene	overlapping	0	41.25	62.963	56.4516	23.4375	54.1667	47.6191	17.8571	42.5641	45.8333	43.1034	10.8974	6.25	14.8299	25	20.6989	5.44872
Chr5:135009065-135011536	5	135009065	135011536	+	24.0882	Abhd11	ENSMUSG00000040532	abhydrolase domain containing 11 [Source:MGI Symbol;Acc:MGI:1916008]	+	gene	overlapping	0	39.2857	21.7391	26.9231	52.2727	46.1538	68.421	27.3333	35	54.1667	17.0732	25	10	36.4341	19.2308	23.3333	21.6049
Chr5:135747510-135759081	5	135747510	135759081	+	37.7207	Styxl1	ENSMUSG00000019178	serine/threonine/tyrosine interacting-like 1 [Source:MGI Symbol;Acc:MGI:1923821]	-	gene	overlapping	0	61.3636	73.3333	50.3968	42.8571	73.4375	55.5556	36.9231	56.3889	56.7308	7.14286	25.7143	22.9167	16.572	37.8571	18.9583	15.0926
Chr5:135759157-135768604	5	135759157	135768604	+	49.1685	Styxl1	ENSMUSG00000019178	serine/threonine/tyrosine interacting-like 1 [Source:MGI Symbol;Acc:MGI:1923821]	-	gene	overlapping	0	77.0833	83.3333	73.2558	71.9136	87.8049	83.3333	73.3177	77.5463	68.9103	29.6296	36.5854	20.9677	28.8732	28.4314	35.0242	34.8357
Chr5:135768620-135777588	5	135768620	135777588	+	57.921	Styxl1	ENSMUSG00000019178	serine/threonine/tyrosine interacting-like 1 [Source:MGI Symbol;Acc:MGI:1923821]	-	gene	overlapping	0	83.0247	86.1111	81.4815	45.3125	89.0625	87.931	70.0422	83.3333	83.7571	17.3077	37.5	24.5833	20.2257	25	22.619	18.4444
Chr5:136261832-136269442	5	136261832	136269442	+	20.016	Cux1	ENSMUSG00000029705	cut-like homeobox 1 [Source:MGI Symbol;Acc:MGI:88568]	-	gene	overlapping	0	72.9167	76.7857	66.6667	61.7647	64.2857	75	56.2842	63.9535	60.2564	70	29.8611	20	55.8989	46	54.2328	55.7018
Chr5:137613851-137621900	5	137613851	137621900	+	23.3225	Fbxo24	ENSMUSG00000089984	F-box protein 24 [Source:MGI Symbol;Acc:MGI:1918426]	-	gene	overlapping	0	65.7143	50	74.4444	61.5385	88.2576	77.7778	73.1061	54.5343	64.2045	59.0909	47.6191	41.3043	45	71.8906	53.3854	54.0881
Chr5:137681124-137684742	5	137681124	137684742	+	24.2702	Agfg2	ENSMUSG00000029722	ArfGAP with FG repeats 2 [Source:MGI Symbol;Acc:MGI:2443267]	-	gene	overlapping	0	52	34.4828	57.1429	68.75	38.0952	70.5882	60	39.6226	77.7778	43.2432	31.5789	32.2581	24.7059	59.4595	71.4286	68.421
Chr5:139133982-139142845	5	139133982	139142845	+	20.1163	Prkar1b	ENSMUSG00000025855	protein kinase, cAMP dependent regulatory, type I beta [Source:MGI Symbol;Acc:MGI:97759]	-	gene	overlapping	0	53.8462	36	26.3158	30.3922	37.037	28	40.6103	36.2745	50.7692	25	14.8148	17.3913	16.4815	29.9479	18.4615	13.8498
Chr5:140511686-140517820	5	140511686	140517820	+	23.2718	Chst12	ENSMUSG00000036599	carbohydrate sulfotransferase 12 [Source:MGI Symbol;Acc:MGI:1929064]	+	gene	overlapping	0	51.7857	48.1481	52.5	33.8384	50	38.7097	35.098	36.7886	55.102	13.0435	26.087	28.5714	11.7698	44.6615	14.8438	17.094
Chr5:141835260-141843291	5	141835260	141843291	+	22.0316	Sdk1	ENSMUSG00000039683	sidekick homolog 1 (chicken) [Source:MGI Symbol;Acc:MGI:2444413]	+	gene	overlapping	0	57.1429	32.3529	30.4348	22.7273	56.5217	59.5238	44.7059	56.6176	57.6087	33.3333	22.2222	28.2051	48.0952	49.2754	53.5088	52.2143
Chr5:142395945-142401506	5	142395945	142401506	+	20.8533	Foxk1	ENSMUSG00000056493	forkhead box K1 [Source:MGI Symbol;Acc:MGI:1347488]	+	gene	overlapping	0	95.4545	29.1667	44.8276	75	100	90.4762	56.1403	62.9943	49.0909	56.3492	61.9048	26.4706	58.8235	83.3333	58.1081	64.4444
Chr5:144034794-144040753	5	144034794	144040753	+	24.8612	null					Not found	0	58.75	79.7297	77.7778	58.3333	71.25	90.4762	53.4444	56.3636	66.0377	18.1818	46.1538	66.6667	39.6104	65.7619	38.3333	50.2027
Chr5:144240402-144249265	5	144240402	144249265	+	22.6278	2900089D17Rik	ENSMUSG00000087484	RIKEN cDNA 2900089D17 gene [Source:MGI Symbol;Acc:MGI:1914527]	-	gene	overlapping	0	39.7436	63.4615	48.3333	58.3333	36.3636	51.5625	41.358	50.1961	42.5926	14.0625	12.5	38	22.5845	27.8889	23.7745	38.718
Chr5:145336559-145363392	5	145336559	145363392	+	22.3225	Cyp3a57	ENSMUSG00000070419	cytochrome P450, family 3, subfamily a, polypeptide 57 [Source:MGI Symbol;Acc:MGI:3646373]	+	gene	overlapping	0	37.5	61.9048	51.8519	54.8611	48	34	44.898	41.0853	50.2451	23.8095	18.4211	15.7895	27.2727	41.8301	29.7297	50
Chr5:145782057-145802732	5	145782057	145802732	+	25.1832	Cyp3a44	ENSMUSG00000054417	cytochrome P450, family 3, subfamily a, polypeptide 44 [Source:MGI Symbol;Acc:MGI:2449818]	-	gene	overlapping	0	33.3333	36.1111	22.2222	16.6667	33.3333	43.1818	42.5	34.5833	33.3333	5.88235	28.8462	4.7619	9.32203	17.4074	17.7778	18.9394
Chr5:148742814-148749700	5	148742814	148749700	+	20.9252	2210417A02Rik	ENSMUSG00000086494	RIKEN cDNA 2210417A02 gene [Source:MGI Symbol;Acc:MGI:1917388]	+	gene	overlapping	0	31.1111	35.1351	41.1765	57.6923	29.4118	48.2759	50.6173	50.8333	37.8205	0	22.4138	33.9286	33.5238	33.6434	24.8858	22.1429
Chr6:3792605-3805509	6	3792605	3805509	+	21.7246	null					Not found	0	31.746	25	31.8182	14.2857	12.5	33.3333	48.2759	43.3333	45.8333	27.7778	0	16.6667	15.2778	40.1515	36.2069	21.7391
Chr6:5311411-5319677	6	5311411	5319677	+	25.5408	null					Not found	0	53.6232	53.8462	48.3871	66.6667	53.8462	72.7273	56	43.6782	48.4375	33.3333	18	20.5882	45.6667	49.4444	42.7536	32.5
Chr6:8364218-8372104	6	8364218	8372104	+	20.3332	Gm16039	ENSMUSG00000089862	predicted gene 16039 [Source:MGI Symbol;Acc:MGI:3840148]	+	gene	overlapping	0	78.5714	85.7143	74.1936	87.5	94.4444	78.9474	90.2985	85.3333	83.3333	74.0741	54.1667	52.6316	83.6806	74.3169	76.9006	82.1918
Chr6:9757657-9783065	6	9757657	9783065	+	25.4339	null					Not found	0	53.5714	77.5	71.875	62.963	63.8889	82.6087	63.6	60.9848	51.4286	39.4737	34.6154	37.037	45.1471	45.1389	24.1667	28.2946
Chr6:9783389-9808893	6	9783389	9808893	+	40.7014	null					Not found	0	60.2564	56.6667	63.3333	58	70.9677	70	57.4576	58.4167	73.5	16.129	34.127	27.2727	23.9394	36.3388	33.3333	45.6522
Chr6:9809540-9838319	6	9809540	9838319	+	30.1647	null					Not found	0	60	62.5	60	60.101	52.6316	54	59.7222	54	57.1429	31.8182	33.3333	10	26.1869	35.8527	31.5385	43.7985
Chr6:9838593-9861633	6	9838593	9861633	+	21.8267	null					Not found	0	16.6667	0	27.027	52.6667	36	47.0588	37.4344	34.2424	31.1111	2.22222	17.6471	13.2184	28.2828	22.0238	22.5926	19.7917
Chr6:15147202-15169270	6	15147202	15169270	+	26.4663	Foxp2	ENSMUSG00000029563	forkhead box P2 [Source:MGI Symbol;Acc:MGI:2148705]	+	gene	overlapping	0	80.8824	69.5652	94	79.6296	96.1539	93.3333	75.3521	81.0345	58.3333	47.3684	37.5	85.7143	46.9178	61.1111	77.2358	57.5472
Chr6:15267371-15283842	6	15267371	15283842	+	23.7557	Foxp2	ENSMUSG00000029563	forkhead box P2 [Source:MGI Symbol;Acc:MGI:2148705]	+	gene	overlapping	0	68.0556	73.3333	85.8333	75	86.6667	77.7778	62.9252	79.2517	83.0357	61.9048	41.6667	58.3333	54.798	66.3265	48.0072	59.0054
Chr6:15322684-15344494	6	15322684	15344494	+	28.9784	Foxp2	ENSMUSG00000029563	forkhead box P2 [Source:MGI Symbol;Acc:MGI:2148705]	+	gene	overlapping	0	63.6364	41.1765	53.0303	35.7143	59.0909	81.25	55.1282	62.8205	61.5385	38.4615	35.7143	33.7963	31.9767	33.8235	42.8571	38.1944
Chr6:15557142-15569249	6	15557142	15569249	+	25.953	null					Not found	0	5.26316	31.25	45.1613	21.7391	39.2857	37.3333	43.5484	53.4091	37.7778	8.69565	22.2222	14.2857	20.068	21.1538	37.1795	45.6522
Chr6:17074249-17085207	6	17074249	17085207	+	27.0263	Gm4876	ENSMUSG00000054556	predicted gene 4876 [Source:MGI Symbol;Acc:MGI:3647654]	-	gene	overlapping	0	46.6667	33.3333	37.8378	52.6316	47.3684	32	35.473	58.1989	52.0833	26.087	12.069	14.5833	19.2544	20.9091	14.5455	20.8333
Chr6:17085209-17094702	6	17085209	17094702	+	23.3771	Gm4876	ENSMUSG00000054556	predicted gene 4876 [Source:MGI Symbol;Acc:MGI:3647654]	-	gene	overlapping	0	34.2857	42.1053	47.3684	35	74.0741	47.8261	42.2727	64.4279	28.6667	20	34.8485	35.1852	22.2718	27.3585	28.3626	26.4368
Chr6:22023749-22035434	6	22023749	22035434	+	23.3362	A430107O13Rik	ENSMUSG00000062980	RIKEN cDNA A430107O13 gene [Source:MGI Symbol;Acc:MGI:2444814]	+	gene	overlapping	0	50	48.2759	51.3333	42.1053	33.3333	52.3809	35.2778	43.9899	45.625	20	27.7778	13.3333	14.0295	39.3678	19.3548	31.1475
Chr6:23261266-23272824	6	23261266	23272824	+	29.0386	Cadps2	ENSMUSG00000017978	Ca2+-dependent activator protein for secretion 2 [Source:MGI Symbol;Acc:MGI:2443963]	-	gene	overlapping	0	43.1818	64.2857	88.3333	47.3684	86.6667	100	63.2667	62.963	64.8649	40.625	35.7143	63.1579	46.5574	58.7121	48.1884	50.947
Chr6:23577760-23591762	6	23577760	23591762	+	22.3471	Cadps2	ENSMUSG00000017978	Ca2+-dependent activator protein for secretion 2 [Source:MGI Symbol;Acc:MGI:2443963]	-	gene	overlapping	0	90.625	71.875	81.25	83.871	85	67.3913	66.0337	75.9524	70.2128	60	50	50	42.2839	72.4638	67.3913	81.3218
Chr6:23591785-23605569	6	23591785	23605569	+	20.5388	Cadps2	ENSMUSG00000017978	Ca2+-dependent activator protein for secretion 2 [Source:MGI Symbol;Acc:MGI:2443963]	-	gene	overlapping	0	97.4359	96	94.7368	96.1539	100	86.3636	99.5283	89.0244	100	89.2857	53.3333	67.8571	87.3016	80.1418	94.186	98.5294
Chr6:23859463-23868408	6	23859463	23868408	+	22.2991	null					Not found	0	63.8889	50	25	25	42.8571	80.5556	72.3577	64.1975	72.5	60	46.6667	33.3333	36.7778	63.6364	48.6486	68
Chr6:28384059-28393674	6	28384059	28393674	+	28.9055	Zfp800	ENSMUSG00000039841	zinc finger protein 800 [Source:MGI Symbol;Acc:MGI:1889334]	-	gene	overlapping	0	71.4286	66.6667	60.7143	51.3889	62.1622	75.7143	50.8454	54.0323	65.2174	28	41.6667	30.7692	30.3191	33.3333	27.0833	34.6708
Chr6:29396511-29401084	6	29396511	29401084	+	21.8733	Ccdc136	ENSMUSG00000029769	coiled-coil domain containing 136 [Source:MGI Symbol;Acc:MGI:1918128]	+	gene	overlapping	0	56	50	67.1875	80.5556	66.6667	91.6667	91.4634	72.3404	97.3214	60	34.2857	100	53.7879	81.25	49.0566	57.5343
Chr6:30720296-30730487	6	30720296	30730487	+	21.9468	Mest	ENSMUSG00000051855	mesoderm specific transcript [Source:MGI Symbol;Acc:MGI:96968]	+	gene	overlapping	0	47.2973	44.4444	57.5758	43.1818	64	59.0909	60.2941	51.3441	47.5	38.0952	27.2727	45.8333	26.7949	52.3438	40	37.1795
Chr6:36589062-36604363	6	36589062	36604363	+	23.2117	null					Not found	0	92.8571	84.2105	97.3684	93.1818	100	100	90.625	85.3261	95.9596	73.3333	64	79.1667	68.1818	69.3694	84.1808	83.3333
Chr6:36993247-37004266	6	36993247	37004266	+	21.1335	Dgki	ENSMUSG00000038665	diacylglycerol kinase, iota [Source:MGI Symbol;Acc:MGI:2443430]	-	gene	overlapping	0	91.6667	90	56.6667	70.5882	88.4615	94.5946	84.026	81.9149	75.5814	79.7297	40	80.7692	54.6296	68.6567	72.3684	74.6795
Chr6:37099922-37113826	6	37099922	37113826	+	22.5709	Dgki	ENSMUSG00000038665	diacylglycerol kinase, iota [Source:MGI Symbol;Acc:MGI:2443430]	-	gene	overlapping	0	81.579	83.3333	95.1613	90	75	88.4615	78.3582	86.9444	84.4203	53.5714	65.3846	60.9375	60.3704	74.359	67.7083	74.7396
Chr6:37154471-37167207	6	37154471	37167207	+	20.5643	Dgki	ENSMUSG00000038665	diacylglycerol kinase, iota [Source:MGI Symbol;Acc:MGI:2443430]	-	gene	overlapping	0	72.2222	71.7391	52.8736	65	84.4828	86.2069	81.282	88.268	81.0496	51.8519	81.25	64.8649	56.8075	55.914	44.0476	58.0556
Chr6:37177890-37189139	6	37177890	37189139	+	25.4513	Dgki	ENSMUSG00000038665	diacylglycerol kinase, iota [Source:MGI Symbol;Acc:MGI:2443430]	-	gene	overlapping	0	63.4409	86.6667	80.9524	56.9892	93.75	95	75	79.065	80.7692	53.7736	68.75	68.5185	46.0199	65.2482	67.7778	56.6191
Chr6:37442496-37451078	6	37442496	37451078	+	25.5736	null					Not found	0	31.25	22.2222	50	45.3125	51.4286	58.0645	34.0909	45.1258	30.5085	7.89474	10	26.4706	28.7149	23.6961	27.7465	35.0746
Chr6:47418948-47433425	6	47418948	47433425	+	22.9061	null					Not found	0	0	17.2414	21.6049	9.25926	34.7222	32.6923	22.0588	21.1538	14.7727	0	0	0	8.69565	26.3158	15.4762	6.25
Chr6:48596396-48597910	6	48596396	48597910	+	37.5318	Repin1	ENSMUSG00000052751	replication initiator 1 [Source:MGI Symbol;Acc:MGI:1889817]	+	gene	overlapping	0	37.5	26.087	31.5789	23.3871	65.7143	45.9459	41.8681	53.1838	43.1373	30	13.0435	0	6.70868	8.64198	7.46269	21.978
Chr6:51531132-51541268	6	51531132	51541268	+	22.425	Snx10	ENSMUSG00000038301	sorting nexin 10 [Source:MGI Symbol;Acc:MGI:1919232]	+	gene	overlapping	0	61.1742	35.5263	61.4583	39.3939	37.1795	60.9375	53.0303	46.4615	50.303	28	20.3704	25.8065	34.4527	32.4859	29.7043	18.0348
Chr6:51571794-51578978	6	51571794	51578978	+	20.155	Snx10	ENSMUSG00000038301	sorting nexin 10 [Source:MGI Symbol;Acc:MGI:1919232]	+	gene	overlapping	0	30.2632	54	38.3721	25.7576	51.9231	46.1538	24.6212	31.4346	17.2727	2.85714	24	17.6471	12	30.0781	10.582	9.45946
Chr6:51583976-51589203	6	51583976	51589203	+	27.3414	Snx10	ENSMUSG00000038301	sorting nexin 10 [Source:MGI Symbol;Acc:MGI:1919232]	+	gene	overlapping	0	55.814	50	40.9091	20.8333	47.0588	60	31.9106	36.6667	27.451	15.3846	12.5	16.6667	8.55263	27.2059	32.8571	25.6614
Chr6:53817868-53819134	6	53817868	53819134	+	27.8179	Tril	ENSMUSG00000043496	TLR4 interactor with leucine-rich repeats [Source:MGI Symbol;Acc:MGI:1914123]	-	gene	overlapping	0	87.5	85	57.3529	73.913	77.7778	78.125	74.127	55.3846	42.9688	53.8462	39.2157	11.1111	47.2619	45.7806	40.3165	39.4231
Chr6:58770965-58791954	6	58770965	58791954	+	29.3679	null					Not found	0	57.6923	78.5714	42.8571	50	60	58.8235	59.5745	43.4615	66.6667	17.3077	40	25	31.0417	32.598	36.1111	24
Chr6:58791957-58806533	6	58791957	58806533	+	22.9375	null					Not found	0	66.6667	100	85	71.4286	100	100	79.3103	81.4815	94.1176	50	100	62.5	59.6774	54.1667	66.6667	57.7381
Chr6:58807040-58819615	6	58807040	58819615	+	35.4127	null					Not found	0	97.3684	100	88.8889	76.9231	93.3333	100	83.3333	100	90.9091	85	33.3333	54.1667	59.9099	77.5	71.0526	66.6667
Chr6:59698185-59724939	6	59698185	59724939	+	20.4615	SNORA44	ENSMUSG00000094183	Small nucleolar RNA SNORA44 [Source:RFAM;Acc:RF00405]	-	gene	overlapping	0	27.2727	47.0588	40.3846	34.0909	33.3333	41.1765	20.1621	42.1875	51.9231	12.5	27.2727	13.0435	16.3636	31.3726	12.8931	20.4545
Chr6:60002169-60027551	6	60002169	60027551	+	22.4563	null					Not found	0	51.5625	16.6667	26.7857	36.5385	30	33.3333	39.2241	37.234	23.5294	0	18.1818	11.1111	11.5385	27.6423	19.5652	20.8333
Chr6:60061359-60079064	6	60061359	60079064	+	22.9733	Gm5570	ENSMUSG00000073045	predicted gene 5570 [Source:MGI Symbol;Acc:MGI:3644382]	+	gene	overlapping	0	61.2319	48.0769	51.8519	50	75	67.8571	46.7949	50	54.8485	22.5	71.4286	15.3846	34.3939	41.2698	31.7073	41.4286
Chr6:64023962-64050034	6	64023962	64050034	+	28.986	Grid2	ENSMUSG00000071424	glutamate receptor, ionotropic, delta 2 [Source:MGI Symbol;Acc:MGI:95813]	+	gene	overlapping	0	87.1429	92	66.6667	71.875	89.4737	71.4286	92.5439	79.1837	80.5556	62	62.5	43.3333	46.7708	36.4407	60.1307	57.6087
Chr6:64083149-64102442	6	64083149	64102442	+	30.0243	Grid2	ENSMUSG00000071424	glutamate receptor, ionotropic, delta 2 [Source:MGI Symbol;Acc:MGI:95813]	+	gene	overlapping	0	91.6667	90.9091	89.2857	90.4762	87.5	100	88.0117	94.8232	82.1429	66.6667	60	55	60.2183	70.9877	53.9474	62.6437
Chr6:64102537-64121981	6	64102537	64121981	+	45.2333	Grid2	ENSMUSG00000071424	glutamate receptor, ionotropic, delta 2 [Source:MGI Symbol;Acc:MGI:95813]	+	gene	overlapping	0	79.3103	46	77.0833	67.2222	72.5	64.7059	52.8161	58.0357	60.7407	11.7647	7.14286	26.6667	20.5314	33.6538	30.4598	22.9167
Chr6:64122052-64138722	6	64122052	64138722	+	25.0095	Grid2	ENSMUSG00000071424	glutamate receptor, ionotropic, delta 2 [Source:MGI Symbol;Acc:MGI:95813]	+	gene	overlapping	0	41.25	52.3809	32.1429	45.8333	21.7391	46.875	27.4892	32.2404	50.3333	6.89655	20	9.89583	6.11111	20.0617	6.73077	11.2121
Chr6:64139209-64155586	6	64139209	64155586	+	33.8216	Grid2	ENSMUSG00000071424	glutamate receptor, ionotropic, delta 2 [Source:MGI Symbol;Acc:MGI:95813]	+	gene	overlapping	0	57.4074	75	65.3846	44.4444	50	72.2222	59.5238	77.3333	65.5172	15.3846	46.1538	30.7692	32.0833	46.875	39.7436	60.5263
Chr6:64300605-64328272	6	64300605	64328272	+	23.087	Grid2	ENSMUSG00000071424	glutamate receptor, ionotropic, delta 2 [Source:MGI Symbol;Acc:MGI:95813]	+	gene	overlapping	0	50	39.2857	40	36.8421	37.037	46.1538	32.6087	44.2121	50.5814	19.3548	28.5714	17.2414	10.9589	26.0234	15.8333	6.71429
Chr6:64350480-64370013	6	64350480	64370013	+	22.9682	Grid2	ENSMUSG00000071424	glutamate receptor, ionotropic, delta 2 [Source:MGI Symbol;Acc:MGI:95813]	+	gene	overlapping	0	52.6316	35.2941	37.5	43.1818	53.3333	16	40.5556	35.8182	40.3509	14.2857	23.8095	12	6.87831	8.33333	17	11.9048
Chr6:64487034-64507109	6	64487034	64507109	+	25.927	Grid2	ENSMUSG00000071424	glutamate receptor, ionotropic, delta 2 [Source:MGI Symbol;Acc:MGI:95813]	+	gene	overlapping	0	35.5263	31.8182	44.1441	45	22.7273	46.1538	29.2237	44.2308	38.4058	11.1111	0	13.3333	16.4407	23.3333	14.2857	17.037
Chr6:64558194-64569871	6	64558194	64569871	+	27.3315	Grid2	ENSMUSG00000071424	glutamate receptor, ionotropic, delta 2 [Source:MGI Symbol;Acc:MGI:95813]	+	gene	overlapping	0	19.1176	13.4615	20.6897	11.5385	52.6316	52.1739	31.8376	35.4497	23.3333	16.0714	7.69231	14.8148	8.43621	22.8261	12.963	7.25806
Chr6:64589100-64603598	6	64589100	64603598	+	25.9359	Grid2	ENSMUSG00000071424	glutamate receptor, ionotropic, delta 2 [Source:MGI Symbol;Acc:MGI:95813]	+	gene	overlapping	0	66.6667	50.7936	34.4828	26.4706	66.6667	51.7241	43.6559	32.0057	38.5185	11.3636	22.5	22.6667	25.7828	40.3333	26.2411	12.2642
Chr6:72616822-72623107	6	72616822	72623107	+	20.2912	Tgoln1	ENSMUSG00000056429	trans-golgi network protein [Source:MGI Symbol;Acc:MGI:105080]	-	gene	overlapping	0	17.7419	20	21.875	27.5	25	31.5789	22.549	21.4286	48.5294	7.69231	12.5	9.375	8.53659	13.2653	7.01754	27.7273
Chr6:76679083-76688738	6	76679083	76688738	+	29.6067	null					Not found	0	30	42.8571	30	25	66.6667	50	8.06452	38.1579	20	15.3846	0	0	12.5	23.6842	15.625	0
Chr6:77712064-77734381	6	77712064	77734381	+	25.4986	Ctnna2	ENSMUSG00000063063	catenin (cadherin associated protein), alpha 2 [Source:MGI Symbol;Acc:MGI:88275]	-	gene	overlapping	0	33.3333	41.6667	58.9286	45.5882	55	57.5	35.5769	47.1014	50.2645	18.75	26.9231	12.5	36.1869	20.5729	27.1186	29.661
Chr6:77755038-77771242	6	77755038	77771242	+	26.4952	Ctnna2	ENSMUSG00000063063	catenin (cadherin associated protein), alpha 2 [Source:MGI Symbol;Acc:MGI:88275]	-	gene	overlapping	0	79.6875	92	82.5	85	71.4286	69.2308	43.9153	66.195	64.4558	33.3333	28.5714	45.8333	38.4615	36.7188	28.1073	42.1569
Chr6:77844506-77861749	6	77844506	77861749	+	22.0393	Ctnna2	ENSMUSG00000063063	catenin (cadherin associated protein), alpha 2 [Source:MGI Symbol;Acc:MGI:88275]	-	gene	overlapping	0	60.5556	44	57.8947	64	48.2759	7.69231	44.5322	47.5989	65.1163	16	27.2727	11.5385	27.6042	30.8333	19.3627	24.6269
Chr6:77861756-77881812	6	77861756	77881812	+	24.7249	Ctnna2	ENSMUSG00000063063	catenin (cadherin associated protein), alpha 2 [Source:MGI Symbol;Acc:MGI:88275]	-	gene	overlapping	0	76.3889	82.4324	75	72.7273	75.9259	58.3333	66.6667	65.1515	67.6191	30.5556	34.0909	53.5714	49.8397	34.8148	46.7391	42.1875
Chr6:79547568-79570911	6	79547568	79570911	+	22.731	null					Not found	0	19.4444	29.4118	32	19.0476	30	52.7778	43.9815	26.9697	45.5882	12.5	17.6471	18.75	19.6328	37.2222	25.5435	30.0439
Chr6:82002892-82012002	6	82002892	82012002	+	27.035	null					Not found	0	33.3333	15.3846	22.2222	29.4118	12.5	33.3333	44.2029	34.375	50	0	20	0	11.3889	33.9286	20	11.1111
Chr6:82918961-82929013	6	82918961	82929013	+	21.8102	Sema4f	ENSMUSG00000000627	sema domain, immunoglobulin domain (Ig), TM domain, and short cytoplasmic domain [Source:MGI Symbol;Acc:MGI:1340055]	-	gene	overlapping	0	26.875	26.087	18.9655	12.8571	36.25	37.1429	13.4199	21.2121	36.3636	5.55556	12	3.57143	7.14286	11.9048	8.18182	9.86842
Chr6:82979636-82994433	6	82979636	82994433	+	25.0236	D6Mm5e	ENSMUSG00000030041	DNA segment, Chr 6, Miriam Meisler 5, expressed [Source:MGI Symbol;Acc:MGI:1315200]	+	gene	overlapping	0	30.2632	35.1852	48.1982	43.75	56.25	31.4815	34.1991	31.4394	37.4074	16	14.2857	12.5	9.74178	18.0851	14.2157	14.5833
Chr6:83020385-83029374	6	83020385	83029374	+	29.2859	D6Mm5e	ENSMUSG00000030041	DNA segment, Chr 6, Miriam Meisler 5, expressed [Source:MGI Symbol;Acc:MGI:1315200]	+	gene	overlapping	0	50	48.0769	56.7568	24	37.5	56.8627	23.6339	35.7323	39.3939	12.5	10.7143	3.84615	10.2941	25.5319	13.244	4.11111
Chr6:83900522-83914658	6	83900522	83914658	+	20.5517	Zfml	ENSMUSG00000030016	zinc finger, matrin-like [Source:MGI Symbol;Acc:MGI:1203484]	+	gene	overlapping	0	33.3333	37.8788	10.9091	15.4762	33.3333	25	16.875	29.1026	33.4795	8.33333	3.84615	12	3.84615	7.40741	9.64912	12.0219
Chr6:84049840-84058678	6	84049840	84058678	+	23.0427	Dysf	ENSMUSG00000033788	dysferlin [Source:MGI Symbol;Acc:MGI:1349385]	+	gene	overlapping	0	96.0526	93.1034	76.1905	71.875	91.9355	86.2069	93.0556	89.2308	93.1034	74.2857	67.7419	70	58.6275	68.6782	57.7778	58.7037
Chr6:84058689-84067038	6	84058689	84067038	+	20.7923	Dysf	ENSMUSG00000033788	dysferlin [Source:MGI Symbol;Acc:MGI:1349385]	+	gene	overlapping	0	95.6522	91.6667	97.4359	76.5957	96.9697	100	94.0299	76.2295	95	81.6667	71.6667	64.2857	68.9951	72.9167	57.377	56.0606
Chr6:84094024-84100438	6	84094024	84100438	+	20.9428	Dysf	ENSMUSG00000033788	dysferlin [Source:MGI Symbol;Acc:MGI:1349385]	+	gene	overlapping	0	90.9836	87.0968	96	89.6552	87.5	81.4286	91.0256	89.7917	87.8205	63.0081	76.1905	66.6667	60.4167	63.4722	58.4746	66.7695
Chr6:84165814-84175385	6	84165814	84175385	+	25.7214	Dysf	ENSMUSG00000033788	dysferlin [Source:MGI Symbol;Acc:MGI:1349385]	+	gene	overlapping	0	89.2857	93.75	93.4783	82.7586	100	92.3077	86.6667	87.2396	85.7143	53.6585	84.7826	64.2857	55.9302	69.0476	60.6061	67.3333
Chr6:84175410-84184363	6	84175410	84184363	+	23.4974	Dysf	ENSMUSG00000033788	dysferlin [Source:MGI Symbol;Acc:MGI:1349385]	+	gene	overlapping	0	81.383	65.2174	72.2222	100	75.8621	86.6667	83.3333	72.3545	60.9929	56.5217	51.1111	44.0476	57.6974	58.3333	42.3611	52.451
Chr6:85963551-85974997	6	85963551	85974997	+	21.6791	null					Not found	0	28.75	45	30	40.7407	57.1429	23.8095	45.5696	33.0247	27.9762	20.5882	14.5833	10.5263	17.6042	23.8095	17.2131	16.25
Chr6:86159203-86168874	6	86159203	86168874	+	21.3535	null					Not found	0	79.1667	53.8462	59.6774	48.4848	32	62.963	44.4836	51.8868	52.439	24	34.0909	35.7143	15.7986	50	22.6526	19.5205
Chr6:87981386-87983002	6	87981386	87983002	+	22.7788	H1fx	ENSMUSG00000044927	H1 histone family, member X [Source:MGI Symbol;Acc:MGI:2685307]	-	gene	overlapping	0	42.1053	31.25	41.6667	31.25	22.2222	100	45.3704	83.3333	34.7826	25.5814	57.5758	26.6667	27.6276	29.3478	35.7143	18.4466
Chr6:88849210-88857936	6	88849210	88857936	+	28.3177	Podxl2	ENSMUSG00000033152	podocalyxin-like 2 [Source:MGI Symbol;Acc:MGI:2442488]	-	gene	overlapping	0	57.1429	51.4706	44.7368	42.1875	59.3023	58.3333	42.7451	64.071	43.8889	17.2043	21.6049	37.5	25.0926	30.1932	26.5385	26.2597
Chr6:92221173-92235112	6	92221173	92235112	+	32.2264	null					Not found	0	63.2353	58.0645	84.2105	78.3333	73.6842	69.5652	42	57.8125	65.3509	34.6154	15.7895	45.8333	21.5863	35.9848	35.3333	32.2051
Chr6:97495186-97504293	6	97495186	97504293	+	34.7936	Frmd4b	ENSMUSG00000030064	FERM domain containing 4B [Source:MGI Symbol;Acc:MGI:2141794]	-	gene	overlapping	0	46.5517	63.3333	47.0588	65.7658	62.5	52.9412	51.2077	50.1905	40.625	13.8889	18	20.9524	13.9558	24.2188	7.53425	22.6852
Chr6:97504451-97512229	6	97504451	97512229	+	25.1329	Frmd4b	ENSMUSG00000030064	FERM domain containing 4B [Source:MGI Symbol;Acc:MGI:2141794]	-	gene	overlapping	0	53.3333	61.1111	59.3023	46.1538	74.359	54.0541	42.1941	46.3675	42.6471	16.6667	36.6667	30.7692	23.0631	25.7143	29.2593	28.754
Chr6:97526947-97534355	6	97526947	97534355	+	21.8087	Frmd4b	ENSMUSG00000030064	FERM domain containing 4B [Source:MGI Symbol;Acc:MGI:2141794]	-	gene	overlapping	0	36	44.7368	8	54.1667	24.1379	30.4348	16.8421	25.2688	25.6173	2.27273	4.7619	0	3.57143	9.48276	9.23077	5.07246
Chr6:97534373-97545935	6	97534373	97545935	+	34.8701	Frmd4b	ENSMUSG00000030064	FERM domain containing 4B [Source:MGI Symbol;Acc:MGI:2141794]	-	gene	overlapping	0	65.625	95.8333	72.8571	80	68.3333	51.7241	52.6078	53.9394	58.4635	10.8108	33.8235	20.5882	23.3516	25.3968	26.3682	30.1136
Chr6:99026069-99028501	6	99026069	99028501	+	40.1801	Foxp1	ENSMUSG00000030067	forkhead box P1 [Source:MGI Symbol;Acc:MGI:1914004]	-	gene	overlapping	0	75	76.3158	58.8235	28.5714	89.4737	100	92.3077	85.1852	85	33.9744	56.5217	53.8462	56.5104	47.2603	95.2381	85.3658
Chr6:99936689-99950141	6	99936689	99950141	+	24.4455	null					Not found	0	70.2381	59.4595	60	39.4309	58.6957	50	45.0406	56.25	69.1919	16.129	32.6087	37.5	39.3229	51.3597	42.4157	33.5417
Chr6:106592559-106605459	6	106592559	106605459	+	21.0265	Cntn4	ENSMUSG00000064293	contactin 4 [Source:MGI Symbol;Acc:MGI:1095737]	+	gene	overlapping	0	61.8421	61.9048	65.625	72.9167	82.5	77.0833	61.2994	74.5333	76.3636	59.2593	62.5	45.2381	46.3203	49.1803	32.5	64.4231
Chr6:106939312-106961589	6	106939312	106961589	+	23.9736	null					Not found	0	62.1622	47.8261	68.1818	46.1538	80.9524	40	48.0159	57.0423	52.1014	30.7692	36.8421	26.6667	32.3171	43.7107	32.7869	33.3333
Chr6:117781060-117791391	6	117781060	117791391	+	20.925	null					Not found	0	51.6667	64.5161	47.6191	51.25	60	45.2381	36.9198	42.8728	40.7407	15	23.8095	35.9375	22.1701	30.9524	26.7188	16.6667
Chr6:117804545-117814194	6	117804545	117814194	+	21.3075	null					Not found	0	50	41.3043	34.4203	17.7083	61.1111	15.7895	22.5714	42.8763	41.5254	10	26.087	12.9032	12.8788	14.0909	14.726	13.6986
Chr6:118430535-118441096	6	118430535	118441096	+	28.864	Zfp248	ENSMUSG00000030145	zinc finger protein 248 [Source:MGI Symbol;Acc:MGI:1919970]	-	gene	overlapping	0	73.7288	55.1724	72.6191	60	86.3636	86.2069	76.5432	74	73.1707	48	44.4444	45.2381	63.8889	53.5556	64.5115	54.1515
Chr6:119181120-119191154	6	119181120	119191154	+	32.437	Dcp1b	ENSMUSG00000041477	DCP1 decapping enzyme homolog b (S. cerevisiae) [Source:MGI Symbol;Acc:MGI:2442404]	+	gene	overlapping	0	67.4419	86.8421	63.6364	57.5269	65.625	53.7037	61.0256	65.873	80.8824	23.5294	30.3571	46.2963	31.7568	39.322	43.8462	39.0889
Chr6:119212859-119220515	6	119212859	119220515	+	21.2425	Dcp1b	ENSMUSG00000041477	DCP1 decapping enzyme homolog b (S. cerevisiae) [Source:MGI Symbol;Acc:MGI:2442404]	+	gene	overlapping	0	64.8936	62.069	61.859	65.3061	78.7879	61.7021	80.1111	72.4576	77.5956	53.125	72	40	46.4286	65.3922	41.1765	50.4566
Chr6:119844360-119848219	6	119844360	119848219	+	25.0663	Erc1	ENSMUSG00000030172	ELKS/RAB6-interacting/CAST family member 1 [Source:MGI Symbol;Acc:MGI:2151013]	-	gene	overlapping	0	44.8276	NaN	28	46.1538	61.1111	50	32	28.3333	57.1429	21.4286	21.1538	15.3846	24.6377	31.5315	10.5072	30.1282
Chr6:122227881-122242718	6	122227881	122242718	+	25.0828	null					Not found	0	80.8824	71.4286	82.5581	65.9091	86	81.25	82.1429	71.4286	67.5532	50	68.75	45	46.6184	52.6667	46.6146	61.2069
Chr6:122242906-122257472	6	122242906	122257472	+	20.0142	null					Not found	0	67.8571	70	64.7059	66.6667	88.2353	71.4286	69.1092	79.0598	66.6667	42.8571	62.5	53.125	61.0606	67.5214	44.8936	48.8889
Chr6:126103683-126113206	6	126103683	126113206	+	26.8239	Ntf3	ENSMUSG00000049107	neurotrophin 3 [Source:MGI Symbol;Acc:MGI:97380]	-	gene	overlapping	0	74.3902	90.4762	60.9091	65.2778	80.4348	43.1034	57.1161	69.3817	55.9322	50	32.3529	24.4444	30.6818	38.1757	32.6577	30.0189
Chr6:126113271-126124175	6	126113271	126124175	+	28.9483	Ntf3	ENSMUSG00000049107	neurotrophin 3 [Source:MGI Symbol;Acc:MGI:97380]	-	gene	overlapping	0	85.1351	80.9524	54.8387	46.6667	73.75	88.3333	76.7136	61.7424	69.7368	62	34.375	52.0833	31.9695	48.0676	27.6042	27.0513
Chr6:126124184-126133037	6	126124184	126133037	+	20.7069	Ntf3	ENSMUSG00000049107	neurotrophin 3 [Source:MGI Symbol;Acc:MGI:97380]	-	gene	overlapping	0	86.3333	92.3077	83.3333	90.7407	64.5833	75	82.5641	66.9444	57.5397	46.6667	56.6667	58.6957	32.4486	48.2292	41.8403	40.7738
Chr6:128631282-128645527	6	128631282	128645527	+	28.1194	Gm5884	ENSMUSG00000037827	predicted pseudogene 5884 [Source:MGI Symbol;Acc:MGI:3644646]	+	gene	overlapping	0	35	46.1538	47.2222	36.1111	84.7826	61.5385	37.5	45.3901	32.2464	25	36.3636	7.14286	28.1818	54.5	49.5614	51.2195
Chr6:129918500-129926269	6	129918500	129926269	+	42.2921	null					Not found	0	60.3448	46.6667	51.8519	81.8182	67.5	62.5	55.5556	44.4444	69.0476	5.20833	0	27.2727	37.5887	47.3333	42.5676	44.8925
Chr6:129982602-130000353	6	129982602	130000353	+	31.1761	null					Not found	0	25	35.2941	46.1538	50	67.6471	50	38.5057	30.1587	56.8182	23.5294	8.33333	10	27.9365	17.9825	35.9375	32.6316
Chr6:130071555-130092502	6	130071555	130092502	+	34.2552	U6	ENSMUSG00000089383	U6 spliceosomal RNA [Source:RFAM;Acc:RF00026]	+	gene	overlapping	0	50	50	66.6667	28.125	30.7692	60	46.2644	64.6667	76.4706	52.7778	0	11.1111	21.627	48.2759	28	26.6667
Chr6:130227994-130255405	6	130227994	130255405	+	29.4172	Klra7	ENSMUSG00000067599	killer cell lectin-like receptor, subfamily A, member 7 [Source:MGI Symbol;Acc:MGI:101901]	-	gene	overlapping	0	48.3871	38.4615	50	30.3571	36.8421	42.8571	38.7006	42.6241	65.4762	21.7391	20	4.34783	17.4444	26.5152	18.0851	19.7368
Chr6:130255575-130278852	6	130255575	130278852	+	23.2006	Klra10	ENSMUSG00000072718	killer cell lectin-like receptor subfamily A, member 10 [Source:MGI Symbol;Acc:MGI:1321093]	-	gene	overlapping	0	47.6191	56	52.1739	48.8095	46.4286	47.9167	33.9744	52.193	34.058	7.69231	27.2727	11.1111	32.7778	31.1494	36.9792	26.2255
Chr6:130333143-130362593	6	130333143	130362593	+	21.3659	Klra3	ENSMUSG00000067591	killer cell lectin-like receptor, subfamily A, member 3 [Source:MGI Symbol;Acc:MGI:101905]	-	gene	overlapping	0	55.4054	42.5	47.4747	26.3158	5.55556	62.963	44.2387	45.1923	52.439	19.4444	16.6667	20	26.7361	22.0721	21.6667	22.3577
Chr6:132195002-132221784	6	132195002	132221784	+	20.7364	Prb1	ENSMUSG00000067543	proline-rich protein BstNI subfamily 1 [Source:MGI Symbol;Acc:MGI:2681872]	-	gene	overlapping	0	36	53.5714	25.8621	44.4444	56.25	58.3333	30.0595	34.6939	20.1613	16.6667	21.0526	29.1667	9.76676	42.1053	32.963	22.3333
Chr6:133570877-133606729	6	133570877	133606729	+	24.1797	null					Not found	0	34.5238	39.8148	28.5714	37.7193	50	47.3684	21.8974	44.0476	31.3726	12.5	19.0476	13.6364	13.8462	27.2222	21.2766	16.3793
Chr6:139602785-139618477	6	139602785	139618477	+	25.2208	null					Not found	0	53.0303	61.5385	52.7027	23.6111	45.4545	66.6667	37.5	51.6082	55.3192	18.9655	34.2105	25.7576	25.4222	24.8718	20.3704	19.7959
Chr6:145865915-145869370	6	145865915	145869370	+	24.1933	null					Not found	0	19.7917	41.0256	17.6471	29.6296	67.7419	25.5319	21.0145	31.9672	28.4014	7.14286	1.11111	22	12.6984	7.7381	9.0625	18.9103
Chr6:146400090-146410823	6	146400090	146410823	+	22.9836	Itpr2	ENSMUSG00000030287	inositol 1,4,5-triphosphate receptor 2 [Source:MGI Symbol;Acc:MGI:99418]	-	gene	overlapping	0	58.1081	51.5625	63.6752	34.5238	60.5263	61.1111	51.7778	51.0753	46.1111	21.6667	50	27.5862	25.2941	33.0864	30.4688	33.871
Chr7:3320112-3330274	7	3320112	3330274	+	22.9043	Prkcg	ENSMUSG00000078816	protein kinase C, gamma [Source:MGI Symbol;Acc:MGI:97597]	+	gene	overlapping	0	31.8182	28.7879	36.0215	18.9655	26.9231	43.4783	28.4444	29.918	24.4253	11.7021	7.14286	2.5	9.58904	10.2941	13.5802	8.05556
Chr7:3333109-3339732	7	3333109	3339732	+	22.8901	Cacng7	ENSMUSG00000069806	calcium channel, voltage-dependent, gamma subunit 7 [Source:MGI Symbol;Acc:MGI:1932374]	+	gene	overlapping	0	14.2857	4.54545	62	29.1667	29.1667	31.1321	20	44.7619	41.3043	8	0	12.5	21.0317	19.7674	26.4493	26.3889
Chr7:3348703-3357244	7	3348703	3357244	+	20.2232	Cacng7	ENSMUSG00000069806	calcium channel, voltage-dependent, gamma subunit 7 [Source:MGI Symbol;Acc:MGI:1932374]	+	gene	overlapping	0	53.6585	53.4483	63.9785	64.2857	64.0625	81.0811	48.4069	74.4898	63.6364	50	45.3125	32.3529	56.7829	38.1783	36.2069	34.375
Chr7:5368324-5378368	7	5368324	5378368	+	22.2964	null					Not found	0	88.8889	83.3333	66.6667	75.641	95.4545	88.2353	86.2069	86.5385	78.2609	60	70	66.6667	61.9048	78.4314	72.2222	81.7073
Chr7:17027626-17033290	7	17027626	17033290	+	22.9108	Ppp5c	ENSMUSG00000003099	protein phosphatase 5, catalytic subunit [Source:MGI Symbol;Acc:MGI:102666]	-	gene	overlapping	0	100	22.9167	42.3077	57.1429	52.1739	42.4242	45.7627	57.5	61.3636	26.3158	15.9091	21.0526	52.459	46.3415	38.2353	45.0926
Chr7:19363269-19369695	7	19363269	19369695	+	26.2199	Ppp1r13l	ENSMUSG00000040734	protein phosphatase 1, regulatory (inhibitor) subunit 13 like [Source:MGI Symbol;Acc:MGI:3525053]	+	gene	overlapping	0	63.4615	73.3333	64.0625	70.8333	44.2529	66.6667	67.7835	68.421	63.8889	53.3951	29.6875	30.8333	30.0147	40.3061	34.375	33.7585
Chr7:19369705-19373024	7	19369705	19373024	+	20.6464	Ppp1r13l	ENSMUSG00000040734	protein phosphatase 1, regulatory (inhibitor) subunit 13 like [Source:MGI Symbol;Acc:MGI:3525053]	+	gene	overlapping	0	100	80	91.6667	80.9524	92.5	96.9697	91.6667	93.2489	96.4912	64.5161	85.7143	77.4194	66.4659	72.2222	50.6536	64.902
Chr7:19758895-19764122	7	19758895	19764122	+	20.8827	Bcam	ENSMUSG00000002980	basal cell adhesion molecule [Source:MGI Symbol;Acc:MGI:1929940]	-	gene	overlapping	0	65.2174	51.6667	66.1765	40	47.9675	57.8947	52.5714	40.404	66.6667	29.4118	35.2941	43.3333	20.8333	23.9524	26.776	18.0556
Chr7:23159662-23171149	7	23159662	23171149	+	35.1918	null					Not found	0	56.9913	35.1852	33.1061	100	42.8571	68.5185	83.3333	88.8889	41.6667	25.9259	0	27.7778	65.7407	75	71.4286	62.6938
Chr7:24606341-24610926	7	24606341	24610926	+	28.231	Ethe1	ENSMUSG00000064254	ethylmalonic encephalopathy 1 [Source:MGI Symbol;Acc:MGI:1913321]	+	gene	overlapping	0	34.8485	33.3333	47.7273	65.7895	46.8085	78.9474	46.6475	52.1097	51.25	7.69231	34.4828	33.3333	32.1782	33.8178	42.7579	38.5135
Chr7:25062882-25069506	7	25062882	25069506	+	20.1293	Grik5	ENSMUSG00000003378	glutamate receptor, ionotropic, kainate 5 (gamma 2) [Source:MGI Symbol;Acc:MGI:95818]	-	gene	overlapping	0	70.9677	70.6897	78.5714	22.807	58.9286	48.6842	71.6667	64.0625	50	52.9412	14.2857	31.8182	55.1111	62.1711	66	73.1482
Chr7:25077513-25081246	7	25077513	25081246	+	21.5432	Zfp574	ENSMUSG00000045252	zinc finger protein 574 [Source:MGI Symbol;Acc:MGI:2442951]	+	gene	overlapping	0	53.8462	93.1034	80	50	83.3333	100	85.9155	86.1539	64.1026	65.8333	62.963	42.8571	77.7778	64.4231	82.5137	75.731
Chr7:25778273-25784338	7	25778273	25784338	+	21.0351	Axl	ENSMUSG00000002602	AXL receptor tyrosine kinase [Source:MGI Symbol;Acc:MGI:1347244]	-	gene	overlapping	0	35.7843	46.2963	36.5854	17.3913	81.25	71.4286	67.7596	50	69.0476	54.0541	47.3684	44.8718	41.1538	50.8929	53.7037	70.2186
Chr7:25784431-25791481	7	25784431	25791481	+	33.1048	Axl	ENSMUSG00000002602	AXL receptor tyrosine kinase [Source:MGI Symbol;Acc:MGI:1347244]	-	gene	overlapping	0	10	35	23.0769	7.69231	62.5	75.8621	38.285	57.6797	57.1429	41.0256	5.88235	30.5556	23.2932	16.7949	19.2308	19.8507
Chr7:27999743-28012221	7	27999743	28012221	+	20.0215	AC158220.1	ENSMUSG00000096916	zinc finger protein 850 [Source:RefSeq peptide;Acc:NP_001241880]	-	gene	overlapping	0	68.421	53.125	60.3448	67.2414	66.6667	50	63.1313	67.6829	54.6875	33.3333	44.4444	50	33.871	43.4211	50.339	48.538
Chr7:28464934-28467431	7	28464934	28467431	+	43.2164	Samd4b	ENSMUSG00000037513	sterile alpha motif domain containing 4B [Source:MGI Symbol;Acc:MGI:2448542]	-	gene	overlapping	0	58.6207	73.8095	56.6667	50	95.4545	100	44.6667	35.5072	37.1795	50	17.5676	0	9.81308	20.3704	12.3457	14.8438
Chr7:28467436-28474937	7	28467436	28474937	+	30.0842	Samd4b	ENSMUSG00000037513	sterile alpha motif domain containing 4B [Source:MGI Symbol;Acc:MGI:2448542]	-	gene	overlapping	0	45	54.5455	27.7778	64.7059	41.3043	40	24.8485	22.5926	27.2727	0	0	0	4.47761	19.5312	9.15033	7.84314
Chr7:29131755-29137802	7	29131755	29137802	+	21.1717	Rasgrp4	ENSMUSG00000030589	RAS guanyl releasing protein 4 [Source:MGI Symbol;Acc:MGI:2386851]	+	gene	overlapping	0	46.7742	50	51.1905	40.9091	38.2353	20.5882	24.1071	30.4094	53.0303	3.0303	7.69231	15.1515	22.5352	13.5556	2.54237	10.8696
Chr7:30286087-30292713	7	30286087	30292713	+	40.1529	Thap8	ENSMUSG00000013928	THAP domain containing 8 [Source:MGI Symbol;Acc:MGI:1922879]	+	gene	overlapping	0	90.3846	76.1905	75.3086	41.3043	85	91.1765	74.8756	81.875	62.5	21.4286	60	42.8571	31.4444	53.5714	43.0818	33.0303
Chr7:30292845-30297994	7	30292845	30297994	+	28.2579	Clip3	ENSMUSG00000013921	CAP-GLY domain containing linker protein 3 [Source:MGI Symbol;Acc:MGI:1923936]	+	gene	overlapping	0	96.25	100	98.5294	87.8788	97.6744	91.6667	96.5753	93.8034	96.2963	67.6471	75	54.1667	70.9677	62.7778	42.7778	66.3793
Chr7:34656596-34663609	7	34656596	34663609	+	36.4853	Gm12781	ENSMUSG00000085923	predicted gene 12781 [Source:MGI Symbol;Acc:MGI:3649569]	+	gene	overlapping	0	43	78.2609	68.9189	44.8529	47.7273	45.8333	55.303	60.6061	45.2381	16.6667	13.6364	8.33333	19.1886	16.0819	21.4689	22.7451
Chr7:44616200-44622322	7	44616200	44622322	+	26.7937	Myh14	ENSMUSG00000030739	myosin, heavy polypeptide 14 [Source:MGI Symbol;Acc:MGI:1919210]	-	gene	overlapping	0	58.0645	75.8621	30.6667	27.2727	50	75.8621	42.9688	69.4444	45.4545	35.3659	33.3333	24.3243	26.7857	31.9149	33.3333	30.2469
Chr7:44622355-44627355	7	44622355	44627355	+	31.7947	Myh14	ENSMUSG00000030739	myosin, heavy polypeptide 14 [Source:MGI Symbol;Acc:MGI:1919210]	-	gene	overlapping	0	60.1191	51.8519	51.2195	58.0808	39.1304	85.7143	68.3099	73.5897	64.2857	36.6667	19.2308	56	25.7479	43.3594	36.036	36.9444
Chr7:44627413-44632138	7	44627413	44632138	+	36.3901	Myh14	ENSMUSG00000030739	myosin, heavy polypeptide 14 [Source:MGI Symbol;Acc:MGI:1919210]	-	gene	overlapping	0	84.2342	61.9048	66.6667	68.75	83.3333	80	58.1019	68.5792	43.3333	27.5862	38.0952	22.2222	33.2143	56.1728	50.6944	32.8571
Chr7:45543748-45550983	7	45543748	45550983	+	20.7503	Plekha4	ENSMUSG00000040428	pleckstrin homology domain containing, family A (phosphoinositide binding specific) member 4 [Source:MGI Symbol;Acc:MGI:1916467]	+	gene	overlapping	0	83.9623	77.4194	81.0811	50	84.1463	100	84.4444	90	77.7778	65	53.3333	82.6087	65.1515	83.0065	82.3529	56.1644
Chr7:47050217-47053623	7	47050217	47053623	+	23.0311	Tmem86a	ENSMUSG00000010307	transmembrane protein 86A [Source:MGI Symbol;Acc:MGI:1915143]	+	gene	overlapping	0	32.3529	26.087	60	18.1818	62.5	40	41.2281	38.8889	13.1579	11.4286	12.5	19.3548	21.2121	15.1515	14.2857	27.6471
Chr7:47646559-47674157	7	47646559	47674157	+	20.2378	null					Not found	0	51.8519	42.8571	35.0575	40.3509	50	33.3333	36.3426	41.3934	40.8	29.0323	23.8095	8.33333	19.3694	26.7241	30.1075	34.8837
Chr7:48380568-48401106	7	48380568	48401106	+	24.5959	Mrgprb8	ENSMUSG00000050870	MAS-related GPR, member B8 [Source:MGI Symbol;Acc:MGI:3033134]	+	gene	overlapping	0	36.6667	53.5714	34.6154	34.8485	75	58.8889	47.1795	56.6667	45.3061	29.1667	25	37.2549	36.6279	43.4524	36.4103	34.2995
Chr7:48546210-48570158	7	48546210	48570158	+	21.2025	Mrgprb2	ENSMUSG00000050425	MAS-related GPR, member B2 [Source:MGI Symbol;Acc:MGI:2441674]	-	gene	overlapping	0	37.5	26.6667	26.6667	22.6667	69.2308	63.3333	37.8788	42.7536	29.6296	38.0952	30.7692	16.6667	23.9198	43.1034	21.5447	19.2308
Chr7:48570173-48596269	7	48570173	48596269	+	20.9108	null					Not found	0	47.7011	63.6364	36	33.8542	18.1818	56.6667	41.0714	52.8369	45	15.3846	17.6471	31.8182	22.5124	35.7639	37.1795	31
Chr7:48636223-48658912	7	48636223	48658912	+	29.0748	Mrgprb3	ENSMUSG00000070546	MAS-related GPR, member B3 [Source:MGI Symbol;Acc:MGI:3033117]	-	gene	overlapping	0	44.4444	30	15.3846	38.5417	53.3333	66.6667	43.1818	60.625	40	36.6667	12.5	21.6667	23.913	37.7778	29.4118	34.5833
Chr7:48658961-48681045	7	48658961	48681045	+	20.6344	null					Not found	0	46.3235	42.8571	40.6667	36	66.6667	38.4615	50.7936	51.9858	67.5	36.5385	33.3333	23.8095	44.1071	43.6174	46.0526	45.1852
Chr7:51743538-51752860	7	51743538	51752860	+	20.5594	Gm3200	ENSMUSG00000078636	predicted pseudogene 3200 [Source:MGI Symbol;Acc:MGI:3781379]	+	gene	overlapping	0	13.7931	20.4545	25.9259	13.2353	24.0741	22.2222	15.7895	30.4965	24.6377	3.33333	6.66667	0	1.53846	16.2162	8.60215	17.1429
Chr7:51765917-51783971	7	51765917	51783971	+	22.1631	null					Not found	0	36.8421	57.1429	11.7647	43.2432	22.5806	21.0526	25.25	47.4074	40.8333	8	6.89655	10.3448	11.8056	22.8758	20.904	17.0068
Chr7:51783999-51795861	7	51783999	51795861	+	30.1288	null					Not found	0	47.6744	52.2727	40	50	47.0588	68.1818	41.2879	35.4167	33.3333	9.67742	20	15.3846	14.6456	19.4444	20.8333	18.1818
Chr7:53020400-53044851	7	53020400	53044851	+	20.5921	null					Not found	0	53.125	45.4545	27.7778	30.7692	31.25	36.3636	19.5513	27.8333	35.7143	13.1579	5.55556	8.69565	10.7924	14.2857	28.9855	15.1515
Chr7:56813861-56843882	7	56813861	56843882	+	22.8351	Gabrg3	ENSMUSG00000055026	gamma-aminobutyric acid (GABA) A receptor, subunit gamma 3 [Source:MGI Symbol;Acc:MGI:95624]	-	gene	overlapping	0	67.1875	64.7059	67.1875	61.1111	80.4348	63.0435	63.0444	57.963	47.8632	30.3571	41.1765	39.2857	47.7193	50	45.8333	41.195
Chr7:57679524-57698640	7	57679524	57698640	+	26.8987	Gabrb3	ENSMUSG00000033676	gamma-aminobutyric acid (GABA) A receptor, subunit beta 3 [Source:MGI Symbol;Acc:MGI:95621]	+	gene	overlapping	0	63.8298	84.6154	63.1579	66.3542	57.1429	64.8649	61	73.3333	58.8889	36.5385	38.0952	43.1034	26.8519	50.505	44.9005	36.7925
Chr7:57698716-57715280	7	57698716	57715280	+	31.8034	Gabrb3	ENSMUSG00000033676	gamma-aminobutyric acid (GABA) A receptor, subunit beta 3 [Source:MGI Symbol;Acc:MGI:95621]	+	gene	overlapping	0	86.9565	98.3871	87.5	82.0513	73.913	86.9565	69.2308	83.5714	86.036	53.5714	20	63.1579	55.8233	66.0569	39.8148	39.5833
Chr7:57715310-57740339	7	57715310	57740339	+	26.0285	Gabrb3	ENSMUSG00000033676	gamma-aminobutyric acid (GABA) A receptor, subunit beta 3 [Source:MGI Symbol;Acc:MGI:95621]	+	gene	overlapping	0	67.0455	82.3529	74.4444	78.0303	64.5833	70.8333	58.8798	60.7407	66.8651	40.625	50	25.5952	37.1875	49.3464	55.6122	39.974
Chr7:61023669-61049629	7	61023669	61049629	+	21.1727	null					Not found	0	6.45161	15.7895	23.6842	13.3333	35.2941	12.5	21.0884	32.4324	35.2941	7.69231	0	10.8696	6.03448	29.7101	22.3684	15.4762
Chr7:61265743-61287092	7	61265743	61287092	+	25.2196	A230006K03Rik	ENSMUSG00000068151	RIKEN cDNA A230006K03 gene [Source:MGI Symbol;Acc:MGI:3644205]	-	gene	overlapping	0	58.3333	76.4706	62.069	63.6752	54.3478	92.8571	64.7059	70.283	72.3809	34.2105	64.2857	32.3529	51.9324	72.449	77	71.4286
Chr7:62285827-62305971	7	62285827	62305971	+	20.183	null					Not found	0	48.6486	29.4118	25.9259	22.5806	42.8571	13.6364	23.2759	38.4615	35.7143	9.09091	0	25	8.33333	42.1986	22.619	20
Chr7:62532192-62551955	7	62532192	62551955	+	20.7268	null					Not found	0	41.9355	51.1905	37.5	32.6087	56.6667	55.5556	45.1333	45.6667	37.5	36.3636	26.7857	18.254	28.1072	41.6837	25.6296	31.4343
Chr7:63099280-63111659	7	63099280	63111659	+	20.5186	Chrna7	ENSMUSG00000030525	cholinergic receptor, nicotinic, alpha polypeptide 7 [Source:MGI Symbol;Acc:MGI:99779]	-	gene	overlapping	0	44.5946	45.8333	37.1795	27.3585	52.3256	25.7576	25.3165	38.6473	29.8077	13.3333	13.6364	14.4737	13.966	15.5556	9.09091	23.5232
Chr7:63193683-63205296	7	63193683	63205296	+	35.6939	Chrna7	ENSMUSG00000030525	cholinergic receptor, nicotinic, alpha polypeptide 7 [Source:MGI Symbol;Acc:MGI:99779]	-	gene	overlapping	0	64.8333	32.6923	54.6667	44.0476	48.1481	71.875	49.697	41.821	53.3333	14.1667	16.6667	14.9573	23.3333	21.1696	24.5528	19.8232
Chr7:65381988-65390556	7	65381988	65390556	+	25.4039	null					Not found	0	68.1818	57.6191	39.0351	54.3478	60	50	55.9322	62.8788	64.1304	20	34.8485	45	32.8889	34.7953	22.0899	39.8148
Chr7:65486571-65494917	7	65486571	65494917	+	27.4636	null					Not found	0	40.5405	63.7931	51.8519	31.25	43.5897	42.3809	26.7196	56.5359	35	14.2857	5.26316	16	17.9775	44.6377	33.8624	22.8205
Chr7:66689949-66700015	7	66689949	66700015	+	22.3951	Lins	ENSMUSG00000053091	lines homolog (Drosophila) [Source:MGI Symbol;Acc:MGI:1919885]	+	gene	overlapping	0	48.8095	85.7143	78.2609	47.8261	53.125	100	74.1176	67.1875	68.75	55.5556	55.2632	46.6667	43.4783	39.548	55.7377	53.8462
Chr7:67759987-67769824	7	67759987	67769824	+	21.3681	null					Not found	0	56.0606	77.7778	55.1282	50	52.3256	39.7059	38.3333	45.7746	46.2644	26.4706	22.7941	14	29.186	16.8831	23.3929	40.1282
Chr7:68739656-68747282	7	68739656	68747282	+	30.8428	Arrdc4	ENSMUSG00000042659	arrestin domain containing 4 [Source:MGI Symbol;Acc:MGI:1913662]	-	gene	overlapping	0	26.1905	28.5714	51.3889	37.1429	27.5	46.875	22.8889	44.9603	45.1149	4	0	12.5	10	26.2255	14.2857	8.16993
Chr7:68785901-68802407	7	68785901	68802407	+	21.9473	null					Not found	0	34.7826	40.3226	38.172	26.087	50	72.7273	42.1693	55.0595	29.7297	24.359	44.4444	14.0625	29.0936	15.8163	18.8333	19.4444
Chr7:77850423-77865331	7	77850423	77865331	+	26.4161	null					Not found	0	55.4348	41.6667	34.2857	44.6237	40.625	56.0606	50.2137	43.4343	32.6087	22	18	20	12.6894	30.0758	18.3333	9.375
Chr7:80058136-80065094	7	80058136	80065094	+	22.2865	Zfp710	ENSMUSG00000048897	zinc finger protein 710 [Source:MGI Symbol;Acc:MGI:1921747]	+	gene	overlapping	0	81.1111	55.2632	55.2632	75	91.3043	76.9231	73.0303	70.4106	70	40.2778	63.2353	55.2632	57.4123	46.3235	50	54.3137
Chr7:84152899-84170902	7	84152899	84170902	+	25.1247	AC101659.1	ENSMUSG00000092743	No description	+	gene	overlapping	0	62.5	80	40.3846	65.7143	52.1739	70	61.6279	62.5	63.9535	35.5072	45.8333	28.5714	37.7934	36.6667	28.0556	32.6923
Chr7:84925033-84954218	7	84925033	84954218	+	22.9058	Vmn2r65	ENSMUSG00000066372	vomeronasal 2, receptor 65 [Source:MGI Symbol;Acc:MGI:3642776]	-	gene	overlapping	0	61.1111	88.0952	56.8966	57.5758	66.6667	58.3333	71.5847	79.9145	64.7619	44.0476	53.8462	35.7143	47.7778	63.8021	52.2358	54.1667
Chr7:85726930-85751208	7	85726930	85751208	+	24.0651	Vmn2r72-ps	ENSMUSG00000051877	vomeronasal 2, receptor 72, pseudogene [Source:MGI Symbol;Acc:MGI:3647591]	-	gene	overlapping	0	37.6068	46.1538	42.1875	44.8276	58.3333	54.5455	29.9242	54.0816	62.9032	28.5714	40	17.8571	25.1412	26.0417	30.3922	32.2963
Chr7:87363945-87377183	7	87363945	87377183	+	30.9189	Nox4	ENSMUSG00000030562	NADPH oxidase 4 [Source:MGI Symbol;Acc:MGI:1354184]	+	gene	overlapping	0	47.5	47.0588	55.1282	43.3333	68.75	26.6667	36.9048	50.1961	46.875	7.14286	9.09091	9.09091	34.5139	48.0769	23.1771	20.5128
Chr7:91473884-91494145	7	91473884	91494145	+	20.5058	Dlg2	ENSMUSG00000052572	discs, large homolog 2 (Drosophila) [Source:MGI Symbol;Acc:MGI:1344351]	+	gene	overlapping	0	57.8125	75	57.1429	37.8378	56.25	56	49	63.1148	64.1176	45.8333	40	20	42.9293	47.5758	42.8571	46.2264
Chr7:91702837-91724778	7	91702837	91724778	+	27.9951	Dlg2	ENSMUSG00000052572	discs, large homolog 2 (Drosophila) [Source:MGI Symbol;Acc:MGI:1344351]	+	gene	overlapping	0	58	70.5882	51.0101	40	75	48.0769	60.7843	56.8841	64.0625	32	14.2857	43.75	41.8301	44.8925	39.1813	45.283
Chr7:91752720-91782991	7	91752720	91782991	+	24.9923	Dlg2	ENSMUSG00000052572	discs, large homolog 2 (Drosophila) [Source:MGI Symbol;Acc:MGI:1344351]	+	gene	overlapping	0	64	72	67.2414	69.4444	73.6842	92.8571	67.2956	65.0725	75.2252	54.1667	54.1667	38.8889	52.1164	45.8333	42.0455	43.1818
Chr7:91783357-91804055	7	91783357	91804055	+	20.5638	Dlg2	ENSMUSG00000052572	discs, large homolog 2 (Drosophila) [Source:MGI Symbol;Acc:MGI:1344351]	+	gene	overlapping	0	30.5556	57.1429	64.2857	47.5	40	64.4444	25	23.9583	37.6984	17.2414	22.2222	18.5185	12.6437	15.8	3.2197	11.6279
Chr7:91890541-91909875	7	91890541	91909875	+	20.1487	Dlg2	ENSMUSG00000052572	discs, large homolog 2 (Drosophila) [Source:MGI Symbol;Acc:MGI:1344351]	+	gene	overlapping	0	66.6667	56.25	64.7727	51.6129	52.3809	73.913	57.2358	63.7427	53.9474	36.6667	48	33.3333	42.3809	40	40.3646	60.5128
Chr7:91909890-91929680	7	91909890	91929680	+	32.2897	Dlg2	ENSMUSG00000052572	discs, large homolog 2 (Drosophila) [Source:MGI Symbol;Acc:MGI:1344351]	+	gene	overlapping	0	78.75	82.3529	72.5806	63.0682	75	94.2308	71.9484	72.3039	72.9252	36.9565	47.3684	44.6429	51	59.8958	45.4762	66.6667
Chr7:94601170-94622009	7	94601170	94622009	+	25.4763	null					Not found	0	14.8148	28	57.8125	22.9167	33.3333	46.1538	30.3483	43.9024	44.4144	5.26316	7.14286	26.6667	17.5439	22.5926	11.1111	11.3475
Chr7:95200286-95231569	7	95200286	95231569	+	20.2789	null					Not found	0	82.0513	58.9744	76.9231	81.8182	93.75	90.625	70.1852	79.7872	85.1852	79.1667	61.3636	44.4444	69.5355	74.6377	65.9864	74.0909
Chr7:97355256-97369991	7	97355256	97369991	+	31.4909	null					Not found	0	51.6667	45	46.875	44.697	83.3333	52.6316	50.641	60.4545	63.0631	32	21.4286	20.5882	48.1183	63	47	47.3684
Chr7:101839329-101851921	7	101839329	101851921	+	23.3975	Folr2	ENSMUSG00000032725	folate receptor 2 (fetal) [Source:MGI Symbol;Acc:MGI:95569]	-	gene	overlapping	0	74.2424	84.6154	80	74.0741	77.6596	76.5625	75.8454	76.087	72.2222	50	50	55.8824	53.2292	64.7523	58.9055	62.2685
Chr7:102674638-102685224	7	102674638	102685224	+	28.4322	Trim68	ENSMUSG00000073968	tripartite motif-containing 68 [Source:MGI Symbol;Acc:MGI:2142077]	-	gene	overlapping	0	90.5405	97.8261	87.8049	75	94.4444	75	83.677	87.1429	82.7869	50	52.6882	66.6667	55.3571	62.4074	56.0784	71.8095
Chr7:104222410-104231920	7	104222410	104231920	+	20.7387	Trim6	ENSMUSG00000072244	tripartite motif-containing 6 [Source:MGI Symbol;Acc:MGI:2137352]	+	gene	overlapping	0	93.1034	78.9474	87.5	83.871	78.5714	83.3333	88.4906	86.0544	77.8846	72.5	65	60	51.0127	62.2464	41.4912	53.5519
Chr7:109664173-109672288	7	109664173	109672288	+	28.7101	null					Not found	0	37.5	42.8571	27.9412	17.3077	28.125	76.9231	27.3092	33.9286	46.1957	12.9032	26.9231	6.25	9.06863	12.7119	11.7886	3.38983
Chr7:109672336-109688958	7	109672336	109688958	+	23.0556	null					Not found	0	35.1351	43.4783	51.7857	37.1429	74	33.3333	41.5476	36.7778	48.75	19.5122	27.7778	22.9167	25.098	21.1982	16.6667	15.1786
Chr7:109790327-109802412	7	109790327	109802412	+	22.5994	Scube2	ENSMUSG00000007279	signal peptide, CUB domain, EGF-like 2 [Source:MGI Symbol;Acc:MGI:1928765]	-	gene	overlapping	0	54.5455	40.7407	66.1458	39.0625	62.5	52.7778	35.5769	57.277	44.8276	28.2051	25	16.129	42.6357	36.6162	42.1212	49.7312
Chr7:110234931-110245653	7	110234931	110245653	+	21.5474	Swap70	ENSMUSG00000031015	SWA-70 protein [Source:MGI Symbol;Acc:MGI:1298390]	+	gene	overlapping	0	50	50	41.9355	42.7083	47.2222	29.6296	41.1111	43.4211	56.9767	24.2424	20	25.2874	18.9693	43.662	27.0833	27.0492
Chr7:114120993-114133785	7	114120993	114133785	+	20.0037	null					Not found	0	10	33.3333	15.7895	32.6923	80	56.25	12.5	27.4194	14.5833	34.375	14.2857	13.4615	10.4651	32.7586	16.2162	17.037
Chr7:115484931-115495740	7	115484931	115495740	+	21.9505	Sox6	ENSMUSG00000051910	SRY-box containing gene 6 [Source:MGI Symbol;Acc:MGI:98368]	-	gene	overlapping	0	86.6667	74.1379	78.8889	65.625	90.6977	87.0968	80.7692	75	81.7308	63.0952	57.1429	64.2857	59.9099	62.963	67.4667	63.6905
Chr7:126900939-126909595	7	126900939	126909595	+	38.4846	Tmem219	ENSMUSG00000060538	transmembrane protein 219 [Source:MGI Symbol;Acc:MGI:1915992]	-	gene	overlapping	0	84.375	88.7097	54.1667	83.3333	91.1765	100	68.75	82	92.284	34.6154	72.5	38.3333	47.9812	62.9252	50.5914	45.3431
Chr7:132906530-132920383	7	132906530	132920383	+	36.3851	Fgfr2	ENSMUSG00000030849	fibroblast growth factor receptor 2 [Source:MGI Symbol;Acc:MGI:95523]	-	gene	overlapping	0	39.4737	64.4444	59.0909	36.3636	62.5	47.0588	36.4583	61.2903	35	6.25	0	13.3333	28.7222	23.4694	18.5897	24.031
Chr7:134499066-134511060	7	134499066	134511060	+	22.1018	null					Not found	0	46.0526	48.5714	45.4545	40.7407	42.3077	73.3333	57.0833	56.4935	55.3192	29.8611	30.7692	29.1667	49.4253	50	47.9452	51.875
Chr7:137418237-137426426	7	137418237	137426426	+	20.1221	null					Not found	0	36.3636	31.25	15.625	58.8235	55.5556	15.625	21.7391	50	26.6667	16.6667	5.55556	14.2857	18.6728	12.5	5.12821	3.33333
Chr7:143726840-143738841	7	143726840	143738841	+	25.0725	Osbpl5	ENSMUSG00000037606	oxysterol binding protein-like 5 [Source:MGI Symbol;Acc:MGI:1930265]	-	gene	overlapping	0	59.4595	65.7143	73.4234	77.9412	76.4706	62.8571	66.1765	65.8436	43.8679	29.3103	46.7742	38.8889	36.9091	51.6098	33.8819	39.2308
Chr8:4235559-4238918	8	4235559	4238918	+	21.2907	Lrrc8e	ENSMUSG00000046589	leucine rich repeat containing 8 family, member E [Source:MGI Symbol;Acc:MGI:1919517]	+	gene	overlapping	0	22.7273	8.82353	46.2264	21.5686	58.3333	41.6667	48.5075	29.4118	55.0505	42.8571	18.8679	20.8333	18.6544	23.2558	30.5195	27.2894
Chr8:8690389-8696813	8	8690389	8696813	+	21.0285	Arglu1	ENSMUSG00000040459	arginine and glutamate rich 1 [Source:MGI Symbol;Acc:MGI:2442985]	-	gene	overlapping	0	30	43.4783	60	19.1667	37.5	34.2857	15.2582	24.8062	24.3243	4.54545	5.88235	5.45455	8.94309	5.55556	11.5385	7.38636
Chr8:8697093-8705213	8	8697093	8705213	+	36.1809	null					Not found	0	25.641	45.4545	38.2576	54.1667	47.3684	57.1429	33.3333	53.5714	40.8333	4	19.6429	3.84615	13.587	22.5	12.5	15.2299
Chr8:9366340-9379514	8	9366340	9379514	+	26.9905	Fam155a	ENSMUSG00000079157	family with sequence similarity 155, member A [Source:MGI Symbol;Acc:MGI:2142765]	-	gene	overlapping	0	50	78.5714	74.359	55.2632	76.1905	71.4286	57.7114	66.6667	63.1313	51.4706	33.3333	35.1852	40.1515	44.1667	36.9403	37.3333
Chr8:12330839-12337197	8	12330839	12337197	+	22.3628	null					Not found	0	16.6667	37.5	20.2381	46.6667	56.5217	52.6316	25.3584	46.9697	44	27.7778	31.0811	17.7419	14.3333	28.4188	24.498	31.8605
Chr8:12902306-12909196	8	12902306	12909196	+	22.2687	Mcf2l	ENSMUSG00000031442	mcf.2 transforming sequence-like [Source:MGI Symbol;Acc:MGI:103263]	+	gene	overlapping	0	38	60	41.4729	71.0526	62.069	48.2143	56.6479	59.5833	59.5238	19.3548	46.4286	43.2099	30.7624	31.7778	22.7011	43.4426
Chr8:12986846-12993734	8	12986846	12993734	+	39.7464	Mcf2l	ENSMUSG00000031442	mcf.2 transforming sequence-like [Source:MGI Symbol;Acc:MGI:103263]	+	gene	overlapping	0	40	52.0833	45.8333	29.1667	81.25	76.6667	64.1111	59.2593	69.3548	15.3846	43.4211	31.5789	31.1433	37.3016	31.0516	53.0208
Chr8:12993792-13000309	8	12993792	13000309	+	24.2097	Mcf2l	ENSMUSG00000031442	mcf.2 transforming sequence-like [Source:MGI Symbol;Acc:MGI:103263]	+	gene	overlapping	0	42.5532	40	66.3461	26.4706	45.5882	65.5172	71.8391	61.8774	74.0741	24.3902	59.2105	40	34.6774	34.6448	27.2222	41.6667
Chr8:13000422-13005416	8	13000422	13005416	+	22.528	Mcf2l	ENSMUSG00000031442	mcf.2 transforming sequence-like [Source:MGI Symbol;Acc:MGI:103263]	+	gene	overlapping	0	59.7484	33.871	55.5556	24.359	74	70	60.0775	61.7778	53.9062	37.8378	40	44.6429	43.2167	46.8254	34.9206	50
Chr8:14196705-14206198	8	14196705	14206198	+	34.8186	Dlgap2	ENSMUSG00000047495	discs, large (Drosophila) homolog-associated protein 2 [Source:MGI Symbol;Acc:MGI:2443181]	+	gene	overlapping	0	35	0	43.75	10	83.3333	54.5455	36.3095	87.5	16.6667	11.1111	33.3333	14.2857	24.6795	45.2381	30.8642	47.807
Chr8:14411805-14427374	8	14411805	14427374	+	23.0492	Dlgap2	ENSMUSG00000047495	discs, large (Drosophila) homolog-associated protein 2 [Source:MGI Symbol;Acc:MGI:2443181]	+	gene	overlapping	0	77.9661	92.1875	74.4186	66.6667	92.1053	50	59.7436	72.5352	71.8333	40.5405	51.9231	40.5405	51.773	61.6162	62.5479	61.718
Chr8:14427413-14437032	8	14427413	14437032	+	33.281	Dlgap2	ENSMUSG00000047495	discs, large (Drosophila) homolog-associated protein 2 [Source:MGI Symbol;Acc:MGI:2443181]	+	gene	overlapping	0	69.4444	70	82.1429	64.5161	72.549	68.1818	71.3333	58.4742	70.3704	46.2963	33.3333	37.8378	22.1354	41.1905	35.2597	32.0238
Chr8:14437522-14447263	8	14437522	14447263	+	20.5602	Dlgap2	ENSMUSG00000047495	discs, large (Drosophila) homolog-associated protein 2 [Source:MGI Symbol;Acc:MGI:2443181]	+	gene	overlapping	0	44.6078	75	62.2642	51.8182	48.5294	36.1111	46.3992	39.2019	47.4843	12.2807	38.4615	15.7895	25.4082	32.3899	22.9167	18.2143
Chr8:14616068-14624287	8	14616068	14624287	+	31.3595	Dlgap2	ENSMUSG00000047495	discs, large (Drosophila) homolog-associated protein 2 [Source:MGI Symbol;Acc:MGI:2443181]	+	gene	overlapping	0	48.1481	39.1304	36.5385	48.4375	48.75	44.7368	42.3077	38.6111	38.3333	17.8571	7.14286	14.8148	4.93827	16.1688	8.58586	8.45771
Chr8:14624348-14634447	8	14624348	14634447	+	44.9413	Dlgap2	ENSMUSG00000047495	discs, large (Drosophila) homolog-associated protein 2 [Source:MGI Symbol;Acc:MGI:2443181]	+	gene	overlapping	0	78.75	82.1429	77.907	78.2258	87.5	83.3333	78.4583	77.1144	84.1463	33.3333	45.4545	29.6296	40.2593	50.5747	47.8355	44.1667
Chr8:14644179-14654820	8	14644179	14654820	+	29.2826	Dlgap2	ENSMUSG00000047495	discs, large (Drosophila) homolog-associated protein 2 [Source:MGI Symbol;Acc:MGI:2443181]	+	gene	overlapping	0	65.1163	47.3684	68.9655	76.6667	63.5135	77.2727	66.8831	64.1	61.5385	38	47.0588	31.8182	32.6389	43.8967	29.2181	34.4064
Chr8:14654904-14666922	8	14654904	14666922	+	25.2965	Dlgap2	ENSMUSG00000047495	discs, large (Drosophila) homolog-associated protein 2 [Source:MGI Symbol;Acc:MGI:2443181]	+	gene	overlapping	0	66.6667	47.6191	56.7308	73.0159	48	58	56.2785	53.8691	53.3951	47.3684	27.1429	19.4444	20.4924	39.4444	20.4545	26.8519
Chr8:14667191-14677763	8	14667191	14677763	+	32.2157	Dlgap2	ENSMUSG00000047495	discs, large (Drosophila) homolog-associated protein 2 [Source:MGI Symbol;Acc:MGI:2443181]	+	gene	overlapping	0	70.4545	59.6154	71.4286	61.5476	61.2903	81.8182	61.3296	59.7679	67.1233	44.8276	22	47	22.3732	37.2748	30.8233	23.9865
Chr8:14677783-14685883	8	14677783	14685883	+	26.8671	Dlgap2	ENSMUSG00000047495	discs, large (Drosophila) homolog-associated protein 2 [Source:MGI Symbol;Acc:MGI:2443181]	+	gene	overlapping	0	46.0526	59.0476	71.6667	50	81.8182	40.3226	44.6275	43.3333	57.0513	15.1515	47.7273	20	23.375	23.5043	31.1765	22
Chr8:14685904-14694059	8	14685904	14694059	+	23.8565	Dlgap2	ENSMUSG00000047495	discs, large (Drosophila) homolog-associated protein 2 [Source:MGI Symbol;Acc:MGI:2443181]	+	gene	overlapping	0	61.017	39.0625	71.9512	47.4038	39.2857	56.25	44.2157	43.1325	40.4412	18.4211	23.2143	28.5714	13.0275	41.5423	25.5081	20.045
Chr8:22194403-22203320	8	22194403	22203320	+	26.9348	Vps36	ENSMUSG00000031479	vacuolar protein sorting 36 (yeast) [Source:MGI Symbol;Acc:MGI:1917410]	+	gene	overlapping	0	67.9487	76.9841	54.8387	60.7143	46.875	52.3809	45.3704	64.3192	72.3214	40.3226	33.3333	24.1379	19.4805	24.7863	29.6717	24.1071
Chr8:22213019-22218445	8	22213019	22218445	+	47.9346	Vps36	ENSMUSG00000031479	vacuolar protein sorting 36 (yeast) [Source:MGI Symbol;Acc:MGI:1917410]	+	gene	overlapping	0	96.7742	100	100	89.8374	87.5	100	77.7778	93.1034	90.7407	21.6216	60	35.9375	50	71	43.8889	41.0063
Chr8:25124638-25128452	8	25124638	25128452	+	26.538	null					Not found	0	90	92.8571	94.1176	88.8889	100	100	88	90.625	91.6667	55.5556	69.5652	59.0909	85.8696	79.1667	87.8049	83.7838
Chr8:27262392-27269378	8	27262392	27269378	+	27.2683	Eif4ebp1	ENSMUSG00000031490	eukaryotic translation initiation factor 4E binding protein 1 [Source:MGI Symbol;Acc:MGI:103267]	+	gene	overlapping	0	93.9394	100	89.0625	86.9565	87.1429	100	86.0465	90.2941	92.3913	68.1818	70.8333	66.129	50.4825	41.092	46.3675	70.6468
Chr8:29219485-29223916	8	29219485	29223916	+	25.5495	null					Not found	0	26.7442	91.6667	66.6667	30.7692	66.6667	90	16	18.6046	30.7692	6.52174	16.6667	36.3636	15.8824	12.5448	14.8649	12.5
Chr8:31187309-31193471	8	31187309	31193471	+	26.4448	Fut10	ENSMUSG00000046152	fucosyltransferase 10 [Source:MGI Symbol;Acc:MGI:2384748]	+	gene	overlapping	0	39.0625	28	46.1538	26.4706	45.4545	21.2121	22.5	38.4921	43.0233	12.5	3.22581	0	15.0406	21.5054	6.81818	8.47458
Chr8:31193646-31204921	8	31193646	31204921	+	29.0038	Fut10	ENSMUSG00000046152	fucosyltransferase 10 [Source:MGI Symbol;Acc:MGI:2384748]	+	gene	overlapping	0	81.4815	90.9091	80	86.5385	84	75	76.0101	73.3333	90	39.0244	36.1111	76.5625	50.9615	56.2051	43.3333	59.2466
Chr8:31204999-31212884	8	31204999	31212884	+	32.4606	Fut10	ENSMUSG00000046152	fucosyltransferase 10 [Source:MGI Symbol;Acc:MGI:2384748]	+	gene	overlapping	0	68.3674	52.3809	54.5455	40.4762	60	63.6364	34.2105	47.1751	40.2778	11.7647	18.5185	21.7391	14.375	24.1162	12.069	14.539
Chr8:31227435-31235875	8	31227435	31235875	+	28.5269	Fut10	ENSMUSG00000046152	fucosyltransferase 10 [Source:MGI Symbol;Acc:MGI:2384748]	+	gene	overlapping	0	65.9091	43.4783	68.0556	55.8824	88.2353	28.2609	36.1111	64.539	75.9259	33.3333	35.7143	23.0769	28.2258	40.5039	31.0458	28.8194
Chr8:31235881-31245881	8	31235881	31245881	+	31.1345	Fut10	ENSMUSG00000046152	fucosyltransferase 10 [Source:MGI Symbol;Acc:MGI:2384748]	+	gene	overlapping	0	83.3333	92.3077	81.0606	61.5385	82.5	73.3333	58.8889	75	64.2857	50	43.0556	23.5294	42.0833	46.4286	35.3659	26.0101
Chr8:38204402-38223540	8	38204402	38223540	+	31.9179	Sgcz	ENSMUSG00000039539	sarcoglycan zeta [Source:MGI Symbol;Acc:MGI:2388820]	-	gene	overlapping	0	61.3636	50	72.5	68.75	60	57.1429	55.3459	50.2976	55.9596	25	31.8182	18.1818	20.3252	35.0575	40.2778	32.4561
Chr8:39516040-39533563	8	39516040	39533563	+	30.585	null					Not found	0	50	66.6667	29.4118	66.6667	80.7692	79.1667	61.1111	62.963	70.5882	36.8421	37.5	35.7143	51.282	37.0968	50	58.9744
Chr8:40440950-40454618	8	40440950	40454618	+	20.7851	Zdhhc2	ENSMUSG00000039470	zinc finger, DHHC domain containing 2 [Source:MGI Symbol;Acc:MGI:1923452]	+	gene	overlapping	0	68.75	50	75.7576	57.1429	45.4545	52.6316	58.2892	51.4124	38.3721	28.5714	40	27.5	17.716	26.1905	17.2414	21.3768
Chr8:47537239-47545854	8	47537239	47545854	+	22.4315	Rwdd4a	ENSMUSG00000031568	RWD domain containing 4A [Source:MGI Symbol;Acc:MGI:2681000]	+	gene	overlapping	0	86.4865	70.8333	54.2857	84.6154	90	75.7143	79.7101	70.2778	86.4583	55.1724	73.8889	53.9683	48.9729	50.6621	50.3086	52.1858
Chr8:48589791-48598338	8	48589791	48598338	+	22.5784	Odz3	ENSMUSG00000031561	odd Oz/ten-m homolog 3 (Drosophila) [Source:MGI Symbol;Acc:MGI:1345183]	-	gene	overlapping	0	23.2558	30.7692	25.8621	34.8485	46.1538	36.3636	20.0758	53.7037	32.7273	17.3913	22.2222	11.5385	9.75379	22.9167	9.52381	15.2174
Chr8:48611431-48618416	8	48611431	48618416	+	25.0877	Odz3	ENSMUSG00000031561	odd Oz/ten-m homolog 3 (Drosophila) [Source:MGI Symbol;Acc:MGI:1345183]	-	gene	overlapping	0	7.77778	44.4444	20	19.4444	38	25.8065	14.5299	48.4848	29.7619	5.40541	0	15.7895	3.72093	14.2593	14.8148	11.1111
Chr8:48660837-48671108	8	48660837	48671108	+	21.9601	Odz3	ENSMUSG00000031561	odd Oz/ten-m homolog 3 (Drosophila) [Source:MGI Symbol;Acc:MGI:1345183]	-	gene	overlapping	0	58.5586	51.3158	45.7143	51.282	48.1481	52.6316	55.1913	52.4155	51.5306	36.6667	48.0769	12.5	22.8495	32.5758	24.2754	24.0179
Chr8:48874306-48886421	8	48874306	48886421	+	23.3008	null					Not found	0	41.1765	44	43.8272	29.5238	41.6667	41.3793	35.3261	39.3939	50	22.5	19.6429	15	15.8667	30.3846	30.5304	18.6828
Chr8:48886432-48897031	8	48886432	48897031	+	22.6713	null					Not found	0	33.9286	33.3333	26.6667	24.3243	35.7143	42.1053	35.2941	45.098	50	21.4286	15	18	21.4554	31.5789	15.942	29.4643
Chr8:49078772-49088041	8	49078772	49088041	+	25.0885	null					Not found	0	48.5294	13.3333	16.6667	26.3158	71.4286	39.4737	43.0556	43.0272	46.3889	8.62069	41.6667	17.3913	26.6667	28.6822	3.26087	16.2162
Chr8:49103652-49112586	8	49103652	49112586	+	21.032	null					Not found	0	82.2581	55.1724	80	36.9565	47.6191	69.2308	56.891	86.0544	25.9259	30.1587	28	54.8387	31.4516	21.0526	34.0426	34.4624
Chr8:49160066-49177302	8	49160066	49177302	+	20.9991	null					Not found	0	68.0556	61.9048	62.5	71.4286	69.2308	60.8696	68.1548	74.3902	81.982	21.875	57.8947	62.5	57.4359	54.1667	49.5833	60.9929
Chr8:49201853-49218922	8	49201853	49218922	+	22.4126	null					Not found	0	93.1034	88.4615	75	77.2727	95.6522	88.6364	79.6875	86.5152	84.2593	73.0769	53.125	59.0909	72.8571	67.3077	65.3846	73.8506
Chr8:49264320-49271665	8	49264320	49271665	+	28.9237	null					Not found	0	35.1351	62.069	28.7879	25.7752	62.5	46.8254	29.3071	52.2727	65.3061	22.449	29.4118	17.5	19.9134	34.322	25.9444	26.1905
Chr8:50213475-50235938	8	50213475	50235938	+	20.0111	null					Not found	0	34.2342	56.25	39.1975	47.6191	55.7971	60	54.5045	65.8915	55.4054	45.2381	21.4286	42.8571	43.7107	55.3571	50	48.2558
Chr8:51309275-51335456	8	51309275	51335456	+	22.9494	null					Not found	0	31.0345	28.5714	27.0833	36.3636	25	54.5455	15.9722	26.9737	35.5072	14.2857	0	9.09091	11.2245	15.5556	11.4286	14.7436
Chr8:51776366-51801868	8	51776366	51801868	+	22.0376	null					Not found	0	41.6667	33.3333	58.8235	35.2941	61.9048	60.5263	39.4444	56.25	49.1453	46.4286	12.5	26.6667	40.0709	40.3226	42.3077	41.3978
Chr8:52091755-52102548	8	52091755	52102548	+	27.2781	null					Not found	0	50	50	56.5217	62.5	68	83.3333	54.186	69.0476	58.8235	32.1429	41.6667	30	53.7905	60	54.1667	62.037
Chr8:52152879-52179569	8	52152879	52179569	+	27.5962	null					Not found	0	47.2222	57.8947	46.1538	46.5517	53.5714	63.3333	47.5177	51.3889	69.1176	27.7778	20	46.5278	23.2527	34.7561	31.746	22.8261
Chr8:59498242-59527889	8	59498242	59527889	+	23.4991	null					Not found	0	33.3333	47.0588	59.8485	41.3793	41.6667	50	35.2201	27.5758	48.2456	4.7619	33.3333	12.9032	17.1717	36.6352	14.539	35.034
Chr8:60633038-60640195	8	60633038	60640195	+	21.5024	Mfap3l	ENSMUSG00000031647	microfibrillar-associated protein 3-like [Source:MGI Symbol;Acc:MGI:1918556]	+	gene	overlapping	0	42.6829	41.6667	60	31.4815	60	47.9167	32.0833	33.1111	37.7451	27.6923	11.5385	24	19.4444	37.2973	38.7931	26.0938
Chr8:60640249-60651821	8	60640249	60651821	+	21.9421	Mfap3l	ENSMUSG00000031647	microfibrillar-associated protein 3-like [Source:MGI Symbol;Acc:MGI:1918556]	+	gene	overlapping	0	55	72.7273	61.7647	81.25	64.2857	75	66.4875	80.9783	69.0909	54.6512	66.6667	26	49.5876	51.3889	52.2947	56.9048
Chr8:60666013-60677834	8	60666013	60677834	+	23.2531	Mfap3l	ENSMUSG00000031647	microfibrillar-associated protein 3-like [Source:MGI Symbol;Acc:MGI:1918556]	+	gene	overlapping	0	74.053	80.5556	51.3158	70	55.1724	62.963	77.6995	70.2381	82.0513	38.3333	53.2258	42	51.9277	60.0238	51.4925	58.0882
Chr8:70167322-70174017	8	70167322	70174017	+	24.3449	2310045N01Rik	ENSMUSG00000002345	RIKEN cDNA 2310045N01 gene [Source:MGI Symbol;Acc:MGI:1919618]	+	gene	overlapping	0	50	78.125	43.5897	27.2727	69.2308	64.2857	40	57.2917	49.4898	66.6667	13.7931	0	46.3992	66.6667	39.2241	48.7013
Chr8:70699868-70704194	8	70699868	70704194	+	23.5426	Jund	ENSMUSG00000071076	Jun proto-oncogene related gene d [Source:MGI Symbol;Acc:MGI:96648]	+	gene	overlapping	0	2.43902	4.34783	9.09091	3.7037	19.4444	70	13.1579	19.8925	10	3.57143	6.66667	0	1.5873	6.25	1.92308	8.09091
Chr8:72930666-72941614	8	72930666	72941614	+	37.1174	Large	ENSMUSG00000004383	like-glycosyltransferase [Source:MGI Symbol;Acc:MGI:1342270]	-	gene	overlapping	0	75	43.75	63.1579	57.8947	88.2353	75	78.5714	76.0417	76.2963	50	41.6667	36.3636	38.8158	68.1482	55.1282	59.2896
Chr8:72959592-72970992	8	72959592	72970992	+	23.8104	Large	ENSMUSG00000004383	like-glycosyltransferase [Source:MGI Symbol;Acc:MGI:1342270]	-	gene	overlapping	0	73.3333	73.6842	78.2609	55.8824	75	100	73.3333	81.7829	62.037	68.75	75	33.3333	41.3978	53.5088	39.1892	40.5702
Chr8:73134685-73153658	8	73134685	73153658	+	25.5006	Large	ENSMUSG00000004383	like-glycosyltransferase [Source:MGI Symbol;Acc:MGI:1342270]	-	gene	overlapping	0	62.963	88.8889	75.8621	55.7692	95	79.0323	70.6215	68.8095	74.1936	53.8462	64.7059	43.75	45.8209	50.3939	51.1364	49.6795
Chr8:74012788-74032738	8	74012788	74032738	+	25.4516	null					Not found	0	16.6667	44.4444	50	33.3333	58.3333	69.2308	53.125	45.4545	41.6667	23.0769	44.4444	10	34.9206	31.25	38.4615	33.8235
Chr8:76334043-76350650	8	76334043	76350650	+	22.5797	null					Not found	0	45.2381	70	23.0769	57.6923	18.1818	50	20.1754	37.069	39.0625	0	9.375	18.1818	13.7153	20.3704	10	23.8095
Chr8:77523161-77532309	8	77523161	77532309	+	44.4873	null					Not found	0	84.7826	100	93.0233	83.9286	94.7368	100	83.3333	90	93.5484	58.6207	32.1429	52.1739	48.4082	59.1129	55.3571	57.2593
Chr8:77532471-77538231	8	77532471	77538231	+	35.9331	null					Not found	0	29.2683	60	22.7273	8.33333	31.8182	45.8333	38.6752	37.963	38.0952	6.66667	0	0	3.50877	14.4444	7.40741	8.53659
Chr8:83662082-83668033	8	83662082	83668033	+	26.1615	Gipc1	ENSMUSG00000019433	GIPC PDZ domain containing family, member 1 [Source:MGI Symbol;Acc:MGI:1926252]	+	gene	overlapping	0	63.4146	75	58.9744	68.1818	73.0769	70.8333	55.6452	64.557	65.7658	35.2941	26.6667	54.4118	42.8839	41.0448	26.2712	31.8182
Chr8:84840620-84846818	8	84840620	84846818	+	20.8265	Rad23a	ENSMUSG00000003813	RAD23a homolog (S. cerevisiae) [Source:MGI Symbol;Acc:MGI:105126]	-	gene	overlapping	0	26.087	27.907	40.8163	24.1379	70.3704	47.3684	36.8932	61.8056	80.8824	39.3939	32.3529	36.3636	46.4394	48.0114	55.8908	26.6667
Chr8:85826852-85840776	8	85826852	85840776	+	20.1751	Itfg1	ENSMUSG00000031703	integrin alpha FG-GAP repeat containing 1 [Source:MGI Symbol;Acc:MGI:106419]	-	gene	overlapping	0	91.3043	58.3333	55.5556	44.6429	68.75	87.5	53.1746	57	70.8333	76.3158	47.6191	22.2222	42.9487	61.8421	50	43.2692
Chr8:99164594-99183880	8	99164594	99183880	+	23.3265	Cdh8	ENSMUSG00000036510	cadherin 8 [Source:MGI Symbol;Acc:MGI:107434]	-	gene	overlapping	0	64.7059	70.5882	68.3333	65.2174	52.3809	83.3333	68.0851	72.3164	69.3878	44.4444	51.8519	21.875	64.9254	57.3171	67.4419	68.8889
Chr8:99184140-99205383	8	99184140	99205383	+	29.6865	Cdh8	ENSMUSG00000036510	cadherin 8 [Source:MGI Symbol;Acc:MGI:107434]	-	gene	overlapping	0	72.3684	86.5385	71.9298	94.4444	75.9259	88.4615	93.379	85.0282	92.3913	59.5238	57.8947	48.2759	63.7083	61.9231	60.8974	70.1754
Chr8:99205433-99226283	8	99205433	99226283	+	30.622	Cdh8	ENSMUSG00000036510	cadherin 8 [Source:MGI Symbol;Acc:MGI:107434]	-	gene	overlapping	0	74.1936	77.7778	90.9091	78.9474	80	95.8333	75.2778	85.5769	76.3158	52.2727	46.4286	46.4286	62.7854	67.0068	56.5891	65.812
Chr8:99226560-99247143	8	99226560	99247143	+	22.4033	Cdh8	ENSMUSG00000036510	cadherin 8 [Source:MGI Symbol;Acc:MGI:107434]	-	gene	overlapping	0	87.5	100	89.2857	83.3333	89.4737	85.7143	77.193	92.4603	86.4865	64.0625	56.8627	67.8571	66.6667	64.9306	59.2105	68.5185
Chr8:99247730-99269652	8	99247730	99269652	+	27.5582	Cdh8	ENSMUSG00000036510	cadherin 8 [Source:MGI Symbol;Acc:MGI:107434]	-	gene	overlapping	0	90.3226	90	87.5	83.3333	95	96.5517	90.5833	77.9874	92.5926	58.9744	64.2857	57.4074	71.2719	77	59.2199	76.2712
Chr8:99269694-99291817	8	99269694	99291817	+	26.4881	Cdh8	ENSMUSG00000036510	cadherin 8 [Source:MGI Symbol;Acc:MGI:107434]	-	gene	overlapping	0	96.1539	88.8889	96.4286	91.1765	92.5	100	85.9195	88.7755	79.0123	75.9259	68.421	53.3333	53.3333	62.1212	63.964	50.8547
Chr8:99291880-99314453	8	99291880	99314453	+	24.612	Cdh8	ENSMUSG00000036510	cadherin 8 [Source:MGI Symbol;Acc:MGI:107434]	-	gene	overlapping	0	87.1795	75	88.8889	93.1818	86.3636	84.6154	88.141	86.7925	85.2941	64.8148	56.8182	56.25	68.6343	64.2628	52.4823	55.1587
Chr8:99314533-99333001	8	99314533	99333001	+	24.5525	Cdh8	ENSMUSG00000036510	cadherin 8 [Source:MGI Symbol;Acc:MGI:107434]	-	gene	overlapping	0	89.1892	89.4737	90.625	100	100	87.5	84.8333	79.3478	89.3617	50	84.0909	59.375	61.1582	58.4677	55.6738	63.0719
Chr8:99356515-99374985	8	99356515	99374985	+	22.2614	Cdh8	ENSMUSG00000036510	cadherin 8 [Source:MGI Symbol;Acc:MGI:107434]	-	gene	overlapping	0	90.3226	97.7273	92.8571	88.8889	82.3529	100	87.3563	87.5758	90	65.3846	58.5714	84.127	60.6996	53.7037	62.5926	63.8021
Chr8:99375045-99389403	8	99375045	99389403	+	20.9575	Cdh8	ENSMUSG00000036510	cadherin 8 [Source:MGI Symbol;Acc:MGI:107434]	-	gene	overlapping	0	94.4444	100	96.6667	87.5	95.8333	79.3103	88.8889	86.1842	95.9459	74.1936	53.8462	76.4706	68.5897	67.2222	69.1667	71.1957
Chr8:99389459-99401060	8	99389459	99401060	+	44.6783	Cdh8	ENSMUSG00000036510	cadherin 8 [Source:MGI Symbol;Acc:MGI:107434]	-	gene	overlapping	0	99.0991	72.7273	86.8421	87.5	95.8333	100	86.2613	95.8333	93.3333	82.8571	16.6667	42.1053	56.6667	55.3922	63.3333	65.3061
Chr8:99416998-99430207	8	99416998	99430207	+	21.182	Gm15680	ENSMUSG00000090116	predicted gene 15680 [Source:MGI Symbol;Acc:MGI:3783122]	-	gene	overlapping	0	32.0513	25	23.3333	30	35.2941	35.7143	18.9873	25.1515	24.7126	6.11111	0	15.1515	5.89744	3.57143	12.0567	11.8644
Chr8:99730546-99751678	8	99730546	99751678	+	25.4062	A330008L17Rik	ENSMUSG00000052479	RIKEN cDNA A330008L17 gene [Source:MGI Symbol;Acc:MGI:2443215]	+	gene	overlapping	0	32.3529	23.6842	36.6667	47.7778	41.9355	68.75	54.0936	53.0612	35.3742	0	52.3809	21.875	26.6908	29.2308	21.7687	34.9673
Chr8:100816434-100842002	8	100816434	100842002	+	22.2324	null					Not found	0	16.129	13.3333	23.3333	27.2727	26.6667	55	18.4848	28.5985	24.5098	0	5.88235	18.4211	9.375	19.6429	30.7018	13.1579
Chr8:104594420-104599763	8	104594420	104599763	+	23.4993	Pdp2	ENSMUSG00000048371	pyruvate dehyrogenase phosphatase catalytic subunit 2 [Source:MGI Symbol;Acc:MGI:1918878]	+	gene	overlapping	0	55.8824	53.4884	75.7576	58.3333	96.9697	73.2143	72.1088	72.0398	59.6899	56.6667	46.7742	51.5625	50.2174	66.8678	54.5238	58.1548
Chr8:106567699-106577439	8	106567699	106577439	+	21.5298	Gm10073	ENSMUSG00000060019	predicted pseudogene 10073 [Source:MGI Symbol;Acc:MGI:3641908]	-	gene	overlapping	0	79.7619	82.6923	65.4762	90.7407	82.5	73.6842	64.4068	85.1562	81.3953	30.3571	56.7568	74.2857	62.1951	55.4167	53.9773	66.2447
Chr8:107650424-107654895	8	107650424	107654895	+	25.3223	null					Not found	0	92	60	91.6667	73.3333	96.4286	77.1429	70.2519	86.9565	64.2157	88.8889	70	11.1111	44.7072	46.0938	52.8302	72.0238
Chr8:107686984-107695131	8	107686984	107695131	+	28.2503	null					Not found	0	93.8775	80.9524	93.3333	84.6154	75.9259	89.6552	85.2941	81.7308	80.9524	58.9744	62.5	45.8333	50.5376	45.0521	53.5311	41.8103
Chr8:107714013-107723698	8	107714013	107723698	+	25.0426	null					Not found	0	69.2708	94.7368	69.2308	57.1429	80.9524	68.1818	59.3567	69.5122	62.5926	28.5714	63.3333	34.5679	45.8333	34.9462	35.6209	29.6296
Chr8:107723853-107732976	8	107723853	107732976	+	27.6565	null					Not found	0	75.5814	75	76.9231	73.6111	32	82.3529	49.4048	63.3333	61.7647	55.5556	5.26316	30.303	29.3367	48.5714	36.8794	27.6256
Chr8:109311314-109317977	8	109311314	109317977	+	25.14	null					Not found	0	36.6667	30	54.1667	28.8889	47.0588	25.9259	24.6154	41.3636	51.7007	12.5	4.16667	23.5294	11.7754	11.8687	25.7353	17.6056
Chr8:110923051-110929935	8	110923051	110929935	+	33.4971	St3gal2	ENSMUSG00000031749	ST3 beta-galactoside alpha-2,3-sialyltransferase 2 [Source:MGI Symbol;Acc:MGI:99427]	+	gene	overlapping	0	61.8421	51.7241	62.2642	51.5152	62.5	73.2759	56.4943	49.7992	80.3922	35	14.4737	39.0625	35.4444	37.3563	33.8798	30.8458
Chr8:112341359-112349688	8	112341359	112349688	+	20.3966	null					Not found	0	53.9216	36.2069	39.2157	37.766	61.2903	57.1429	51.5982	75	60.6383	28.5714	44.4444	48.4848	41.4484	41.8605	35.4167	39.4444
Chr8:112350434-112365813	8	112350434	112365813	+	25.3956	null					Not found	0	40.5303	35.1852	43.75	25.8065	52.5641	52.2727	28.9801	48.2051	30.1802	11.1111	17.7419	20.8333	18.4931	23.1481	14.5	23.75
Chr8:112365885-112376496	8	112365885	112376496	+	20.5788	null					Not found	0	15.8537	35.4839	37.0968	18.5185	18.75	56.8182	17.1429	25.8974	25	4.7619	4	7.14286	16.6667	18.75	6.03448	4.68085
Chr8:112590825-112600056	8	112590825	112600056	+	20.1068	Cntnap4	ENSMUSG00000031772	contactin associated protein-like 4 [Source:MGI Symbol;Acc:MGI:2183572]	+	gene	overlapping	0	20.6897	39.1304	33.3333	43.3333	59.5238	50.8772	46.5278	43.6198	50.9921	22.7273	27.2727	40	30.8052	38.9947	34.7619	36.1842
Chr8:115098012-115105479	8	115098012	115105479	+	20.1599	Wwox	ENSMUSG00000004637	WW domain-containing oxidoreductase [Source:MGI Symbol;Acc:MGI:1931237]	+	gene	overlapping	0	79.3333	80	87.7778	85.1351	73.3333	50	80.3419	85.0877	78.3784	53.5714	68.2927	44.5946	46.6146	55.7971	61.7647	48.0476
Chr8:115105514-115111614	8	115105514	115111614	+	27.1875	Wwox	ENSMUSG00000004637	WW domain-containing oxidoreductase [Source:MGI Symbol;Acc:MGI:1931237]	+	gene	overlapping	0	53.4091	36.7647	48.6111	41.6667	62.5	24	51.1905	48.8636	43.6325	26.087	18.5714	19.4444	11.2963	37.2807	39.8305	39.5238
Chr8:115128077-115134538	8	115128077	115134538	+	25.1362	Wwox	ENSMUSG00000004637	WW domain-containing oxidoreductase [Source:MGI Symbol;Acc:MGI:1931237]	+	gene	overlapping	0	41.3462	52.2727	47.1154	46.6667	51.5152	50	34.1398	35.1613	47.2222	16.3265	21.7391	10.5263	25.2941	38.0597	22.449	24.8485
Chr8:115134549-115141294	8	115134549	115141294	+	24.1883	Wwox	ENSMUSG00000004637	WW domain-containing oxidoreductase [Source:MGI Symbol;Acc:MGI:1931237]	+	gene	overlapping	0	81.4815	79.3103	85.1449	76.5957	75.7576	84.6154	78.435	79.8246	77.3585	56.5789	64.8936	68.421	30.1458	64.2442	57.8059	53.2864
Chr8:115163117-115171660	8	115163117	115171660	+	21.4048	Wwox	ENSMUSG00000004637	WW domain-containing oxidoreductase [Source:MGI Symbol;Acc:MGI:1931237]	+	gene	overlapping	0	46.1538	43.5484	35	52.6786	50	50	25	44.7917	47.561	16.6667	17.3077	39.4737	14.8148	31.0811	22.4306	20.8889
Chr8:115216316-115222784	8	115216316	115222784	+	21.3365	Wwox	ENSMUSG00000004637	WW domain-containing oxidoreductase [Source:MGI Symbol;Acc:MGI:1931237]	+	gene	overlapping	0	32.3529	42.3077	44.7368	30.6306	53.8462	27.5862	24.7549	33.209	29.8077	14.2857	22.7273	3.84615	9.15789	12.963	22.2973	16.1692
Chr8:115321918-115330927	8	115321918	115330927	+	20.6555	Wwox	ENSMUSG00000004637	WW domain-containing oxidoreductase [Source:MGI Symbol;Acc:MGI:1931237]	+	gene	overlapping	0	36.8217	56.25	24.5098	47.6744	37.931	34.0909	33.3333	46.25	37.2093	8.57143	23.5043	13.7931	22.561	32.8947	29.085	20.9524
Chr8:117664252-117670646	8	117664252	117670646	+	31.2593	Sdr42e1	ENSMUSG00000034308	short chain dehydrogenase/reductase family 42E, member 1 [Source:MGI Symbol;Acc:MGI:1921282]	-	gene	overlapping	0	70.5128	44.4444	80	68.75	72.7273	64.7059	72.0395	72.2222	58.9646	36.6667	33.3333	25	52.4904	58.75	52.7397	58.4699
Chr8:119820358-119826033	8	119820358	119826033	+	28.9435	Cotl1	ENSMUSG00000031827	coactosin-like 1 (Dictyostelium) [Source:MGI Symbol;Acc:MGI:1919292]	-	gene	overlapping	0	17.1875	27.7778	42.5926	35	51.2195	46.5517	45.3283	56.8493	61.5625	27.7778	28.5714	15.7895	21.2963	31.5359	18.0556	21.3178
Chr8:121733636-121741092	8	121733636	121741092	+	22.154	Gm20388	ENSMUSG00000092329	predicted gene 20388 [Source:MGI Symbol;Acc:MGI:5141853]	+	gene	overlapping	0	21.2121	33.3333	17.1053	23.4375	33.9286	34.2857	17.7083	35.5324	15.4545	7.69231	8.33333	1.51515	3.37079	20.9877	3.73134	3.00546
Chr8:122536490-122543710	8	122536490	122543710	+	22.0399	Gm20388	ENSMUSG00000092329	predicted gene 20388 [Source:MGI Symbol;Acc:MGI:5141853]	+	gene	overlapping	0	53.9007	27.4194	31.8182	29.4118	38.3333	62.5	31.1538	25.2315	35.1515	14.7059	14.2857	17.2414	19.5035	24.9064	15.6667	19.1667
Chr8:123156203-123163290	8	123156203	123163290	+	21.4103	Gm20388	ENSMUSG00000092329	predicted gene 20388 [Source:MGI Symbol;Acc:MGI:5141853]	+	gene	overlapping	0	83.3333	100	96.558	56.7568	68.0556	96.1539	77	70.3196	77.027	61.9792	53.3333	55.7143	54.177	51.1905	33.3333	42.2472
Chr8:123446275-123454257	8	123446275	123454257	+	26.2279	Gm20388	ENSMUSG00000092329	predicted gene 20388 [Source:MGI Symbol;Acc:MGI:5141853]	+	gene	overlapping	0	58.6207	45.9459	42.5926	40.3509	76.3158	60	56.1508	65.5797	65.1786	22.4138	71.4286	20.8333	38.9927	42.7903	61.6352	43.5606
Chr8:125579312-125587250	8	125579312	125587250	+	45.09	null					Not found	0	98.1132	81.579	85	80	91.4286	90.3226	89.2544	87.451	88.8441	42.1053	44.8718	46.6667	43.8368	58.4091	54.9708	52.5822
Chr8:125987857-125995313	8	125987857	125995313	+	34.3752	Kcnk1	ENSMUSG00000033998	potassium channel, subfamily K, member 1 [Source:MGI Symbol;Acc:MGI:109322]	+	gene	overlapping	0	57.4468	20	44.8413	20.3704	46	51.7241	29.7302	27.381	41.6667	6.09756	1.51515	0	12.0879	13.141	12.5	9.48276
Chr8:127986124-128006982	8	127986124	128006982	+	23.2554	null					Not found	0	60.7143	58.3333	60.6383	47.1264	60	54.3478	53.3088	53.8618	50.1488	35.2941	32.3529	20.6897	35.9756	35.4478	37.5	34.4595
Chr9:5772083-5784314	9	5772083	5784314	+	21.0501	null					Not found	0	59.375	57.1429	15.3846	60	64.2857	25	34.7619	68.1818	33.3333	40	31.25	0	25	61.4035	58.8235	9.09091
Chr9:10290905-10305466	9	10290905	10305466	+	26.9307	Cntn5	ENSMUSG00000039488	contactin 5 [Source:MGI Symbol;Acc:MGI:3042287]	-	gene	overlapping	0	38.1944	13.3333	48.4375	56.25	58.3333	58.3333	39.8551	52.0833	42.5	33.3333	16.6667	35.7143	7.44681	23.3333	15.5556	13.0081
Chr9:14374227-14380894	9	14374227	14380894	+	23.3764	Endod1	ENSMUSG00000037419	endonuclease domain containing 1 [Source:MGI Symbol;Acc:MGI:1919196]	-	gene	overlapping	0	100	30.1282	35.5932	71.2766	65.8537	92.3077	59.8958	51.5152	50.7936	40.411	30.1887	46.875	45.3125	34.1837	55.8824	46.2222
Chr9:15499039-15505823	9	15499039	15505823	+	20.6455	BC017612	ENSMUSG00000058173	cDNA sequence BC017612 [Source:MGI Symbol;Acc:MGI:3039636]	+	gene	overlapping	0	87.0968	97.3684	95.5556	86.5854	80.9524	89.0625	92.7861	89.899	95.2174	69.5122	75.7576	59.2105	71.2715	66.1539	74.5614	64.7541
Chr9:15506318-15515584	9	15506318	15515584	+	28.4627	BC017612	ENSMUSG00000058173	cDNA sequence BC017612 [Source:MGI Symbol;Acc:MGI:3039636]	+	gene	overlapping	0	89.6552	85	57.8947	67.6471	93.75	80	76.8199	75.7534	77.551	46.5116	59.1837	48.8372	54.7163	55.7359	51.1934	63.2479
Chr9:16625644-16634098	9	16625644	16634098	+	22.1181	null					Not found	0	90.9091	52.1739	72.2222	70.3704	83.3333	87.5	63.3929	75	69.7368	72.7273	20	64.7059	57.265	67.6191	59.6774	69.3548
Chr9:19568518-19595373	9	19568518	19595373	+	22.5731	Olfr855	ENSMUSG00000043087	olfactory receptor 855 [Source:MGI Symbol;Acc:MGI:3030689]	+	gene	overlapping	0	12.5	30.6452	17.2414	15	33.3333	60.5263	35.7981	35.3825	23.3333	12.5	6.25	27.2727	14.3836	33.9181	19.4444	19.6078
Chr9:20859514-20868503	9	20859514	20868503	+	20.0577	null					Not found	0	34.8837	47.8261	48.6395	38.5417	35.2941	37.5	45.2415	26.455	42.029	20.9677	18.75	8.06452	21.2028	27.1429	18	18.4783
Chr9:21150277-21157381	9	21150277	21157381	+	25.4645	null					Not found	0	66.3265	31.25	57.1429	59.1954	55	82.5	75.3521	65.0943	86.7521	37.5	40.9091	72.2222	39.2694	43.75	27.1605	27.0833
Chr9:21759985-21765019	9	21759985	21765019	+	21.2034	Spc24	ENSMUSG00000074476	SPC24, NDC80 kinetochore complex component, homolog (S. cerevisiae) [Source:MGI Symbol;Acc:MGI:1914879]	-	gene	overlapping	0	8.33333	29.2683	54	47.5	41.6667	100	30.4348	43.4783	70.5882	18.1818	62.5	34.6154	28.8235	25	31.25	35.625
Chr9:21844330-21852222	9	21844330	21852222	+	27.6434	Dock6	ENSMUSG00000032198	dedicator of cytokinesis 6 [Source:MGI Symbol;Acc:MGI:1914789]	-	gene	overlapping	0	55.8824	35.7143	22.7273	4.34783	72.2222	30.5556	39.1026	37.5	41.9118	16.6667	32.1429	5	12.6506	20.4762	33.8164	20.892
Chr9:23231430-23240459	9	23231430	23240459	+	28.8385	Bmper	ENSMUSG00000031963	BMP-binding endothelial regulator [Source:MGI Symbol;Acc:MGI:1920480]	+	gene	overlapping	0	82.2581	75	86.1111	62.5	57.8125	54.5455	61.6667	86.6379	74.3827	32.9545	48.0769	36.6667	34.9842	41.5152	31.3964	27.6786
Chr9:23240534-23249642	9	23240534	23249642	+	25.4297	Bmper	ENSMUSG00000031963	BMP-binding endothelial regulator [Source:MGI Symbol;Acc:MGI:1920480]	+	gene	overlapping	0	96.875	78.2609	86.4865	80.9524	80.7692	86.5385	76.8657	88.5246	80.1802	50	74.0741	50	54.5098	67.5926	54.902	62.4294
Chr9:23249845-23255053	9	23249845	23255053	+	41.2579	Bmper	ENSMUSG00000031963	BMP-binding endothelial regulator [Source:MGI Symbol;Acc:MGI:1920480]	+	gene	overlapping	0	78	77.7778	83.3333	67.1429	93.1034	84.3434	74.6296	88.0208	77.9167	38.8889	56.4516	45	29.0392	40.4762	45.2703	46.5812
Chr9:23255055-23268667	9	23255055	23268667	+	24.6894	Bmper	ENSMUSG00000031963	BMP-binding endothelial regulator [Source:MGI Symbol;Acc:MGI:1920480]	+	gene	overlapping	0	86.3636	73.8095	84.2105	87.8788	85.4167	85.7143	84.8291	87.5661	93.75	70	41.3793	78.7037	60.9804	59.3122	53.4314	62.4444
Chr9:23268671-23279903	9	23268671	23279903	+	26.5297	Bmper	ENSMUSG00000031963	BMP-binding endothelial regulator [Source:MGI Symbol;Acc:MGI:1920480]	+	gene	overlapping	0	93.75	86.6667	84.7222	87.5	83.3333	78.5714	82.971	81.5217	87.5969	64.2857	47.0588	59.0909	54.6414	55	31.4626	52.6455
Chr9:23280034-23287721	9	23280034	23287721	+	55.8366	Bmper	ENSMUSG00000031963	BMP-binding endothelial regulator [Source:MGI Symbol;Acc:MGI:1920480]	+	gene	overlapping	0	71.4286	66.6667	72.7273	83.3333	91.6667	100	42.5	100	100	20	20	22.2222	61.7647	46.3768	58.8889	30.7692
Chr9:30589648-30600495	9	30589648	30600495	+	20.4684	null					Not found	0	85.2941	82.4324	72.0721	70.2381	50	64.4444	64.3137	65.5039	56.6162	51.7241	46	28.9474	32.1576	47.9167	38.983	38.764
Chr9:31944226-31952253	9	31944226	31952253	+	30.4603	null					Not found	0	55.5556	62.5	54.5455	28.7879	75.7143	50	50.9009	76.087	65.5914	48.75	17.5	36.3636	30.1802	58.0645	28.1421	20.679
Chr9:32038034-32050683	9	32038034	32050683	+	31.3809	null					Not found	0	75.7576	71.875	60.5263	39.6825	56.0606	61.5385	41.4583	56.7251	71.6981	25	33.3333	20.8333	25.2941	30.9091	15.1977	22.4359
Chr9:32050727-32066192	9	32050727	32066192	+	38.5264	null					Not found	0	79.0323	55.5556	67.7419	50.505	60	62.5	60.6771	56.9281	75.9615	11.1111	31.3726	26.7857	29.4785	36.2121	20.7576	27.7778
Chr9:32066296-32079006	9	32066296	32079006	+	32.1138	AC160635.1	ENSMUSG00000095555	No description	+	gene	overlapping	0	61.4286	46.5278	58.75	52.0202	62.069	75	57.7244	70.7692	59.9206	40.7407	40	26.1905	25	22.3684	42.3497	39.4977
Chr9:32084289-32097876	9	32084289	32097876	+	25.6761	null					Not found	0	38.8889	52.2727	23.5294	33.5227	31.4815	47.8261	23.3333	33.0409	31.7949	0	14.2857	8.33333	8.65801	14.1667	13.3929	7.71605
Chr9:32097907-32110179	9	32097907	32110179	+	29.9347	null					Not found	0	77.2727	85.7143	66.1765	59.3333	68.1159	68	56.7625	64.3275	64.4144	40.3846	32.8125	41.1765	23.1838	36.5591	15.7895	36.4198
Chr9:32215840-32231247	9	32215840	32231247	+	21.1447	Arhgap32	ENSMUSG00000041444	Rho GTPase activating protein 32 [Source:MGI Symbol;Acc:MGI:2450166]	+	gene	overlapping	0	90.2439	93.75	94.2857	82.5581	87.0968	92.8571	93.5417	90.9836	96.3415	72.9167	85.4839	62.069	63.6081	64.3275	55.5556	60
Chr9:32726058-32734019	9	32726058	32734019	+	20.3387	Ets1	ENSMUSG00000032035	E26 avian leukemia oncogene 1, 5' domain [Source:MGI Symbol;Acc:MGI:95455]	+	gene	overlapping	0	48.3333	41.1765	50	38.0952	38.8889	57.1429	35.6915	30.7692	41.8527	22.8571	35.7143	11.3636	12.1864	21.2025	14.2655	15.7303
Chr9:32734036-32741978	9	32734036	32741978	+	37.8199	Ets1	ENSMUSG00000032035	E26 avian leukemia oncogene 1, 5' domain [Source:MGI Symbol;Acc:MGI:95455]	+	gene	overlapping	0	65.4762	48.3871	70.9091	56	65	60.4167	56.7143	67.803	59.9099	15.1163	27.1429	31.4815	22.8548	30.1075	26.25	25
Chr9:32742063-32749846	9	32742063	32749846	+	25.6626	Ets1	ENSMUSG00000032035	E26 avian leukemia oncogene 1, 5' domain [Source:MGI Symbol;Acc:MGI:95455]	+	gene	overlapping	0	46.5116	26.087	44.6429	30.6452	36.7647	40.9091	37.4579	46.7742	50.7143	17.1429	18.1818	20.5882	11.5327	25.2604	12.8947	22.8632
Chr9:32749881-32756775	9	32749881	32756775	+	22.3852	Ets1	ENSMUSG00000032035	E26 avian leukemia oncogene 1, 5' domain [Source:MGI Symbol;Acc:MGI:95455]	+	gene	overlapping	0	29.7297	28.125	43.75	16.6667	36.3636	22.3684	29.6667	37.4396	45.4678	18.5185	11.25	5.40541	12.3302	18.6567	14.3382	13.0952
Chr9:36296194-36318761	9	36296194	36318761	+	20.7305	null					Not found	0	50	54.5455	56.25	32.2581	50	59.375	43.5897	50.7812	53.5088	13.6364	29.4118	41.1765	38.6574	32.1389	27.7778	35.1307
Chr9:38714047-38740101	9	38714047	38740101	+	21.082	Vwa5a	ENSMUSG00000023186	von Willebrand factor A domain containing 5A [Source:MGI Symbol;Acc:MGI:1915026]	+	gene	overlapping	0	42.1053	52.2727	46.8468	40	40.625	46	37.8571	40.4372	52.2599	15.3846	31.0345	23.3333	19.6629	22.77	12.6543	22.7612
Chr9:40194706-40207862	9	40194706	40207862	+	38.0449	Zfp202	ENSMUSG00000025602	zinc finger protein 202 [Source:MGI Symbol;Acc:MGI:1933401]	+	gene	overlapping	0	90.2778	100	96.5517	86.3636	91.3793	100	92.5926	90.2778	93.9024	51.6129	52.6316	60.3448	57.7528	64.1975	62.8931	61.7251
Chr9:40208172-40217966	9	40208172	40217966	+	30.9729	Zfp202	ENSMUSG00000025602	zinc finger protein 202 [Source:MGI Symbol;Acc:MGI:1933401]	+	gene	overlapping	0	61.4286	70	50.4386	66.6667	68	52.7778	43.75	63.3838	63.5417	27.5862	21.4286	39.4231	20.8333	33.0087	18.0556	35.4938
Chr9:40308091-40317702	9	40308091	40317702	+	21.2277	Gramd1b	ENSMUSG00000040111	GRAM domain containing 1B [Source:MGI Symbol;Acc:MGI:1925037]	-	gene	overlapping	0	37.1429	30	37.8049	20.2128	34.2857	28.125	26.7731	41.8079	40	16.6667	11.7647	13.6364	9.81481	29.6296	16.129	14.1892
Chr9:42796190-42802986	9	42796190	42802986	+	20.1707	Grik4	ENSMUSG00000032017	glutamate receptor, ionotropic, kainate 4 [Source:MGI Symbol;Acc:MGI:95817]	-	gene	overlapping	0	51.0638	52	74.5283	62.069	60.4938	87.5	55.9701	58.2011	58.5859	48.3871	54.5455	25	47.9853	54.0179	52.2222	41.9913
Chr9:44488110-44493121	9	44488110	44493121	+	26.8311	null					Not found	0	82.5	90.3226	85.4839	62.5	88.7097	83.3333	74.8611	79.1667	40.3846	36.6667	63.3333	38.4615	47.3783	45.7364	30.4762	52.6104
Chr9:45797685-45803231	9	45797685	45803231	+	31.5437	Cep164	ENSMUSG00000043987	centrosomal protein 164 [Source:MGI Symbol;Acc:MGI:2384878]	-	gene	overlapping	0	73.3333	63.3333	57.2464	50	79.1667	77.451	83.547	79.8246	84.5455	43.5897	53.125	70.5882	30.1498	50.2488	27.3663	37.9108
Chr9:48805566-48813606	9	48805566	48813606	+	21.8352	Zbtb16	ENSMUSG00000066687	zinc finger and BTB domain containing 16 [Source:MGI Symbol;Acc:MGI:103222]	-	gene	overlapping	0	30	19.3548	23.8739	45	31.8182	34.375	20.7031	24.8756	27.5862	3.22581	9.61538	2.85714	8.44749	18.0851	5.97015	11.0169
Chr9:53602972-53610351	9	53602972	53610351	+	24.4166	Acat1	ENSMUSG00000032047	acetyl-Coenzyme A acetyltransferase 1 [Source:MGI Symbol;Acc:MGI:87870]	-	gene	overlapping	0	44.5946	53.8462	32.6087	38.4615	83.3333	47.0588	33.3333	60.6884	41.8519	27.2727	22.2222	25	40.8514	53.9394	44.8357	37.5
Chr9:62325546-62335847	9	62325546	62335847	+	20.4789	null					Not found	0	60.8696	83.3333	67.8571	42.5	58.8235	78.9474	51.4706	78.2609	66.6667	46.1538	60	28.5714	50.6944	67.4242	54.2553	63
Chr9:62347414-62355480	9	62347414	62355480	+	36.3384	Anp32a	ENSMUSG00000032249	acidic (leucine-rich) nuclear phosphoprotein 32 family, member A [Source:MGI Symbol;Acc:MGI:108447]	+	gene	overlapping	0	94.5946	84.2105	79.2683	85.7143	92.1053	95.8333	75	75	93.6047	52.5	41.0714	56.8182	49.4912	46.3964	46.9697	47.1751
Chr9:62355618-62362568	9	62355618	62362568	+	33.523	Anp32a	ENSMUSG00000032249	acidic (leucine-rich) nuclear phosphoprotein 32 family, member A [Source:MGI Symbol;Acc:MGI:108447]	+	gene	overlapping	0	77.2727	83.3333	66.6667	85	80	75	54.2857	75.9563	79.4118	37.5	53.8462	31.5789	34.7059	49.7585	38.2353	42.1171
Chr9:62362585-62367310	9	62362585	62367310	+	21.9924	Anp32a	ENSMUSG00000032249	acidic (leucine-rich) nuclear phosphoprotein 32 family, member A [Source:MGI Symbol;Acc:MGI:108447]	+	gene	overlapping	0	38	10	40.2778	18.4211	30.0813	9.375	33.6806	48.6111	29.6748	4.7619	17.6471	0	10.7595	24.4898	10.9091	8.33333
Chr9:62367343-62373434	9	62367343	62373434	+	28.1274	Anp32a	ENSMUSG00000032249	acidic (leucine-rich) nuclear phosphoprotein 32 family, member A [Source:MGI Symbol;Acc:MGI:108447]	+	gene	overlapping	0	77.7778	85.1852	96.5517	68	100	92.4242	79.3651	93.75	93.9024	58.8542	81.4815	64.5833	50.125	51.3661	43.6667	54.7297
Chr9:63264662-63275115	9	63264662	63275115	+	21.238	Map2k5	ENSMUSG00000058444	mitogen-activated protein kinase kinase 5 [Source:MGI Symbol;Acc:MGI:1346345]	-	gene	overlapping	0	80.1418	90.3226	75.7576	76.1905	89.4737	75	82.2097	81.6667	91.3793	60.5263	64.8148	66.6667	58.8235	57.0423	64.9351	47.6793
Chr9:63309187-63318303	9	63309187	63318303	+	24.1456	Map2k5	ENSMUSG00000058444	mitogen-activated protein kinase kinase 5 [Source:MGI Symbol;Acc:MGI:1346345]	-	gene	overlapping	0	34.7518	33.3333	56.9444	25	61.5385	67.9487	44.7421	51.9481	51.7442	40	23.7179	35	27.037	37.4444	30.7692	30.7512
Chr9:63418533-63442653	9	63418533	63442653	+	25.5168	Gm16759	ENSMUSG00000086539	predicted gene, 16759 [Source:MGI Symbol;Acc:MGI:4439683]	+	gene	overlapping	0	46.6667	68.75	61.5385	65.6566	39.3939	37.5	37.2917	49.8299	66.6667	20	12.5	20.4545	29.5238	25.4717	22.3077	24.7826
Chr9:63807995-63819523	9	63807995	63819523	+	22.1907	null					Not found	0	71.4286	62.1212	82.4324	57.7778	72.0588	94.7368	58.9674	58.8015	63.6667	38.0952	56.6667	54.1667	40.8935	59.3607	65.5702	51.5556
Chr9:66168438-66180359	9	66168438	66180359	+	23.7444	Dapk2	ENSMUSG00000032380	death-associated protein kinase 2 [Source:MGI Symbol;Acc:MGI:1341297]	+	gene	overlapping	0	85.2941	98.0769	91.0256	83.3333	80.9524	87.931	91.6667	92.7632	84.5238	56.5217	60.2941	73.8095	64.6667	69.6191	70.1613	69.5402
Chr9:66191364-66202739	9	66191364	66202739	+	27.3886	Dapk2	ENSMUSG00000032380	death-associated protein kinase 2 [Source:MGI Symbol;Acc:MGI:1341297]	+	gene	overlapping	0	93.3333	73.0769	83.3333	76.3158	79.3651	92.3077	64.6825	69.1542	68.0272	38.3333	52.2727	39.2857	59.3833	52.9412	48.5	51.0582
Chr9:68673628-68681622	9	68673628	68681622	+	20.607	Rora	ENSMUSG00000032238	RAR-related orphan receptor alpha [Source:MGI Symbol;Acc:MGI:104661]	+	gene	overlapping	0	58.5366	21.4286	46.5116	48.4127	46.6667	49.0991	28.0303	31.7308	41.4634	18.5185	4	28.5714	24.0741	17.3611	9.23077	19.1781
Chr9:70296005-70305464	9	70296005	70305464	+	20.7774	Myo1e	ENSMUSG00000032220	myosin IE [Source:MGI Symbol;Acc:MGI:106621]	+	gene	overlapping	0	31.1111	31.9444	38.3721	31.25	39.2857	26.7857	18.7215	25.7353	28.4722	8	4	9.09091	7	15.0862	10.7345	9.57207
Chr9:70312682-70323072	9	70312682	70323072	+	20.1168	Myo1e	ENSMUSG00000032220	myosin IE [Source:MGI Symbol;Acc:MGI:106621]	+	gene	overlapping	0	35.0694	35.8974	14.5161	26	34.6154	39.4737	19.3878	17.7249	20.339	5.88235	0	8.33333	10.5496	5.47945	8.76437	10.443
Chr9:70333507-70343071	9	70333507	70343071	+	31.9645	Myo1e	ENSMUSG00000032220	myosin IE [Source:MGI Symbol;Acc:MGI:106621]	+	gene	overlapping	0	78.5714	82.3529	66.6667	74	64.7059	86.3636	66.5785	73.5294	65.9091	46.5517	51.7857	28.4946	30.9792	36.1111	41.5152	36.9565
Chr9:70343080-70353778	9	70343080	70353778	+	32.9222	Myo1e	ENSMUSG00000032220	myosin IE [Source:MGI Symbol;Acc:MGI:106621]	+	gene	overlapping	0	71.6216	73.4848	52.1368	44.7917	70	70.8333	35.6061	64.7541	48.7654	7.29167	20.3704	39.1892	33.427	34.507	28.6364	31.9959
Chr9:71588177-71596549	9	71588177	71596549	+	21.145	Gcom1	ENSMUSG00000092137	GRINL1A complex locus [Source:MGI Symbol;Acc:MGI:5141967]	-	gene	overlapping	0	64.5833	61.1111	44.8276	81.25	84.8485	84.6154	39.6078	47.1491	48.5897	42.6471	53.9474	29.0323	33.642	40.4762	61.8182	19.5076
Chr9:72493971-72511602	9	72493971	72511602	+	25.9968	null					Not found	0	40.625	52	40.625	28.5714	61.2903	20	34.7222	51.7857	35.7143	11.1111	21.0526	9.375	17.284	26.4706	26.4881	23.3974
Chr9:78578095-78585298	9	78578095	78585298	+	24.0527	Slc17a5	ENSMUSG00000049624	solute carrier family 17 (anion/sugar transporter), member 5 [Source:MGI Symbol;Acc:MGI:1924105]	-	gene	overlapping	0	70.2128	58.3333	65.8537	75	55.5556	60.3448	58.9636	63.5135	74.0196	22.2222	37.931	60.8696	32.684	46.7172	41.1347	50
Chr9:79096667-79112934	9	79096667	79112934	+	25.9441	null					Not found	0	29.6296	35	51.8519	22.9167	30	41.3043	55.4802	52.8455	53.75	19.0476	25.3968	10.5263	27.957	42.8986	52.2727	33.8095
Chr9:82829961-82836664	9	82829961	82836664	+	22.6299	Irak1bp1	ENSMUSG00000032251	interleukin-1 receptor-associated kinase 1 binding protein 1 [Source:MGI Symbol;Acc:MGI:1929475]	+	gene	overlapping	0	70.6897	85.7143	92.3077	30.7692	55.5556	55.5556	39.7222	60.3448	25	15.625	7.69231	57.1429	17.963	31.9728	19.5652	16.129
Chr9:85467314-85478397	9	85467314	85478397	+	26.3237	SNORA42	ENSMUSG00000065274	Small nucleolar RNA SNORA42/SNORA80 family [Source:RFAM;Acc:RF00406]	+	gene	overlapping	0	38.2979	69.4444	35	20	43.4343	69.5652	39.5977	35.8757	33	27.5862	21.4286	6.89655	15.9722	27.2222	9.78261	16.0303
Chr9:87022245-87033117	9	87022245	87033117	+	26.9655	Cyb5r4	ENSMUSG00000032872	cytochrome b5 reductase 4 [Source:MGI Symbol;Acc:MGI:2386848]	+	gene	overlapping	0	77.1429	60.6061	80.9524	88.8889	88.7097	87.5	77.2059	63.8298	90.2778	55.1724	55.5556	36	71.4286	75.4098	83.5227	82.1138
Chr9:93473580-93500161	9	93473580	93500161	+	20.0507	null					Not found	0	30	24	21.6667	36.5385	35.2941	21.4286	27.8912	25	48.9583	8.69565	6.66667	10.9375	20.3552	38.5185	18.3333	12.7907
Chr9:93595430-93618867	9	93595430	93618867	+	23.6654	null					Not found	0	26.1905	6.66667	9.09091	18.1818	38.8889	45	30.2239	36.5854	35.0877	5	11.7647	14.2857	22.9167	27.8409	14.2276	23
Chr9:96693064-96699063	9	96693064	96699063	+	47.5944	Zbtb38	ENSMUSG00000040433	zinc finger and BTB domain containing 38 [Source:MGI Symbol;Acc:MGI:2442866]	-	gene	overlapping	0	54.7619	61.4583	61.2903	69.5652	72.3809	66.6667	48.1481	49	56.0764	13.5135	18.5714	7.69231	3.663	14.1813	6.72515	10.8209
Chr9:96699081-96706526	9	96699081	96706526	+	41.531	Zbtb38	ENSMUSG00000040433	zinc finger and BTB domain containing 38 [Source:MGI Symbol;Acc:MGI:2442866]	-	gene	overlapping	0	57.6271	65.5172	65.4762	45.935	47.3684	45.8333	52.3611	61.4734	54.3651	14.6341	12.8571	3.33333	12.1723	14.557	4.65116	6.84931
Chr9:96706565-96712732	9	96706565	96712732	+	33.1451	Zbtb38	ENSMUSG00000040433	zinc finger and BTB domain containing 38 [Source:MGI Symbol;Acc:MGI:2442866]	-	gene	overlapping	0	46.1957	57.8125	44.3396	51.7241	61.1111	35.4839	20.098	42.5676	41.25	8	8.10811	4.87805	6.84211	10.6902	2.92793	3.85417
Chr9:96712743-96718220	9	96712743	96718220	+	37.0922	Zbtb38	ENSMUSG00000040433	zinc finger and BTB domain containing 38 [Source:MGI Symbol;Acc:MGI:2442866]	-	gene	overlapping	0	29.3333	23.8095	48.2906	33.3333	66.6667	33.3333	17.3709	44.8529	43.617	0	5.88235	7.40741	3.01418	25.0463	3.84615	9.30736
Chr9:98315118-98324156	9	98315118	98324156	+	27.3845	Nmnat3	ENSMUSG00000032456	nicotinamide nucleotide adenylyltransferase 3 [Source:MGI Symbol;Acc:MGI:1921330]	+	gene	overlapping	0	24.8366	28	48.0769	55.7143	51.5152	26.3158	35.1852	41.0819	40.566	12	6.81818	9.13978	18.2353	25.1226	12.8333	4.83871
Chr9:98334053-98342739	9	98334053	98342739	+	22.2265	Nmnat3	ENSMUSG00000032456	nicotinamide nucleotide adenylyltransferase 3 [Source:MGI Symbol;Acc:MGI:1921330]	+	gene	overlapping	0	40.4762	44.8276	22.9167	18.8034	34.058	36	40.6746	23.8506	27.044	0	13.7931	12.5	14.1026	40.6944	15.0943	23.3918
Chr9:99365827-99375104	9	99365827	99375104	+	22.1301	null					Not found	0	35.1562	31.5789	28.75	33.3333	50	37.5	26.3889	29.2308	29.4118	6.25	13.6364	21.0526	8.56589	22.5146	13.1148	9.92064
Chr9:103258868-103268358	9	103258868	103268358	+	38.3597	1300017J02Rik	ENSMUSG00000033688	RIKEN cDNA 1300017J02 gene [Source:MGI Symbol;Acc:MGI:1919025]	-	gene	overlapping	0	78.5256	66.6667	60	70.5426	77.1429	78.9474	72.318	72.8758	83.3333	32.8571	29.7297	48.3871	43.2813	40.0794	45.5729	44.8438
Chr9:103268371-103277603	9	103268371	103277603	+	38.468	1300017J02Rik	ENSMUSG00000033688	RIKEN cDNA 1300017J02 gene [Source:MGI Symbol;Acc:MGI:1919025]	-	gene	overlapping	0	35.5556	22.619	19.1176	25	56	52	32.2917	39.9808	51.5625	4.16667	9.67742	12.1212	5.63063	17.9952	6.01852	6.19658
Chr9:103277660-103285642	9	103277660	103285642	+	37.9478	1300017J02Rik	ENSMUSG00000033688	RIKEN cDNA 1300017J02 gene [Source:MGI Symbol;Acc:MGI:1919025]	-	gene	overlapping	0	40.5405	22.2222	26.9231	36.5385	52.6316	64.2857	21.4085	41.9082	33.3333	3.57143	8.10811	2.77778	4.60526	12.9032	5.08475	7.86163
Chr9:106450504-106453870	9	106450504	106453870	+	24.232	Abhd14b	ENSMUSG00000042073	abhydrolase domain containing 14b [Source:MGI Symbol;Acc:MGI:1923741]	+	gene	overlapping	0	21.1538	40	21.7391	12.3457	87.5	35.7143	27.0492	25.7576	50	12.5	20.8333	25	25.5556	27.3737	10.0806	26.1603
Chr9:107936055-107942398	9	107936055	107942398	+	27.043	Camkv	ENSMUSG00000032936	CaM kinase-like vesicle-associated [Source:MGI Symbol;Acc:MGI:2384296]	+	gene	overlapping	0	34.7222	36.3636	43.0894	22.2222	58.9286	40.9091	36.0119	60.2151	36.8333	21.875	24.2424	8.69565	23.3333	53.5714	30.5556	23.8095
Chr9:107942462-107948110	9	107942462	107948110	+	33.6931	Camkv	ENSMUSG00000032936	CaM kinase-like vesicle-associated [Source:MGI Symbol;Acc:MGI:2384296]	+	gene	overlapping	0	50	26.8293	46.7742	36.4341	52.5	60.8696	55.914	54.4061	53.9906	31.4815	17.2727	15.9091	22.7083	40	28.8288	19.9074
Chr9:110101021-110111642	9	110101021	110111642	+	21.1151	Dhx30	ENSMUSG00000032480	DEAH (Asp-Glu-Ala-His) box polypeptide 30 [Source:MGI Symbol;Acc:MGI:1920081]	-	gene	overlapping	0	75	88.2353	67.7419	80.6452	100	100	76.2712	72.6415	88.6179	66.6667	71.4286	65.5172	61.9518	70.5729	52.8302	78.3854
Chr9:110964313-110971024	9	110964313	110971024	+	21.7753	Lrrc2	ENSMUSG00000032495	leucine rich repeat containing 2 [Source:MGI Symbol;Acc:MGI:1921499]	+	gene	overlapping	0	35.7143	55.5556	31.4815	5	50	26.6667	42.1053	35.7843	30.7292	42.1053	0	12.5	6.52174	24.1667	24.5455	15.9574
Chr9:114406160-114412828	9	114406160	114412828	+	24.6155	Glb1	ENSMUSG00000045594	galactosidase, beta 1 [Source:MGI Symbol;Acc:MGI:88151]	+	gene	overlapping	0	91.8699	87.5	85.8974	90.3226	92.5	95.4545	82.1918	81.3433	79.5139	52	66.6667	53.8462	73.8281	83.3333	76.9231	82.3293
Chr9:121274105-121278061	9	121274105	121278061	+	26.8829	Ulk4	ENSMUSG00000040936	unc-51-like kinase 4 (C. elegans) [Source:MGI Symbol;Acc:MGI:1921622]	-	gene	overlapping	0	62.5	100	63.5714	60.7143	88.0952	92.5926	75.6493	64.0244	82.3529	79.4118	65.9091	25.641	43.6782	41.2281	65.0206	52.1645
Chr9:121857849-121868559	9	121857849	121868559	+	23.2855	Higd1a	ENSMUSG00000038412	HIG1 domain family, member 1A [Source:MGI Symbol;Acc:MGI:1930666]	-	gene	overlapping	0	45	75	37.9487	25.8503	50	33.3333	45.8333	41.276	44.8276	20	24	21.4286	13.6458	30	29.5833	32.5641
Chr9:122573341-122582255	9	122573341	122582255	+	33.8918	null					Not found	0	73.4043	84.2105	65.3846	63.3333	61.6667	53.125	49.7549	39.5062	75	23.3333	22.2222	20	22.1193	24.8227	21.0692	27.8431
Chr9:122582336-122590595	9	122582336	122590595	+	24.2615	null					Not found	0	61.7021	55.5556	61.7647	50	35	56.4516	50.6863	58.2375	56.0345	34.1463	14.4928	26.7857	32.6572	22.5641	29.8701	29.7009
Chr9:122598098-122608698	9	122598098	122608698	+	39.5582	null					Not found	0	92.5	82.7381	94.7368	97.0588	91.6667	100	92.8571	94.1176	91.6667	57.8125	53.5714	51.8519	54.7778	73.3333	61.6071	60.2564
Chr9:122609001-122617771	9	122609001	122617771	+	42.5948	null					Not found	0	68.421	87.5	70.3704	73.4375	71.2121	75.9259	75.7143	78.2486	75.6098	18.0556	27.2727	56	29.661	46.6667	42.3077	48.5119
Chr9:122617858-122626484	9	122617858	122626484	+	28.8446	null					Not found	0	88.0952	86.3636	90.1515	88.3333	76.25	82.8125	89.3939	86.1905	80.4688	55.5556	56.25	46.6667	58.2418	63.6364	64.1844	54.329
Chr9:122626497-122632675	9	122626497	122632675	+	52.1018	null					Not found	0	68.75	83.3333	71.0145	77.451	85.7143	89.2157	85.1124	78.4188	86.4407	30	25	44	32.5141	31.6239	49.7076	30
Chr9:122633174-122643907	9	122633174	122643907	+	45.9442	null					Not found	0	80.8511	86.25	91.6667	81.4815	84.375	94.4444	80.1282	80.4094	75.4098	16.129	44.2308	28.7879	58.8889	47.2574	38.9706	61.7064
Chr9:122643928-122655794	9	122643928	122655794	+	21.6976	null					Not found	0	59.6154	37.5	55.2632	45	63.6364	57.8125	31.4286	30.4487	57.5	17.5676	32.2581	26.9504	29.0947	41.1765	24.359	35.2381
Chr9:122655803-122664459	9	122655803	122664459	+	30.6325	null					Not found	0	86.3636	88.8889	100	100	90	83.3333	90.7143	88.8889	67.3333	60	30.7692	75	47.9167	57.1429	39.8809	61.2069
Chr9:122887031-122896075	9	122887031	122896075	+	20.0096	Zfp167	ENSMUSG00000063488	zinc finger protein 167 [Source:MGI Symbol;Acc:MGI:3040678]	+	gene	overlapping	0	50	76.4706	75	76.1905	81.25	68.9655	45.935	55.8685	47.9592	60.7843	36.3636	21.2121	41.5842	42.3077	39.726	38.4921
Chr10:8202115-8208550	10	8202115	8208550	+	30.3247	Ust	ENSMUSG00000047712	uronyl-2-sulfotransferase [Source:MGI Symbol;Acc:MGI:2442406]	-	gene	overlapping	0	37.3984	26.087	40.7895	56.6667	57.1429	54.5455	47.6191	57.5	59.0909	20.1149	35.9375	0	43.3673	71.4286	44.5652	37.5661
Chr10:8851875-8859416	10	8851875	8859416	+	30.0128	Sash1	ENSMUSG00000015305	SAM and SH3 domain containing 1 [Source:MGI Symbol;Acc:MGI:1917347]	-	gene	overlapping	0	78.3333	100	90	91.6667	91.4286	78	91.3979	76.373	71.8085	64.6342	54.1667	46.5909	41.7636	68.3333	43.2836	40.6926
Chr10:8903309-8911594	10	8903309	8911594	+	30.2726	null					Not found	0	73.0769	82.3529	58.1633	66.6667	62.7451	64.7059	51.8519	64.4809	54.902	45.7143	23.3333	19.1919	29.6185	33.0882	43.5897	47.6191
Chr10:8954662-8965071	10	8954662	8965071	+	23.2497	null					Not found	0	87.5	94.8718	95.6522	78.5714	94.4444	83.871	84.8	90.5914	86.8421	66.6667	66.6667	54.3478	71.7593	71.9298	74.4186	70
Chr10:13559431-13564523	10	13559431	13564523	+	41.883	Adat2	ENSMUSG00000019808	adenosine deaminase, tRNA-specific 2, TAD2 homolog (S. cerevisiae) [Source:MGI Symbol;Acc:MGI:1914007]	+	gene	overlapping	0	89.2157	78.2609	100	51.8519	80.9524	86.9565	84.465	79.7043	84.6939	30.7692	66.6667	28.5714	39.8785	55.102	43.3333	48.1221
Chr10:16119176-16136060	10	16119176	16136060	+	21.0092	null					Not found	0	61.9048	25	22.5	42.3077	90	70.8333	46.1538	51.3889	50	33.3333	47.3684	51.1111	30.8511	44.3089	32.8571	37.0068
Chr10:18846947-18857801	10	18846947	18857801	+	25.1514	Perp	ENSMUSG00000019851	PERP, TP53 apoptosis effector [Source:MGI Symbol;Acc:MGI:1929938]	+	gene	overlapping	0	35.3535	42	34.7826	45.7447	48.4375	43.5897	30.2283	37.3958	42.8571	33.3333	14.2857	4.16667	9.61538	16.4912	19.2308	29.5977
Chr10:19436118-19449169	10	19436118	19449169	+	22.9212	null					Not found	0	57.8947	65.2174	72.0588	52.0833	26.9231	80	50	44.1257	40.9091	18.75	12.5	36.2069	34.4246	37.1528	26.0345	32.7381
Chr10:19629089-19644311	10	19629089	19644311	+	20.5801	Il22ra2	ENSMUSG00000039760	interleukin 22 receptor, alpha 2 [Source:MGI Symbol;Acc:MGI:2665114]	+	gene	overlapping	0	65.7895	73.6842	65	58.3333	58.3333	73.2143	58.0285	62.9943	67.5439	47.6191	30.4348	43.5484	52.169	56.8056	46.3095	57.7114
Chr10:22159364-22168095	10	22159364	22168095	+	20.4028	H60b	ENSMUSG00000075297	histocompatibility 60b [Source:MGI Symbol;Acc:MGI:3649078]	+	gene	overlapping	0	37.5	50	53.125	30.7692	44.2857	66.6667	29.8246	35.8025	34.6774	11.5385	38.0952	16.6667	21.0938	34.6847	21.3757	25.5556
Chr10:23499021-23506436	10	23499021	23506436	+	23.2937	null					Not found	0	16.6667	11.1111	23.3333	0	59.0909	12.5	6.45161	25.9259	22.2222	2.77778	5	0	0	35.2941	0	8.07823
Chr10:26467457-26483342	10	26467457	26483342	+	27.3105	null					Not found	0	68.9189	63.6364	61.6667	62.5	73.5294	73.0769	60.6481	59	51.4815	37.5	32.4561	31.4286	43.562	51.2121	43.2432	38.3064
Chr10:26810433-26822167	10	26810433	26822167	+	21.9861	Arhgap18	ENSMUSG00000039031	Rho GTPase activating protein 18 [Source:MGI Symbol;Acc:MGI:1921160]	+	gene	overlapping	0	75.7576	70.9677	76.5957	67.5926	72.7273	84	82.6577	70.9839	72.9167	45.4545	60.5263	53.2258	59.4771	62.9353	36.9048	64.8148
Chr10:30402259-30419852	10	30402259	30419852	+	20.4037	null					Not found	0	25	16.129	12.1622	22.973	34.7826	45	20.1299	12.5	20.155	8.57143	4.54545	2.08333	9.23913	17.7083	9.72222	9.1954
Chr10:39613798-39621084	10	39613798	39621084	+	26.5864	Traf3ip2	ENSMUSG00000019842	TRAF3 interacting protein 2 [Source:MGI Symbol;Acc:MGI:2143599]	+	gene	overlapping	0	61.5646	84	59.4595	50	88.3721	89.4737	75.929	67.2619	71.2644	47.8261	51.5152	56.4516	51.7025	64.2424	45.082	59.0395
Chr10:39621131-39628917	10	39621131	39628917	+	22.1179	Traf3ip2	ENSMUSG00000019842	TRAF3 interacting protein 2 [Source:MGI Symbol;Acc:MGI:2143599]	+	gene	overlapping	0	64.3939	70	64.2857	62.5	83.3333	84.7826	70.6197	69.6517	87	45.2381	63.6364	56.25	62.7137	40.9091	43.9655	53.8462
Chr10:41679211-41684828	10	41679211	41684828	+	20.0593	Ccdc162	ENSMUSG00000075225	coiled-coil domain containing 162 [Source:MGI Symbol;Acc:MGI:1923223]	-	gene	overlapping	0	50	46	57.1429	65.7895	50	56.4516	59.6491	62.1622	60.1562	40.3226	33.3333	25	51.8421	51.5152	56.4972	62.2222
Chr10:43826190-43831955	10	43826190	43831955	+	24.4039	null					Not found	0	42.9167	52.3809	37.7451	25.9259	63.0435	73.0769	48.1481	51.5152	48.6559	26.087	37.1429	40	26.7063	40.3382	33.1871	29.8122
Chr10:46713415-46737113	10	46713415	46737113	+	24.6586	null					Not found	0	46.1538	45	57.1429	45	43.75	47.3684	30.6011	37.2093	34.7826	25.8065	11.5385	11.1111	7.87879	22.3684	25	15.0538
Chr10:48506012-48533989	10	48506012	48533989	+	20.9546	null					Not found	0	33.3333	54.1667	46.3235	50	33.3333	50	38.5714	42.7132	35.7143	17.6471	18.75	20	20.0505	30.9028	42.7632	35.2564
Chr10:50197618-50220794	10	50197618	50220794	+	20.4328	null					Not found	0	69.1919	64.7059	82	78	72.2222	76.4706	58.6111	72.3058	79.1667	55.3571	47.3684	50	52.5641	77.1739	50.1543	47.7612
Chr10:51692647-51717378	10	51692647	51717378	+	39.3675	Rfx6	ENSMUSG00000019900	regulatory factor X, 6 [Source:MGI Symbol;Acc:MGI:2445208]	+	gene	overlapping	0	77.2727	42.1053	76.6667	73.0769	84.375	53.9216	46.6931	68.0328	57.906	14.2857	38.2353	11.1111	27.6407	35.9127	17.2481	32.6852
Chr10:59472081-59484730	10	59472081	59484730	+	21.5561	Ccdc109a	ENSMUSG00000009647	coiled-coil domain containing 109A [Source:MGI Symbol;Acc:MGI:3026965]	-	gene	overlapping	0	78	80.3571	68.4783	55.1282	66.6667	83.3333	69.9736	81.5657	68.1818	48.9583	64.2857	46.6667	49.6416	58.1633	63.8211	60.9804
Chr10:59541507-59547349	10	59541507	59547349	+	32.0044	Ccdc109a	ENSMUSG00000009647	coiled-coil domain containing 109A [Source:MGI Symbol;Acc:MGI:3026965]	-	gene	overlapping	0	46.1806	62.5	65.1235	47.3684	74.1936	40	48.4848	54.1667	49.5496	28.5714	16	18.6046	21.9222	55.4726	19.2	17.1171
Chr10:59547421-59554138	10	59547421	59554138	+	26.9483	Ccdc109a	ENSMUSG00000009647	coiled-coil domain containing 109A [Source:MGI Symbol;Acc:MGI:3026965]	-	gene	overlapping	0	64.4444	61.1111	26.087	44.8718	47.5	56.6667	54.1667	56.8493	54.4444	30.4878	38.8889	19.6429	18.8889	16.6667	22.0513	15.261
Chr10:59554630-59564830	10	59554630	59564830	+	27.3838	Ccdc109a	ENSMUSG00000009647	coiled-coil domain containing 109A [Source:MGI Symbol;Acc:MGI:3026965]	-	gene	overlapping	0	56.25	66.6667	65.3333	77.6191	70	60.3448	70.8333	63.0435	55.0314	44.8276	46	15.3846	39.6552	46.9577	44.2623	40.1786
Chr10:59585652-59591172	10	59585652	59591172	+	24.3827	Ccdc109a	ENSMUSG00000009647	coiled-coil domain containing 109A [Source:MGI Symbol;Acc:MGI:3026965]	-	gene	overlapping	0	75.2874	68.421	61.4286	57.1429	100	34.6154	68.1648	78.3333	70.1515	55.7143	38.4615	32.3529	56.9524	33.5938	36.036	50
Chr10:59598766-59607704	10	59598766	59607704	+	25.0474	Ccdc109a	ENSMUSG00000009647	coiled-coil domain containing 109A [Source:MGI Symbol;Acc:MGI:3026965]	-	gene	overlapping	0	76.3158	91.4894	92.3077	88.1579	100	100	90.7534	85.4938	93.3674	65	83.9744	70.5882	55.9394	67.9167	63.3803	53.8066
Chr10:61748764-61753320	10	61748764	61753320	+	41.0245	H2afy2	ENSMUSG00000020086	H2A histone family, member Y2 [Source:MGI Symbol;Acc:MGI:3037658]	-	gene	overlapping	0	60	72.4138	71.1111	47.6191	71.4286	90.9091	75.2033	73.6111	69.2308	38.0952	27.6596	37.1429	37.3106	32.5397	59.887	44.5783
Chr10:63394727-63403593	10	63394727	63403593	+	38.7286	Dnajc12	ENSMUSG00000036764	DnaJ (Hsp40) homolog, subfamily C, member 12 [Source:MGI Symbol;Acc:MGI:1353428]	+	gene	overlapping	0	75.9259	52.5	72.973	72.2222	73.5294	85	43.4211	54.5977	59.1503	25	25	30.7692	16.875	32.2531	15.2299	15
Chr10:64352047-64375967	10	64352047	64375967	+	22.2126	Ctnna3	ENSMUSG00000060843	catenin (cadherin associated protein), alpha 3 [Source:MGI Symbol;Acc:MGI:2661445]	+	gene	overlapping	0	71.4286	66.6667	59.7222	60	47.8261	61.5385	51.6667	57.8616	46.7593	19.2308	28	40	36.4407	60.7407	39.3443	36.1702
Chr10:68263608-68271506	10	68263608	68271506	+	33.5208	Arid5b	ENSMUSG00000019947	AT rich interactive domain 5B (MRF1-like) [Source:MGI Symbol;Acc:MGI:2175912]	-	gene	overlapping	0	45.6349	25	32.2581	61.7647	57.1429	52.5	45.4338	54.7619	48	16.6667	20	26.6667	8.85417	31.4815	11.9048	6.15385
Chr10:69745409-69756228	10	69745409	69756228	+	22.5013	Ank3	ENSMUSG00000069601	ankyrin 3, epithelial [Source:MGI Symbol;Acc:MGI:88026]	+	gene	overlapping	0	57.8947	68.421	72.7273	49.5935	72.9167	67.3913	69.8198	55.291	60.2941	40.625	41.3043	48.1481	40.4878	48.3568	49.1228	62.9032
Chr10:69826744-69836619	10	69826744	69836619	+	22.6726	Ank3	ENSMUSG00000069601	ankyrin 3, epithelial [Source:MGI Symbol;Acc:MGI:88026]	+	gene	overlapping	0	56.9767	66.6667	65	68.6274	81.4815	78.125	66.0853	66.3461	73.5849	56.8627	53.5714	38.4615	52.9121	67.5	62.3077	54.3716
Chr10:70998700-71008921	10	70998700	71008921	+	21.4901	Bicc1	ENSMUSG00000014329	bicaudal C homolog 1 (Drosophila) [Source:MGI Symbol;Acc:MGI:1933388]	-	gene	overlapping	0	66.1905	54.8387	74.1379	65.7143	81.6667	62.9032	67.402	79.1005	77.3585	33.8889	56.7308	48	70.1646	67.0455	59.2593	77.7778
Chr10:71254199-71260069	10	71254199	71260069	+	40.8552	Ube2d1	ENSMUSG00000019927	ubiquitin-conjugating enzyme E2D 1, UBC4/5 homolog (yeast) [Source:MGI Symbol;Acc:MGI:2384911]	-	gene	overlapping	0	71.4912	94.2857	62.5	82.4324	100	95.2381	55.8974	82.4713	77.5956	32.3529	39.2857	54.1667	39.7358	52.9851	50	44.0315
Chr10:71260075-71266681	10	71260075	71266681	+	20.4607	Ube2d1	ENSMUSG00000019927	ubiquitin-conjugating enzyme E2D 1, UBC4/5 homolog (yeast) [Source:MGI Symbol;Acc:MGI:2384911]	-	gene	overlapping	0	67.9487	42.4242	69.5122	55.8824	72.4138	65.2174	46.1268	44.9405	49.4444	20.3704	78.5714	25.7576	15.9722	23.9437	9.70149	16.6667
Chr10:71266712-71275412	10	71266712	71275412	+	24.9826	Ube2d1	ENSMUSG00000019927	ubiquitin-conjugating enzyme E2D 1, UBC4/5 homolog (yeast) [Source:MGI Symbol;Acc:MGI:2384911]	-	gene	overlapping	0	66.6667	35.2941	42.6829	27.0833	58	30.4348	36.3169	64.0625	44.8718	17.6471	22.5	26.3158	20.5556	46.0199	19.3182	16.6667
Chr10:71275616-71283855	10	71275616	71283855	+	32.871	Ube2d1	ENSMUSG00000019927	ubiquitin-conjugating enzyme E2D 1, UBC4/5 homolog (yeast) [Source:MGI Symbol;Acc:MGI:2384911]	-	gene	overlapping	0	92.4242	60.6061	86.6667	85.4839	83.3333	56.6667	60.339	82.5	80.2083	47.8261	46	29.6296	35.4981	37.3932	45.098	45.1208
Chr10:73429053-73438759	10	73429053	73438759	+	31.2273	Pcdh15	ENSMUSG00000052613	protocadherin 15 [Source:MGI Symbol;Acc:MGI:1891428]	+	gene	overlapping	0	80	67.8571	59.5238	40.7407	54.1667	85.7143	63.5185	69.4444	42.8571	22.2222	45.4545	11.1111	48.8636	58.6667	51.1494	52.7778
Chr10:73612025-73624475	10	73612025	73624475	+	21.2094	Pcdh15	ENSMUSG00000052613	protocadherin 15 [Source:MGI Symbol;Acc:MGI:1891428]	+	gene	overlapping	0	63.4146	61.9048	60.6383	52.4691	59.0909	47.2222	45.1142	57.3333	46.6667	18.1818	21.0526	50	30.2696	27.551	30.4848	18.75
Chr10:75513009-75517732	10	75513009	75517732	+	24.7298	1110038D17Rik	ENSMUSG00000033416	RIKEN cDNA 1110038D17 gene [Source:MGI Symbol;Acc:MGI:1916028]	-	gene	overlapping	0	50	50	38.0435	26.9231	60	92.8571	53.3333	51.5152	39.2276	35.2941	17.7778	44.4444	41.1111	39.6296	50	64.8649
Chr10:75924037-75930009	10	75924037	75930009	+	24.0802	Mmp11	ENSMUSG00000000901	matrix metallopeptidase 11 [Source:MGI Symbol;Acc:MGI:97008]	-	gene	overlapping	0	56.25	40.7407	37.5	50.6944	58.3333	50	44.4444	40.3101	50.4831	18.75	40.3226	19.3548	20.1087	26.875	22.6562	17.5287
Chr10:75938817-75946145	10	75938817	75946145	+	27.6934	Gm867	ENSMUSG00000050157	predicted gene 867 [Source:MGI Symbol;Acc:MGI:2685713]	-	gene	overlapping	0	67.5676	91.6667	78.4091	57.1429	78.8461	65.2174	67.6056	79.1667	78.8461	42.4242	53.3333	52.6882	36.5263	40.5702	49.2308	48.3108
Chr10:76445659-76453432	10	76445659	76453432	+	46.614	2610028H24Rik	ENSMUSG00000009114	RIKEN cDNA 2610028H24 gene [Source:MGI Symbol;Acc:MGI:1924214]	+	gene	overlapping	0	59.3023	71.4286	68.254	51.9737	78.3333	72.4138	56.6265	63.4921	58.4656	13.0435	15.625	27.7778	20.5628	19.209	19.3627	20.082
Chr10:76453441-76460644	10	76453441	76460644	+	24.3717	2610028H24Rik	ENSMUSG00000009114	RIKEN cDNA 2610028H24 gene [Source:MGI Symbol;Acc:MGI:1924214]	+	gene	overlapping	0	57.4074	58.8235	48.2759	58.9744	72.2222	75.6757	56.4815	65.2968	64.2857	45.5556	33.3333	48.1481	42.6458	50.5708	32.7485	47.1326
Chr10:79555077-79568097	10	79555077	79568097	+	24.7985	Mier2	ENSMUSG00000042570	mesoderm induction early response 1, family member 2 [Source:MGI Symbol;Acc:MGI:1917677]	-	gene	overlapping	0	39.6226	78.5714	69.2308	30.303	85.7143	93.75	36.5385	79.4118	51.6667	44.1176	29.7297	64.7059	39.9177	68.5792	59.7015	50.7812
Chr10:79771319-79778061	10	79771319	79778061	+	27.9796	Fstl3	ENSMUSG00000020325	follistatin-like 3 [Source:MGI Symbol;Acc:MGI:1890391]	+	gene	overlapping	0	36.3636	45	61.5385	18.75	66.6667	32.1429	40.7091	22.8814	43.2432	11.5385	11.1111	11.7647	18.1818	15.9624	33.3333	18.8726
Chr10:79816076-79820554	10	79816076	79820554	+	24.273	Palm	ENSMUSG00000035863	paralemmin [Source:MGI Symbol;Acc:MGI:1261814]	+	gene	overlapping	0	45.8333	33.9506	19.3548	35	39.3939	43.4783	41.2698	39.6624	51.1905	12.8205	34.2262	17.8571	10	22.4026	7.62712	14.8352
Chr10:81272670-81276216	10	81272670	81276216	+	22.2119	Apba3	ENSMUSG00000004931	amyloid beta (A4) precursor protein-binding, family A, member 3 [Source:MGI Symbol;Acc:MGI:1888527]	+	gene	overlapping	0	46.3415	42.8571	61.25	72.2222	52.3809	25.9259	53.3333	55.1515	58.4848	16.6667	47.7778	9.09091	33.8384	35.1626	47.0588	61.4035
Chr10:81317157-81320524	10	81317157	81320524	+	31.0294	Pip5k1c	ENSMUSG00000034902	phosphatidylinositol-4-phosphate 5-kinase, type 1 gamma [Source:MGI Symbol;Acc:MGI:1298224]	+	gene	overlapping	0	62.2222	62	71.4286	95	77.7778	93.75	74.0196	63.1687	48.7654	40.6977	56.4103	7.69231	57.0675	66.9014	61.5385	66.6667
Chr10:81426325-81429726	10	81426325	81429726	+	36.031	Nfic	ENSMUSG00000055053	nuclear factor I/C [Source:MGI Symbol;Acc:MGI:109591]	-	gene	overlapping	0	58.8235	26.6667	35.7143	23.5294	76.4706	100	42.1053	70.3252	34.0426	43.3333	25	13.3333	32.5641	36.2745	21.5909	49.2424
Chr10:81530036-81535296	10	81530036	81535296	+	22.6498	Gna11	ENSMUSG00000034781	guanine nucleotide binding protein, alpha 11 [Source:MGI Symbol;Acc:MGI:95766]	-	gene	overlapping	0	90.9091	63.8298	89.1892	94.4444	89.1892	95.8333	85.2321	90.3509	85.3846	89.4737	52	50	74.7191	83.7121	64.8649	70.1923
Chr10:83332957-83337481	10	83332957	83337481	+	24.216	Slc41a2	ENSMUSG00000034591	solute carrier family 41, member 2 [Source:MGI Symbol;Acc:MGI:2442940]	-	gene	overlapping	0	17.5676	21.0526	25	11.9048	20	44.4444	13.6905	13.5802	33.3333	0	0	0	3.1746	22.7642	3.27869	4.16667
Chr10:83623290-83631051	10	83623290	83631051	+	21.4776	Appl2	ENSMUSG00000020263	adaptor protein, phosphotyrosine interaction, PH domain and leucine zipper containing 2 [Source:MGI Symbol;Acc:MGI:2384914]	-	gene	overlapping	0	48.3871	54.321	52.9412	13.6364	45.5882	34.375	32.4373	37.7778	59.5238	18.75	30	25.8621	7.23906	35.2941	18.8755	17.0455
Chr10:88893383-88908347	10	88893383	88908347	+	25.4629	Slc5a8	ENSMUSG00000020062	solute carrier family 5 (iodide transporter), member 8 [Source:MGI Symbol;Acc:MGI:2384916]	+	gene	overlapping	0	91.6667	83.3333	80	76.8116	88.8889	84.6154	71.1539	80.8176	76	41.6667	83.3333	45.5556	48.7734	61.1111	42.6357	61.0119
Chr10:94036922-94044241	10	94036922	94044241	+	33.3927	Fgd6	ENSMUSG00000020021	FYVE, RhoGEF and PH domain containing 6 [Source:MGI Symbol;Acc:MGI:1261419]	+	gene	overlapping	0	84.2105	85.7143	88.2353	86.3636	88.8889	82.3529	81.694	81.25	84.127	68	41.6667	45.2381	46.1749	68.1372	76.087	58.3333
Chr10:94044357-94049525	10	94044357	94049525	+	26.4546	Fgd6	ENSMUSG00000020021	FYVE, RhoGEF and PH domain containing 6 [Source:MGI Symbol;Acc:MGI:1261419]	+	gene	overlapping	0	66.3043	68.1818	82.9268	41.6667	66.6667	53.125	68.1306	60.9705	67.8295	29.0323	46.1538	33.3333	39.0399	55.641	58.3333	40.4971
Chr10:95711547-95717599	10	95711547	95717599	+	26.4228	null					Not found	0	64.8649	72.2222	69.697	65.8333	69.5652	78.0303	46.5258	32.7684	43.9394	17.4419	30	26.3158	37.2146	48.3607	37.9487	46.2121
Chr10:96621131-96628987	10	96621131	96628987	+	21.3203	Btg1	ENSMUSG00000036478	B cell translocation gene 1, anti-proliferative [Source:MGI Symbol;Acc:MGI:88215]	+	gene	overlapping	0	60.7143	75	69.7368	64.7059	68	68.75	35.8025	57.4324	59.8837	39.5349	40	27.5862	39.4928	36.3636	55.8824	46.5686
Chr10:97714263-97730966	10	97714263	97730966	+	39.226	C030005K15Rik	ENSMUSG00000079183	RIKEN cDNA C030005K15 gene [Source:MGI Symbol;Acc:MGI:3641867]	-	gene	overlapping	0	37.5	55.5556	64.2857	59.2593	61.5385	55.5556	61.1111	54.7414	55.9322	28	21.2121	7.69231	17.2947	43.8272	19.6429	31.1905
Chr10:98402092-98419153	10	98402092	98419153	+	29.3324	null					Not found	0	43.3333	63.8889	51.5625	36.2069	50	54.7619	47.4044	50.5814	47.037	35.7143	10	17.4603	19.3237	23.8994	5.07246	16.5152
Chr10:98624125-98636669	10	98624125	98636669	+	21.1351	null					Not found	0	68.2171	76.087	72.5	50	90	84.6154	57.3611	74.5455	79.8611	61.5385	60.7143	47.8261	54.4872	58.0769	57.1212	60.8696
Chr10:99721841-99733391	10	99721841	99733391	+	27.5292	null					Not found	0	38.8889	16.6667	15.3846	60.7843	55	57.1429	40	53.3333	44.0476	21.0526	18.1818	32.1429	18.125	70.1389	44.4444	58.3333
Chr10:107815968-107831207	10	107815968	107831207	+	20.9798	Otogl	ENSMUSG00000091455	otogelin-like [Source:MGI Symbol;Acc:MGI:3647600]	-	gene	overlapping	0	73.0769	61.1111	69.697	66.6667	76.087	77.7778	75.3268	73.8095	71.7949	38.0952	73.6842	52.1739	51.9643	54.4118	53.1008	45.7364
Chr10:108333754-108341382	10	108333754	108341382	+	36.0686	Pawr	ENSMUSG00000035873	PRKC, apoptosis, WT1, regulator [Source:MGI Symbol;Acc:MGI:2149961]	+	gene	overlapping	0	92.3611	91.1765	59.2593	72.2222	87.5	86.2069	78.2828	77.6235	92.5926	39.1892	50	50	54.3011	58.4795	61.3208	52.1605
Chr10:108432474-108440161	10	108432474	108440161	+	20.9595	null					Not found	0	59.9099	60.3448	40.9091	56.6667	38.1579	81.25	59.9206	70.696	62.8655	29.7297	57.5	36	43.2444	50.6989	57.5758	71.7857
Chr10:117932231-117938541	10	117932231	117938541	+	25.8583	null					Not found	0	48.6486	75	36.7647	48.1481	89.6552	85.1852	79.5139	77.9661	76	42.8571	43.3333	80.4598	56.5728	71.3675	69.798	65.7843
Chr10:119806459-119812960	10	119806459	119812960	+	23.2892	Grip1	ENSMUSG00000034813	glutamate receptor interacting protein 1 [Source:MGI Symbol;Acc:MGI:1921303]	+	gene	overlapping	0	78.2051	73.6842	61.5385	65.3061	50	77.3333	48.4127	68.1287	73.1482	35.9375	34.4828	43.3333	46.7078	47.7941	36.8873	47.2603
Chr10:121244273-121250951	10	121244273	121250951	+	20.6496	null					Not found	0	21.875	47.0588	23	22.381	36.1111	42.8571	27.5479	20.2899	34.0164	9.72222	10	4.54545	21.7917	26.5432	12.0968	24.2616
Chr10:125967342-125975568	10	125967342	125975568	+	22.9547	Lrig3	ENSMUSG00000020105	leucine-rich repeats and immunoglobulin-like domains 3 [Source:MGI Symbol;Acc:MGI:2443955]	+	gene	overlapping	0	50.5208	9.52381	32.4324	17.6471	34.6154	43.75	21.519	40.625	37.8968	11.3636	17.1717	11.7647	10.6061	22	13.5417	16.9643
Chr10:125985751-125992375	10	125985751	125992375	+	26.357	Lrig3	ENSMUSG00000020105	leucine-rich repeats and immunoglobulin-like domains 3 [Source:MGI Symbol;Acc:MGI:2443955]	+	gene	overlapping	0	59.375	44.1176	60.5263	56.1594	73.913	69.7368	44.7872	46.621	34.5455	25	33.3333	26.1494	25.7719	30	22.77	26.9804
Chr10:126001082-126007843	10	126001082	126007843	+	23.8814	Lrig3	ENSMUSG00000020105	leucine-rich repeats and immunoglobulin-like domains 3 [Source:MGI Symbol;Acc:MGI:2443955]	+	gene	overlapping	0	94.8718	80.303	94.2308	56.9444	82.9787	94.3182	74.5567	94.1919	86.1111	25	64.5833	88.8095	71.807	80.9859	60.2273	78.9663
Chr10:126010916-126015290	10	126010916	126015290	+	23.5563	Lrig3	ENSMUSG00000020105	leucine-rich repeats and immunoglobulin-like domains 3 [Source:MGI Symbol;Acc:MGI:2443955]	+	gene	overlapping	0	80.7692	100	86.3636	91.6667	96.875	53.8462	54.4601	84.4928	67.8819	67.3913	33.3333	31.8182	59.2767	55.6818	42.2691	54.955
Chr10:126263832-126271262	10	126263832	126271262	+	34.4192	null					Not found	0	57.1429	61.5385	56.8627	68.75	33.3333	61.5385	56.4815	60.3604	26.4881	18.75	15.3846	0	18.75	35.1351	25.5319	15.7456
Chr10:126770731-126780510	10	126770731	126780510	+	23.7024	null					Not found	0	42.8571	57.8125	68.9655	14.7436	62.5	64.8649	59.7222	52.6144	39.9167	53.4483	22.2222	17.5	35.7143	55.8036	48.4848	40.9524
Chr10:126965605-126972158	10	126965605	126972158	+	26.6911	null					Not found	0	43.0556	48.3871	42.8571	24.1379	69.1176	86.6667	53.1086	76.1696	48.8372	42.6471	45.3125	51.5625	20.8333	35.4167	23.2639	30.1724
Chr10:126979532-126981142	10	126979532	126981142	+	20.5726	Ctdsp2	ENSMUSG00000078429	CTD (carboxy-terminal domain, RNA polymerase II, polypeptide A) small phosphatase 2 [Source:MGI Symbol;Acc:MGI:1098748]	+	gene	overlapping	0	91.1765	57.6923	61.5385	50	100	100	66.6667	31.9149	52.9412	58.5714	19.5833	88.8889	31.8841	29.0909	40.566	35.8333
Chr10:127333831-127339426	10	127333831	127339426	+	20.0152	Gli1	ENSMUSG00000025407	GLI-Kruppel family member GLI1 [Source:MGI Symbol;Acc:MGI:95727]	-	gene	overlapping	0	56.5789	61.1111	43.75	33.3333	52.5	66.0714	38.5845	44.4444	55.2632	23.6842	33.3333	37.5	30.9123	52.4123	34.7737	27.9412
Chr10:127531739-127534696	10	127531739	127534696	+	35.1822	Nxph4	ENSMUSG00000040258	neurexophilin 4 [Source:MGI Symbol;Acc:MGI:1336197]	-	gene	overlapping	0	57.6923	85.7143	45	23.8095	90	80.3571	93.421	81.0811	83.3333	69.4444	35.7143	30	66.6667	48.0392	48.8636	59.9594
Chr10:127534728-127539284	10	127534728	127539284	+	20.4955	Lrp1	ENSMUSG00000040249	low density lipoprotein receptor-related protein 1 [Source:MGI Symbol;Acc:MGI:96828]	-	gene	overlapping	0	86.6667	55.5556	90.9091	55.2632	95.1613	85.7143	78.718	94.0476	86.8794	86.3636	48.4375	52.9412	82.6923	68.2171	56.7568	89.8438
Chr10:127903286-127914815	10	127903286	127914815	+	21.3419	Sdr9c7	ENSMUSG00000040127	4short chain dehydrogenase/reductase family 9C, member 7 [Source:MGI Symbol;Acc:MGI:1917311]	+	gene	overlapping	0	10.5263	16.129	31.8182	13.6364	29.4118	27.7778	36.1722	40.6626	50	7.40741	21.6667	0	32.7778	33.3333	28.0741	11.6438
Chr10:128222213-128230127	10	128222213	128230127	+	42.4743	Mip	ENSMUSG00000025389	major intrinsic protein of eye lens fiber [Source:MGI Symbol;Acc:MGI:96990]	+	gene	overlapping	0	46.6667	56.25	70.8333	52.3809	55.5556	50	33.9744	69.6429	72.3404	20	14.2857	6.81818	14.2094	11.9497	25.7143	19.697
Chr10:128572537-128579912	10	128572537	128579912	+	22.6497	Erbb3	ENSMUSG00000018166	v-erb-b2 erythroblastic leukemia viral oncogene homolog 3 (avian) [Source:MGI Symbol;Acc:MGI:95411]	-	gene	overlapping	0	55.4167	65.5556	61.7021	57.6923	50	45.1613	52.8772	52.6667	46.3768	17.5676	20	39.6825	29.8165	31.7073	35.1562	35.8974
Chr11:3266685-3278698	11	3266685	3278698	+	24.0958	null					Not found	0	42.1053	39.5062	35.2941	25.9259	48.1481	79.4118	34.322	30.9091	38.3333	25	26.087	25	12.4294	24.2754	30.7692	29.023
Chr11:9975821-9994910	11	9975821	9994910	+	21.4307	null					Not found	0	17.2414	20	23.2143	31.4103	32.6923	44.1176	18.2051	26.9697	21.875	0	0	13.8889	15.4762	29.6512	11.6352	17.2481
Chr11:10299180-10318438	11	10299180	10318438	+	24.732	null					Not found	0	71.7687	85	60.2151	56.25	68.0556	66.6667	62.5	52.7525	70.8333	43.5484	55.1724	30.2469	28.7508	44.3548	35.0746	37.069
Chr11:13956518-13984181	11	13956518	13984181	+	24.0614	null					Not found	0	57.5758	65.6566	56.4815	50	47.0588	58.3333	51.341	46.732	58.6806	26.1905	33.3333	22.9167	31.0307	48.6339	36.828	29.4326
Chr11:19746183-19753742	11	19746183	19753742	+	24.2368	null					Not found	0	11.5385	65	45.8333	15.7143	42.3913	56.8182	44.8276	52.027	39.1304	9.7561	33.3333	26.7857	21.3333	25.5479	25.5274	22.2973
Chr11:19927705-19935097	11	19927705	19935097	+	27.2351	Spred2	ENSMUSG00000045671	sprouty-related, EVH1 domain containing 2 [Source:MGI Symbol;Acc:MGI:2150019]	+	gene	overlapping	0	56	81.4286	48.2759	62.8571	74.2857	70.3704	55.0136	72.3698	69.2308	36	48.2759	42.1875	37.6126	50.9788	44.7917	40.2174
Chr11:20532266-20542009	11	20532266	20542009	+	32.1152	null					Not found	0	53.2258	78.4314	52.3256	40	52.7778	37.5	54.5455	50	56.8841	19.0476	6.94444	25	21.9129	28.9474	34.6154	21.1712
Chr11:20809214-20822650	11	20809214	20822650	+	23.3601	null					Not found	0	19.4444	46.1538	35.9127	26.6129	32.2222	64.5161	32.1558	30.4726	23.3974	7.14286	11.1111	17.3913	17.1258	25.2347	23.2877	19.0564
Chr11:24378780-24400552	11	24378780	24400552	+	20.1456	null					Not found	0	25	23.5294	15.7895	27.7778	18.75	36.9565	22.1569	34.1667	17.5926	5.40541	13.0435	0	4.66667	24.3103	21.6981	6.28931
Chr11:25737028-25757143	11	25737028	25757143	+	25.2626	5730522E02Rik	ENSMUSG00000032985	RIKEN cDNA 5730522E02 gene [Source:MGI Symbol;Acc:MGI:1917876]	-	gene	overlapping	0	42.3611	65.2174	50	46.3415	46	60.8696	47.5595	53.5388	50.5	32.8704	14.2857	17.3913	41.1765	49.0566	46.612	41.2935
Chr11:30945615-30954614	11	30945615	30954614	+	24.5737	Erlec1	ENSMUSG00000020311	endoplasmic reticulum lectin 1 [Source:MGI Symbol;Acc:MGI:1914003]	-	gene	overlapping	0	34	42.3077	16	24.1379	75	42.3077	38.1818	50	60	25.7576	24.2857	30	34.0535	41.4141	51.4493	20.4932
Chr11:32152169-32161122	11	32152169	32161122	+	23.6366	null					Not found	0	80.1887	82.7586	88.6364	74.0741	76.7857	63.3333	74.9084	70.2899	67.8788	60.4167	27.2727	50	50.321	59.7015	71.9807	54.4131
Chr11:32214007-32219463	11	32214007	32219463	+	21.4475	Rhbdf1	ENSMUSG00000020282	rhomboid family 1 (Drosophila) [Source:MGI Symbol;Acc:MGI:104328]	-	gene	overlapping	0	73.2558	79.7297	61.1111	65.812	65.5172	76.5625	59.7701	68.0723	53.3333	46.1538	58.0645	26.7857	41.8103	42.4051	25.7282	38.4259
Chr11:34350222-34359755	11	34350222	34359755	+	22.7506	Dock2	ENSMUSG00000020143	dedicator of cyto-kinesis 2 [Source:MGI Symbol;Acc:MGI:2149010]	-	gene	overlapping	0	76.4706	80.6452	57.6923	54.5455	44.4444	60.5263	66.784	55.493	47.6191	20.9677	32.2581	54.4444	21.2209	35.7143	24.8858	38.0392
Chr11:34398208-34406103	11	34398208	34406103	+	29.6315	Dock2	ENSMUSG00000020143	dedicator of cyto-kinesis 2 [Source:MGI Symbol;Acc:MGI:2149010]	-	gene	overlapping	0	50	38.8889	59.5745	28.6765	73.913	56.0606	46.558	64.0152	66.0819	29.6296	30	32.6923	34.4551	37.9518	37.2066	29.1667
Chr11:34426808-34441133	11	34426808	34441133	+	20.9739	Dock2	ENSMUSG00000020143	dedicator of cyto-kinesis 2 [Source:MGI Symbol;Acc:MGI:2149010]	-	gene	overlapping	0	76.6667	94.7368	91.3043	84.2105	92	90.1961	76.4881	76.6667	93.7037	69.6429	81.579	55.7692	52.3569	66.4634	56.7633	65.3409
Chr11:35121975-35126853	11	35121975	35126853	+	29.8086	Slit3	ENSMUSG00000056427	slit homolog 3 (Drosophila) [Source:MGI Symbol;Acc:MGI:1315202]	+	gene	overlapping	0	48.5714	63.0435	66.2162	46.1538	62.5	77.2727	80.2326	82.0755	71.7949	58.0952	53.8462	17.6471	50.2778	70.7547	55.2083	54.2484
Chr11:35152745-35162228	11	35152745	35162228	+	24.4723	Slit3	ENSMUSG00000056427	slit homolog 3 (Drosophila) [Source:MGI Symbol;Acc:MGI:1315202]	+	gene	overlapping	0	53.8462	64.5833	60.5263	50	75	77.7778	79.2969	71.9444	55	39.0244	52.1739	50	48.1279	60.7692	30	47.3611
Chr11:35188171-35198513	11	35188171	35198513	+	23.6082	Slit3	ENSMUSG00000056427	slit homolog 3 (Drosophila) [Source:MGI Symbol;Acc:MGI:1315202]	+	gene	overlapping	0	82.2222	68	74.2754	72.2222	89.6552	93.1818	83.7037	78.1421	76.4493	86	47.8261	51.8519	56.7949	44.6429	55.914	52.9697
Chr11:35239041-35247207	11	35239041	35247207	+	20.4435	Slit3	ENSMUSG00000056427	slit homolog 3 (Drosophila) [Source:MGI Symbol;Acc:MGI:1315202]	+	gene	overlapping	0	79.9145	62.5	78.0952	72.9885	41.1765	76.4706	69.3038	71.1309	74.7222	47.9592	43.75	38.5714	54.1886	46.8889	37.5	43.8356
Chr11:35280357-35288968	11	35280357	35288968	+	25.7983	Slit3	ENSMUSG00000056427	slit homolog 3 (Drosophila) [Source:MGI Symbol;Acc:MGI:1315202]	+	gene	overlapping	0	59.1837	56.0606	42.5	54.2857	72.4138	67.3913	79.1111	54.902	66.2162	45.202	50	40.1235	33.5088	38.5845	40.9788	31.694
Chr11:35297741-35307191	11	35297741	35307191	+	27.7569	Slit3	ENSMUSG00000056427	slit homolog 3 (Drosophila) [Source:MGI Symbol;Acc:MGI:1315202]	+	gene	overlapping	0	42.7928	66.2162	29.1667	31.3954	72.0588	58.6207	57.0423	62.8205	54.7701	39.5238	13.8889	43.1034	36.7064	32.7586	33.4635	26.2987
Chr11:35333797-35341747	11	35333797	35341747	+	30.8426	Slit3	ENSMUSG00000056427	slit homolog 3 (Drosophila) [Source:MGI Symbol;Acc:MGI:1315202]	+	gene	overlapping	0	50	54.1667	61.2903	51.2195	77.5	86.4865	59.2827	62.8205	54.5977	38.7097	45	18.5185	46.9512	40.0945	31.7568	32.8889
Chr11:35389903-35397486	11	35389903	35397486	+	28.3742	Slit3	ENSMUSG00000056427	slit homolog 3 (Drosophila) [Source:MGI Symbol;Acc:MGI:1315202]	+	gene	overlapping	0	48.7805	58.6957	65.3846	22.7778	60.7143	69.6078	76.4734	64.7436	51.5504	46.7742	22.7273	50	25.4735	51.6927	36.3388	46.3816
Chr11:35986252-35998183	11	35986252	35998183	+	23.9152	null					Not found	0	25.5319	30.4348	25.6944	30.5556	28.5714	34.4828	55.5556	45.0521	39.3162	21.4286	18.1818	11.1111	16	24.7475	17.8571	11.3636
Chr11:45541737-45552576	11	45541737	45552576	+	23.1812	null					Not found	0	55	51.9231	55.4348	25.1852	67.5	54.1667	56.7901	48.1982	35.625	38	31.6667	13.6364	33.7963	33.6066	27.6786	19.6721
Chr11:47519855-47537127	11	47519855	47537127	+	24.4534	Sgcd	ENSMUSG00000020354	sarcoglycan, delta (dystrophin-associated glycoprotein) [Source:MGI Symbol;Acc:MGI:1346525]	-	gene	overlapping	0	64.4737	73.0769	79.1667	54.8387	71.0526	76	76.8657	71.5774	76.6667	64.5833	35.2941	45	55.0388	63.9344	54.3403	47.2121
Chr11:51172859-51178728	11	51172859	51178728	+	28.3788	null					Not found	0	29.6875	75	50	21.7949	35.7143	74	34.8765	29.7872	45.2381	13.0435	18.1818	14.2857	16.6667	22.4138	24.8148	2.89855
Chr11:51202752-51214475	11	51202752	51214475	+	26.6748	5133400J02Rik	ENSMUSG00000086646	RIKEN cDNA 5133400J02 gene [Source:MGI Symbol;Acc:MGI:1918547]	-	gene	overlapping	0	76.5625	65.1515	88.7097	83.75	77.7778	80	76.1333	69.2708	74.7863	51.6129	46.6667	50	47.3958	56.5217	41.5385	52.963
Chr11:51222076-51230228	11	51222076	51230228	+	22.2331	null					Not found	0	61	70.6897	56.5116	59.6774	46.2963	63.0435	55.235	61.3527	49.6795	31.5789	35.4839	32.1429	32.3477	30.303	20.1515	16.6667
Chr11:51651002-51658064	11	51651002	51658064	+	26.9086	D930048N14Rik	ENSMUSG00000052563	RIKEN cDNA D930048N14 gene [Source:MGI Symbol;Acc:MGI:2144709]	+	gene	overlapping	0	34.6154	36.9565	55.814	40	47.561	37.5	39.372	43.8967	50.8621	12.1212	24.5614	6.25	24.7863	35.8696	33.9506	23.0263
Chr11:52009360-52020576	11	52009360	52020576	+	38.3235	Cdkl3	ENSMUSG00000020389	cyclin-dependent kinase-like 3 [Source:MGI Symbol;Acc:MGI:2388268]	+	gene	overlapping	0	61.1111	75	70.5556	88.0952	62.963	61.5385	50.3012	56.0606	63	18	27.2727	21.0526	15.471	22.2222	27.0202	22.6776
Chr11:52020651-52030008	11	52020651	52030008	+	38.9969	Cdkl3	ENSMUSG00000020389	cyclin-dependent kinase-like 3 [Source:MGI Symbol;Acc:MGI:2388268]	+	gene	overlapping	0	84.058	64.7059	79.5455	70.6897	73.3333	77.2727	73.1638	79.8781	86.9919	39.4737	33.3333	48.1481	35.5691	41.2698	31.0811	35.3909
Chr11:52269807-52276576	11	52269807	52276576	+	20.3474	Tcf7	ENSMUSG00000000782	transcription factor 7, T cell specific [Source:MGI Symbol;Acc:MGI:98507]	-	gene	overlapping	0	93.5484	97.4359	82.6923	92.8571	91.6667	92.8571	95.3815	93.3333	97.9167	72.2222	88.4615	80.7692	54.0816	62.3134	68.3521	73.2759
Chr11:53324068-53331369	11	53324068	53331369	+	20.5376	Zcchc10	ENSMUSG00000018239	zinc finger, CCHC domain containing 10 [Source:MGI Symbol;Acc:MGI:1196228]	+	gene	overlapping	0	80.9524	75	75	36.0465	58.3333	77.2727	54.5455	58.3333	50.6944	55.5556	26.3158	27.7778	47.5439	63.2576	38.3648	76.3043
Chr11:53530636-53537019	11	53530636	53537019	+	20.8188	Sept8	ENSMUSG00000018398	septin 8 [Source:MGI Symbol;Acc:MGI:894310]	+	gene	overlapping	0	67.0213	42.6471	77.907	59.6154	69.6429	56.7568	40.1408	74.2647	62.0536	26.9231	61.7647	31.8182	38.5057	59.1398	29.5775	36.5646
Chr11:54120021-54126570	11	54120021	54126570	+	25.2908	P4ha2	ENSMUSG00000018906	procollagen-proline, 2-oxoglutarate 4-dioxygenase (proline 4-hydroxylase), alpha II polypeptide [Source:MGI Symbol;Acc:MGI:894286]	+	gene	overlapping	0	40.0641	62.963	51.0638	37.234	64.2857	47.7273	43.9394	40.8784	37.3333	14.8148	38.8889	21.0526	11.4118	32.5114	18.2143	32.2139
Chr11:54126668-54134579	11	54126668	54134579	+	23.3019	P4ha2	ENSMUSG00000018906	procollagen-proline, 2-oxoglutarate 4-dioxygenase (proline 4-hydroxylase), alpha II polypeptide [Source:MGI Symbol;Acc:MGI:894286]	+	gene	overlapping	0	28.7597	61.9048	36.8421	54.4118	50	36.9792	26.6667	51.5873	48.6842	21.4286	26.4706	9.375	20.6522	24.2938	30.1932	27
Chr11:55103799-55111995	11	55103799	55111995	+	33.9537	Gm2a	ENSMUSG00000000594	GM2 ganglioside activator protein [Source:MGI Symbol;Acc:MGI:95762]	+	gene	overlapping	0	78.0488	88.8889	85.5556	49.0196	79.6875	85.4167	74.2754	66.7695	70.7547	34.8837	37.037	53.2258	40.5616	39.071	37.1795	28.4722
Chr11:58098018-58103997	11	58098018	58103997	+	20.416	null					Not found	0	41.3043	81.25	24.1379	25.9259	39.1304	67.7419	59.4444	46.2963	70	16.6667	40	52.6316	35.1282	51.9608	25.5814	37.8109
Chr11:58323674-58330410	11	58323674	58330410	+	20.6025	1700047K16Rik	ENSMUSG00000087347	RIKEN cDNA 1700047K16 gene [Source:MGI Symbol;Acc:MGI:1920585]	+	gene	overlapping	0	62.5	31.5789	50	30.2326	51.8519	58.3333	41.0714	57.3333	48.4848	46.1538	19.1176	27.5862	30.3922	40.7407	51.6667	57.8788
Chr11:60180088-60186640	11	60180088	60186640	+	23.41	Rai1	ENSMUSG00000062115	retinoic acid induced 1 [Source:MGI Symbol;Acc:MGI:103291]	+	gene	overlapping	0	86.5854	77.0833	78.125	84.4828	84.2105	78.3784	69.4872	86.7424	71	55.2083	48.8636	66.6667	47.4762	43.9614	42.3077	58.9869
Chr11:60186666-60189660	11	60186666	60189660	+	32.9302	Rai1	ENSMUSG00000062115	retinoic acid induced 1 [Source:MGI Symbol;Acc:MGI:103291]	+	gene	overlapping	0	83.5938	100	96.5517	79.4872	94.186	73.913	75.8333	78.2609	90.6977	61.5385	50	50	37.0536	43.9394	24.7396	40.0227
Chr11:61271388-61282300	11	61271388	61282300	+	20.8104	null					Not found	0	56.0458	76.1905	36.6667	53.2258	70.4545	79.5699	74.6269	72.4868	75	53.5714	50	45.4545	65.443	48.4058	60.5128	45.1111
Chr11:62206396-62218104	11	62206396	62218104	+	20.3546	Specc1	ENSMUSG00000042331	sperm antigen with calponin homology and coiled-coil domains 1 [Source:MGI Symbol;Acc:MGI:2442356]	+	gene	overlapping	0	27.5	52.3809	27.027	46.3415	52.3809	39.5833	39.135	46.2798	41.5	19.8413	18.1818	36.6667	18.9951	21.8254	16.2037	18.5897
Chr11:66477281-66491768	11	66477281	66491768	+	23.7707	Shisa6	ENSMUSG00000053930	shisa homolog 6 (Xenopus laevis) [Source:MGI Symbol;Acc:MGI:2685725]	-	gene	overlapping	0	53.3333	32.5	46.9697	31.8182	41.9355	72.2222	48.3532	54.0816	39.9225	14.8148	32.1429	45.2381	17.9333	40.2614	24.6914	27.1186
Chr11:69795624-69800499	11	69795624	69800499	+	20.5007	Chrnb1	ENSMUSG00000041189	cholinergic receptor, nicotinic, beta polypeptide 1 (muscle) [Source:MGI Symbol;Acc:MGI:87890]	-	gene	overlapping	0	70	50	37.2549	32.3529	52.1739	55.8824	37.037	44.9686	17.5439	35.7143	15	19.2308	14.1369	19.3939	14.6396	32.807
Chr11:69838761-69846497	11	69838761	69846497	+	27.4578	1810027O10Rik	ENSMUSG00000070394	RIKEN cDNA 1810027O10 gene [Source:MGI Symbol;Acc:MGI:1916436]	+	gene	overlapping	0	55.5556	76.1905	33.3333	44.2529	54.1667	62.5	46.25	49.6711	68.421	12.5	26.087	32.5	43.8889	39.1534	39.6396	20.7071
Chr11:69849808-69854634	11	69849808	69854634	+	20.2409	Plscr3	ENSMUSG00000019461	phospholipid scramblase 3 [Source:MGI Symbol;Acc:MGI:1917560]	+	gene	overlapping	0	70.4082	72.7273	68.8889	46.1538	68.9655	76.6667	66.8919	77.173	86.25	41.6667	60	62.5	55.6272	56.1644	52.8112	63.4137
Chr11:70782631-70792430	11	70782631	70792430	+	32.3168	A430084P05Rik	ENSMUSG00000057135	RIKEN cDNA A430084P05 gene [Source:MGI Symbol;Acc:MGI:3610314]	-	gene	overlapping	0	82.9268	73.2143	69.3878	60.2564	76.087	72.7273	59.6154	71.5054	70.5	38.6364	23.913	52.9412	35.5903	46.1508	38.3772	43.9394
Chr11:75450903-75454037	11	75450903	75454037	+	46.1241	Wdr81	ENSMUSG00000045374	WD repeat domain 81 [Source:MGI Symbol;Acc:MGI:2681828]	-	gene	overlapping	0	100	92.8571	88.2353	92.1053	100	93.4783	88.4615	95.8848	91.8182	44.186	74.0741	43.0556	29.902	56.1728	33.0586	37.8277
Chr11:76298424-76305069	11	76298424	76305069	+	24.8896	Nxn	ENSMUSG00000020844	nucleoredoxin [Source:MGI Symbol;Acc:MGI:109331]	-	gene	overlapping	0	36.2069	48.6486	36.859	19.0104	47.3684	50	41.9271	44.0476	56.3492	24	17.5	21.0526	29.6429	18.0791	25.7143	25.1341
Chr11:76305079-76313209	11	76305079	76313209	+	24.9564	Nxn	ENSMUSG00000020844	nucleoredoxin [Source:MGI Symbol;Acc:MGI:109331]	-	gene	overlapping	0	50	59.7222	59.375	43.0556	79.1667	73.6842	59.6237	50	71.6216	41.6667	18.1818	69.2308	38.3721	49.6599	47.7273	40.2778
Chr11:76322639-76328670	11	76322639	76328670	+	20.1535	Nxn	ENSMUSG00000020844	nucleoredoxin [Source:MGI Symbol;Acc:MGI:109331]	-	gene	overlapping	0	20.2128	15	26.9231	3.98693	35.6322	33.3333	26.9444	24.5455	24.8299	5.88235	8.92857	3.7037	17.0996	23.5849	8.21918	6.71642
Chr11:77137154-77145313	11	77137154	77145313	+	23.8702	Efcab5	ENSMUSG00000050944	EF-hand calcium binding domain 5 [Source:MGI Symbol;Acc:MGI:2442440]	-	gene	overlapping	0	97.1429	100	98.2759	88	98.2143	100	90.2344	63.6905	75	20.5882	82.6087	78.2051	64.8284	76.3441	67.037	74.8299
Chr11:78115080-78121546	11	78115080	78121546	+	24.2493	BC017647	ENSMUSG00000037750	cDNA sequence BC017647 [Source:MGI Symbol;Acc:MGI:2384939]	+	gene	overlapping	0	77.7778	77.7778	63.1579	90	100	79.4118	69.697	82.3529	100	46.1538	81.8182	61.1111	59.0889	75.3546	55.754	68.408
Chr11:82095945-82110523	11	82095945	82110523	+	26.402	Ccl12	ENSMUSG00000035352	chemokine (C-C motif) ligand 12 [Source:MGI Symbol;Acc:MGI:108224]	+	gene	overlapping	0	85.2273	77.9167	65.3846	65.9574	85.7143	88.5714	75.4065	67.4342	80.7018	60.9756	48.2143	48.4848	54.9797	60.1695	58.4507	67.9412
Chr11:82720145-82731966	11	82720145	82731966	+	23.7877	Cct6b	ENSMUSG00000020698	chaperonin containing Tcp1, subunit 6b (zeta) [Source:MGI Symbol;Acc:MGI:1329013]	-	gene	overlapping	0	39.0805	23.8095	25	28.5714	37.7193	31.8182	22.1429	34.3897	47.9167	11.6667	4.16667	13.4615	14.7436	13.4848	11.9624	14.2857
Chr11:82731974-82742086	11	82731974	82742086	+	28.1642	Cct6b	ENSMUSG00000020698	chaperonin containing Tcp1, subunit 6b (zeta) [Source:MGI Symbol;Acc:MGI:1329013]	-	gene	overlapping	0	85.7639	88.8889	77.2727	92	100	95.8333	84.8925	89.4366	93.421	50	68.421	75	64.789	65.3704	81.385	64.9123
Chr11:82742112-82751237	11	82742112	82751237	+	36.0498	Cct6b	ENSMUSG00000020698	chaperonin containing Tcp1, subunit 6b (zeta) [Source:MGI Symbol;Acc:MGI:1329013]	-	gene	overlapping	0	48.8636	50	34.4828	15.2381	56.25	79.1667	40.8333	48.1735	55.6818	20.8333	29.8851	8.33333	20.8333	29.1005	23.7179	30.303
Chr11:83850906-83852938	11	83850906	83852938	+	27.5826	Hnf1b	ENSMUSG00000020679	HNF1 homeobox B [Source:MGI Symbol;Acc:MGI:98505]	+	gene	overlapping	0	21.7391	50	10.6061	13.1579	30.5556	68.421	28.0033	11.6667	15.4167	2.43902	0	0	10.4811	8.44156	12.2951	13.4576
Chr11:87487736-87499238	11	87487736	87499238	+	21.319	Tex14	ENSMUSG00000010342	testis expressed gene 14 [Source:MGI Symbol;Acc:MGI:1933227]	+	gene	overlapping	0	70.9402	74	52.2222	44.8718	68.3333	56.7568	41.1712	61.3527	67.5676	30.5556	46.1538	30.2326	43.9273	36.2613	42.5287	55.4012
Chr11:89261214-89270961	11	89261214	89270961	+	24.5441	null					Not found	0	88.4615	96	87.7358	78.2609	96.1539	88.4615	84.3537	81.3953	81.0345	70.8333	37.3016	78.8461	59.9617	75.6944	69.3878	78.2258
Chr11:89305205-89313226	11	89305205	89313226	+	23.477	Gm2018	ENSMUSG00000085798	predicted gene 2018 [Source:MGI Symbol;Acc:MGI:3780187]	+	gene	overlapping	0	72.3485	95.2381	85	67.5676	71.7391	85.7143	72.2388	76.4151	83.3333	26.1905	77.7778	56.25	57.4265	62.2475	70.6349	60.6965
Chr11:90261761-90268519	11	90261761	90268519	+	24.5843	Mmd	ENSMUSG00000003948	monocyte to macrophage differentiation-associated [Source:MGI Symbol;Acc:MGI:1914718]	+	gene	overlapping	0	86.0465	66.6667	77.4194	72.2222	72.2222	71.0526	84.209	64.5946	71.3675	43.9394	51.7857	47.9167	48.7778	50.4386	24.0113	45.1754
Chr11:90975750-90996254	11	90975750	90996254	+	28.5633	null					Not found	0	82.1429	53.8462	77.2727	62.2807	77.7778	63.6364	65.2542	63.7681	50.5556	22.5	30.9524	53.0303	36.0577	35.1667	47.3214	26.3889
Chr11:90996501-91010803	11	90996501	91010803	+	36.45	null					Not found	0	73.913	85.7143	73.4234	76.087	86.6667	80	61.2579	77.5794	81.25	50	33.3333	31.25	49.0196	43.9394	60.5263	57.8431
Chr11:91023423-91041536	11	91023423	91041536	+	30.3869	null					Not found	0	38	55	54.5455	50	66.6667	50	51.9048	48.8372	45.7812	20	21.4286	25	22.5758	31.2963	27.9365	18.2927
Chr11:91041769-91057711	11	91041769	91057711	+	20.5048	null					Not found	0	74.1936	80.7692	68.5185	50	72.2222	90.4762	75.2344	81.1225	73.2558	39.1304	64.5833	67.8571	60.2586	60.4575	59.2199	62.2642
Chr11:91092979-91104335	11	91092979	91104335	+	25.3764	null					Not found	0	68.8889	73.8095	67.3913	64.2857	95.4545	73.3333	76.2626	52.3333	56.383	32.2581	55.8824	52	41.3675	53.1566	60.1695	45.6215
Chr11:94211739-94215119	11	94211739	94215119	+	24.2505	Tob1	ENSMUSG00000037573	transducer of ErbB-2.1 [Source:MGI Symbol;Acc:MGI:1349721]	+	gene	overlapping	0	68	78.5714	80	57.1429	40	100	43.1373	72.0588	45.1613	43.75	27.2727	11.1111	61.1502	66.0606	62.5	33.7838
Chr11:94541547-94547337	11	94541547	94547337	+	20.4706	Rsad1	ENSMUSG00000039096	radical S-adenosyl methionine domain containing 1 [Source:MGI Symbol;Acc:MGI:3039628]	-	gene	overlapping	0	77.551	81.8182	73.6842	67.1875	67.6471	50	74.7222	69.6429	64.7436	31.4286	41.1765	52.8571	54.0598	54.0816	31.1321	52.3438
Chr11:97019655-97022491	11	97019655	97022491	+	31.0942	Sp6	ENSMUSG00000038560	trans-acting transcription factor 6 [Source:MGI Symbol;Acc:MGI:1932575]	+	gene	overlapping	0	46.6667	77.7778	65.7534	28.2609	69.5652	30	33.79	36.4407	30.7692	17.7419	0	10	8.33333	31.5069	8	5.88235
Chr11:97039056-97042878	11	97039056	97042878	+	24.3276	Lrrc46	ENSMUSG00000020878	leucine rich repeat containing 46 [Source:MGI Symbol;Acc:MGI:1916547]	-	gene	overlapping	0	37.5	37.5	50	35.7143	45.4545	63.3333	30.9524	61.4286	46.875	24	19.5652	31.5789	25.9804	35.4938	34.4828	37.5817
Chr11:97744906-97749971	11	97744906	97749971	+	22.961	Cwc25	ENSMUSG00000018541	CWC25 spliceosome-associated protein homolog (S. cerevisiae) [Source:MGI Symbol;Acc:MGI:1914730]	-	gene	overlapping	0	50	22.5806	34.6154	35.8696	100	60.5263	40.7407	53.9683	63.4146	57.1429	17.9487	33.3333	54.6512	64.1844	66.7969	54.8718
Chr11:98390361-98397421	11	98390361	98397421	+	21.4711	Pgap3	ENSMUSG00000038208	post-GPI attachment to proteins 3 [Source:MGI Symbol;Acc:MGI:2444461]	-	gene	overlapping	0	58.6957	69.2308	39.7436	48.4848	72.4138	50	42.9487	42.6471	41.4729	40.7407	29.3103	19.5652	24.0854	47.096	30	39.9038
Chr11:100958707-100961690	11	100958707	100961690	+	33.6439	Ptrf	ENSMUSG00000004044	polymerase I and transcript release factor [Source:MGI Symbol;Acc:MGI:1277968]	-	gene	overlapping	0	55.0189	43.9394	52.6144	49.4444	93.3333	78.2609	19.8529	32.3232	52.5	30.7692	21.7391	15.3333	18.599	36.6667	30.2632	9.28571
Chr11:100962036-100969257	11	100962036	100969257	+	23.8835	Ptrf	ENSMUSG00000004044	polymerase I and transcript release factor [Source:MGI Symbol;Acc:MGI:1277968]	-	gene	overlapping	0	74.183	76.5625	78.2609	69.4444	71.4286	70.3704	63.75	80.5556	84.0909	54.7619	50	47.3684	48.4921	51.8721	39.108	63.2576
Chr11:105179951-105181645	11	105179951	105181645	+	29.6145	Tlk2	ENSMUSG00000020694	tousled-like kinase 2 (Arabidopsis) [Source:MGI Symbol;Acc:MGI:1346023]	+	gene	overlapping	0	33.6207	20.6897	19.0789	18.0851	50	58.8235	22.9508	45.3488	100	0	31.25	43.75	28.2407	31.1321	18.3824	69.8718
Chr11:105413504-105421293	11	105413504	105421293	+	21.6245	March10	ENSMUSG00000078627	membrane-associated ring finger (C3HC4) 10 [Source:MGI Symbol;Acc:MGI:2443469]	-	gene	overlapping	0	18.1818	32	39.3939	39.2473	65	66.6667	24.1379	46.6981	37.7778	22.2222	38.8889	20	24.6154	37.8205	44.7917	40.1639
Chr11:109600339-109606391	11	109600339	109606391	+	30.2785	Wipi1	ENSMUSG00000041895	WD repeat domain, phosphoinositide interacting 1 [Source:MGI Symbol;Acc:MGI:1261864]	-	gene	overlapping	0	48.1481	65.3333	55.7143	44.5946	53.5714	78.0303	69.697	66.7742	70.5357	27.7778	33.3333	53.3333	35.3286	62.0536	41.0569	40.3509
Chr11:109784700-109793599	11	109784700	109793599	+	20.3039	1700012B07Rik	ENSMUSG00000020617	RIKEN cDNA 1700012B07 gene [Source:MGI Symbol;Acc:MGI:1916574]	-	gene	overlapping	0	40.5983	46.875	30.2326	59.0909	35.8974	25	20.045	22.8903	14.5833	0	6.25	0	7.26744	13.7931	8.80952	8.77193
Chr11:109793701-109802292	11	109793701	109802292	+	27.6959	1700012B07Rik	ENSMUSG00000020617	RIKEN cDNA 1700012B07 gene [Source:MGI Symbol;Acc:MGI:1916574]	-	gene	overlapping	0	60	53.6585	36.8421	57.5269	27.5362	19.2308	40.3935	41.4198	32.4859	7.14286	0	4.54545	6.38095	10.7692	15.6008	6.66667
Chr11:109802657-109813825	11	109802657	109813825	+	25.8647	1700012B07Rik	ENSMUSG00000020617	RIKEN cDNA 1700012B07 gene [Source:MGI Symbol;Acc:MGI:1916574]	-	gene	overlapping	0	43.75	40.9091	42.8571	35.7143	17.3913	22.9167	38.8498	44.2502	31.3988	0	6.25	5	9.13655	13.4848	17.1296	5.85586
Chr11:110322548-110333458	11	110322548	110333458	+	24.3333	Abca5	ENSMUSG00000018800	ATP-binding cassette, sub-family A (ABC1), member 5 [Source:MGI Symbol;Acc:MGI:2386607]	-	gene	overlapping	0	91.6667	72.7273	66.6667	65.3846	86.5385	86.6667	77.551	82.5926	77.8302	57.8947	67.8571	51.5152	54.3427	60.6322	57.8125	77.193
Chr11:110333517-110337586	11	110333517	110337586	+	21.5641	Abca5	ENSMUSG00000018800	ATP-binding cassette, sub-family A (ABC1), member 5 [Source:MGI Symbol;Acc:MGI:2386607]	-	gene	overlapping	0	48.3333	13.7931	34.4828	66.6667	66.6667	6.66667	37.2396	45.9184	25.2874	0	35.7143	18.4524	5	19.2982	4.60526	1.35135
Chr11:110505715-110513604	11	110505715	110513604	+	20.3008	Map2k6	ENSMUSG00000020623	mitogen-activated protein kinase kinase 6 [Source:MGI Symbol;Acc:MGI:1346870]	+	gene	overlapping	0	91.1111	97.8261	83.3333	100	71.4286	82.3529	74.7748	67.2727	94.7917	34.6154	62.5	73.3333	60.8447	62.9902	68.3943	59.4359
Chr11:114696479-114702690	11	114696479	114702690	+	21.2854	Ttyh2	ENSMUSG00000034714	tweety homolog 2 (Drosophila) [Source:MGI Symbol;Acc:MGI:2157091]	+	gene	overlapping	0	25.7576	0	36	38	15.625	60.8696	20.4545	48.4127	24.6667	7.14286	27.7778	8.69565	7.26496	13.8889	2.1875	17.7928
Chr11:114702705-114710559	11	114702705	114710559	+	28.1111	Ttyh2	ENSMUSG00000034714	tweety homolog 2 (Drosophila) [Source:MGI Symbol;Acc:MGI:2157091]	+	gene	overlapping	0	54.4444	26.7857	38.4615	41.0256	52.3809	59.6774	62.9252	45.0794	48.3607	28.2051	31.8182	13.3333	28.9377	37.8307	30.2239	36.9792
Chr11:115393875-115400737	11	115393875	115400737	+	20.97	Cdr2l	ENSMUSG00000050910	cerebellar degeneration-related protein 2-like [Source:MGI Symbol;Acc:MGI:2684867]	+	gene	overlapping	0	61.1111	60.5263	75	58.9286	68.421	50	41.3095	56.5385	47.7124	4.6875	63.6364	33.3333	25.6481	33.0556	32.9588	30.6277
Chr11:120215695-120221884	11	120215695	120221884	+	32.4119	Gm11770	ENSMUSG00000086750	predicted gene 11770 [Source:MGI Symbol;Acc:MGI:3651450]	-	gene	overlapping	0	85.5556	80.5556	97.0588	76.5625	72.973	88.3333	87.1951	77.2727	80.6202	76.9231	42	23.913	52.6316	47.7564	50.8197	50
Chr11:120238207-120243260	11	120238207	120243260	+	25.2146	Bahcc1	ENSMUSG00000039741	BAH domain and coiled-coil containing 1 [Source:MGI Symbol;Acc:MGI:2679272]	+	gene	overlapping	0	36.8421	24.2424	15.3846	15.7895	44.9275	43.5897	9.48276	15.678	34.2105	0	4.16667	7.69231	5.59361	4.04412	3.33333	7.99087
Chr11:120243270-120249028	11	120243270	120249028	+	21.4642	Bahcc1	ENSMUSG00000039741	BAH domain and coiled-coil containing 1 [Source:MGI Symbol;Acc:MGI:2679272]	+	gene	overlapping	0	31.3559	32.4074	56.25	39.8936	27.5862	42	17.9775	29.8354	58.8435	18.5714	20.6897	11.5385	4.3379	15.5556	14.5503	6.26866
Chr11:120255141-120260621	11	120255141	120260621	+	20.0521	Bahcc1	ENSMUSG00000039741	BAH domain and coiled-coil containing 1 [Source:MGI Symbol;Acc:MGI:2679272]	+	gene	overlapping	0	48.6486	18.1818	15.7895	21.4286	42.1875	21.7391	18.658	24.5238	36.0731	4.34783	13.75	10.3448	5.89431	16.4216	6.84931	7.31707
Chr11:120260631-120267131	11	120260631	120267131	+	20.4409	Bahcc1	ENSMUSG00000039741	BAH domain and coiled-coil containing 1 [Source:MGI Symbol;Acc:MGI:2679272]	+	gene	overlapping	0	49	62.1212	44.4444	26.5766	27.5862	40	32.4859	30.7692	47	6.57895	20	15.3846	18.5458	13.1098	8.24074	11.2676
Chr11:120277003-120282184	11	120277003	120282184	+	28.6324	Bahcc1	ENSMUSG00000039741	BAH domain and coiled-coil containing 1 [Source:MGI Symbol;Acc:MGI:2679272]	+	gene	overlapping	0	56.8182	63.2479	40.5172	19.7368	47.9592	5.88235	51.0753	43.7333	37.2876	4.65116	18.6046	0	10.9649	15.9946	23.913	18.9263
Chr11:120282224-120285552	11	120282224	120285552	+	24.8256	Bahcc1	ENSMUSG00000039741	BAH domain and coiled-coil containing 1 [Source:MGI Symbol;Acc:MGI:2679272]	+	gene	overlapping	0	81.3433	75.7576	70.5128	62.5	58.3333	71.2121	59.2072	62.5	67.4762	0	62.3932	70.5882	22.6993	34.4156	22.5989	18.8889
Chr11:120285558-120289285	11	120285558	120289285	+	35.5398	Bahcc1	ENSMUSG00000039741	BAH domain and coiled-coil containing 1 [Source:MGI Symbol;Acc:MGI:2679272]	+	gene	overlapping	0	46.6667	87.234	59.6774	54.2857	54.1667	60	60.2137	64.6119	61.9565	9.375	49.0476	30.7692	9.4081	26.7157	12.931	11.194
Chr11:120289290-120293396	11	120289290	120293396	+	24.3349	Bahcc1	ENSMUSG00000039741	BAH domain and coiled-coil containing 1 [Source:MGI Symbol;Acc:MGI:2679272]	+	gene	overlapping	0	69.4444	70.5128	43.75	52.6316	28.5714	25	33.8028	66.3691	56.25	29.0323	12.5	16.6667	12.4561	20.8333	31.0345	4.28571
Chr12:4020855-4028225	12	4020855	4028225	+	21.8746	Efr3b	ENSMUSG00000020658	EFR3 homolog B (S. cerevisiae) [Source:MGI Symbol;Acc:MGI:2444851]	-	gene	overlapping	0	85.7143	85.9375	75.8064	86.1111	100	92.1053	92.9952	87.037	89.5833	81.25	72.7273	62.5	65.4008	78.6232	72.2222	58.0952
Chr12:7529626-7546283	12	7529626	7546283	+	23.0071	null					Not found	0	51.1364	57.8947	43.9024	50	35.2941	26.087	27.1429	33.1731	20.7447	0	13.6364	1.47059	6.81818	22.2222	7.8125	5.55556
Chr12:9583842-9594478	12	9583842	9594478	+	21.7712	null					Not found	0	51.9231	46.7742	50	38.7387	46.7742	50	64.9254	57.1581	55.2846	34.6154	46.875	12	38.7387	61.3333	31.8966	55.3459
Chr12:14166795-14186912	12	14166795	14186912	+	24.8181	null					Not found	0	41.4634	56.25	40.9091	32.8571	62.5	60.4167	47.1191	54.209	42.4242	38.8889	21.4286	20.5556	33.1897	32.5203	23.6667	19
Chr12:21316681-21323503	12	21316681	21323503	+	20.2096	Iah1	ENSMUSG00000062054	isoamyl acetate-hydrolyzing esterase 1 homolog (S. cerevisiae) [Source:MGI Symbol;Acc:MGI:1914982]	+	gene	overlapping	0	80	64.5161	85.4839	71.4286	87.8788	72.549	70	67.0732	74.3056	60.6061	45.3125	45.8333	64.8551	72.7273	62.8571	62.7778
Chr12:21629915-21637514	12	21629915	21637514	+	20.4089	null					Not found	0	42.8571	13.0435	15.625	50	59.5238	42.1053	49.4565	41.6667	38.7681	14.2857	30	23.0769	36.218	40.0901	34.4444	40.1709
Chr12:26321015-26332988	12	26321015	26332988	+	22.8857	Rnf144a	ENSMUSG00000020642	ring finger protein 144A [Source:MGI Symbol;Acc:MGI:1344401]	-	gene	overlapping	0	77.5	89.2857	91.3043	64.2857	86.2069	67.3077	58.7302	69.3939	74.4681	48.6486	61.6667	35	48.0272	67.7083	53.1746	55.1899
Chr12:26357707-26367345	12	26357707	26367345	+	28.2023	Rnf144a	ENSMUSG00000020642	ring finger protein 144A [Source:MGI Symbol;Acc:MGI:1344401]	-	gene	overlapping	0	56	41.3793	60.9756	50	63.1579	59.0909	35.8974	57.5117	47.8723	15.7895	40	20.8333	21.3924	25.0228	36.9213	15.4167
Chr12:26367567-26379966	12	26367567	26379966	+	23.7265	Rnf144a	ENSMUSG00000020642	ring finger protein 144A [Source:MGI Symbol;Acc:MGI:1344401]	-	gene	overlapping	0	60	73.6842	73.6111	56.9767	66.6667	64.7059	63.0278	66.0053	60.5769	39.2157	46.7742	34.8485	41.0417	62.3843	31.592	41.5625
Chr12:32036341-32046161	12	32036341	32046161	+	23.1908	Prkar2b	ENSMUSG00000002997	protein kinase, cAMP dependent regulatory, type II beta [Source:MGI Symbol;Acc:MGI:97760]	-	gene	overlapping	0	93.75	97.3684	66.6667	80	81.6667	71.4286	65.1944	59.9206	75.5208	54.7619	46.6667	41.6667	47.1264	49.1453	42.7273	45.122
Chr12:36107598-36116999	12	36107598	36116999	+	20.166	Bzw2	ENSMUSG00000020547	basic leucine zipper and W2 domains 2 [Source:MGI Symbol;Acc:MGI:1914162]	-	gene	overlapping	0	48.6486	64.5833	60	38.1579	48.4848	44.5946	39.1176	46.5409	42.1569	21.875	16.6667	31.0345	26.4757	40.9091	27.7778	26.0256
Chr12:36193865-36200366	12	36193865	36200366	+	24.2977	Ankmy2	ENSMUSG00000036188	ankyrin repeat and MYND domain containing 2 [Source:MGI Symbol;Acc:MGI:2144755]	+	gene	overlapping	0	29.1667	73.0769	20.8333	58.6957	33.3333	48.4848	29.6296	38.3333	24.8148	12.5	0	9.09091	20.8951	50.5747	21.6667	31.8182
Chr12:36407489-36423965	12	36407489	36423965	+	31.4523	Ispd	ENSMUSG00000043153	isoprenoid synthase domain containing [Source:MGI Symbol;Acc:MGI:1923097]	+	gene	overlapping	0	78.125	83.3333	26.4706	68.2171	75	86.6667	54.9479	73.5	63.5965	39.6552	37.5	40.1235	39.8809	34.4961	50	45.847
Chr12:38069954-38080957	12	38069954	38080957	+	21.9152	Dgkb	ENSMUSG00000036095	diacylglycerol kinase, beta [Source:MGI Symbol;Acc:MGI:2442474]	+	gene	overlapping	0	44.4444	40	18.1818	55.5556	41.6667	16.6667	28.8	47.3684	58.3333	36.1111	9.09091	11.1111	10.2941	43.75	47.2222	36.7188
Chr12:41131971-41142908	12	41131971	41142908	+	33.9681	Immp2l	ENSMUSG00000056899	IMP2 inner mitochondrial membrane peptidase-like (S. cerevisiae) [Source:MGI Symbol;Acc:MGI:2135611]	+	gene	overlapping	0	62.5	26.6667	33.3333	33.3333	57.6923	40	45	32.6667	35.7143	6.25	0	11.1111	15.625	52.3809	16.6667	15
Chr12:41281280-41297826	12	41281280	41297826	+	22.3022	Immp2l	ENSMUSG00000056899	IMP2 inner mitochondrial membrane peptidase-like (S. cerevisiae) [Source:MGI Symbol;Acc:MGI:2135611]	+	gene	overlapping	0	30.3571	36.3636	50	32.5	45.4545	26.6667	31.0185	41.3889	43.3712	16.6667	20	10	14.4444	19.6078	20.6019	10.9756
Chr12:46143244-46160361	12	46143244	46160361	+	27.8912	null					Not found	0	62.963	50	72.9167	78.5714	100	90	67.0455	84.6491	80.8943	52.1739	65.3846	38.4615	70.4861	59.8765	56.5789	74.2424
Chr12:46717312-46730155	12	46717312	46730155	+	31.1408	Nova1	ENSMUSG00000021047	neuro-oncological ventral antigen 1 [Source:MGI Symbol;Acc:MGI:104297]	-	gene	overlapping	0	42.7083	51.9231	48.3333	50	30.5556	41.6667	34.7518	54.8077	51.9048	0	20	17.3913	8.99471	15.0943	21.7687	18.6508
Chr12:46751814-46768234	12	46751814	46768234	+	29.8745	Nova1	ENSMUSG00000021047	neuro-oncological ventral antigen 1 [Source:MGI Symbol;Acc:MGI:104297]	-	gene	overlapping	0	58	86.8421	48.9583	68.1818	72.7273	46.1538	54.5359	55.3459	62.069	34.0909	22.7273	33.3333	23.0159	31.4423	27.2727	27.4691
Chr12:49251229-49263455	12	49251229	49263455	+	25.0741	null					Not found	0	56.25	NaN	50	75	46.875	11.1111	35.5556	70	18.1818	24.0741	8.33333	2.38095	10.2941	27.5	34.0909	17.8571
Chr12:50756750-50775477	12	50756750	50775477	+	23.1948	null					Not found	0	36.7647	29.4118	21.7391	11.5385	30	40	26.1299	32.2222	45.8333	13.0435	7.69231	6.66667	19.1667	20.9016	18.8889	15
Chr12:53351563-53361244	12	53351563	53361244	+	22.1385	Npas3	ENSMUSG00000021010	neuronal PAS domain protein 3 [Source:MGI Symbol;Acc:MGI:1351610]	+	gene	overlapping	0	64.4737	60.6061	73.3333	81.8182	88.4615	81.25	58.8889	64.5833	50.8772	40	69.0476	33.3333	44.3137	61.2022	54.5198	38.4409
Chr12:53361254-53374135	12	53361254	53374135	+	26.1317	Npas3	ENSMUSG00000021010	neuronal PAS domain protein 3 [Source:MGI Symbol;Acc:MGI:1351610]	+	gene	overlapping	0	92.5	95.2381	77.0833	94.7368	88.3333	90	72.0522	88.1482	100	60.8696	61.6667	50.7246	73.0392	73.0508	83.1871	78.0702
Chr12:53601286-53612548	12	53601286	53612548	+	32.759	Npas3	ENSMUSG00000021010	neuronal PAS domain protein 3 [Source:MGI Symbol;Acc:MGI:1351610]	+	gene	overlapping	0	93.5484	95.4545	89.4737	82.5	87.5	98.5714	81.875	91.5493	88.0117	67.9487	52.3256	48	58.6957	55.7598	54.8148	68.0556
Chr12:53652881-53666201	12	53652881	53666201	+	30.835	Npas3	ENSMUSG00000021010	neuronal PAS domain protein 3 [Source:MGI Symbol;Acc:MGI:1351610]	+	gene	overlapping	0	93.3333	90.3226	78.4314	87.8049	100	100	83.1757	86.9565	98.8372	82.1429	55.3571	68.1818	46.1538	49.4152	48.125	62.7273
Chr12:53666204-53679526	12	53666204	53679526	+	20.3285	Npas3	ENSMUSG00000021010	neuronal PAS domain protein 3 [Source:MGI Symbol;Acc:MGI:1351610]	+	gene	overlapping	0	73.3333	84.6154	84.2105	65.3846	75.8621	75	85.7005	70.9596	77.2727	70.8333	59.5238	51.7544	44.4106	42.3684	29.4686	36.0632
Chr12:53679547-53690629	12	53679547	53690629	+	24.322	Npas3	ENSMUSG00000021010	neuronal PAS domain protein 3 [Source:MGI Symbol;Acc:MGI:1351610]	+	gene	overlapping	0	86.9565	91.6667	72.5806	88.8889	100	84	89.5161	88.3929	92.8571	67.094	66.6667	72.5	60.2642	67.3759	45.9091	53.0637
Chr12:53690912-53702161	12	53690912	53702161	+	23.8508	Npas3	ENSMUSG00000021010	neuronal PAS domain protein 3 [Source:MGI Symbol;Acc:MGI:1351610]	+	gene	overlapping	0	87.8049	94.4444	90.6667	77.7778	85	100	88.8889	97.3333	97.9592	65.7895	70	78	66.1523	57.4561	68.1034	68.5897
Chr12:53710684-53723039	12	53710684	53723039	+	28.1161	Npas3	ENSMUSG00000021010	neuronal PAS domain protein 3 [Source:MGI Symbol;Acc:MGI:1351610]	+	gene	overlapping	0	67.3913	64.1026	73.4375	51.282	58.8235	72	50.7463	69.0909	69.3182	49.0741	30	27.7778	36.6667	37.6712	34.8765	24.5098
Chr12:53734183-53746095	12	53734183	53746095	+	28.0078	Npas3	ENSMUSG00000021010	neuronal PAS domain protein 3 [Source:MGI Symbol;Acc:MGI:1351610]	+	gene	overlapping	0	78.7879	40.9091	42.1875	63.4615	52.0833	60.4167	41.9298	70.5128	53.5948	30.303	41.6667	12.9032	25.9259	37	16.6667	24.4292
Chr12:53746113-53755332	12	53746113	53755332	+	38.4175	Npas3	ENSMUSG00000021010	neuronal PAS domain protein 3 [Source:MGI Symbol;Acc:MGI:1351610]	+	gene	overlapping	0	64.5161	68.3333	58.5714	27.2727	62.5	60.5263	39.8467	49.3056	60	16.6667	13.6364	18.1818	15.5882	27.0531	14.2857	14.2512
Chr12:53774598-53783877	12	53774598	53783877	+	37.3533	Npas3	ENSMUSG00000021010	neuronal PAS domain protein 3 [Source:MGI Symbol;Acc:MGI:1351610]	+	gene	overlapping	0	90.5405	82.8125	93.3333	100	89.4737	92	78.0405	86.1111	77.3809	47.6191	60.4167	44.6429	36.3131	40.3922	36.2745	37.3874
Chr12:53793278-53803296	12	53793278	53803296	+	45.3914	Npas3	ENSMUSG00000021010	neuronal PAS domain protein 3 [Source:MGI Symbol;Acc:MGI:1351610]	+	gene	overlapping	0	87.0968	100	86.1111	75.9259	86.9565	95	73.8461	72.9444	90.7407	47.7273	36.8421	42.8571	26.5982	41.4966	34.596	41.5459
Chr12:53803490-53815182	12	53803490	53815182	+	25.735	Npas3	ENSMUSG00000021010	neuronal PAS domain protein 3 [Source:MGI Symbol;Acc:MGI:1351610]	+	gene	overlapping	0	72.9167	94.4444	78.2051	68	65.9091	58.5366	71.2613	88.3041	90.8805	58.8235	46.4286	57.4074	34.3137	54.3103	37.931	55.1075
Chr12:53815227-53826364	12	53815227	53826364	+	40.6755	Npas3	ENSMUSG00000021010	neuronal PAS domain protein 3 [Source:MGI Symbol;Acc:MGI:1351610]	+	gene	overlapping	0	88.0435	90.9091	80.8824	75	93.1034	75	70.9916	88.6076	95.9259	40	63.4615	41.4141	31.3253	55.3846	37.5	33.0508
Chr12:53826410-53836144	12	53826410	53836144	+	24.5617	Npas3	ENSMUSG00000021010	neuronal PAS domain protein 3 [Source:MGI Symbol;Acc:MGI:1351610]	+	gene	overlapping	0	77.4194	59.5238	50	39.3939	55.9524	64.2857	51.282	68.4685	57.3099	42.8571	35	29.4118	32.3232	22.1154	27.5	17.7966
Chr12:53843007-53851762	12	53843007	53851762	+	24.8534	Npas3	ENSMUSG00000021010	neuronal PAS domain protein 3 [Source:MGI Symbol;Acc:MGI:1351610]	+	gene	overlapping	0	28.3333	33.3333	44.4444	17.8571	50	40.3226	34.7222	39.1447	43.0769	16.6667	15	15.5172	19.2157	23.545	22.5352	14
Chr12:53902648-53914772	12	53902648	53914772	+	49.1686	Npas3	ENSMUSG00000021010	neuronal PAS domain protein 3 [Source:MGI Symbol;Acc:MGI:1351610]	+	gene	overlapping	0	65.9091	60.8696	61.3821	52	80	62.5	53.3582	69.4444	79.3103	15.3846	28.2609	11.1111	24.2593	22.8758	34.4203	34.4444
Chr12:60099764-60126685	12	60099764	60126685	+	22.1985	null					Not found	0	35	37.5	20	31.5789	50	50	24.6914	34.7826	32.2581	0	38.4615	0	26.1299	29.1667	23.4043	27.907
Chr12:61762788-61781495	12	61762788	61781495	+	22.4142	Lrfn5	ENSMUSG00000035653	leucine rich repeat and fibronectin type III domain containing 5 [Source:MGI Symbol;Acc:MGI:2144814]	+	gene	overlapping	0	52.9412	65.3846	38.4615	40.9091	77.7778	66.6667	66.1111	73.6842	69.2308	58.3333	71.4286	43.75	19.6078	22	37.0968	34.5679
Chr12:62025769-62048769	12	62025769	62048769	+	20.9379	null					Not found	0	35.6322	33.3333	37.5	21.2121	56.25	60	35.8527	41.1765	36.3095	6.25	35.2941	27.381	30.9942	44.4444	28.2313	17.7305
Chr12:62287663-62309639	12	62287663	62309639	+	20.152	null					Not found	0	33.3333	22.2222	16.6667	21.7391	44.4444	33.3333	24.4444	40	38.4615	10.5263	20	13.8889	19.5238	36.5079	9.61538	32.6531
Chr12:66209695-66229350	12	66209695	66229350	+	23.5547	null					Not found	0	31.5104	30.7692	53.8462	18.4211	31.25	31.25	32.8431	46.2121	40.404	8.69565	20	7.14286	15.5102	23.6667	25	10.6061
Chr12:66412846-66427322	12	66412846	66427322	+	21.9733	null					Not found	0	35.7143	39.5833	53.8462	57.1429	14.2857	41.1765	30.3704	54.8611	43.4783	5.55556	10	20	23.8889	35.0877	31.25	30.7692
Chr12:70803775-70814996	12	70803775	70814996	+	26.8868	null					Not found	0	56.3063	46.5909	44	37.1795	52.1739	72.7273	48.7647	59.7917	42.3203	31.25	42.1053	17.7419	21.978	33.0808	23.43	27.2059
Chr12:70825955-70833450	12	70825955	70833450	+	20.1729	Frmd6	ENSMUSG00000048285	FERM domain containing 6 [Source:MGI Symbol;Acc:MGI:2442579]	+	gene	overlapping	0	30.5556	30.6452	24.3902	33.3333	18.75	39.1304	29.7009	41.5254	40.2516	2.5641	28.5714	8.33333	15.3261	23.1746	24.359	18.75
Chr12:70843879-70855182	12	70843879	70855182	+	24.9853	Frmd6	ENSMUSG00000048285	FERM domain containing 6 [Source:MGI Symbol;Acc:MGI:2442579]	+	gene	overlapping	0	78.3333	82.6087	73.4043	52.2222	70.5128	76.9231	75.9409	82.7273	77.1739	41.6667	57.1429	48.3333	59.5382	52.1368	58.9744	44.4444
Chr12:72382289-72392227	12	72382289	72392227	+	21.1593	Rtn1	ENSMUSG00000021087	reticulon 1 [Source:MGI Symbol;Acc:MGI:1933947]	-	gene	overlapping	0	17.3611	27.5862	30.7692	42.2222	17.3077	25	19.1111	41.1475	51.1218	6.25	14.2857	5.55556	12.2222	16.6667	8.22917	3
Chr12:72464501-72475390	12	72464501	72475390	+	22.7163	Lrrc9	ENSMUSG00000021090	leucine rich repeat containing 9 [Source:MGI Symbol;Acc:MGI:1925507]	+	gene	overlapping	0	26.5625	32.2581	23.3333	21.6667	59.375	23.5294	30.8219	33.2258	33.9286	10	25	7.35294	11.4865	30.1471	6.94444	15.625
Chr12:79094061-79105498	12	79094061	79105498	+	20.9838	null					Not found	0	64.5833	75	67.9487	71.875	96.6667	100	85.1562	85.1852	86.9565	62.1212	81.8182	61.5385	73.7589	58.2143	72.6415	77.7778
Chr12:79467589-79482183	12	79467589	79482183	+	29.1382	Rad51l1	ENSMUSG00000059060	RAD51-like 1 (S. cerevisiae) [Source:MGI Symbol;Acc:MGI:1099436]	+	gene	overlapping	0	80.7692	94.2308	75	67.1429	93.3333	79.1667	85.4802	87.8205	76.1261	47.4359	54.386	50	69.1667	68.5535	60.7345	73.7288
Chr12:79676164-79687607	12	79676164	79687607	+	24.3473	null					Not found	0	63.1579	60.7143	43.0556	60.2564	64.2857	62.5	64.6939	62.5	64.4231	33.3333	54.5455	39.7059	29.7481	40.4762	46.0905	48.7374
Chr12:79699671-79708534	12	79699671	79708534	+	20.4369	null					Not found	0	63.6364	66.6667	46.25	43.3333	52	42.8571	21.5541	41.5385	38.4058	10	29.6296	20.6897	15.0174	37.7604	22.6496	24.359
Chr12:79708611-79718796	12	79708611	79718796	+	21.318	null					Not found	0	73.8636	78.9474	59.7561	66.0714	67.6471	60.7143	67.0904	56.8182	61.0119	38.0342	28.9474	60	38.3721	56.4815	37.037	49.1228
Chr12:79718877-79731936	12	79718877	79731936	+	28.251	null					Not found	0	54.4715	70.8333	44.4444	51.7241	64.7059	27.7778	36.1635	57.4405	66.6667	28.5714	25	19.4444	16.1836	29.2593	8.88889	17.3333
Chr12:79731938-79741179	12	79731938	79741179	+	21.8564	null					Not found	0	85.8974	70	82.5	62.8205	71.1539	64.0625	47.5388	67.5141	50.7092	36.3636	50	44.4444	22.549	30.1724	19.5402	32.8431
Chr12:79741215-79750280	12	79741215	79750280	+	37.1488	null					Not found	0	76.1364	59.2593	75.7576	67.7419	57.1429	62.069	55.3991	67.7596	74.4048	24.1379	41.6667	15.9091	23.1111	42.5231	16.6667	18.7719
Chr12:79759874-79770671	12	79759874	79770671	+	22.9503	null					Not found	0	71.4286	50	62.3932	81.4815	78.5714	86.6667	66.6667	60.6557	64.8936	50	42.8571	51.3514	49.9537	56.6176	53.4884	66.0156
Chr12:79802329-79811208	12	79802329	79811208	+	29.2433	null					Not found	0	77.907	85.7143	87.0968	60.9524	70	81.8182	69.5556	83.5616	78.4314	48.062	68.75	40.3226	32.5857	36.0656	35.3107	41.8987
Chr12:83955762-83962288	12	83955762	83962288	+	20.3473	Gm17673	ENSMUSG00000090843	predicted gene, 17673 [Source:MGI Symbol;Acc:MGI:4937307]	-	gene	overlapping	0	59.0909	63.8889	46.1538	53.8462	78.9474	61.5385	67.029	69.6078	66.1616	45.4545	50	37.5	60.2837	50	58.7719	53.7736
Chr12:86947103-86950336	12	86947103	86950336	+	20.7109	2310044G17Rik	ENSMUSG00000034157	RIKEN cDNA 2310044G17 gene [Source:MGI Symbol;Acc:MGI:1919185]	+	gene	overlapping	0	20.9302	16.6667	50	17.8571	46.9388	81.8182	27.8455	27.6786	17.5	11.25	21.1538	25	21.1774	20.7143	13.3772	33.7662
Chr12:90021250-90042458	12	90021250	90042458	+	20.7838	Nrxn3	ENSMUSG00000066392	neurexin III [Source:MGI Symbol;Acc:MGI:1096389]	+	gene	overlapping	0	50	18.1818	47.8261	37.0968	50	40	30.1932	27.9874	47.9592	22.2222	18.1818	13.8889	19.4836	27.2727	24.8634	16.6667
Chr12:90242022-90259410	12	90242022	90259410	+	25.7446	Nrxn3	ENSMUSG00000066392	neurexin III [Source:MGI Symbol;Acc:MGI:1096389]	+	gene	overlapping	0	48.5714	66.6667	33.871	60	56	47.0588	57.6923	57.3333	63.9785	20.9524	25	41.6667	35.0529	33.9506	32.3718	36.6667
Chr12:90281737-90301461	12	90281737	90301461	+	27.6585	Nrxn3	ENSMUSG00000066392	neurexin III [Source:MGI Symbol;Acc:MGI:1096389]	+	gene	overlapping	0	44.5946	50	42.3913	58.6207	38.6364	86.6667	45.9877	54.8718	62.1212	31.0345	20	45	23.9583	43.0556	13.0435	37.7358
Chr12:91023824-91036309	12	91023824	91036309	+	20.0149	4930534B04Rik	ENSMUSG00000061533	RIKEN cDNA 4930534B04 gene [Source:MGI Symbol;Acc:MGI:1922466]	-	gene	overlapping	0	78.75	58.8235	97.2222	75	92.029	90	86.2963	87.234	80.8824	63.3333	80	69.0476	56.713	66.2791	57.6923	41.1111
Chr12:99392766-99393720	12	99392766	99393720	+	22.0881	Foxn3	ENSMUSG00000033713	forkhead box N3 [Source:MGI Symbol;Acc:MGI:1918625]	-	gene	overlapping	0	24.3243	0	33.3333	14.2857	52.7778	13.0435	10.9524	12.5	33.3333	7.69231	0	0	2.04082	13.1579	10	3.61842
Chr12:101128435-101142515	12	101128435	101142515	+	35.8961	null					Not found	0	79.4118	70	75.7576	50	100	100	68.0952	69.5652	86.3636	50	42.8571	58.3333	44.4444	56.3333	62.5	51.0417
Chr12:103576456-103587120	12	103576456	103587120	+	20.4265	Ppp4r4	ENSMUSG00000021209	protein phosphatase 4, regulatory subunit 4 [Source:MGI Symbol;Acc:MGI:1921771]	+	gene	overlapping	0	63.0435	68	67.6471	57.0312	71.4286	84.7826	67.3177	76.6667	66.9643	54.4118	58.6207	53.8462	45.1434	43.2099	52.7344	46.0317
Chr12:103602794-103616920	12	103602794	103616920	+	29.6533	Ppp4r4	ENSMUSG00000021209	protein phosphatase 4, regulatory subunit 4 [Source:MGI Symbol;Acc:MGI:1921771]	+	gene	overlapping	0	68.8597	60	63.8889	61.25	94.1176	60.8974	44.9755	73.7089	73.1707	20.6897	59.5238	28.2609	50.4085	53.2812	35.4504	32.672
Chr12:104771119-104777034	12	104771119	104777034	+	25.9706	Clmn	ENSMUSG00000021097	calmin [Source:MGI Symbol;Acc:MGI:2136957]	-	gene	overlapping	0	28.7234	44.4444	45.122	33.3333	39.3939	39.4737	38.6111	30.4598	21.7391	12.3077	9.09091	0	10.461	19.281	13.0208	15.2597
Chr12:104777050-104782366	12	104777050	104782366	+	24.3224	Clmn	ENSMUSG00000021097	calmin [Source:MGI Symbol;Acc:MGI:2136957]	-	gene	overlapping	0	30.3571	40.4762	51.7241	48.7805	27.4194	37.8378	31.4043	41.784	17.4731	6.06061	10.2041	0	11.1806	29.0351	9.42982	14.7059
Chr12:104782384-104791445	12	104782384	104791445	+	25.9245	Clmn	ENSMUSG00000021097	calmin [Source:MGI Symbol;Acc:MGI:2136957]	-	gene	overlapping	0	79.7872	50	54.1667	55.5556	40	70	49.4118	55.0505	49.3197	34.2105	25	28.5714	19.5455	50	21.0256	26
Chr12:105005091-105009860	12	105005091	105009860	+	23.0719	4831426I19Rik	ENSMUSG00000054150	RIKEN cDNA 4831426I19 gene [Source:MGI Symbol;Acc:MGI:2442408]	-	gene	overlapping	0	70.7447	82.5	65.873	47.6191	79.4872	67.5	80	82.7869	69.5578	29.2683	56.4516	66.6667	58.7912	63.6905	55.9524	62.3288
Chr12:107072911-107081370	12	107072911	107081370	+	26.0599	Gm16086	ENSMUSG00000085120	predicted gene 16086 [Source:MGI Symbol;Acc:MGI:3801936]	-	gene	overlapping	0	37.7193	33.3333	36.0465	23.75	64	47.0588	47.6871	46.3115	49.7175	25	18.5185	34.3137	21.748	36.7172	27.6882	30.3419
Chr12:111513741-111524453	12	111513741	111524453	+	26.132	null					Not found	0	71.9512	62.8571	48.5294	50	50	73.913	47.8355	60.0939	53.125	33.3333	16.0256	43.9394	30.1477	43.1034	34.4907	38.0747
Chr12:111909659-111916936	12	111909659	111916936	+	20.1996	null					Not found	0	18.5714	24.1379	20.3125	16	38.5714	21.7391	33.3333	23.7654	22.549	0	4.16667	10.5263	16.4751	21.2644	6.77966	10.8796
Chr12:114113379-114134107	12	114113379	114134107	+	31.5533	null					Not found	0	62.5	40.9091	50	60	87.5	77.7778	33.3333	47.8261	50	25	22.2222	35.7143	28	42.5	26.6667	39.8551
Chr12:114525539-114545274	12	114525539	114545274	+	26.6053	AC073561.2	ENSMUSG00000095200	No description	-	gene	overlapping	0	48	32.1429	57.4074	26.6667	56.25	53.3333	49.8062	50	54.5455	31.3726	29.4118	7.69231	36.25	69.5122	43.75	52.4691
Chr12:114545552-114563374	12	114545552	114563374	+	35.3791	null					Not found	0	30	27.2727	31.25	28.5714	90	58.3333	26.9841	40.8602	35.5556	9.09091	20.3704	8.33333	22.0755	21.0938	12.0968	0
Chr12:114602166-114623682	12	114602166	114623682	+	21.5438	AC090843.2	ENSMUSG00000095416	No description	-	gene	overlapping	0	62.5	42.8571	50	40.4167	50	52.1739	44.2623	46.3542	38.8889	31.5789	23.3333	10.7143	33.5417	24.4186	27.5862	40.0641
Chr12:114749750-114775921	12	114749750	114775921	+	20.4604	AC073565.3	ENSMUSG00000094126	No description	-	gene	overlapping	0	24.537	41.1765	54	40.4762	47.2222	52.7778	41.6667	35.7724	37.1429	25	22.2222	27.1605	15.4412	19.7674	24	20.068
Chr12:114861746-114888634	12	114861746	114888634	+	21.0085	AC073565.2	ENSMUSG00000094051	No description	-	gene	overlapping	0	20	54.5455	29.3103	30	41.1765	70	17.3913	40.2778	24.2424	32.1429	22.2222	4.16667	11.9048	28.7879	16.6667	25
Chr12:115103260-115124624	12	115103260	115124624	+	20.9542	AC074329.2	ENSMUSG00000094198	No description	-	gene	overlapping	0	25	29.4118	31.8182	16.6667	25	25	38.2114	38.0952	32.1429	22.2222	8.33333	0	12.3874	19.5312	11.2903	17.2414
Chr12:115243113-115265876	12	115243113	115265876	+	27.1642	null					Not found	0	38.2353	55.5556	18.1818	57.1429	28.5714	69.2308	38	44.6429	36.3636	12.5	11.7647	30.7692	9.7561	22.0588	35.1351	20.9677
Chr12:115330643-115355413	12	115330643	115355413	+	28.825	AC087166.2	ENSMUSG00000095197	No description	-	gene	overlapping	0	9.52381	22.9167	45	42.1053	46.2963	46.6667	24.4828	45.7364	30.7692	11.1111	10	0	18.75	20	13.5714	25.7143
Chr12:115482825-115507358	12	115482825	115507358	+	27.0851	AC164609.4	ENSMUSG00000096672	No description	-	gene	overlapping	0	41.25	54.5455	36.4583	23.8095	64.7059	63.6364	33.0357	29.6296	35.3535	20	18.1818	16.6667	17.9	29.3496	25	16.1616
Chr12:115608206-115630876	12	115608206	115630876	+	24.9427	AC073939.1	ENSMUSG00000094502	No description	-	gene	overlapping	0	25	18.4211	30.5556	30.5556	18.75	65.2174	31.1905	37.6812	32.6577	17.8571	6.66667	10	14.1026	20.5128	11	11.7284
Chr12:115794342-115819249	12	115794342	115819249	+	22.5658	AC160473.2	ENSMUSG00000094124	No description	-	gene	overlapping	0	27.7778	33.3333	30.9524	28.8462	31.8182	50	29.0741	38.5185	22.0833	7.14286	0	28.5714	11.2179	13.8889	10.6383	6.53378
Chr12:115819328-115845480	12	115819328	115845480	+	35.1754	AC160473.3	ENSMUSG00000096020	No description	-	gene	overlapping	0	40	45.4545	23.8095	20	28.5714	70	53.6111	41.3793	47.2222	9.375	22.2222	4.16667	16.1616	37.7451	23.5294	25
Chr12:119632068-119658644	12	119632068	119658644	+	27.4168	null					Not found	0	40	20	40.5797	33.9286	50	60	40.4762	44	33.3333	22.2222	7.14286	15.3846	27.8307	37.8205	45.6349	27.5194
Chr13:3770744-3784934	13	3770744	3784934	+	29.7079	null					Not found	0	35.8025	44.7368	57.1429	37.6543	54.3478	44.4444	35.5721	51.2255	54.878	14.2857	4.16667	21.4286	33.662	30.9179	25.8929	23.125
Chr13:6232084-6248865	13	6232084	6248865	+	34.0632	null					Not found	0	57.8125	69.0476	69.2308	75.8621	43.75	62.5	54.4168	56.5359	71.6216	30.5556	20.4545	28.125	15.6716	19.1667	25.8216	33.0556
Chr13:9196032-9205459	13	9196032	9205459	+	27.1708	null					Not found	0	95.2381	86.6667	92.6829	75	88.2353	93.75	94.9153	92.7083	93.5758	71.875	70	54.1667	65.8228	78.6765	60.7407	67.1233
Chr13:9218958-9224909	13	9218958	9224909	+	46.2276	null					Not found	0	75	100	85.1064	83.871	76.3158	95.2381	46.7662	81.9209	77.2727	32.7586	29.7297	21.4286	33.1835	37.8788	40	28.836
Chr13:9854869-9862399	13	9854869	9862399	+	24.4096	null					Not found	0	90.9091	NaN	76.1905	61.9048	62.5	68.421	78.3007	80.6667	81.4815	57.1429	42.8571	33.3333	66.124	69.079	73.6842	75.6757
Chr13:10917544-10938142	13	10917544	10938142	+	23.9331	null					Not found	0	80.5556	71.2121	67.1875	65.3846	70	68.9655	73.5294	71.0417	67.1429	59.5238	41.6667	33.3333	50.2874	69.7368	59.3333	62.7907
Chr13:10938308-10953929	13	10938308	10953929	+	22.8357	null					Not found	0	64.7059	53.3333	65.0794	68.75	79.3103	68.9655	81.3218	65.1042	79.6296	60	70.5128	32.4074	45.202	65.5797	49.6124	60.6383
Chr13:12779447-12809341	13	12779447	12809341	+	26.9636	Prl2c3	ENSMUSG00000056457	prolactin family 2, subfamily c, member 3 [Source:MGI Symbol;Acc:MGI:1341833]	-	gene	overlapping	0	58.642	45.8333	40.9722	37.3188	64.5833	50	45.4273	37.6126	52.2222	12.5	38.8889	22.2222	18.4109	21.4636	18.018	23.125
Chr13:13938576-13944701	13	13938576	13944701	+	22.067	null					Not found	0	66.6667	NaN	53.7037	83.3333	70	78.9474	65.2174	77.5862	44.1176	73.0769	42.8571	16.6667	47.8261	46.875	73.8095	79.3651
Chr13:14613321-14622475	13	14613321	14622475	+	22.5832	Psma2	ENSMUSG00000015671	proteasome (prosome, macropain) subunit, alpha type 2 [Source:MGI Symbol;Acc:MGI:104885]	+	gene	overlapping	0	64	47.6191	57.6923	68.1818	90	100	69.3966	66.9872	60	40.7407	63.4615	43.4783	71.0938	77.193	67.0139	69
Chr13:15549742-15560654	13	15549742	15560654	+	29.735	Gli3	ENSMUSG00000021318	GLI-Kruppel family member GLI3 [Source:MGI Symbol;Acc:MGI:95729]	+	gene	overlapping	0	42.4242	80	49.2754	51.2195	74.0741	62.5	64.7945	69.6714	63.7255	33.8235	45.8333	16.6667	52.549	64.7887	48.9474	61.358
Chr13:15599403-15615875	13	15599403	15615875	+	32.8034	Gli3	ENSMUSG00000021318	GLI-Kruppel family member GLI3 [Source:MGI Symbol;Acc:MGI:95729]	+	gene	overlapping	0	67.5676	60.4167	81.4286	48.0769	60.7143	71.7391	63.9269	79.1667	84.2857	40	40	23.913	52.7397	59.1503	30.0654	44.7183
Chr13:15655261-15665694	13	15655261	15665694	+	28.7073	Gli3	ENSMUSG00000021318	GLI-Kruppel family member GLI3 [Source:MGI Symbol;Acc:MGI:95729]	+	gene	overlapping	0	56.8182	47.2222	54.878	51.4286	78.3333	81.25	39.4737	67.9688	70.4762	42.4242	42.8571	31.0345	38.8566	61.8269	41.3242	45.0292
Chr13:15696649-15709720	13	15696649	15709720	+	21.4958	Gli3	ENSMUSG00000021318	GLI-Kruppel family member GLI3 [Source:MGI Symbol;Acc:MGI:95729]	+	gene	overlapping	0	51.0417	68.75	40.7407	54.4643	63.6364	83.3333	64.4545	71.4689	66.9118	40.7407	66.6667	29.3103	57.1429	56.3636	44.5578	22.619
Chr13:19995797-20014980	13	19995797	20014980	+	20.1263	Gm5446	ENSMUSG00000050243	predicted gene 5446 [Source:MGI Symbol;Acc:MGI:3644854]	-	gene	overlapping	0	27.7778	52.1739	46	25	50	27.7778	27.968	44.7531	30	26.9231	17.3913	10.9375	8.64198	36.3158	18.2692	13.3838
Chr13:20284745-20292130	13	20284745	20292130	+	20.5534	Elmo1	ENSMUSG00000041112	engulfment and cell motility 1, ced-12 homolog (C. elegans) [Source:MGI Symbol;Acc:MGI:2153044]	+	gene	overlapping	0	57.6087	40.7407	11.8421	37.5	45.8333	46.4286	31.8627	54.0365	56.5574	32.1429	16.129	28.5714	28.7179	17.541	26.3542	17.2821
Chr13:21386618-21401687	13	21386618	21401687	+	22.7992	Zkscan3	ENSMUSG00000021327	zinc finger with KRAB and SCAN domains 3 [Source:MGI Symbol;Acc:MGI:1919989]	-	gene	overlapping	0	50.9524	34.4828	53.2258	61.2903	70.3704	50	58.8745	57.598	76.5027	56	33.3333	23.0769	47.0696	45.8333	43.5374	39.9487
Chr13:21443025-21452578	13	21443025	21452578	+	42.2894	4930470G03Rik	ENSMUSG00000085788	RIKEN cDNA 4930470G03 gene [Source:MGI Symbol;Acc:MGI:1922171]	+	gene	overlapping	0	96	78.2609	80.6818	83.0645	82.1429	80.6452	80.1587	82.716	94.4444	53.2258	18.5185	45.8333	49.3507	45.8333	46.6102	42.5
Chr13:21739978-21750740	13	21739978	21750740	+	27.9371	Hist1h4k	ENSMUSG00000064288	histone cluster 1, H4k [Source:MGI Symbol;Acc:MGI:2448439]	-	gene	overlapping	0	51.4286	38.8889	45.4545	17.6471	68.1818	83.3333	74	55.7471	39.7959	52.1739	36.8421	22.5	33.5821	42.5926	35.5769	68.9266
Chr13:22216405-22229940	13	22216405	22229940	+	20.1043	Vmn1r193	ENSMUSG00000046932	vomeronasal 1 receptor 193 [Source:MGI Symbol;Acc:MGI:2159695]	-	gene	overlapping	0	44.4444	63.6364	47.0588	38.2353	71.4286	42.8571	27.3585	47.9798	30.7692	60	0	16.6667	19.2308	41.3462	30.8824	24.5098
Chr13:22785511-22806451	13	22785511	22806451	+	27.674	Vmn1r209	ENSMUSG00000071491	vomeronasal 1 receptor 209 [Source:MGI Symbol;Acc:MGI:3650395]	-	gene	overlapping	0	44	47.0588	33.3333	34.7826	57.1429	38.4615	32.1705	35.5	50	15.7895	0	15.3846	28.75	48.1481	33.3333	32.1705
Chr13:24584265-24595355	13	24584265	24595355	+	31.4452	Fam65b	ENSMUSG00000036006	family with sequence similarity 65, member B [Source:MGI Symbol;Acc:MGI:2444879]	+	gene	overlapping	0	61.5385	74.0741	63.4146	48.3333	53.6036	70.5882	56.5069	60.5392	53.8506	7.69231	40.4762	28.2609	33.8608	23.1183	26.7123	17.455
Chr13:25160347-25169537	13	25160347	25169537	+	20.2439	Dcdc2a	ENSMUSG00000035910	doublecortin domain containing 2a [Source:MGI Symbol;Acc:MGI:2652818]	+	gene	overlapping	0	75	88.4615	44.2857	64.8148	84	90.4762	83.6601	87.6543	70.8333	57.6923	76.9231	59.375	58.3333	61.7064	51.0417	71.6981
Chr13:25169620-25181980	13	25169620	25181980	+	26.1169	Dcdc2a	ENSMUSG00000035910	doublecortin domain containing 2a [Source:MGI Symbol;Acc:MGI:2652818]	+	gene	overlapping	0	55.7692	42.8571	67.1429	39.0196	53.4483	80	61.8721	40.4412	60.7143	56	33.3333	17.3611	26.0185	24.5614	30.0654	27.5
Chr13:25182241-25193580	13	25182241	25193580	+	20.9735	Dcdc2a	ENSMUSG00000035910	doublecortin domain containing 2a [Source:MGI Symbol;Acc:MGI:2652818]	+	gene	overlapping	0	18.8172	54.5455	30.4348	25	28.5714	40.9091	35.3604	28.9617	30.2326	18.75	11.1111	8.33333	9.13978	27.7778	11.2245	21.875
Chr13:25890213-25911287	13	25890213	25911287	+	22.2752	null					Not found	0	88.4615	88.2353	88.7097	84.6154	92.8571	85.7143	81.7073	88.8889	88.7963	72	80.4348	57.1429	51.6927	64.8299	52.0833	52.963
Chr13:25911751-25929766	13	25911751	25929766	+	26.572	Gm11351	ENSMUSG00000086531	predicted gene 11351 [Source:MGI Symbol;Acc:MGI:3649797]	-	gene	overlapping	0	87.1795	76.9231	73.6842	64.0625	90	80	84.1146	81.6959	86.3782	45.1613	63.6364	74.2857	48.3796	72.6562	53.7736	56.9892
Chr13:25977751-26005565	13	25977751	26005565	+	30.0641	null					Not found	0	70.2703	72.7273	58.3333	53.8462	68.75	80	68.5897	77.2727	73.1707	40.3509	53.4483	38.8889	41.282	48.3051	30.6306	57.0922
Chr13:26029931-26049214	13	26029931	26049214	+	22.4415	null					Not found	0	42.1053	87.5	57.4074	54.321	33.3333	66.6667	57.9293	56.25	67.6768	44.7368	16.6667	32.5	41.8155	36.8421	50.5952	39.2308
Chr13:27830108-27845218	13	27830108	27845218	+	26.388	null					Not found	0	79.1667	69.6429	67.0455	58.3333	89.4737	70	45.7627	82.5458	50.3086	34.0909	47.3684	38.4615	45	50.5814	45.9596	47.0513
Chr13:27845227-27871468	13	27845227	27871468	+	25.2055	Prl2c1	ENSMUSG00000062551	Prolactin family 2, subfamily c, member 1 [Source:MGI Symbol;Acc:MGI:3649927]	+	gene	overlapping	0	57.1429	50	52.3809	51.8519	42.8571	60	59.0164	60.5072	73.9683	32.6923	25	42.3077	36.2573	47.3611	32.7161	33.9167
Chr13:27883186-27903900	13	27883186	27903900	+	22.1427	null					Not found	0	77.7778	100	91.6667	70.8333	100	66.6667	80.7143	71.4286	71.4286	23.0769	90	77.7778	32.7652	53.6458	50.1282	57.5758
Chr13:29972252-29979540	13	29972252	29979540	+	32.2367	E2f3	ENSMUSG00000016477	E2F transcription factor 3 [Source:MGI Symbol;Acc:MGI:1096340]	-	gene	overlapping	0	41.3333	19.7674	45.977	42.3077	52.7778	27.5	33.7121	39.641	33.5681	0	8.06452	6.45161	6.2963	27.5132	7.14286	12.5
Chr13:32638531-32650181	13	32638531	32650181	+	23.2415	null					Not found	0	59.2593	76.9231	45.4545	61.3636	65.9091	83.3333	61.6364	73.1132	56.746	30.7692	46.1538	55	47.7011	46.8992	31.9444	46.2963
Chr13:32650193-32664003	13	32650193	32664003	+	22.8767	null					Not found	0	63.8889	21.7391	72.2222	53.3333	79.4118	61.5385	55.6604	64.3333	71.7949	75	31.25	30.5556	37.8788	62.4242	32.8704	41.9643
Chr13:38189116-38193569	13	38189116	38193569	+	20.5825	Dsp	ENSMUSG00000054889	desmoplakin [Source:MGI Symbol;Acc:MGI:109611]	+	gene	overlapping	0	48.9899	26.087	50	41.6667	36.1111	57.6923	32.5758	35.6061	30.9896	17.5	18.1818	23.0769	13.2911	25.6173	9.40171	26.1364
Chr13:40716237-40722811	13	40716237	40722811	+	25.5127	Tfap2a	ENSMUSG00000021359	transcription factor AP-2, alpha [Source:MGI Symbol;Acc:MGI:104671]	-	gene	overlapping	0	69.4915	50	52.9412	15.7895	23.8095	61.1111	51.5254	49.1071	70.5882	18.9655	9.52381	50	24.3729	23.0769	37.5	36.0784
Chr13:41097536-41105793	13	41097536	41105793	+	25.5829	Gcm2	ENSMUSG00000021362	glial cells missing homolog 2 (Drosophila) [Source:MGI Symbol;Acc:MGI:1861438]	-	gene	overlapping	0	52.0833	40	62.5	36.3636	76.1905	75.9259	47.9885	45.0216	58.8235	40	35.0877	31.25	34.4907	44.697	55.5556	54.9479
Chr13:43013935-43023874	13	43013935	43023874	+	20.2344	Phactr1	ENSMUSG00000054728	phosphatase and actin regulator 1 [Source:MGI Symbol;Acc:MGI:2659021]	+	gene	overlapping	0	33.3333	21.4286	26.3889	28.9474	37.931	60	23.1404	31.746	36.5741	20	15	21.7391	13.8365	27.7778	16.9872	26.2346
Chr13:47010863-47014630	13	47010863	47014630	+	31.9803	Nhlrc1	ENSMUSG00000044231	NHL repeat containing 1 [Source:MGI Symbol;Acc:MGI:2145264]	-	gene	overlapping	0	30	50	17.6471	17.7083	33.871	85	23.3333	53.592	70	36.3636	5	11.1111	32.2409	29.3333	29.2929	14.8485
Chr13:49930381-49943657	13	49930381	49943657	+	32.4685	null					Not found	0	26.6667	63.8889	60	62.6984	45.4545	100	57.2072	53.5088	50	30.5556	27.2727	20	37.234	43.3333	36.5591	59.7561
Chr13:51631774-51638124	13	51631774	51638124	+	29.8159	null					Not found	0	58.3333	80	55.5556	40	0	54.1667	72.2222	67.6471	48.718	25	20	23.0769	6.86275	57.971	28.9474	33.908
Chr13:54751557-54758264	13	54751557	54758264	+	22.0936	null					Not found	0	54.9645	27.2727	37.8049	32.4324	57.1429	88	51.087	44.6759	60.7143	36.8421	50	37.3874	28.692	28.8194	31.3063	33.3333
Chr13:58215891-58224043	13	58215891	58224043	+	25.8064	null					Not found	0	41.4141	40.625	34.6154	34.375	64.2857	43.1818	50.9409	51.8056	33.6735	20	17.8571	27.2727	26.7544	29.1045	25.2315	24.4048
Chr13:61265976-61297774	13	61265976	61297774	+	22.7774	null					Not found	0	31.25	39.1304	32.5	32.906	37.1429	51.9231	28.4444	33.718	31.5789	13.1579	12.1212	16.6667	13.1905	25.3086	30.226	20.5128
Chr13:65259099-65262298	13	65259099	65262298	+	28.1652	Gm10775	ENSMUSG00000074847	predicted gene 10775 [Source:MGI Symbol;Acc:MGI:3642324]	+	gene	overlapping	0	56.0606	64.7059	57.4074	62.963	62.069	89.4737	50.7812	76.3889	25.7143	31.8182	16	36.7647	46.2981	60.1093	32.1705	51.5625
Chr13:69589545-69595798	13	69589545	69595798	+	20.3069	Nsun2	ENSMUSG00000021595	NOL1/NOP2/Sun domain family member 2 [Source:MGI Symbol;Acc:MGI:107252]	+	gene	overlapping	0	82.9787	100	97.2973	89.1892	94.086	86.2069	92.5926	95.6731	87.5	72.2222	86.9565	59.2593	65.1812	75.9115	78.3626	76.8398
Chr13:69604013-69611028	13	69604013	69611028	+	20.8337	Nsun2	ENSMUSG00000021595	NOL1/NOP2/Sun domain family member 2 [Source:MGI Symbol;Acc:MGI:107252]	+	gene	overlapping	0	44.1176	60.5263	14.5833	12.3932	30.8081	22.2222	16.8033	25.8772	44.8864	7.14286	0	16.6667	5.33333	3.125	11.1111	8.47458
Chr13:71999354-72013576	13	71999354	72013576	+	21.775	null					Not found	0	14.2857	20	7.14286	32	60	8.33333	42.1986	33.3333	23.0769	0	16.6667	0	29.7872	25.0833	20.1389	40
Chr13:79865660-79894788	13	79865660	79894788	+	20.5943	null					Not found	0	40.625	25	31.5789	20.4545	40	45	30.0595	34.9573	34.375	13.6364	18.1818	15.7895	17.5287	17.7305	15.7197	20.5357
Chr13:83289333-83310511	13	83289333	83310511	+	20.8506	null					Not found	0	44.5946	60	58.3333	48.3333	94.1176	65.9091	53.0612	70.5426	62.8571	34.7826	58.3333	50	50.672	54.7386	49.6377	54.6667
Chr13:86326824-86348340	13	86326824	86348340	+	21.1262	null					Not found	0	14.6465	11.1111	16.0714	20.5882	44.7368	44.1176	36.6667	48.7805	32.8125	19.4444	22.2222	15.4762	24.0437	53.75	25.641	24.0152
Chr13:91020434-91028035	13	91020434	91028035	+	24.0747	Atg10	ENSMUSG00000021619	autophagy-related 10 (yeast) [Source:MGI Symbol;Acc:MGI:1914045]	-	gene	overlapping	0	78.9474	87.5	85.8974	84.0909	93.75	95.6522	100	87.0833	95.2381	75	58.8235	80.9524	66.3043	72.549	65.8537	51.3636
Chr13:91088394-91101623	13	91088394	91101623	+	20.4925	Atg10	ENSMUSG00000021619	autophagy-related 10 (yeast) [Source:MGI Symbol;Acc:MGI:1914045]	-	gene	overlapping	0	55	83.3333	45.8333	53.8462	76.4957	59.6154	62.037	63.3745	68.6047	42.8571	43.9394	53.5714	41.7638	57.3276	48.2587	52.2831
Chr13:91192701-91202618	13	91192701	91202618	+	26.1791	Atg10	ENSMUSG00000021619	autophagy-related 10 (yeast) [Source:MGI Symbol;Acc:MGI:1914045]	-	gene	overlapping	0	48.7805	58	34.4086	72.2222	46.0526	51.2195	35.7143	47.1491	44.0432	21.0526	23.3333	16.6667	13.5739	24.0885	18.4444	20.1111
Chr13:98329003-98335059	13	98329003	98335059	+	28.0714	null					Not found	0	47.8261	71.4286	62.5	44.4444	35.7143	46.4286	53.3333	65	44.4444	20	14.2857	22.2222	27.1429	25.7576	42.0635	18.9394
Chr13:100108806-100118772	13	100108806	100118772	+	27.2822	Serf1	ENSMUSG00000021643	small EDRK-rich factor 1 [Source:MGI Symbol;Acc:MGI:1337114]	+	gene	overlapping	0	59.4017	51.0753	62.5	46.5517	50	59.5238	50.9009	60.9091	48.6486	34.375	27.5862	27.1875	17.7083	32.5203	14.5062	21.8137
Chr13:101908575-101923509	13	101908575	101923509	+	21.378	null					Not found	0	40	24.1379	40.404	22.973	55.3571	38.0952	30.7292	29.096	36.1789	12.9032	14.8148	20.9677	17.3674	17.9762	18.1111	21.875
Chr13:101952369-101961849	13	101952369	101961849	+	30.5075	null					Not found	0	30	37.1429	23.3333	38	50	39.3939	44.9653	37.8788	56.746	11.7647	16.6667	11.1111	21.6146	30.5152	36.1111	29.1503
Chr13:102410829-102421462	13	102410829	102421462	+	26.6529	null					Not found	0	38.8889	56.25	37.5	32.6923	49.0741	28.5714	33	35.7143	48.3333	7.14286	20	0	22	28.3333	26.7544	14.2857
Chr13:105951202-105975015	13	105951202	105975015	+	22.4758	null					Not found	0	47.4747	66.6667	48.1481	65.2299	64.2857	72.7273	50.9132	57.6191	57.6531	39.1304	41.1765	34.6154	37.7333	44.8333	42.5137	39.1026
Chr13:109223745-109232324	13	109223745	109232324	+	24.5777	Pde4d	ENSMUSG00000021699	phosphodiesterase 4D, cAMP specific [Source:MGI Symbol;Acc:MGI:99555]	+	gene	overlapping	0	53.0303	48.2143	42	51.3889	52.2727	72.7273	45.9903	56.1033	61.6071	44.9495	20	33.3333	34.3671	57.5472	63.964	46.2585
Chr13:111788567-111793087	13	111788567	111793087	+	26.5687	Map3k1	ENSMUSG00000021754	mitogen-activated protein kinase kinase kinase 1 [Source:MGI Symbol;Acc:MGI:1346872]	-	gene	overlapping	0	86.9048	97.2973	73.5849	77.2222	85.1064	84.4444	94.5055	85.8073	90.303	69.2308	47.6744	57.8947	71.0585	74.6416	68.8889	71.1111
Chr13:111793101-111799174	13	111793101	111799174	+	26.2323	Map3k1	ENSMUSG00000021754	mitogen-activated protein kinase kinase kinase 1 [Source:MGI Symbol;Acc:MGI:1346872]	-	gene	overlapping	0	86.1111	91.4894	86.8421	81.8841	83.3333	97.2222	93.9394	84.2424	91.6667	69.5652	42.3077	77.0833	66.4379	78.5714	75.5208	81.6406
Chr13:111809784-111818187	13	111809784	111818187	+	20.6715	Gm15327	ENSMUSG00000085204	predicted gene 15327 [Source:MGI Symbol;Acc:MGI:3705295]	+	gene	overlapping	0	33.3333	25	27.7778	8	28.3333	36	17.7419	38.0435	26.0417	10.6061	4.54545	10	9.09091	26.3021	11.5385	12.7596
Chr13:116314263-116329693	13	116314263	116329693	+	20.8048	null					Not found	0	44.6429	44.4444	33.3333	40.5556	30	35.2941	26.3158	33.3333	55.4348	14	20	18.75	8.33333	22.8856	7.14286	18.2292
Chr13:118878904-118890604	13	118878904	118890604	+	21.9292	null					Not found	0	90.4762	100	97.3684	82.6087	95.6522	92.3077	84.8148	92.1875	89.5062	73.6842	61.5385	63.1579	77.4775	86.25	87.5	86.8421
Chr13:119672324-119682065	13	119672324	119682065	+	21.2587	null					Not found	0	21.875	4.54545	21.4286	5.55556	46.1538	40	28.5714	36.1111	31.5789	29.1667	19.2308	0	12.5	26.3158	23.3333	8.97436
Chr14:11592577-11602940	14	11592577	11602940	+	21.6621	Ptprg	ENSMUSG00000021745	protein tyrosine phosphatase, receptor type, G [Source:MGI Symbol;Acc:MGI:97814]	+	gene	overlapping	0	78.3784	76.6667	64.7059	96	90.3846	72.2222	76.6949	72.2789	71.9136	52.2727	44.7368	58.3333	64.8039	50	61.6667	63.7427
Chr14:11634052-11648028	14	11634052	11648028	+	22.2127	Ptprg	ENSMUSG00000021745	protein tyrosine phosphatase, receptor type, G [Source:MGI Symbol;Acc:MGI:97814]	+	gene	overlapping	0	90.2174	86.6667	78.0488	81.25	88.8889	77.5	82.2917	84.009	78.7736	54.5455	50	68.1818	67.5926	56.4516	61.2121	68.2927
Chr14:13973041-13986533	14	13973041	13986533	+	22.7958	null					Not found	0	50	55	50	36.6667	67.9487	46.875	37.2396	36.9318	40.0709	25.8621	18.75	21.0526	26.4048	32.6087	36.5854	25
Chr14:17660829-17669669	14	17660829	17669669	+	22.1859	Thrb	ENSMUSG00000021779	thyroid hormone receptor beta [Source:MGI Symbol;Acc:MGI:98743]	+	gene	overlapping	0	69.2308	58.3333	36.1111	19.4444	18.5185	83.3333	32.197	33.2075	32.5472	16	20.2703	15.3846	19.4444	22.1088	23.3333	20.4023
Chr14:21854713-21865106	14	21854713	21865106	+	20.6768	A430057M04Rik	ENSMUSG00000090564	RIKEN cDNA A430057M04 gene [Source:MGI Symbol;Acc:MGI:2442125]	+	gene	overlapping	0	80.1887	66.6667	77.2727	72.4138	70.3704	82.7586	68.2051	80.3191	84.3137	48.75	42.8571	75	59.4595	54.4974	47.4074	57.4405
Chr14:31662008-31666556	14	31662008	31666556	+	27.0305	Btd	ENSMUSG00000021900	biotinidase [Source:MGI Symbol;Acc:MGI:1347001]	+	gene	overlapping	0	48.1481	47.2222	54.8077	38.5965	44	72	65.3226	56.0606	40.3509	40	25.9259	17.6471	30.4924	49.0196	38.8889	48.5714
Chr14:32086135-32094783	14	32086135	32094783	+	22.0818	Oxnad1	ENSMUSG00000021906	oxidoreductase NAD-binding domain containing 1 [Source:MGI Symbol;Acc:MGI:1916953]	+	gene	overlapping	0	75	76.9231	80.6122	66.6667	78.5714	88.2353	80.5195	72.3077	74.7396	71.4286	53.125	37.5	65.1178	63.4804	62.3077	60.0685
Chr14:34502952-34508075	14	34502952	34508075	+	34.4518	Bmpr1a	ENSMUSG00000021796	bone morphogenetic protein receptor, type 1A [Source:MGI Symbol;Acc:MGI:1338938]	-	gene	overlapping	0	59.2593	33.3333	7.31707	58.8235	40.2439	76.9231	25	52.3256	24.1379	5.55556	7.69231	12.5	11.3492	32.0755	10.1449	14.7959
Chr14:34844896-34854157	14	34844896	34854157	+	20.5314	Grid1	ENSMUSG00000041078	glutamate receptor, ionotropic, delta 1 [Source:MGI Symbol;Acc:MGI:95812]	+	gene	overlapping	0	80.5556	82.5	89	74.2857	96.5517	84.6154	83.5385	77.1795	88.0952	61.9048	75.8621	57.1429	66.9492	72	54.7101	70.1577
Chr14:34854191-34862980	14	34854191	34862980	+	23.5875	Grid1	ENSMUSG00000041078	glutamate receptor, ionotropic, delta 1 [Source:MGI Symbol;Acc:MGI:95812]	+	gene	overlapping	0	67.3913	60.2564	82.0513	50	46.2963	56.5217	44.9367	60.1695	54.2077	24.7748	34	37.931	18.6498	16.4251	14.3836	36.7064
Chr14:34876528-34884355	14	34876528	34884355	+	25.2103	Grid1	ENSMUSG00000041078	glutamate receptor, ionotropic, delta 1 [Source:MGI Symbol;Acc:MGI:95812]	+	gene	overlapping	0	45.4545	80	45	28.5714	40.4762	50	49.6667	42.3077	35.7143	19.5122	17.3913	9.09091	27.6961	27.044	18.7879	24.359
Chr14:34893257-34900258	14	34893257	34900258	+	21.6094	Grid1	ENSMUSG00000041078	glutamate receptor, ionotropic, delta 1 [Source:MGI Symbol;Acc:MGI:95812]	+	gene	overlapping	0	51.1905	90.4762	70.9302	56.4103	60.2564	86.6667	58.5648	47.0052	50.5952	30.4348	50	43.75	31.8482	27.8846	41.5205	46.2015
Chr14:34900308-34910767	14	34900308	34910767	+	20.9188	Grid1	ENSMUSG00000041078	glutamate receptor, ionotropic, delta 1 [Source:MGI Symbol;Acc:MGI:95812]	+	gene	overlapping	0	77.2727	95.2381	83.5526	85.5263	96.2963	82.3529	78.6458	73.4973	70.3704	55.9524	58.75	60.8696	61.683	53.6364	55.8685	53.7879
Chr14:38408198-38435419	14	38408198	38435419	+	20.969	Nrg3	ENSMUSG00000041014	neuregulin 3 [Source:MGI Symbol;Acc:MGI:1097165]	-	gene	overlapping	0	47.3684	48	46.4286	22.2222	60.7143	51.282	37.8431	42.029	46.5432	31.8841	25.9259	24	25.0433	31.8182	18.9516	37.0968
Chr14:38559663-38584675	14	38559663	38584675	+	21.3821	Nrg3	ENSMUSG00000041014	neuregulin 3 [Source:MGI Symbol;Acc:MGI:1097165]	-	gene	overlapping	0	81.0811	54.5455	72.4138	60.9756	86.9565	78.3333	75.5631	69.209	63.5417	51.6129	65.7895	36.3636	59.5885	59.4136	56.8966	54.4753
Chr14:40889899-40896425	14	40889899	40896425	+	27.7564	Sh2d4b	ENSMUSG00000037833	SH2 domain containing 4B [Source:MGI Symbol;Acc:MGI:1925182]	-	gene	overlapping	0	48.7805	94.4444	66.1765	47.807	77.0833	85.7143	57.8947	84.4872	62.3656	59.5238	37.931	47.8261	37.7295	37.2685	27.6042	40.1316
Chr14:46839073-46849110	14	46839073	46849110	+	29.5524	Cgrrf1	ENSMUSG00000055128	cell growth regulator with ring finger domain 1 [Source:MGI Symbol;Acc:MGI:1916368]	+	gene	overlapping	0	90.2439	88.5417	76.9231	68.3333	69.0476	88	76.3441	86.4943	81	39.8809	33.3333	57.9365	71.3483	57.8616	63.6905	55.9896
Chr14:51302317-51310840	14	51302317	51310840	+	25.046	null					Not found	0	28.5714	46.6667	44.4444	26.6667	56.6667	55.8824	59.0395	46.1111	47.3118	26.087	17.9487	30.5556	37.234	64.4737	51.3514	46.1806
Chr14:52020294-52028023	14	52020294	52028023	+	43.7609	Zfp219	ENSMUSG00000049295	zinc finger protein 219 [Source:MGI Symbol;Acc:MGI:1917140]	-	gene	overlapping	0	73.1707	65.7143	60.2941	45.4545	86.3636	58	64.4048	61.1111	64.8148	21.6667	32	22.2222	16.8229	29.4192	29.6717	36.3388
Chr14:55547915-55557412	14	55547915	55557412	+	21.0724	Pck2	ENSMUSG00000040618	phosphoenolpyruvate carboxykinase 2 (mitochondrial) [Source:MGI Symbol;Acc:MGI:1860456]	+	gene	overlapping	0	90.625	94.7368	90.2778	72.7273	96.5517	83.871	77.9508	87.2727	93.1818	64.2857	73.913	69.7619	58.8123	69.3262	48.8584	65.9091
Chr14:57825260-57826626	14	57825260	57826626	+	20.0173	F630043A04Rik	ENSMUSG00000021965	RIKEN cDNA F630043A04 gene [Source:MGI Symbol;Acc:MGI:3041235]	-	gene	overlapping	0	16.3043	22.2222	13.8889	2.85714	35.7143	22.8571	10.2941	35.8696	33.7037	16.6667	0	0	14.0152	22.1053	9.04255	16.1765
Chr14:68394513-68414775	14	68394513	68414775	+	23.1914	null					Not found	0	24.1379	30	12.1212	18.9189	45.2381	61.5385	58.2031	49.5935	44.6237	22.7273	37.5	17.5	36.8644	36.4583	25.3788	33.3333
Chr14:70766860-70772331	14	70766860	70772331	+	26.449	Dok2	ENSMUSG00000022102	docking protein 2 [Source:MGI Symbol;Acc:MGI:1332623]	+	gene	overlapping	0	43.2432	48	26.9231	36.2069	60	47.3684	30.8429	25.5556	44	30.7692	9.09091	4.05405	16.5033	30.5085	31.2057	26.0101
Chr14:73148041-73160204	14	73148041	73160204	+	27.2	Rcbtb2	ENSMUSG00000022106	regulator of chromosome condensation (RCC1) and BTB (POZ) domain containing protein 2 [Source:MGI Symbol;Acc:MGI:1917200]	+	gene	overlapping	0	59.5238	76.087	48.4375	62.3932	51.7241	50	56.2189	61.7886	56.5217	21.4286	28.7879	30.7692	31.2169	41.4894	32.3925	40.0538
Chr14:76374177-76382831	14	76374177	76382831	+	24.7186	null					Not found	0	64.1304	45	54.3478	45.1613	39.1304	50	39.3333	37.5622	52.7273	21.4286	22.7273	19.1176	12.8546	28.6806	17.5926	8.45771
Chr14:77855243-77871104	14	77855243	77871104	+	20.2293	Dnajc15	ENSMUSG00000022013	DnaJ (Hsp40) homolog, subfamily C, member 15 [Source:MGI Symbol;Acc:MGI:1913398]	-	gene	overlapping	0	84.5238	79.4118	66.6667	70.6897	70.8333	78.5714	67.455	73.2026	84.7222	52.7778	43.3333	62.5	60.2991	62.6984	69.1667	55.0265
Chr14:78713735-78724831	14	78713735	78724831	+	20.2263	Dgkh	ENSMUSG00000034731	diacylglycerol kinase, eta [Source:MGI Symbol;Acc:MGI:2444188]	-	gene	overlapping	0	58.3333	34	49.4253	37.037	59.375	34.7826	51.4124	53.9352	26.5625	34.6154	5.35714	41.6667	18.3099	28.9116	19.086	24.7967
Chr14:79475884-79481007	14	79475884	79481007	+	21.771	Wbp4	ENSMUSG00000022023	WW domain binding protein 4 [Source:MGI Symbol;Acc:MGI:109568]	-	gene	overlapping	0	35.1351	86.5385	63.1579	100	63.6364	46.4286	70.2703	90.7407	45	17.1429	45.8333	48	54.8007	43.75	81.0185	56.8627
Chr14:80775731-80799051	14	80775731	80799051	+	20.1955	null					Not found	0	22.8571	14.2857	21.7391	19.7368	28.5714	47.2222	31.1864	28.7037	33.5417	15.3846	18.4211	7.14286	13.6498	24.8718	8.18182	11.4198
Chr14:81891490-81910854	14	81891490	81910854	+	21.4689	null					Not found	0	20.8333	21.4286	35.2941	22.2222	70	22.2222	29.386	26.7901	32.0513	12.5	18.1818	19.2308	8.57143	24.1935	7.04023	13.3333
Chr14:82409323-82430703	14	82409323	82430703	+	27.9836	null					Not found	0	42.1053	60	50	32.0513	66.6667	63.1579	50	32.0988	33.3333	18.1818	25.4902	9.09091	31.5079	28.3333	38.0952	37.906
Chr14:82431000-82455817	14	82431000	82455817	+	25.107	null					Not found	0	69.5652	52.7778	77.4194	52.1739	47.0588	55.2632	56.0345	53.5256	47.8261	40	10	17.3913	39.9471	49.6032	35.9259	24.7126
Chr14:83205889-83231906	14	83205889	83231906	+	20.021	null					Not found	0	64.1026	90.4762	78	68.6667	73.6842	77.2727	58.4596	64.7799	59.4771	35	44.7368	55.5556	51.5625	44.1176	56.7901	52.7778
Chr14:83301333-83322967	14	83301333	83322967	+	29.0527	null					Not found	0	51.1905	57.6923	47.7941	54.3478	47.8261	44.4444	45.5556	50.1894	45.8333	23.8095	29.4118	0	17.6471	37.8049	32.1429	32.3333
Chr14:83753947-83777988	14	83753947	83777988	+	20.2504	null					Not found	0	35.1351	63.1579	53.7037	49.4792	46.875	58.3333	56.7196	58.7879	60.2899	32.8125	33.3333	30.4348	47.2222	31.3333	42.3077	35.2083
Chr14:84089904-84116572	14	84089904	84116572	+	22.9857	null					Not found	0	42.1053	18.75	4.16667	37.931	48.1481	35.7143	26.8927	60.5072	41.4894	13.0435	36.5385	6.25	22.4265	41.4634	19.2593	26.3441
Chr14:84810950-84839661	14	84810950	84839661	+	20.6405	null					Not found	0	31.8182	62.5	44.8276	42.8571	54.5455	50	37.7161	51.1111	40.2778	22.9167	32.5	28.5714	20.3704	22.6496	42.2839	36.5079
Chr14:87854458-87867423	14	87854458	87867423	+	22.9312	null					Not found	0	34	11.5385	18.75	26.3889	44.4444	50	26.4286	44.2708	41.6667	15.3846	16.6667	15.3846	26.2879	24.5833	14.0625	23.4496
Chr14:87867593-87890243	14	87867593	87890243	+	24.3687	null					Not found	0	100	83.3333	76.3889	66.6667	92.3077	78.9474	82.0833	79.7297	70.6897	44.4444	55	70	56.087	63.2353	63.75	75.2252
Chr14:89069265-89094246	14	89069265	89094246	+	22.8662	null					Not found	0	30.9524	36.1111	30.7692	16.6667	15	55.5556	25.8065	23.9583	25.813	5	7.14286	5.26316	8.03571	15.7895	15.6977	23.9837
Chr14:90192652-90219207	14	90192652	90219207	+	23.1329	null					Not found	0	63.4615	46.6667	40.7407	37.037	41.6667	58.3333	39.9371	64.1892	39.6552	30.9524	25	26.9231	19.6181	26.0417	32.5	33.3333
Chr14:90752529-90775385	14	90752529	90775385	+	26.525	null					Not found	0	41.6667	20	34.6154	25.9259	36	65	47.7564	56.4626	45.7265	27.2727	13.6364	18.1818	35.5655	58.5119	37.037	30.6818
Chr14:91671277-91690461	14	91671277	91690461	+	37.2871	null					Not found	0	55.5556	NaN	42.8571	43.75	70	66.6667	32.2581	44.7368	47.2222	14.2857	27.2727	0	18	30.5556	44.4444	11.4286
Chr14:91866367-91890395	14	91866367	91890395	+	22.638	null					Not found	0	43.75	35.7143	37.037	34	53.3333	50	42.4155	37.7358	40.056	33.3333	21.4286	12.963	20.5556	29.9708	25.3968	26.5714
Chr14:92460100-92490063	14	92460100	92490063	+	22.8018	null					Not found	0	35.2941	50	50	35.0575	46.1538	42.8571	34.7458	46.2963	49.7863	14.2857	13.1579	32.3529	24.8677	39.7661	27.8333	40
Chr14:93604499-93624754	14	93604499	93624754	+	22.72	Pcdh9	ENSMUSG00000055421	protocadherin 9 [Source:MGI Symbol;Acc:MGI:1306801]	-	gene	overlapping	0	16.6667	0	17.3913	23.8095	23.0769	38.2353	19.3878	39.5455	7.77778	0	0	0	11.5385	17.3469	7.84314	22.2222
Chr14:93891019-93901909	14	93891019	93901909	+	25.6544	null					Not found	0	25	15.625	30.3571	18.75	31.25	33.3333	46.3415	36.7424	44.4444	23.0769	3.125	16.6667	8.20312	20.8333	16.6667	22.7642
Chr14:94511810-94532973	14	94511810	94532973	+	22.7193	null					Not found	0	35.4701	28.125	42.1053	26.6667	33.3333	46.2963	34.3537	47.7564	43.9024	14.2857	25	18.1818	16.1692	30.4878	22.9167	24.4681
Chr14:94532999-94557113	14	94532999	94557113	+	20.2711	null					Not found	0	18.9655	36.9565	33.9286	19.2308	62.5	21.7391	19.1667	28.6822	39.4737	9.52381	19.0476	17.6471	9.94624	28.3688	21.875	12.0833
Chr14:95522023-95545698	14	95522023	95545698	+	22.0204	null					Not found	0	31.7073	NaN	33.3333	58.3333	47.3684	28.5714	26.3768	51.2195	37.7193	18.4211	9.09091	20	17.4107	26.4228	23.7705	41.1538
Chr14:96014841-96036108	14	96014841	96036108	+	20.1814	null					Not found	0	15.7895	12.5	23.0769	22.2973	30.7692	56.25	14.8438	9.61538	17.4603	8.33333	9.375	0	4.71698	15.5556	6.25	11.1111
Chr14:96962593-96983273	14	96962593	96983273	+	21.9928	null					Not found	0	30.8081	45	26.9231	31.5789	38.2353	54.1667	15.5367	38.8333	31.7204	13.6364	16.6667	14.2857	10.2339	24.031	16.3793	11.2403
Chr14:99865346-99873972	14	99865346	99873972	+	27.0945	null					Not found	0	25	46.6667	27.6596	35.1852	36.6667	43.75	34.8797	38.4115	32.7381	10	16	3.22581	11.553	25.8838	7.98535	4.87805
Chr14:99874044-99884790	14	99874044	99884790	+	35.5186	Klf12	ENSMUSG00000072294	Kruppel-like factor 12 [Source:MGI Symbol;Acc:MGI:1333796]	-	gene	overlapping	0	34.0909	55.1724	34	37.037	54.5455	28.5714	37.8205	44.7619	35.5769	0	9.09091	6.41026	3.44551	25.3205	4.65686	6.25
Chr14:99885099-99895389	14	99885099	99895389	+	30.5758	Klf12	ENSMUSG00000072294	Kruppel-like factor 12 [Source:MGI Symbol;Acc:MGI:1333796]	-	gene	overlapping	0	50	42.5926	31.0345	29.2793	46.6667	25	42.5974	54.7386	48.8806	7.69231	23.5294	10.6061	10.1754	17.5439	9.82143	14.6505
Chr14:99895481-99903053	14	99895481	99903053	+	32.8253	Klf12	ENSMUSG00000072294	Kruppel-like factor 12 [Source:MGI Symbol;Acc:MGI:1333796]	-	gene	overlapping	0	30.3672	37.0968	30.303	11.4286	41.9355	60	36.9213	50.3086	31.9728	8.69565	15.4321	15	6.48148	10.582	5.83333	9.02778
Chr14:99903341-99912967	14	99903341	99912967	+	27.7194	Klf12	ENSMUSG00000072294	Kruppel-like factor 12 [Source:MGI Symbol;Acc:MGI:1333796]	-	gene	overlapping	0	34.7222	41.6667	18.0556	33.3333	40	44.6429	35.3333	41.4966	27.037	7.14286	21.0526	10.4167	1.31791	12.7525	7.57576	16.6667
Chr14:99913064-99925316	14	99913064	99925316	+	25.537	Klf12	ENSMUSG00000072294	Kruppel-like factor 12 [Source:MGI Symbol;Acc:MGI:1333796]	-	gene	overlapping	0	55.2632	24.1379	39.7059	52.7778	39.1304	56.8966	40.2116	35.7372	40.1961	9.09091	21.1538	27.7778	9.5671	22.1014	13.4328	11.1696
Chr14:99971451-99984573	14	99971451	99984573	+	21.5949	Klf12	ENSMUSG00000072294	Kruppel-like factor 12 [Source:MGI Symbol;Acc:MGI:1333796]	-	gene	overlapping	0	37.5	38.4615	27.6423	24.2424	19.6429	40.9091	25.3535	28.5256	17.5439	0	6.25	3.7037	9.24657	12.3188	7.75862	4.67836
Chr14:99984580-99999062	14	99984580	99999062	+	27.5304	Klf12	ENSMUSG00000072294	Kruppel-like factor 12 [Source:MGI Symbol;Acc:MGI:1333796]	-	gene	overlapping	0	50	60.3448	52.7778	46.5812	50	46.2963	35.1406	39.697	43.9744	10.4167	17.3913	21.6667	12.4904	30.7018	13.8128	27.5758
Chr14:99999107-100007759	14	99999107	100007759	+	20.47	Klf12	ENSMUSG00000072294	Kruppel-like factor 12 [Source:MGI Symbol;Acc:MGI:1333796]	-	gene	overlapping	0	26.5625	25	35	33.75	30.1587	26.9231	25	39.3035	21.0526	14.2857	3.33333	8.33333	6.11814	13.5417	13.5965	9.94152
Chr14:100007795-100018280	14	100007795	100018280	+	22.6247	Klf12	ENSMUSG00000072294	Kruppel-like factor 12 [Source:MGI Symbol;Acc:MGI:1333796]	-	gene	overlapping	0	18.6046	35.8974	27.5362	34.6667	42	35.7143	16.3713	31.25	28	21.2121	1.85185	6.66667	2.43902	8.53659	8.21918	7.25806
Chr14:100018372-100027967	14	100018372	100027967	+	20.5343	Klf12	ENSMUSG00000072294	Kruppel-like factor 12 [Source:MGI Symbol;Acc:MGI:1333796]	-	gene	overlapping	0	32.1429	42	38.4615	29.3103	28.125	13.3333	29.0043	32	29.8387	11.1111	0	11.1111	1.48148	12.2222	11.2903	6.1828
Chr14:100028209-100042130	14	100028209	100042130	+	20.0314	Klf12	ENSMUSG00000072294	Kruppel-like factor 12 [Source:MGI Symbol;Acc:MGI:1333796]	-	gene	overlapping	0	34.2857	24.3056	28.3333	24.8062	22.7273	15.3846	10.7143	30.5556	24.6212	0	0	0	3.07692	4.54545	7.99087	3.38983
Chr14:100042161-100055484	14	100042161	100055484	+	40.0444	Klf12	ENSMUSG00000072294	Kruppel-like factor 12 [Source:MGI Symbol;Acc:MGI:1333796]	-	gene	overlapping	0	42.3809	72.7273	47.8261	52.3809	40	71.6049	41.9935	60.3876	48.8636	2.08333	19.2308	12.1212	16.6667	26.9697	17	26.7241
Chr14:100073264-100088041	14	100073264	100088041	+	25.2903	Klf12	ENSMUSG00000072294	Kruppel-like factor 12 [Source:MGI Symbol;Acc:MGI:1333796]	-	gene	overlapping	0	55.6738	36.8421	31.0345	46.7742	39.6552	31.0345	32.5	41.8803	34.2767	17.8571	8.06452	11.7647	4.62963	13.6612	12.037	9.60452
Chr14:100088222-100100720	14	100088222	100100720	+	20.1519	Klf12	ENSMUSG00000072294	Kruppel-like factor 12 [Source:MGI Symbol;Acc:MGI:1333796]	-	gene	overlapping	0	26.3158	35.9375	35.5769	52.6882	31.8182	22.2222	28.8462	34.9206	28.5714	9.375	17.3077	2.63158	7.18085	14.5402	7.8125	12.6984
Chr14:100100944-100109795	14	100100944	100109795	+	32.1934	Klf12	ENSMUSG00000072294	Kruppel-like factor 12 [Source:MGI Symbol;Acc:MGI:1333796]	-	gene	overlapping	0	58.871	61.1111	49.0741	51.9231	42.3077	61.5741	32.7381	42.4713	44.4444	8.69565	15.625	21.0526	4.68165	19.4079	4.4686	11.6667
Chr14:100120974-100132740	14	100120974	100132740	+	30.9239	Klf12	ENSMUSG00000072294	Kruppel-like factor 12 [Source:MGI Symbol;Acc:MGI:1333796]	-	gene	overlapping	0	13.0435	60.7143	34.7826	39.3939	52.7778	30.7692	35.6164	42.3809	44.8718	20.3704	5.76923	10.7143	4.58333	6.33333	18.6274	13.2812
Chr14:100132775-100144351	14	100132775	100144351	+	24.6697	Klf12	ENSMUSG00000072294	Kruppel-like factor 12 [Source:MGI Symbol;Acc:MGI:1333796]	-	gene	overlapping	0	57.8125	50	21.7391	36.9565	31.5789	29.6296	34.6479	43.75	45.8333	24.359	8.82353	12.5	3.99061	21.7949	10.8491	8.16327
Chr14:100144409-100156398	14	100144409	100156398	+	26.9865	Klf12	ENSMUSG00000072294	Kruppel-like factor 12 [Source:MGI Symbol;Acc:MGI:1333796]	-	gene	overlapping	0	56.9182	40.4762	22	22.2222	44	31.8182	32.9955	40.9091	39.1156	6.89655	18.5185	9.67742	8.03213	17.8571	7.74854	7.173
Chr14:100156404-100169348	14	100156404	100169348	+	28.7009	null					Not found	0	55.3571	43.75	44.4444	32.1429	32	41.3043	27.3585	30.3419	43.75	8.82353	8.33333	5.88235	1.96078	11.1111	15.1042	9.80392
Chr14:100169370-100179973	14	100169370	100179973	+	29.0455	null					Not found	0	32.3129	35.7143	24.5833	12.5	53.3333	40	19.7917	27.5298	26.2346	4.34783	8.10811	0	4.87342	5.08621	9.10494	2.43902
Chr14:100180087-100191256	14	100180087	100191256	+	21.7463	null					Not found	0	53.2258	50	33.3333	48.2143	12.5	41.6667	38.4199	42.6282	28.9773	14.8148	16.6667	7.40741	5.47945	23.1481	5.9322	10.1093
Chr14:100191299-100202083	14	100191299	100202083	+	21.7752	null					Not found	0	37.1212	55.8824	42.8571	27.5862	25	44.4444	40.6061	24.7396	26.9504	15.7143	19.2308	5.26316	2.08333	18.0787	3.0914	4.0404
Chr14:100202090-100214425	14	100202090	100214425	+	37.3662	4930517O19Rik	ENSMUSG00000054391	RIKEN cDNA 4930517O19 gene [Source:MGI Symbol;Acc:MGI:1922325]	+	gene	overlapping	0	45.5556	22.9885	48.2759	43.0556	48.3333	46.6667	33.8675	51.9883	62.1622	18.1818	20.5128	1.72414	4.53074	12.3843	13.3013	11.7778
Chr14:100214441-100225533	14	100214441	100225533	+	20.6502	4930517O19Rik	ENSMUSG00000054391	RIKEN cDNA 4930517O19 gene [Source:MGI Symbol;Acc:MGI:1922325]	+	gene	overlapping	0	24.1935	41.6667	46.9388	36.5854	15	16.129	26.6892	35.1064	42.8571	2.32558	12.9032	6.57895	4.21687	7.82828	10.4839	2.5463
Chr14:100225683-100235947	14	100225683	100235947	+	20.5681	4930517O19Rik	ENSMUSG00000054391	RIKEN cDNA 4930517O19 gene [Source:MGI Symbol;Acc:MGI:1922325]	+	gene	overlapping	0	42.1053	45.6522	35	36.6667	21.4286	27.5641	20.614	33.8519	24.2424	3.125	6.25	6.25	4.26357	15.4472	6.89655	0.862069
Chr14:100236058-100245635	14	100236058	100245635	+	27.9045	4930517O19Rik	ENSMUSG00000054391	RIKEN cDNA 4930517O19 gene [Source:MGI Symbol;Acc:MGI:1922325]	+	gene	overlapping	0	49.6032	47.8261	34.2857	30.2326	48.2759	21.2121	28.6385	67.3333	38.4615	25	6.81818	4.7619	14.939	13.9881	11.8687	14.9123
Chr14:100256465-100270624	14	100256465	100270624	+	20.1019	null					Not found	0	47.3333	62.5	44.2857	57.5269	30.303	27.2727	43.1694	37.0536	52.2222	22.0588	36.8421	6.25	6.45833	8.20896	8.7963	4.7619
Chr14:106821129-106829019	14	106821129	106829019	+	23.5479	null					Not found	0	80	80	20	55.5556	36.3636	38.6364	56.8182	88.1783	66.6667	22.2222	40	37.5	35.4167	58.718	53.7879	44.8276
Chr14:107284477-107307048	14	107284477	107307048	+	22.7879	null					Not found	0	47.1429	53.2258	45.4545	63.3333	52.1739	68.5185	44.7917	50.7	41.8919	30.7692	27.2727	23.8095	33.4577	42.1569	42.2414	30.2924
Chr14:107434657-107460864	14	107434657	107460864	+	23.6677	null					Not found	0	43.9815	40	48.5294	36.9919	59.5238	43.1818	28.4091	44.3503	43.1973	29.5455	10	17.6471	23.0667	32.1038	27.0833	31.9209
Chr14:107858016-107885569	14	107858016	107885569	+	20.1115	null					Not found	0	48.718	46.1538	44.2308	56.5217	57.5	40.9091	47.9661	47.2789	48.2456	21.0526	33.3333	28.9855	29.7024	36.2069	38.8492	31.9444
Chr14:108338993-108355059	14	108338993	108355059	+	33.0806	null					Not found	0	54.5455	44.4444	40	30.7692	63.6364	47.3684	49.537	51.1111	58.3333	8.82353	14.2857	36.3636	24.1935	39.5062	31.0345	35.3659
Chr14:108471150-108500949	14	108471150	108500949	+	21.0519	null					Not found	0	47.8495	42.1053	56.8182	65.625	67.3077	46.6667	38.151	61.9792	54.878	34.2105	26.6667	38	32.1014	38.0117	34.0426	48.6395
Chr14:110010938-110036976	14	110010938	110036976	+	20.9496	null					Not found	0	30	43.75	37.2549	48.8506	30	54.1667	22.2222	44.5946	35.4167	20	7.69231	17.3913	20.2381	29.6212	20	16.4062
Chr14:110225099-110250490	14	110225099	110250490	+	26.7592	null					Not found	0	58	62.963	23.2143	16.4062	46.4286	62.5	40.2778	44.1176	48.4848	25	23.0769	17.5	20.8333	28.4153	24.8563	21.1111
Chr14:110324886-110347187	14	110324886	110347187	+	20.8941	null					Not found	0	29.7101	53.125	44.4444	58.0645	63.6364	24.5614	41.7797	47.5177	53.8462	12	29.1667	38.5965	21.7333	35.8932	24.2754	45.5128
Chr14:110561997-110586343	14	110561997	110586343	+	22.9458	null					Not found	0	46.1538	45	51.9608	41.6667	56.5217	45.4545	38.7705	37.3333	37.931	16.6667	20	25	19.359	48.1472	33.8462	28.3333
Chr14:111254221-111276581	14	111254221	111276581	+	30.5893	null					Not found	0	46.5517	21.4286	45.3125	30	42.1053	50	33.0864	43.8739	41.3462	7.69231	0	11.7647	26.5152	27.5842	16.0833	13.5135
Chr14:113029940-113055017	14	113029940	113055017	+	22.5393	null					Not found	0	41.9048	50	34.2105	54.0541	54.1667	64.2857	28.9062	40.9091	31.7073	32	6.66667	29.1667	17.9894	32.9268	20	30
Chr14:113055275-113073693	14	113055275	113073693	+	24.9229	null					Not found	0	27.0833	18.75	29.3103	34.8485	37.5	50	37.3809	53.9308	46.6667	0	28.5714	20.8333	31.2865	32.3864	25	29.0598
Chr14:113271953-113288666	14	113271953	113288666	+	23.9619	null					Not found	0	38.8889	28.5714	42.8571	19.2308	62.5	30.5556	31.7708	38.4615	20	11.1111	7.14286	14.2857	18.2432	36.2069	23.8095	30.7692
Chr14:113337419-113357648	14	113337419	113357648	+	28.1422	null					Not found	0	31.4286	21.875	37.037	46.1538	37.5	41.6667	25.1235	50.2778	49.495	5	5.55556	20	20.1258	38.1944	23.3333	19.0972
Chr14:113514269-113538043	14	113514269	113538043	+	24.2863	null					Not found	0	36.6667	66.6667	26.9231	70	44.4444	36.8421	68.1548	52.6191	40.2439	34.2105	23.5294	25	13.9583	26.3258	14.6667	52.5641
Chr14:119016395-119030538	14	119016395	119030538	+	27.9804	Uggt2	ENSMUSG00000042104	UDP-glucose glycoprotein glucosyltransferase 2 [Source:MGI Symbol;Acc:MGI:1913685]	-	gene	overlapping	0	32.1429	36.1111	80.3571	45.1613	23.8095	52.9412	19.9502	49.8538	56.0606	5.55556	5.26316	16.6667	22.6852	25.0556	14.5238	13.3929
Chr14:119030720-119042341	14	119030720	119042341	+	38.4578	Uggt2	ENSMUSG00000042104	UDP-glucose glycoprotein glucosyltransferase 2 [Source:MGI Symbol;Acc:MGI:1913685]	-	gene	overlapping	0	52.5641	42.1053	85.7143	72.9167	58.6957	52.6316	35.6481	55.6818	53.9007	6.25	14.7059	9.67742	20.7819	38.2051	22.8495	19.0104
Chr14:119042357-119057953	14	119042357	119057953	+	36.6252	Uggt2	ENSMUSG00000042104	UDP-glucose glycoprotein glucosyltransferase 2 [Source:MGI Symbol;Acc:MGI:1913685]	-	gene	overlapping	0	50	76.9231	46.7742	49.4444	52.7027	45.4545	42.3516	69.8276	53.7037	8.10811	30	13.6364	12.987	11.6667	15.8451	21.1864
Chr14:119057977-119070389	14	119057977	119070389	+	28.8424	Uggt2	ENSMUSG00000042104	UDP-glucose glycoprotein glucosyltransferase 2 [Source:MGI Symbol;Acc:MGI:1913685]	-	gene	overlapping	0	28.5714	25	25.9259	34.4828	44.4444	17.3913	30.6122	52.6786	30.2326	3.57143	7.40741	5.26316	8.6758	16.6667	17.2619	14.1304
Chr14:119070680-119084435	14	119070680	119084435	+	41.9477	Uggt2	ENSMUSG00000042104	UDP-glucose glycoprotein glucosyltransferase 2 [Source:MGI Symbol;Acc:MGI:1913685]	-	gene	overlapping	0	55.5556	69.2308	61.7284	78.5714	43.4783	76.1905	19.6667	61.2319	57.8125	14.1026	8	6.89655	9.91379	15	5.40541	6.48148
Chr14:119084484-119095296	14	119084484	119095296	+	29.7713	Uggt2	ENSMUSG00000042104	UDP-glucose glycoprotein glucosyltransferase 2 [Source:MGI Symbol;Acc:MGI:1913685]	-	gene	overlapping	0	32.7586	50	41.9355	43.4783	34.2105	41.6667	16.7671	43.7065	53.2407	10.3448	17.8571	0	4.38596	18.8889	8.46154	1.14943
Chr14:122049034-122057135	14	122049034	122057135	+	22.2873	null					Not found	0	81.5217	96.2963	88.4615	76.1905	83.3333	84.9206	70.098	80.2817	77.9915	75.8064	52.6316	38.8889	60.824	71.4976	69.2308	74.3056
Chr14:124260374-124295765	14	124260374	124295765	+	20.5923	Fgf14	ENSMUSG00000025551	fibroblast growth factor 14 [Source:MGI Symbol;Acc:MGI:109189]	-	gene	overlapping	0	30.303	31.25	18.75	24.1379	38.8889	53.3333	23.7879	32.4786	33.8384	19.3548	27.2727	7.14286	9.72222	21.7054	21.7886	23.75
Chr14:124343560-124379660	14	124343560	124379660	+	22.1093	Fgf14	ENSMUSG00000025551	fibroblast growth factor 14 [Source:MGI Symbol;Acc:MGI:109189]	-	gene	overlapping	0	12.1212	44.1176	20	26	19.2308	42.1053	30.3333	40.2174	33.3333	8.33333	0	19.0476	16.358	26.4706	25.2033	34.8837
Chr14:124694501-124713141	14	124694501	124713141	+	28.6981	null					Not found	0	23.6842	20	19.2308	72.7273	50	46.4286	34.3537	61.1111	42.3077	14.2857	35.2941	0	22.9885	23.0952	37.5	24.3902
Chr15:3971020-3979321	15	3971020	3979321	+	22.0267	Fbxo4	ENSMUSG00000022184	F-box protein 4 [Source:MGI Symbol;Acc:MGI:2146220]	-	gene	overlapping	0	19.5652	0	18.5185	24.1935	25	33.3333	28.3708	31.694	11.7647	6.89655	5.55556	0	3.57143	14.5503	3.84615	10
Chr15:3989726-3995932	15	3989726	3995932	+	36.4665	AW549877	ENSMUSG00000041935	expressed sequence AW549877 [Source:MGI Symbol;Acc:MGI:2146232]	-	gene	overlapping	0	47.5	53.3333	31.4286	25	100	100	83.3333	37.5	65.2174	54.5455	26.9231	35.2941	46.2121	40.9091	30.9804	44.6541
Chr15:7135786-7141261	15	7135786	7141261	+	41.6107	Lifr	ENSMUSG00000054263	leukemia inhibitory factor receptor [Source:MGI Symbol;Acc:MGI:96788]	+	gene	overlapping	0	78.5714	100	92.3077	70	83.8235	78.5714	77.7778	79.7414	71.2766	43.75	17.7419	45.8333	39.1844	52.2876	38.169	46.9388
Chr15:18524730-18528770	15	18524730	18528770	+	26.6761	null					Not found	0	66.6667	NaN	70.5882	66.6667	95.4545	100	42.3913	81.25	62.037	42.8571	20	83.3333	52.0115	77.7778	57.0707	64.5833
Chr15:18784378-18805317	15	18784378	18805317	+	21.4699	C030047K22Rik	ENSMUSG00000084873	RIKEN cDNA C030047K22 gene [Source:MGI Symbol;Acc:MGI:1924868]	-	gene	overlapping	0	12	20	16.6667	22.2222	13.8889	47.0588	28.8235	21.4667	39.7917	7.5	9.09091	10.4167	7.93651	25	17.1429	22.9167
Chr15:25838951-25843337	15	25838951	25843337	+	22.0068	Fam134b	ENSMUSG00000022270	family with sequence similarity 134, member B [Source:MGI Symbol;Acc:MGI:1913520]	+	gene	overlapping	0	19.2308	22.2222	44.4444	36.6667	47.0588	28.5714	35.9649	34.9537	42.8395	8.69565	18.1818	17.5676	19.0385	18.4211	12.4339	16.342
Chr15:26721155-26736605	15	26721155	26736605	+	20.8183	Fbxl7	ENSMUSG00000043556	F-box and leucine-rich repeat protein 7 [Source:MGI Symbol;Acc:MGI:3052506]	-	gene	overlapping	0	93.0233	81.8182	81.579	84.6154	91.6667	91.3043	81.2778	72.6608	76.4228	65.7143	69.2308	48.1481	64.2995	71.875	67.5926	74.8062
Chr15:30203886-30215412	15	30203886	30215412	+	36.7174	Ctnnd2	ENSMUSG00000022240	catenin (cadherin associated protein), delta 2 [Source:MGI Symbol;Acc:MGI:1195966]	+	gene	overlapping	0	46.6667	77.7778	65.2381	59.2593	86.6667	82.2581	57.2581	71.1864	70.9302	42.5926	33.871	39.1304	32.1759	50	37.9577	30.3922
Chr15:30238432-30252069	15	30238432	30252069	+	21.3422	Ctnnd2	ENSMUSG00000022240	catenin (cadherin associated protein), delta 2 [Source:MGI Symbol;Acc:MGI:1195966]	+	gene	overlapping	0	75.8621	76.9231	76.1905	58.0952	92.8571	76.9231	76.3272	78.8136	84.6154	75	52.9412	50	64.3192	78.0142	82.7273	75.4386
Chr15:30345045-30361295	15	30345045	30361295	+	29.223	Ctnnd2	ENSMUSG00000022240	catenin (cadherin associated protein), delta 2 [Source:MGI Symbol;Acc:MGI:1195966]	+	gene	overlapping	0	41.4634	88.2353	27.5	42.0588	67.6471	44	36.8939	43.3962	54.7009	0	36.1111	21.4286	22.8788	41.5254	13.1783	33.1667
[truncated: 560 more rows]

## Sheet: Differential methylated CGI
						Additional file 14: Table S7. Differentially methylated CGIs between SO and SOA (n=107)
Probe	Chromosome	Start	End	Probe Strand	Feature	ID	Description	Feature Strand	Type	Feature Orientation	Distance	P-value	FDR	IFC1	IFC2	IFC3	IFC4	SO1	SO2	SO3	SO4	SO5	SOA1	SOA2	SOA3	SOA4	IV1	IV2	IV3
[truncated: 107 more rows]
