# Supplementary material for: Genome-wide assessment of DNA methylation in mouse oocytes reveals effects associated with in vitro growth, superovulation, and sexual maturity
Source: Clin Epigenetics. 2019 Dec 19;11:197. doi: 10.1186/s13148-019-0794-y (PMC6923880; doi:10.1186/s13148-019-0794-y)
Supplement: Supplementary file 15 — Additional file 15: Table S8. Specific loci in SO vs. SOA comparison that contained multiple differential hypo- or hypermethylated tiles (more than 20% methylation difference). Enriched biological processes of hypermethylated genes in SO compared to SOA (n=40), including the proteins involved in each GO term. [file 13148_2019_794_MOESM15_ESM.xlsx]

## Sheet: Hypomethylated 20% SO vs SOA
			Additional file 15: Table S8. Specific loci in SO vs. SOA comparison that contained multiple differential hypomethylated tiles (more than 20% methylation difference).
Chr	Start	End	Strand	Average No value	No. Probes	Feature	ID	Description	No. Sublocations	Mean IFC1	StDev IFC1	Mean IFC2	StDev IFC2	Mean IFC3	StDev IFC3	Mean IFC4	StDev IFC4	Mean SO1	StDev SO1	Mean SO2	StDev SO2	Mean SO3	StDev SO3	Mean SO4	StDev SO4	Mean SO5	StDev SO5	Mean SOA1	StDev SOA1	Mean SOA2	StDev SOA2	Mean SOA3	StDev SOA3	Mean SOA4	StDev SOA4	Mean IV1	StDev IV1	Mean IV2	StDev IV2	Mean IV3	StDev IV3
2	157015799	157079254	-	NaN	7	9830001H06Rik	ENSMUSG00000055485	RIKEN cDNA 9830001H06 gene [Source:MGI Symbol;Acc:MGI:2444575]	1	46.7342	13.7691	46.0894	13.3689	55.1867	18.875	47.0889	13.7418	25.2641	17.5442	25.5007	15.8439	26.8942	12.7586	26.2558	7.91787	22.7167	12.682	65.5711	18.2213	66.5789	14.6753	66.433	11.336	56.9081	10.9993	65.6382	10.1978	55.4005	10.3057	50.3215	17.9656
11	88339382	88718513	-	NaN	3	Msi2	ENSMUSG00000069769	Musashi homolog 2 (Drosophila) [Source:MGI Symbol;Acc:MGI:1923876]	1	49.522	20.0387	40.4321	20.7112	38.5551	15.1724	44.3942	10.2702	28.658	20.8943	43.8896	13.288	49.7624	10.2177	31.813	4.21249	37.6285	9.4458	90.0271	14.391	80.8406	21.2733	88.5436	7.54074	80.652	12.8912	80.103	17.0154	81.6367	9.94412	76.5985	9.58962
8	118283733	119324921	+	NaN	2	Cdh13	ENSMUSG00000031841	cadherin 13 [Source:MGI Symbol;Acc:MGI:99551]	1	65.2678	12.7532	52.9645	24.9897	45.4681	13.535	56.9444	1.96418	31.6288	14.1957	43.7896	13.7161	68.4661	5.42258	44.2708	16.9411	27.25	6.71751	86.6827	2.92361	83.0128	0.453276	91.7616	4.66704	77.7601	4.98083	83.8172	6.38677	75.9641	0.207975	77.5535	10.2109
2	4017717	4614043	+	NaN	1	Frmd4a	ENSMUSG00000026657	FERM domain containing 4A [Source:MGI Symbol;Acc:MGI:1919850]	1	46.8254	0	42.1053	0	48.5294	0	31.5217	0	43.5897	0	34.2857	0	54.5455	0	45	0	29.4118	0	93.75	0	93.9024	0	96.4286	0	94.1964	0	89.7436	0	98.1482	0	83.6142	0
2	166502101	166505584	-	NaN	1	Gm14267	ENSMUSG00000085682	predicted gene 14267 [Source:MGI Symbol;Acc:MGI:3649851]	1	29	0	69.2308	0	33.871	0	29.1667	0	39.0625	0	41.0714	0	55.7292	0	20	0	52.0833	0	81.3953	0	87.5	0	88.8889	0	81.746	0	90.5229	0	88.806	0	85.101	0
3	144188530	144205220	-	NaN	1	Lmo4	ENSMUSG00000028266	LIM domain only 4 [Source:MGI Symbol;Acc:MGI:109360]	1	68.8272	0	71.4286	0	58	0	64.7059	0	46.6667	0	50	0	51.4286	0	39.951	0	29.8077	0	92	0	81.4815	0	73.8095	0	69.1176	0	79.6875	0	81.8182	0	65.1111	0
10	77052178	77166548	-	NaN	1	Col18a1	ENSMUSG00000001435	collagen, type XVIII, alpha 1 [Source:MGI Symbol;Acc:MGI:88451]	1	20	0	42.6471	0	30.8642	0	28.5714	0	7.14286	0	18.9394	0	18.4866	0	18.1818	0	6.14035	0	79.0323	0	44.7368	0	41.3978	0	43.6403	0	33.3333	0	40	0	50.3378	0
11	115974709	116008412	+	NaN	1	Itgb4	ENSMUSG00000020758	integrin beta 4 [Source:MGI Symbol;Acc:MGI:96613]	1	69.697	0	75.7143	0	66.0377	0	68.5185	0	47.8723	0	50	0	84.8039	0	50	0	39.1473	0	80.3571	0	98.4848	0	80	0	94.4444	0	100	0	95.9459	0	88.1482	0
13	92487108	92530868	-	NaN	1	Zfyve16	ENSMUSG00000021706	zinc finger, FYVE domain containing 16 [Source:MGI Symbol;Acc:MGI:2145181]	1	57.1429	0	92.3077	0	38.2353	0	80	0	15.9091	0	42.1053	0	46.5753	0	43.1034	0	50	0	100	0	85.7143	0	100	0	47.0149	0	46.5116	0	51.25	0	57.6923	0

## Sheet: Hypermethylated 20% SO vs SOA
Additional file 15: Table S8. Specific loci in SO vs. SOA comparison that contained multiple differential hypermethylated tiles (more than 20% methylation difference).
Chr	Start	End	Strand	Average No value	No. Probes	Feature	ID	Description	No. Sublocations	Mean IFC1	StDev IFC1	Mean IFC2	StDev IFC2	Mean IFC3	StDev IFC3	Mean IFC4	StDev IFC4	Mean SO1	StDev SO1	Mean SO2	StDev SO2	Mean SO3	StDev SO3	Mean SO4	StDev SO4	Mean SO5	StDev SO5	Mean SOA1	StDev SOA1	Mean SOA2	StDev SOA2	Mean SOA3	StDev SOA3	Mean SOA4	StDev SOA4	Mean IV1	StDev IV1	Mean IV2	StDev IV2	Mean IV3	StDev IV3
18	69344146	69687967	+	NaN	28	Tcf4	ENSMUSG00000053477	transcription factor 4 [Source:MGI Symbol;Acc:MGI:98506]	1	84.3533	13.9659	86.4875	14.0828	83.8774	14.7735	80.7837	16.3194	82.0723	18.9179	80.05	20.3205	76.7718	20.2226	79.2936	16.8668	81.518	19.9062	41.3172	21.9088	50.584	21.5489	54.2438	24.5554	44.154	19.0683	41.4903	15.5152	35.3545	16.5487	43.1675	22.1789
18	13687013	13972733	-	NaN	26	Zfp521	ENSMUSG00000024420	zinc finger protein 521 [Source:MGI Symbol;Acc:MGI:95459]	1	70.3267	18.151	71.5748	15.8085	74.9019	16.9195	67.5349	17.4748	67.7686	21.5786	68.7314	19.9713	58.411	17.5703	63.3206	17.1824	65.3093	16.6787	31.7437	20.1594	34.5872	22.0422	30.4351	19.1241	30.6531	15.0867	29.8371	13.3006	27.94	13.4924	31.0156	16.002
19	57611034	58133338	+	NaN	22	Atrnl1	ENSMUSG00000054843	attractin like 1 [Source:MGI Symbol;Acc:MGI:2147749]	1	58.0958	22.6993	56.8399	21.856	52.1264	23.3085	51.7498	24.443	55.1172	20.9493	54.3979	21.6664	47.9442	21.1311	60.1275	20.5978	53.8118	19.3049	20.6141	16.0061	25.1781	17.2472	20.3117	16.4603	19.3219	11.0239	24.2352	11.766	17.358	11.4014	19.9331	13.7955
16	42875881	43642602	+	NaN	20	Zbtb20	ENSMUSG00000022708	zinc finger and BTB domain containing 20 [Source:MGI Symbol;Acc:MGI:1929213]	1	59.4173	22.8952	60.2995	21.3584	57.8621	21.6615	52.2553	19.719	58.9986	18.0462	63.7855	15.4861	54.3151	18.0447	63.2681	17.6738	60.0271	19.4327	29.8454	14.915	30.9469	17.3581	33.1913	20.3921	26.4396	14.802	36.2501	15.2557	29.7716	13.3441	29.7157	15.8985
5	24862744	25100642	-	NaN	19	Prkag2	ENSMUSG00000028944	protein kinase, AMP-activated, gamma 2 non-catalytic subunit [Source:MGI Symbol;Acc:MGI:1336153]	1	67.4853	16.9866	71.2584	18.1189	64.6336	20.0787	72.0522	17.6406	64.1165	15.4305	68.8835	18.2504	61.3788	19.0394	59.0841	14.7211	59.0669	15.9159	25.5858	18.1331	34.4995	17.0727	22.9892	13.4305	23.9223	15.2289	34.1854	17.0927	25.0472	13.6191	29.7651	17.0478
15	30172593	31029311	+	NaN	18	Ctnnd2	ENSMUSG00000022240	catenin (cadherin associated protein), delta 2 [Source:MGI Symbol;Acc:MGI:1195966]	1	55.4427	15.4742	63.3533	13.7969	56.804	15.5138	50.1419	13.169	63.448	17.3101	64.6668	13.7748	48.6519	12.5141	54.4579	13.0233	58.1308	13.1708	32.4431	19.0902	39.048	14.0342	27.8355	10.8493	28.691	11.8939	40.6694	13.6221	33.3342	16.1879	34.4433	15.0818
12	53248677	54072175	+	NaN	17	Npas3	ENSMUSG00000021010	neuronal PAS domain protein 3 [Source:MGI Symbol;Acc:MGI:1351610]	1	77.2297	16.4566	76.9168	20.5756	72.6079	15.9389	67.5944	23.3553	77.6446	16.7067	77.0241	17.5816	66.2425	18.0419	75.874	15.7002	77.8443	18.821	48.2235	20.2243	47.3706	18.3268	41.3952	20.7115	39.7388	16.6866	45.2043	15.7877	40.042	17.8097	41.2667	19.9416
8	14095865	14847680	+	NaN	11	Dlgap2	ENSMUSG00000047495	discs, large (Drosophila) homolog-associated protein 2 [Source:MGI Symbol;Acc:MGI:2443181]	1	60.2931	14.6303	55.5613	25.3425	65.2512	14.2681	57.118	19.2731	66.0613	18.4555	59.1429	16.4813	55.2624	13.5278	57.9672	16.34	55.3076	18.9216	29.5625	14.6423	34.2538	13.6388	27.2484	11.2899	25.5546	12.6046	39.3492	12.3553	31.3809	14.169	30.8797	15.3328
8	99024471	99416471	-	NaN	11	Cdh8	ENSMUSG00000036510	cadherin 8 [Source:MGI Symbol;Acc:MGI:107434]	1	85.9526	10.8435	86.2474	10.8067	87.2969	9.10342	86.6839	9.21554	85.9694	13.4382	91.0291	7.61574	84.1744	7.53972	85.2617	6.634	86.3747	8.25882	62.9504	11.6337	55.9762	16.3836	55.7732	16.9694	63.4945	5.37275	62.6679	6.58073	60.961	5.01696	65.3687	7.21848
6	63255876	64668282	+	NaN	10	Grid2	ENSMUSG00000071424	glutamate receptor, ionotropic, delta 2 [Source:MGI Symbol;Acc:MGI:95813]	1	58.072	23.3395	52.6943	25.8392	50.738	22.3487	48.2884	22.8763	55.3609	24.013	56.7437	22.1549	49.8266	23.6957	53.3333	22.804	53.048	19.1514	23.4899	21.8146	27.837	21.8253	24.5721	14.806	23.4212	18.2272	32.8868	17.394	27.7335	18.2196	27.0086	23.4351
1	151884524	152090320	-	NaN	9	1700025G04Rik	ENSMUSG00000032666	RIKEN cDNA 1700025G04 gene [Source:MGI Symbol;Acc:MGI:1916649]	1	60.042	20.6172	68.4704	20.476	62.1814	21.9884	58.4174	20.4883	63.4746	27.062	67.8605	18.7821	52.5072	23.7917	56.2084	22.6212	58.2096	24.417	18.2728	17.1971	30.637	23.2123	24.7209	22.8293	17.379	20.5749	27.5675	20.3062	19.945	20.678	23.2136	23.0655
1	178529125	178932855	+	NaN	9	Kif26b	ENSMUSG00000026494	kinesin family member 26B [Source:MGI Symbol;Acc:MGI:2447076]	1	47.7431	15.1296	55.771	20.4589	55.0057	14.7171	49.1656	16.5935	58.2236	15.2307	71.5618	13.2766	43.5167	9.28046	60.5043	11.9652	56.3623	10.6967	43.6708	14.2432	30.8332	7.50396	25.4667	11.3808	30.7718	6.70833	41.2759	13.6995	30.7016	6.49659	39.939	11.1741
1	184896443	184999549	-	NaN	9	Mark1	ENSMUSG00000026620	MAP/microtubule affinity-regulating kinase 1 [Source:MGI Symbol;Acc:MGI:2664902]	1	66.5655	23.1857	65.6746	21.8632	65.1712	17.2635	53.7348	13.8507	63.2522	17.2649	69.9946	15.4796	53.3573	18.212	52.7186	18.7332	54.8668	15.3996	24.4122	20.1153	31.6563	17.8222	27.3687	17.8594	22.9191	16.8608	31.3356	14.1503	22.3411	12.3135	24.6729	16.8167
4	57568179	57896982	+	NaN	9	Gm20459	ENSMUSG00000089945	predicted gene 20459 [Source:MGI Symbol;Acc:MGI:5141924]	1	60.1962	19.8971	53.3356	19.5423	53.3692	12.2318	54.2581	16.5525	58.2069	14.1483	50.0178	18.045	39.283	13.7428	53.367	10.8887	58.5588	13.5622	21.1644	6.18876	25.5796	9.34571	22.7131	16.4787	15.0233	6.81256	25.7989	7.88692	20.1254	10.7093	18.6814	11.0146
X	129749742	130465834	+	NaN	9	Diap2	ENSMUSG00000034480	diaphanous homolog 2 (Drosophila) [Source:MGI Symbol;Acc:MGI:1858500]	1	54.1053	14.3323	54.2427	26.701	47.3884	14.8095	38.7198	10.3639	47.6744	14.5146	56.9267	18.7773	39.996	13.2315	51.2648	10.5875	45.4447	8.26538	26.7389	11.3963	21.6454	11.9529	18.0294	7.99792	20.3092	8.19043	25.3297	9.50569	18.3718	6.79707	23.2998	6.54008
1	97795114	98095646	-	NaN	8	Pam	ENSMUSG00000026335	peptidylglycine alpha-amidating monooxygenase [Source:MGI Symbol;Acc:MGI:97475]	1	52.1994	20.6681	54.0709	22.5911	49.9888	16.845	53.6347	22.084	45.3962	17.7002	46.595	10.8051	33.6412	17.2866	45.6983	14.6436	45.8278	17.7886	9.7354	7.94816	16.8882	12.8776	16.9621	10.3862	11.019	4.80833	19.7471	8.62135	10.8215	7.22188	11.6264	5.62256
2	163203125	163324170	+	NaN	8	Tox2	ENSMUSG00000074607	TOX high mobility group box family member 2 [Source:MGI Symbol;Acc:MGI:3611233]	1	75.308	11.6054	77.4484	10.5895	71.5617	14.0965	78.5303	15.0114	82.491	13.6065	71.3321	12.1394	70.1645	14.6372	73.3575	14.0288	69.1534	12.2566	50.0396	19.1129	59.943	14.3169	36.1675	16.6052	43.6147	11.5035	41.2878	7.16791	42.656	7.99389	47.8423	11.1385
4	57717657	57896984	+	NaN	8	Akap2	ENSMUSG00000038729	A kinase (PRKA) anchor protein 2 [Source:MGI Symbol;Acc:MGI:1306795]	1	62.9413	19.3634	55.5104	19.6929	53.9987	12.9195	57.9154	13.2494	58.4828	15.0993	52.4239	17.6803	41.1263	13.4499	54.3691	11.188	60.8668	12.4666	22.81	3.99001	25.2298	9.92778	22.2189	17.545	15.2253	7.25405	24.9745	8.00616	19.9359	11.4326	18.3743	11.7338
5	13396784	13602565	+	NaN	8	Sema3a	ENSMUSG00000028883	sema domain, immunoglobulin domain (Ig), short basic domain, secreted, (semaphorin) 3A [Source:MGI Symbol;Acc:MGI:107558]	1	81.2319	13.3578	75.1628	11.1249	75.2799	11.3728	73.6034	10.9182	61.9941	10.0624	70.1219	15.8295	60.2395	16.162	68.4437	11.0934	72.1549	9.45366	34.1114	14.6995	37.4173	21.1833	35.9666	13.9537	28.5227	12.8858	42.7867	14.3368	31.7851	15.1427	30.0046	15.8717
5	47983155	48306282	+	NaN	8	Slit2	ENSMUSG00000031558	slit homolog 2 (Drosophila) [Source:MGI Symbol;Acc:MGI:1315205]	1	60.5281	16.3381	56.1162	19.5528	51.1748	15.9058	59.9797	12.5823	52.5797	11.3179	58.7382	13.2641	46.6864	9.40538	56.2819	7.41317	55.1326	9.44379	16.3116	12.2405	27.6043	18.7617	17.3585	11.6565	19.4467	8.18706	24.1767	9.78212	17.205	6.51397	21.1227	10.9909
5	102481391	102897936	+	NaN	8	Arhgap24	ENSMUSG00000057315	Rho GTPase activating protein 24 [Source:MGI Symbol;Acc:MGI:1922647]	1	56.4496	16.1934	56.0163	19.6673	54.3474	15.4097	49.4808	15.583	58.2188	21.4588	50.4999	22.8838	53.8761	11.8739	55.1867	15.6983	50.8656	17.0105	26.1249	12.9973	24.6332	18.5036	19.0927	17.1197	25.4219	11.046	33.3081	17.1484	21.5527	10.3876	23.3789	11.9972
11	35121224	35708507	+	NaN	8	Slit3	ENSMUSG00000056427	slit homolog 3 (Drosophila) [Source:MGI Symbol;Acc:MGI:1315202]	1	58.1639	14.9023	61.6582	4.90496	59.6818	16.2873	50.1304	17.501	68.8773	14.3469	75.8512	10.8695	73.0558	10.0881	68.5724	8.94058	63.1376	10.2766	50.1611	15.8412	41.1515	14.686	38.727	13.6293	44.0036	10.949	48.2732	12.4775	40.145	10.1113	41.9597	10.402
1	78310346	78420286	+	NaN	7	Sgpp2	ENSMUSG00000032908	sphingosine-1-phosphate phosphotase 2 [Source:MGI Symbol;Acc:MGI:3589109]	1	89.0129	5.82044	85.4233	10.3478	85.6874	3.61355	74.2296	11.7951	86.2771	6.40034	83.418	8.25835	75.2027	9.59861	66.6949	6.86047	75.2398	10.8166	57.221	13.1019	51.7009	18.7264	42.5753	11.8271	39.8595	15.5199	46.631	10.8311	45.9908	10.7946	41.0907	14.5833
1	152516759	152766351	-	NaN	7	Rgl1	ENSMUSG00000026482	ral guanine nucleotide dissociation stimulator,-like 1 [Source:MGI Symbol;Acc:MGI:107484]	1	59.4705	20.0067	56.6533	21.7508	64.0054	14.7788	45.5292	18.5552	64.7052	15.0464	65.1504	18.5111	56.8857	17.1406	61.5752	19.1144	61.9621	19.3762	37.6517	28.8654	30.5779	13.9281	37.1544	15.7593	32.754	21.6124	43.059	14.7274	29.8347	18.0682	32.55	21.7326
2	77410634	77819639	-	NaN	7	Zfp385b	ENSMUSG00000027016	zinc finger protein 385B [Source:MGI Symbol;Acc:MGI:2444734]	1	64.267	20.2661	65.7096	19.4727	43.9076	20.4106	49.3716	16.9863	66.7443	21.728	75.5432	13.1753	60.4318	20.3441	68.7455	12.6143	62.0516	22.2373	31.0207	21.3816	49.9911	27.5519	44.5385	22.2716	34.398	15.5514	42.2218	19.1587	37.0943	22.0212	42.5643	27.328
3	153205405	153725062	-	NaN	7	St6galnac3	ENSMUSG00000052544	ST6 euraminyl-2,3-beta-galactosyl-1,3)-N-acetylgalactosaminide alpha-2,6-sialyltransferase 3 [Source:MGI Symbol;Acc:MGI:1341828]	1	73.3546	17.25	80.0658	11.2442	67.0498	10.1991	68.014	10.473	77.8004	12.6671	71.8587	16.3239	70.0346	10.9823	73.5111	7.8322	66.4943	14.4346	52.5784	11.4014	54.4631	26.3907	39.4811	12.38	42.3243	9.31336	55.8872	11.6419	48.8115	15.6406	41.2229	15.2979
11	120232947	120292296	+	NaN	7	Bahcc1	ENSMUSG00000039741	BAH domain and coiled-coil containing 1 [Source:MGI Symbol;Acc:MGI:2679272]	1	50.0964	16.1426	51.8846	26.8724	43.2251	21.2978	34.3158	18.2848	43.2495	11.9966	40.6319	21.9308	35.5858	21.1818	38.8074	18.8661	48.9782	13.7426	6.21777	6.40291	26.9503	20.7966	20.9025	23.8294	11.0634	7.02376	18.0367	9.80302	13.2024	7.8239	11.6933	5.27271
1	61638824	62642284	+	NaN	6	Pard3b	ENSMUSG00000052062	par-3 partitioning defective 3 homolog B (C. elegans) [Source:MGI Symbol;Acc:MGI:1919301]	1	56.7447	18.7114	60.2657	22.2131	56.7032	16.0715	52.0628	18.426	61.5511	12.3729	63.7023	15.0323	48.7694	17.094	58.8276	18.532	57.5709	17.7181	31.6178	19.05	25.4484	16.9907	35.5523	19.7311	29.9818	12.2015	36.8837	9.67037	29.4867	14.1969	33.5745	20.2814
3	65109384	65378223	+	NaN	6	Kcnab1	ENSMUSG00000027827	potassium voltage-gated channel, shaker-related subfamily, beta member 1 [Source:MGI Symbol;Acc:MGI:109155]	1	51.6581	12.2297	53.439	13.113	61.4696	10.3117	67.0371	10.9988	49.2846	16.4831	52.1017	11.6868	42.2583	8.57824	48.2538	9.8122	43.0196	8.36877	18.466	14.0466	23.3053	15.1196	21.0176	11.9312	22.3877	7.82301	31.1482	7.97075	20.1473	9.20522	23.109	7.54479
3	152273459	152340407	-	NaN	6	Fam73a	ENSMUSG00000054942	family with sequence similarity 73, member A [Source:MGI Symbol;Acc:MGI:1924567]	1	55.1994	13.0191	64.0751	19.6591	68.4994	22.5562	63.8558	17.7162	57.7688	21.0345	58.0956	18.6778	49.562	14.2997	60.8297	17.0085	58.8337	13.6414	30.3076	17.5543	32.5037	18.6061	25.6555	8.76922	31.4026	15.4611	34.6918	16.0625	29.1125	19.1692	32.3171	19.5688
7	91090706	92447003	+	NaN	6	Dlg2	ENSMUSG00000052572	discs, large homolog 2 (Drosophila) [Source:MGI Symbol;Acc:MGI:1344351]	1	59.2975	16.03	68.889	10.285	62.8389	7.64829	51.5772	12.5754	62.0525	14.7248	71.5871	19.0644	55.2107	16.8084	57.5127	17.1605	61.3294	13.8255	37.1441	12.5548	37.6738	15.8984	33.1889	11.5274	40.4834	14.3692	42.3329	14.5889	35.5241	15.9733	45.5831	19.1135
9	23223076	23485202	+	NaN	6	Bmper	ENSMUSG00000031963	BMP-binding endothelial regulator [Source:MGI Symbol;Acc:MGI:1920480]	1	84.7792	9.59007	76.3636	6.54471	82.9318	5.13572	78.2179	10.7967	82.017	12.7807	81.6188	15.0235	70.577	16.0026	88.7119	6.08681	85.6377	9.91965	46.0215	19.0951	47.8401	17.7756	48.6139	19.336	49.3199	13.8774	51.7122	10.7652	45.8919	12.0471	47.0914	15.1351
10	59446984	59616692	-	NaN	6	Ccdc109a	ENSMUSG00000009647	coiled-coil domain containing 109A [Source:MGI Symbol;Acc:MGI:3026965]	1	66.0797	12.8602	71.7575	11.8271	63.1264	21.2784	61.7147	17.355	76.3934	20.4436	62.4934	25.1506	67.0628	14.8095	69.9087	13.5296	65.121	16.0673	45.5932	14.2048	47.9351	23.5004	33.8733	21.4076	40.4999	16.7661	46.4618	18.6119	41.4585	19.4422	39.5573	19.3147
14	118985039	119099430	-	NaN	6	Uggt2	ENSMUSG00000042104	UDP-glucose glycoprotein glucosyltransferase 2 [Source:MGI Symbol;Acc:MGI:1913685]	1	41.9321	12.0185	49.895	19.8738	57.0726	23.1927	54.0091	17.6187	42.8902	12.556	47.7126	19.0974	27.4993	10.2976	55.4967	9.1334	50.8251	10.2359	7.98875	3.7789	13.8723	9.242	8.69003	5.9924	13.2383	7.16164	20.9138	9.57878	14.0579	6.27938	12.5585	7.56747
3	34104438	34682619	+	NaN	5	Sox2ot	ENSMUSG00000090828	SOX2 overlapping transcript (non-protein coding) [Source:MGI Symbol;Acc:MGI:2444112]	1	53.7677	14.5073	54.7662	19.4851	49.9732	10.3693	46.2813	8.87593	58.8745	16.2221	56.2259	15.8883	52.3215	9.43625	48.755	15.8301	46.4737	8.49678	18.3362	11.6354	32.4725	17.4797	22.5989	13.428	28.8213	13.0679	28.2697	12.6439	29.8371	10.2446	27.4279	19.6864
4	154316125	154636873	-	NaN	5	Prdm16	ENSMUSG00000039410	PR domain containing 16 [Source:MGI Symbol;Acc:MGI:1917923]	1	66.2497	18.7101	66.5979	24.1235	65.7483	16.7469	45.3448	17.877	63.6664	7.83403	49.2451	21.9347	49.6628	16.7536	51.8659	14.9347	50.3213	14.2465	23.1647	10.9918	34.4117	13.6137	30.6159	17.5986	26.3366	10.5533	39.4292	11.4004	25.5284	16.1073	35.5472	17.4528
6	84008590	84211060	+	NaN	5	Dysf	ENSMUSG00000033788	dysferlin [Source:MGI Symbol;Acc:MGI:1349385]	1	90.6714	5.95941	86.1669	11.996	87.0654	11.9068	84.1769	11.0816	90.4535	9.45285	89.322	7.10625	89.6222	4.51304	82.9692	8.09452	84.5262	13.6871	65.8282	11.8854	70.2986	12.4606	61.8571	10.2276	60.3334	5.10587	66.4896	5.66281	55.3193	7.35015	60.2636	6.58491
14	34819825	35583379	+	NaN	5	Grid1	ENSMUSG00000041078	glutamate receptor, ionotropic, delta 1 [Source:MGI Symbol;Acc:MGI:95812]	1	64.3729	15.565	81.6941	13.4505	74.1068	17.546	58.9587	22.0845	67.9754	26.9465	72.0314	17.3567	63.0705	17.2506	60.0318	15.4856	59.7966	20.0529	38.5158	19.1464	47.2007	22.5031	41.7569	20.5408	41.3652	21.5683	39.398	22.7956	37.0541	19.5785	46.2425	17.3111
16	50191844	50432390	-	NaN	5	Bbx	ENSMUSG00000022641	bobby sox homolog (Drosophila) [Source:MGI Symbol;Acc:MGI:1917758]	1	60.3071	14.9663	67.794	19.4128	62.2089	11.9011	54.4532	13.8338	58.5342	16.81	58.9593	16.1836	52.2092	12.5144	58.1837	5.29935	54.8355	13.6106	27.9973	9.88174	38.9203	14.2315	26.5405	13.6288	23.3255	9.48253	33.7942	10.2846	26.3936	4.25603	26.2715	6.46409
17	79614900	79682152	+	NaN	5	Fam82a1	ENSMUSG00000036368	family with sequence similarity 82, member A1 [Source:MGI Symbol;Acc:MGI:2147043]	1	74.5271	29.1072	87.4847	12.3224	73.0702	15.0449	76.8286	10.5921	69.5797	22.7692	65.6682	17.2987	68.6771	11.3303	72.4713	7.77912	70.3067	15.4052	21.2996	17.8336	36.9475	8.22806	39.6003	7.45622	28.6334	9.79574	32.0476	4.56646	31.38	11.3487	26.8845	7.05507
2	30834972	30881241	+	NaN	4	Prrx2	ENSMUSG00000039476	paired related homeobox 2 [Source:MGI Symbol;Acc:MGI:98218]	1	57.6285	15.6589	63.9126	8.31229	50.8777	8.803	47.8076	26.5188	55.7428	18.2236	67.7597	12.0941	47.5918	18.4362	55.9708	6.66132	55.5481	15.3033	21.6037	18.0231	26.9341	13.4423	15.9183	6.93065	22.7141	12.2571	28.8898	17.1157	19.9783	9.50707	24.9375	15.2579
2	136081104	136387967	-	NaN	4	Pak7	ENSMUSG00000039913	p21 protein (Cdc42/Rac)-activated kinase 7 [Source:MGI Symbol;Acc:MGI:1920334]	1	88.0079	2.08476	75.2973	12.7211	77.3259	10.4472	77.4702	9.24767	76.1463	6.6901	82.0831	5.38975	75.1952	8.92531	72.9327	9.68097	70.6524	12.6956	58.7274	10.7271	50.7644	10.6968	33.975	8.19256	54.3689	9.65808	58.2281	3.4547	44.131	14.5653	56.4727	13.2521
3	136670124	136937727	+	NaN	4	Ppp3ca	ENSMUSG00000028161	protein phosphatase 3, catalytic subunit, alpha isoform [Source:MGI Symbol;Acc:MGI:107164]	1	57.2194	19.5697	64.1324	27.2258	54.281	20.6719	54.9725	28.7155	62.0393	25.0893	59.6964	34.6711	52.7722	20.8765	62.9834	14.814	67.3795	23.5563	36.1573	27.6311	30.1438	19.2284	31.951	23.915	28.3758	18.2425	33.8097	7.32691	27.8597	17.5973	25.8348	14.9393
5	120534160	120588613	-	NaN	4	Tpcn1	ENSMUSG00000032741	two pore channel 1 [Source:MGI Symbol;Acc:MGI:2182472]	1	46.1056	8.87306	41.4363	14.8127	34.6545	18.2608	43.0192	12.9043	49.4089	9.69229	52.9293	18.5563	43.6695	7.5464	40.0228	9.18319	42.7544	7.69333	12.5694	11.4875	23.6225	12.6103	20.9483	5.32067	13.6425	6.32013	25.8958	7.7919	13.3115	7.48684	15.3295	10.4247
6	36846022	37300184	-	NaN	4	Dgki	ENSMUSG00000038665	diacylglycerol kinase, iota [Source:MGI Symbol;Acc:MGI:2443430]	1	77.2272	12.1456	82.9348	7.94451	71.4135	20.1341	70.6444	14.059	85.4236	7.91822	91.0658	4.40914	79.6666	3.87741	84.0481	4.30417	80.4551	3.64818	59.7317	13.3599	63.8462	17.3007	68.7725	8.57599	54.4569	6.10211	66.0445	7.72907	62.9755	12.8056	66.0234	10.047
6	76881637	77979699	-	NaN	4	Ctnna2	ENSMUSG00000063063	catenin (cadherin associated protein), alpha 2 [Source:MGI Symbol;Acc:MGI:88275]	1	62.4913	21.1565	65.0248	25.938	68.5808	12.1423	66.8289	16.5746	62.6576	13.146	48.1891	27.5218	47.6728	13.3049	56.5117	10.5894	61.8639	7.85202	24.6597	8.5617	29.2145	3.32736	30.8608	21.988	38.0231	9.16063	30.735	7.20481	30.332	11.616	34.6581	8.91665
8	12873806	13020905	+	NaN	4	Mcf2l	ENSMUSG00000031442	mcf.2 transforming sequence-like [Source:MGI Symbol;Acc:MGI:103263]	1	45.0754	9.95792	46.4886	11.7639	52.302	11.0595	37.7622	22.2807	65.7268	15.5816	65.0995	12.1532	63.1689	6.53553	60.6244	1.39615	64.2147	9.16328	24.2419	9.78445	47.265	8.38553	39.8579	5.85072	34.9499	5.78617	37.6374	6.52745	28.9739	5.2312	47.0325	5.36487
8	31187331	31261738	+	NaN	4	Fut10	ENSMUSG00000046152	fucosyltransferase 10 [Source:MGI Symbol;Acc:MGI:2384748]	1	74.7728	8.90476	69.769	25.4849	70.9154	12.4044	61.1089	19.1474	78.6838	12.6904	60.0576	21.7819	51.3052	19.9243	65.0119	12.746	67.6223	21.0441	33.5306	16.075	33.3499	10.4464	36.227	26.9011	33.9114	16.0363	41.8134	13.4577	30.4535	13.2711	32.1538	19.0889
8	114439655	115352708	+	NaN	4	Wwox	ENSMUSG00000004637	WW domain-containing oxidoreductase [Source:MGI Symbol;Acc:MGI:1931237]	1	49.2025	22.2742	55.3541	17.1687	47.3479	26.5172	51.8948	18.9801	54.3837	15.7801	49.0731	25.4968	40.3808	25.6809	51.0188	20.0706	47.9841	20.8927	24.0257	21.9664	32.1082	22.03	31.3835	28.8961	19.1699	9.15018	35.2957	21.2939	32.9047	16.9005	27.8242	17.1219
9	32696042	32757820	+	NaN	4	Ets1	ENSMUSG00000032035	E26 avian leukemia oncogene 1, 5' domain [Source:MGI Symbol;Acc:MGI:95455]	1	47.5127	14.6127	35.9439	10.6538	52.3255	12.6928	35.3518	16.3825	44.2543	13.8748	45.2093	17.4535	39.8826	11.7063	45.6965	16.1334	49.4862	7.84389	18.4087	3.27837	23.0722	10.647	17.2097	11.3815	14.726	5.43027	23.8068	5.00392	16.9371	6.24399	19.1722	5.66754
9	62341293	62378812	+	NaN	4	Anp32a	ENSMUSG00000032249	acidic (leucine-rich) nuclear phosphoprotein 32 family, member A [Source:MGI Symbol;Acc:MGI:108447]	1	71.9113	23.9977	65.6823	37.1292	70.6911	23.689	64.2838	31.6524	75.5466	31.4064	68.1581	40.2369	60.5828	21.008	73.3293	18.5983	74.1484	30.4104	38.404	24.1489	48.5115	26.6048	38.2451	29.1307	36.2704	18.439	43.0027	12.5144	34.9452	16.4237	38.0888	20.5028
9	70207350	70400067	+	NaN	4	Myo1e	ENSMUSG00000032220	myosin IE [Source:MGI Symbol;Acc:MGI:106621]	1	54.0934	24.4711	55.9199	25.7096	42.9229	22.1834	44.0104	21.5034	52.1517	17.7879	55.8641	27.4985	35.0734	22.4074	45.4359	27.7996	40.8714	20.5306	16.9314	19.7665	19.039	23.5427	21.277	15.1545	20.4889	13.6404	22.796	14.986	22.4126	15.5595	22.2419	14.2758
9	96682763	96752831	-	NaN	4	Zbtb38	ENSMUSG00000040433	zinc finger and BTB domain containing 38 [Source:MGI Symbol;Acc:MGI:2442866]	1	46.9795	12.7271	52.1494	19.1535	54.8492	10.1306	50.1394	15.0554	61.8818	10.7138	45.3293	15.2356	34.4945	18.3131	49.4735	8.43137	48.8271	7.47839	9.03692	6.68605	11.3548	5.62214	5.82777	2.08933	6.42289	4.18201	16.1187	6.20115	4.5376	1.6194	7.70793	3.04617
10	125966219	126015359	+	NaN	4	Lrig3	ENSMUSG00000020105	leucine-rich repeats and immunoglobulin-like domains 3 [Source:MGI Symbol;Acc:MGI:2443955]	1	71.3842	20.1598	58.4861	40.0131	68.3883	27.9618	55.6044	30.2399	72.0955	26.7116	65.4128	22.04	48.8308	22.0288	66.4827	26.8034	56.6088	24.7278	32.1887	24.3328	37.1054	19.8397	39.6355	33.8519	41.8654	28.4944	47.1669	26.7352	34.702	20.8081	44.4665	28.0617
13	15463235	15730026	+	NaN	4	Gli3	ENSMUSG00000021318	GLI-Kruppel family member GLI3 [Source:MGI Symbol;Acc:MGI:95729]	1	54.4629	10.5501	64.0972	13.8186	56.5807	17.5555	51.2973	2.60921	69.1895	8.3693	74.7056	9.57503	58.1624	12.4643	72.0689	4.94293	71.3498	9.05405	39.2471	3.75532	48.8393	12.1212	25.2311	6.46545	50.322	7.93273	60.5324	3.60929	41.2237	8.06825	43.4312	15.9031
19	32122727	32389714	-	NaN	4	Sgms1	ENSMUSG00000040451	sphingomyelin synthase 1 [Source:MGI Symbol;Acc:MGI:2444110]	1	39.928	22.5308	25.4613	13.8727	31.8901	13.6126	20.0041	16.9321	33.1097	10.4655	45.0893	11.2533	31.6139	12.1336	35.1515	4.02883	39.447	12.8214	20.86	16.3725	17.7746	10.9443	11.1925	9.83881	8.52853	5.04975	27.1328	3.26363	14.5321	4.84966	9.87889	3.62293
1	62703285	62818695	+	NaN	3	Nrp2	ENSMUSG00000025969	neuropilin 2 [Source:MGI Symbol;Acc:MGI:1100492]	1	44.9484	12.8147	51.5873	25.1507	44.1638	13.2337	34.5998	26.3274	33.2736	5.43212	44.7849	17.9651	27.2368	14.3407	40.6499	7.09043	34.7886	5.70055	8.09524	7.33086	21.5228	15.0824	12.9885	5.17624	12.6671	3.80198	24.2677	6.21205	12.4558	5.54913	10.9762	2.34508
1	91415984	91459330	-	NaN	3	Per2	ENSMUSG00000055866	period homolog 2 (Drosophila) [Source:MGI Symbol;Acc:MGI:1195265]	1	37.3002	2.65439	41.627	18.5311	49.015	18.3803	55.8535	13.4334	58.4169	9.46951	50.0754	21.212	43.2995	13.9066	47.9347	20.3084	36.6573	15.9462	12.5485	8.86316	16.3799	9.57311	14.082	11.5356	14.1205	6.58741	22.5169	12.4738	12.8129	13.1132	21.821	11.2727
1	187608791	188214885	+	NaN	3	Esrrg	ENSMUSG00000026610	estrogen-related receptor gamma [Source:MGI Symbol;Acc:MGI:1347056]	1	62.3604	25.8375	67.9068	17.8291	50.7571	22.8531	55.741	24.2888	77.6142	21.9241	82.8283	22.3367	70.4479	23.6722	68.4981	12.81	69.3608	17.3703	39.0338	35.893	46.821	19.5886	42.2421	23.5838	46.3957	13.8043	62.7842	7.54878	48.2997	25.7541	53.8338	22.251
2	105668896	105703160	+	NaN	3	Pax6	ENSMUSG00000027168	paired box gene 6 [Source:MGI Symbol;Acc:MGI:97490]	1	36.8582	26.2415	60.0806	9.11504	48.8278	27.1089	26.2051	9.51852	33.8421	6.19871	43.041	32.9746	26.7799	16.3602	47.2158	19.3443	57.7334	4.71082	20.2475	16.2974	3.8172	3.38454	9.80392	16.9809	2.26769	1.41179	8.59806	1.69963	1.29958	1.171	3.60353	2.10466
2	125627447	125724148	-	NaN	3	Shc4	ENSMUSG00000035109	SHC (Src homology 2 domain containing) family, member 4 [Source:MGI Symbol;Acc:MGI:2655364]	1	66.594	10.8011	57.2596	15.4478	61.5175	19.8596	56.384	11.1534	66.8401	17.5429	65.0735	13.6129	56.7654	27.4046	61.1194	19.665	64.3251	22.5457	27.2289	11.4343	27.8136	12.2673	45.0656	15.8508	36.0475	19.7922	40.0351	13.9442	31.2022	21.6909	35.167	10.7831
2	130295169	130370481	+	NaN	3	Ebf4	ENSMUSG00000053552	early B cell factor 4 [Source:MGI Symbol;Acc:MGI:2385972]	1	72.3664	7.94021	84.0784	2.25392	83.2843	8.7871	72.7818	6.33197	82.8537	12.3332	81.1527	4.42768	78.8547	4.40321	75.4164	5.81984	82.4421	8.14429	42.2923	2.75366	37.4237	15.214	50.713	22.9403	35.3489	6.97623	46.6398	10.1953	44.0435	7.00668	35.651	12.6774
3	29951299	30548008	-	NaN	3	Mecom	ENSMUSG00000027684	MDS1 and EVI1 complex locus [Source:MGI Symbol;Acc:MGI:95457]	1	65.8369	3.58996	48.4848	5.43717	54.0079	7.54083	43.5834	14.7447	60.126	3.04817	53.5294	29.0388	55.1037	6.01195	60.712	3.44624	45.3663	1.17344	38.2229	8.61407	25.9718	6.49445	27.3148	12.1346	33.1905	4.4367	36.8757	10.4014	33.4262	5.4621	37.2888	4.42931
3	121201761	121283098	-	NaN	3	Tmem56	ENSMUSG00000028132	transmembrane protein 56 [Source:MGI Symbol;Acc:MGI:1923195]	1	45.207	6.17768	59.8746	20.6165	47.8125	12.4011	44.2897	10.5566	59.7701	21.0384	50.6532	6.66797	26.9218	8.34145	41.0451	7.20733	47.0943	5.99874	14.4444	17.1053	24.5703	12.9065	26.1745	14.5931	19.0785	6.06384	27.3265	1.83748	22.0132	5.50468	20.1	3.48005
5	4803391	5420312	-	NaN	3	Cdk14	ENSMUSG00000028926	cyclin-dependent kinase 14 [Source:MGI Symbol;Acc:MGI:894318]	1	69.4665	29.2532	61.2319	38.8324	65.5278	37.1944	66.472	35.7508	73.8597	36.956	70.3526	24.4878	69.5697	32.4671	65.0571	29.2121	62.8635	36.8267	46.9384	30.3108	51.8803	33.6035	37.9131	28.7259	45.8791	33.2104	51.6091	34.6306	56.5927	24.5023	45.654	33.9961
5	117414000	117555942	+	NaN	3	Ksr2	ENSMUSG00000061578	kinase suppressor of ras 2 [Source:MGI Symbol;Acc:MGI:3610315]	1	59.6004	14.8376	55.4843	11.9375	54.9077	11.7065	43.1718	10.3552	66.9192	18.7771	51.0433	17.4564	53.3087	8.88957	38.6334	10.1151	48.9258	6.78543	31.9405	27.152	20.4152	9.81857	21.5453	11.3399	20.5227	5.69709	28.6284	20.234	30.9626	6.68638	28.4559	6.60789
5	130073326	130135729	+	NaN	3	Tpst1	ENSMUSG00000034118	protein-tyrosine sulfotransferase 1 [Source:MGI Symbol;Acc:MGI:1298231]	1	41.5248	17.3395	37.7813	31.5573	45.2441	11.2045	34.2529	24.1123	46.968	7.93383	30.92	14.4626	18.558	0.836167	35.4813	7.60804	44.9011	4.7088	25.033	16.6694	7.151	3.25638	8.64899	2.57139	7.08006	6.88977	20.4911	5.88295	12.0941	7.57562	8.17818	2.42172
5	135747220	135778385	-	NaN	3	Styxl1	ENSMUSG00000019178	serine/threonine/tyrosine interacting-like 1 [Source:MGI Symbol;Acc:MGI:1923821]	1	73.8239	11.1923	80.9259	6.72046	68.378	16.1062	53.3611	16.1138	83.435	8.68086	75.6066	17.5163	60.0943	20.1336	72.4228	14.1841	69.7994	13.5351	18.0267	11.2606	33.2666	6.55642	22.8226	1.80963	21.8903	6.31732	30.4295	6.6574	25.5338	8.42019	22.7909	10.5649
6	14901349	15441977	+	NaN	3	Foxp2	ENSMUSG00000029563	forkhead box P2 [Source:MGI Symbol;Acc:MGI:2148705]	1	70.8581	8.95805	61.3583	17.5793	77.6212	21.6843	63.448	24.1294	80.6371	19.2531	84.1204	8.16536	64.4685	10.1999	74.3689	10.0408	67.6358	13.4326	49.2449	11.8337	38.2936	3.05452	59.2813	25.972	44.5642	11.5912	53.7537	17.4559	56.0334	18.5415	51.5823	11.6172
6	51523901	51590679	+	NaN	3	Snx10	ENSMUSG00000038301	sorting nexin 10 [Source:MGI Symbol;Acc:MGI:1919232]	1	49.0838	16.518	46.5088	9.71909	46.9132	12.6602	28.6616	9.61505	45.3871	7.51261	55.6971	8.278	36.5207	14.755	38.1876	7.62805	31.6756	16.9155	15.4139	12.5715	18.9568	5.87887	20.0401	5.01784	18.3351	14.0643	29.9233	2.6434	24.3812	12.0539	17.7186	8.10559
6	126101413	126166744	-	NaN	3	Ntf3	ENSMUSG00000049107	neurotrophin 3 [Source:MGI Symbol;Acc:MGI:97380]	1	81.9529	6.5768	87.9121	6.09645	66.3604	15.0091	67.5617	22.1256	72.9227	7.95804	68.8123	23.2412	72.1313	13.3285	66.0229	3.90214	61.0696	7.54898	52.8889	8.06455	41.1315	13.4918	45.0745	18.1695	31.7	0.91369	44.8242	5.75832	34.034	7.21717	32.6147	7.22013
7	44605803	44670843	-	NaN	3	Myh14	ENSMUSG00000030739	myosin, heavy polypeptide 14 [Source:MGI Symbol;Acc:MGI:1919210]	1	67.4726	14.5523	63.2062	12.0579	49.5176	18.0602	51.3678	21.5381	57.4879	23.0331	80.5255	4.94708	56.4602	12.7501	70.5378	2.67822	51.0245	11.5334	33.2062	4.91036	30.2198	9.81008	34.1822	18.924	28.5826	4.04457	43.8157	12.1354	40.0213	9.3415	33.3495	3.3758
7	57590518	57828802	+	NaN	3	Gabrb3	ENSMUSG00000033676	gamma-aminobutyric acid (GABA) A receptor, subunit beta 3 [Source:MGI Symbol;Acc:MGI:95621]	1	72.6106	12.5275	88.4518	8.67826	75.0341	12.1818	75.4786	8.15373	65.2131	8.40281	74.2182	11.4282	63.0369	5.46784	72.5485	11.4356	70.5967	13.953	43.5783	8.89224	36.0317	15.1061	43.9522	18.7957	39.9542	14.6825	55.3028	9.33134	46.7759	8.06396	38.7833	1.73511
8	48227682	48674690	-	NaN	3	Odz3	ENSMUSG00000031561	odd Oz/ten-m homolog 3 (Drosophila) [Source:MGI Symbol;Acc:MGI:1345183]	1	29.864	26.0274	42.1765	10.4593	30.5255	13.4765	35.1917	15.9216	44.1007	5.37661	38.2672	13.5135	29.9323	22.0499	51.5347	2.71863	38.0066	11.8056	19.8211	15.7716	23.433	24.0613	13.276	2.22921	12.1081	9.77917	23.2506	9.16281	16.2047	7.47334	16.7821	6.59411
8	72814599	73353540	-	NaN	3	Large	ENSMUSG00000004383	like-glycosyltransferase [Source:MGI Symbol;Acc:MGI:1342270]	1	70.4321	6.52192	68.7744	22.9665	72.4269	8.11634	56.5154	1.19584	86.0784	10.173	84.6774	13.422	74.1754	4.04132	75.5447	6.50097	70.8423	7.69771	57.532	9.90353	60.4575	17.0679	37.8157	5.35799	42.0115	3.54264	57.3503	9.48003	48.4846	8.29379	49.8464	9.36084
9	103250522	103305082	-	NaN	3	1300017J02Rik	ENSMUSG00000033688	RIKEN cDNA 1300017J02 gene [Source:MGI Symbol;Acc:MGI:1919025]	1	51.5406	23.5023	37.1693	25.5462	35.3469	21.704	44.027	23.6768	61.9248	13.2864	65.0777	13.4911	42.006	26.809	51.5883	18.4607	56.0764	25.3038	13.5317	16.7389	15.8384	12.0558	21.0954	24.0926	17.8391	22.0396	23.6593	14.4464	18.8921	23.111	19.634	21.8482
10	71254980	71285262	-	NaN	3	Ube2d1	ENSMUSG00000019927	ubiquitin-conjugating enzyme E2D 1, UBC4/5 homolog (yeast) [Source:MGI Symbol;Acc:MGI:2384911]	1	75.6799	14.5152	46.1081	13.0519	66.2873	22.1685	56.1499	29.2012	71.249	12.7068	50.773	18.1248	47.5942	12.0781	63.8343	18.7808	58.1749	19.218	28.6145	16.6933	49.0238	28.1577	27.2343	2.09308	24.0086	10.2107	35.7856	11.1256	24.7059	18.303	26.1514	16.428
11	34226815	34783892	-	NaN	3	Dock2	ENSMUSG00000020143	dedicator of cyto-kinesis 2 [Source:MGI Symbol;Acc:MGI:2149010]	1	67.7124	15.3397	71.4236	29.0435	69.5237	18.886	55.8108	27.7886	70.1192	24.0037	68.9277	18.5538	63.2767	15.2702	65.3916	10.6538	69.1349	23.1935	40.0801	25.9659	47.9457	29.1491	47.6353	12.958	36.011	15.6262	46.7098	17.1436	39.6186	16.075	44.1823	18.8533
11	76257198	76399140	-	NaN	3	Nxn	ENSMUSG00000020844	nucleoredoxin [Source:MGI Symbol;Acc:MGI:109331]	1	35.4732	14.9072	41.1236	23.2914	41.0523	16.6274	22.0176	19.7072	54.0558	22.5245	52.3392	20.2769	42.8317	16.3584	39.531	13.3148	50.9336	23.8613	23.8497	17.8926	14.8701	5.15682	31.329	33.9507	28.3715	10.6931	30.4413	16.8699	27.2202	19.7971	24.0428	16.8073
11	82719250	82764321	-	NaN	3	Cct6b	ENSMUSG00000020698	chaperonin containing Tcp1, subunit 6b (zeta) [Source:MGI Symbol;Acc:MGI:1329013]	1	57.9027	24.6194	54.2328	32.7455	45.5852	27.8488	45.2698	41.0149	64.6564	31.98	68.9394	33.2104	49.2896	32.2182	57.3333	28.6438	65.6732	24.342	27.5	20.0174	34.1576	32.3396	32.265	37.0984	33.4553	27.3061	35.9853	26.6191	39.0218	37.1555	36.5003	25.876
12	26306797	26415256	-	NaN	3	Rnf144a	ENSMUSG00000020642	ring finger protein 144A [Source:MGI Symbol;Acc:MGI:1344401]	1	64.5	11.4346	68.1164	24.4337	75.297	15.2345	57.0875	7.1435	72.0105	12.419	63.7015	4.19946	52.5518	14.5823	64.3037	6.12114	60.9725	13.3023	34.5513	16.9189	49.4803	11.0839	30.2273	8.13574	36.8204	13.81	51.7051	23.2604	40.5626	11.2426	37.3897	20.2123
12	88722876	90334935	+	NaN	3	Nrxn3	ENSMUSG00000066392	neurexin III [Source:MGI Symbol;Acc:MGI:1096389]	1	47.722	2.80103	44.9495	24.6338	41.3628	7.03418	51.9058	12.8435	48.2121	8.81881	57.9085	25.1541	44.6244	13.8001	46.7308	16.2789	58.0196	8.76195	24.7364	5.49116	21.0606	3.53066	33.5185	17.0813	26.1649	8.01579	34.7596	7.92246	23.4262	9.74398	30.3564	11.8677
12	104763114	104865076	-	NaN	3	Clmn	ENSMUSG00000021097	calmin [Source:MGI Symbol;Acc:MGI:2136957]	1	46.2893	29.0216	44.9735	4.7839	50.3376	4.67906	45.8898	11.3896	35.6044	7.09496	49.1038	18.1151	39.8091	9.0633	42.4314	12.3081	29.5107	17.2873	17.5263	14.7828	14.765	8.88123	9.52381	16.4957	13.729	5.05003	32.772	15.6967	14.4921	5.93626	18.6552	6.3668
13	25056004	25210706	+	NaN	3	Dcdc2a	ENSMUSG00000035910	doublecortin domain containing 2a [Source:MGI Symbol;Acc:MGI:2652818]	1	49.8621	28.5534	61.9547	23.6878	47.2878	18.5373	42.9448	20.1955	55.3399	27.7627	70.4618	26.1239	60.2975	24.1884	52.3524	31.1065	53.9267	21.1343	44.1474	22.0111	40.4558	33.4791	28.3565	27.2394	31.1639	24.9971	38.0152	20.5801	30.7772	19.9181	40.3577	27.2869
13	90935349	91223987	-	NaN	3	Atg10	ENSMUSG00000021619	autophagy-related 10 (yeast) [Source:MGI Symbol;Acc:MGI:1914045]	1	60.9093	15.928	76.2778	15.9655	55.3798	27.0393	70.0531	15.2386	72.0995	24.1507	68.829	23.6058	65.9171	32.318	65.869	20.0836	69.2953	25.6044	46.3033	27.1383	42.0321	17.8218	50.3968	32.2602	40.5473	26.3863	51.3217	24.7822	44.1856	23.9656	41.2526	18.3149
15	68928420	69093512	+	NaN	3	Khdrbs3	ENSMUSG00000022332	KH domain containing, RNA binding, signal transduction associated 3 [Source:MGI Symbol;Acc:MGI:1313312]	1	65.0702	22.6821	64.335	10.0845	54.0375	7.33133	48.9683	5.19644	49.5827	22.3964	57.1549	17.1016	47.2269	11.3517	60.0086	5.54074	68.049	2.69197	30.2288	11.3524	30.5556	8.67361	27.9699	12.9034	23.87	7.23445	29.799	6.50107	26.1436	18.144	21.7251	10.3018
15	89499623	89560261	+	NaN	3	Shank3	ENSMUSG00000022623	SH3/ankyrin domain gene 3 [Source:MGI Symbol;Acc:MGI:1930016]	1	37.4597	4.89851	43.3135	10.216	52.3384	16.8599	37.2024	16.3745	54.4984	19.9522	71.4225	13.5816	44.4113	10.8809	39.7919	5.44083	42.633	14.3913	15.9383	8.31316	29.4402	21.8778	13.2906	8.89187	30.9659	6.72823	36.9407	20.1337	21.5176	15.5635	33.2452	22.7858
16	35541145	35664732	+	NaN	3	Sema5b	ENSMUSG00000052133	sema domain, seven thrombospondin repeats (type 1 and type 1-like), transmembrane domain (TM) and short cytoplasmic domain, (semaphorin) 5B [Source:MGI Symbol;Acc:MGI:107555]	1	95.1942	2.56727	95.5556	4.19435	88.9685	7.90881	85.0345	7.70119	84.5198	22.4481	88.9394	9.70998	89.4781	2.42845	92.2798	3.11052	88.6428	2.97933	62.9915	25.777	46.1326	8.29803	47.5947	15.7785	35.3757	5.46194	52.4574	4.83666	43.1623	8.43791	54.6513	4.57626
16	35694062	35769356	-	NaN	3	Dirc2	ENSMUSG00000022848	disrupted in renal carcinoma 2 (human) [Source:MGI Symbol;Acc:MGI:2387188]	1	55.2619	12.9399	61.9048	26.5132	45.8586	18.8278	52.5639	26.8995	54.2181	25.0176	58.6667	18.5831	44.7151	29.4825	51.8667	12.8487	49.4577	19.8955	27.8541	30.0211	30.9677	24.101	19.8677	14.7265	24.0957	16.9757	31.0878	21.1373	15.811	18.8236	21.1835	29.018
16	43762221	43822932	+	NaN	3	Drd3	ENSMUSG00000022705	dopamine receptor D3 [Source:MGI Symbol;Acc:MGI:94925]	1	87.4012	3.41452	81.6138	6.96802	82.7967	15.1254	71.0988	26.2287	64.3001	24.1178	75.4365	19.2924	60.2275	21.7612	66.5851	14.8014	73.7662	8.82037	35.8974	41.1257	30.3604	10.0195	39.0873	33.2487	23.5839	23.4086	35.9312	25.5928	23.7517	26.1816	26.1384	27.248
16	57302199	57606825	-	NaN	3	2610528E23Rik	ENSMUSG00000022748	RIKEN cDNA 2610528E23 gene [Source:MGI Symbol;Acc:MGI:1913747]	1	43.0451	22.2457	44.6914	15.1867	41.8755	11.0721	39.1812	15.5613	54.9936	13.0015	39.0503	7.20449	36.4691	14.3876	59.8648	10.8576	53.1166	18.5125	20.9854	10.2175	25.9477	15.6007	22.0604	13.6407	30.0754	9.86541	30.7986	13.9815	27.9446	11.5779	23.8364	6.23156
16	57353093	57573126	+	NaN	3	Filip1l	ENSMUSG00000043336	filamin A interacting protein 1-like [Source:MGI Symbol;Acc:MGI:1925999]	1	43.0451	22.2457	44.6914	15.1867	41.8755	11.0721	39.1812	15.5613	54.9936	13.0015	39.0503	7.20449	36.4691	14.3876	59.8648	10.8576	53.1166	18.5125	20.9854	10.2175	25.9477	15.6007	22.0604	13.6407	30.0754	9.86541	30.7986	13.9815	27.9446	11.5779	23.8364	6.23156
18	22344883	22530227	+	NaN	3	Asxl3	ENSMUSG00000045215	additional sex combs like 3 (Drosophila) [Source:MGI Symbol;Acc:MGI:2685175]	1	37.6378	18.9572	47.1308	11.2545	50.9284	16.9934	61.9134	21.3132	39.428	5.633	53.8273	20.5646	37.7025	7.65564	49.1129	12.3898	32.9339	18.5259	9.87654	8.75151	29.1384	7.73609	19.8457	1.33003	11.2204	6.40849	29.2297	4.9007	16.2505	5.24279	12.7878	2.90895
18	80046895	80119640	+	NaN	3	Pard6g	ENSMUSG00000056214	par-6 partitioning defective 6 homolog gamma (C. elegans) [Source:MGI Symbol;Acc:MGI:2135606]	1	44.9575	9.7047	49.1453	5.18135	54.1833	15.4616	51.17	15.5937	46.2964	17.9953	64.2029	3.79865	43.1692	9.26181	49.0987	14.2598	51.1235	19.954	15.561	9.86692	43.8189	12.7785	15.6566	16.7582	18.0554	6.66176	21.4351	7.94084	14.2554	7.64065	19.5374	12.2319
X	159414572	159498757	+	NaN	3	Mtap7d2	ENSMUSG00000041020	MAP7 domain containing 2 [Source:MGI Symbol;Acc:MGI:1917474]	1	64.1587	9.45327	59.601	22.0156	68.4505	18.8204	65.8289	7.42432	76.694	9.93539	68.8272	1.92747	57.8034	4.82874	63.8973	11.1824	60.9509	7.29901	32.1209	16.5941	45.6605	11.954	38.8889	17.8704	37.0803	8.19751	42.4887	5.66784	43.1991	3.07157	41.9584	6.38012
1	20996296	21079229	-	NaN	2	Tram2	ENSMUSG00000041779	translocating chain-associating membrane protein 2 [Source:MGI Symbol;Acc:MGI:1924817]	1	67.0466	37.5762	64.25	16.617	55.8761	42.7588	52.4929	48.8528	78.8606	23.7469	52	45.2548	59.3773	29.1649	60.8742	35.9488	67.6667	14.6135	34.9509	36.5715	49.0418	41.7612	47.5198	19.221	32.1617	22.967	45.7501	22.1373	42.3177	34.4346	41.1691	30.2519
1	53806882	54195168	-	NaN	2	Hecw2	ENSMUSG00000042807	HECT, C2 and WW domain containing E3 ubiquitin protein ligase 2 [Source:MGI Symbol;Acc:MGI:2685817]	1	45.3947	4.65202	33.2536	17.2548	29.7366	15.1165	47.7756	5.58401	61.5801	2.90801	50.8901	4.9804	34.7626	13.2316	43.5014	27.0273	51.9357	18.7652	22.7632	17.3055	30.3544	9.65206	26.792	19.4434	23.5088	16.9683	43.1818	9.64236	19.7635	10.2722	27.0744	0.408332
1	69531214	69685960	-	NaN	2	Ikzf2	ENSMUSG00000025997	IKAROS family zinc finger 2 [Source:MGI Symbol;Acc:MGI:1342541]	1	71.7037	3.35221	62.9504	6.52959	67.3611	4.91047	68.3036	0.631348	82.7273	17.9991	81.4732	4.10375	66.5525	0.161439	72.3901	6.41059	73.4447	7.902	58.4524	4.8824	60.5615	10.7768	45.4444	9.27096	39.9855	12.4295	49.1848	1.15289	41.5436	4.24532	36.9622	3.93349
1	132564691	132741797	-	NaN	2	Nfasc	ENSMUSG00000026442	neurofascin [Source:MGI Symbol;Acc:MGI:104753]	1	60.1852	5.23783	64.7382	18.9318	66.4986	7.1701	50.8361	4.25683	58.701	6.41249	50.2451	12.1317	67.3213	2.36304	50.1389	3.73195	66.4271	0.783556	24.3411	6.13922	25.3268	19.1797	23.3629	5.37067	24.7731	6.84441	32.6563	13.8831	26.1689	8.22095	33.7998	10.2071
1	167226090	167285127	-	NaN	2	Uck2	ENSMUSG00000026558	uridine-cytidine kinase 2 [Source:MGI Symbol;Acc:MGI:1931744]	1	85.8389	5.22695	76.9706	1.37262	84.9894	8.37166	84.9265	3.63952	91.6667	11.7851	91.5714	1.5489	70.7961	4.02676	71.78	0.946015	77.3706	6.38299	58.1975	2.75413	54.3678	10.8911	58.027	26.0832	57.6869	10.1435	59.117	4.66244	48.9217	7.10732	54.9882	8.37853
1	178898582	178917614	-	NaN	2	Gm16564	ENSMUSG00000089713	predicted gene 16564 [Source:MGI Symbol;Acc:MGI:4414984]	1	38.8206	29.1877	60.8235	9.64993	55.4895	17.62	33.0772	22.3952	60.2069	17.2632	81.0606	26.7843	54.4785	11.0952	74.4647	3.82607	59.9053	12.5083	59.6154	13.5982	31.4516	7.98346	16.6667	23.5702	35.6697	0.452909	59.309	8.91673	33.7388	1.56934	46.4722	6.56038
2	50066429	50193569	+	NaN	2	Lypd6	ENSMUSG00000050447	LY6/PLAUR domain containing 6 [Source:MGI Symbol;Acc:MGI:2443848]	1	50.2901	12.4462	60.7478	2.00029	60.6955	5.57016	52.0256	28.248	50	0	61.2425	29.277	43.8974	13.236	54.3765	26.5144	62.3809	2.91822	26.0882	14.0174	36.4583	27.9896	38.6508	8.19346	34.1906	8.08694	36.453	7.67543	34.6082	8.78665	46.1656	10.6605
2	71453276	71525194	+	NaN	2	Metap1d	ENSMUSG00000041921	methionyl aminopeptidase type 1D (mitochondrial) [Source:MGI Symbol;Acc:MGI:1913809]	1	80.2656	22.8579	87.1428	18.1827	86.6477	10.0441	88.8889	13.0946	85.0926	0.130948	83.4459	11.9444	80.6148	17.5582	79.8196	4.09625	88.8258	7.76746	54.3103	6.09575	65	4.24264	69.8413	11.2239	45.59	8.67503	46.7294	12.4821	45.8344	5.70695	46.1399	4.91515
2	77462669	77480938	+	NaN	2	Gm13944	ENSMUSG00000085845	predicted gene 13944 [Source:MGI Symbol;Acc:MGI:3650359]	1	43.6355	15.81	52.5846	11.2313	32.5083	0.353947	36.9048	6.73435	61.4764	27.1087	61.875	9.72272	46.1294	14.4446	55.6262	2.87289	47.8034	4.57954	25.4678	25.1383	31.25	44.1942	28.0392	1.94108	23.2901	4.21089	28.0635	12.8095	18.1831	1.67315	19.6002	8.54306
2	91275068	91444704	-	NaN	2	1110051M20Rik	ENSMUSG00000040591	RIKEN cDNA 1110051M20 gene [Source:MGI Symbol;Acc:MGI:1915079]	1	72.5784	4.73419	70.6818	22.1774	72.4459	16.744	59.8485	9.64236	67.5916	12.6868	78.3854	6.99741	76.7431	2.09685	73.9477	2.90237	82.7579	6.70629	45.6897	6.09575	41.1707	7.31252	47.5108	9.94847	55.5497	2.16889	62.8631	7.82027	49.4877	1.84684	51.7094	11.4381
2	101560781	101649532	-	NaN	2	B230118H07Rik	ENSMUSG00000027165	RIKEN cDNA B230118H07 gene [Source:MGI Symbol;Acc:MGI:1915420]	1	43.5714	22.5601	40.1786	26.5165	37.2857	40.6081	46.3889	2.74986	61.532	9.88045	54.6296	6.54728	50.4216	15.8187	48.8986	13.8142	43.0769	18.4936	13.4615	19.0375	39.6897	2.38953	26.6586	10.329	28.4601	2.53636	32.4071	6.38653	21.1111	6.28539	23.627	6.02119
2	146855864	146970097	+	NaN	2	Plk1s1	ENSMUSG00000074749	polo-like kinase 1 substrate 1 [Source:MGI Symbol;Acc:MGI:2684960]	1	74.8355	9.07144	77.2031	16.5262	65.2709	28.9113	61.8056	0.982093	61.0526	26.7956	72.5758	13.0708	75.7376	10.1671	80.5095	19.2448	78.583	20.5351	42.5214	5.1371	30.6818	8.0353	41.7647	25.7886	59.8012	16.1794	72.9038	14.403	54.558	11.5783	62.6222	28.6697
3	30855950	30897192	+	NaN	2	Gpr160	ENSMUSG00000037661	G protein-coupled receptor 160 [Source:MGI Symbol;Acc:MGI:1919112]	1	63.4097	21.7926	70.6989	17.8678	41.8415	26.5371	56.0555	27.1718	54.304	0.647535	51.9006	41.9715	62.5726	27.6012	62.0613	24.8063	51.5617	24.0329	38.96	8.77001	40.6667	33.9411	32.1429	25.2538	31.2985	30.0638	45.3293	35.3417	35.9291	39.7866	40.5295	38.5349
3	55625205	56183701	-	NaN	2	Nbea	ENSMUSG00000027799	neurobeachin [Source:MGI Symbol;Acc:MGI:1347075]	1	58.5526	12.0952	47.8788	15.8563	53.5486	13.5895	56.5714	0.808122	55.8333	15.3206	65.3846	27.1964	42.3751	0.160058	47.4524	10.2319	45.9386	18.7693	23.2026	17.1	17.3878	13.7115	38.9509	4.57725	21.6285	4.32333	35.3175	14.5911	21.3333	6.59966	28.6364	15.7492
3	98382481	98431948	+	NaN	2	Zfp697	ENSMUSG00000050064	zinc finger protein 697 [Source:MGI Symbol;Acc:MGI:2139736]	1	29.1667	0	63.4992	10.0253	50.3565	36.9309	53.3333	9.42809	51.5837	18.5575	40.4429	2.80205	45.8054	0.628742	50.2003	18.8675	57.2619	7.91286	25.7246	12.8099	24.3056	18.6598	21.9949	18.808	34.0833	9.31024	37.4952	6.46059	50.1515	2.35702	40.6057	5.0634
4	63959785	64047015	-	NaN	2	Tnc	ENSMUSG00000028364	tenascin C [Source:MGI Symbol;Acc:MGI:101922]	1	87.5271	1.64532	74.0278	8.446	69.8418	18.505	77.0507	11.0278	77.0833	14.7314	87.8057	3.7767	69.0008	2.30498	78.4174	1.96623	70.5729	8.47055	52.0365	5.31832	32.2616	19.9119	36.2319	4.09917	30.859	5.15916	39.7973	9.14143	31.2262	14.4079	34.974	3.20408
4	98936665	99120915	-	NaN	2	Dock7	ENSMUSG00000028556	dedicator of cytokinesis 7 [Source:MGI Symbol;Acc:MGI:1914549]	1	55.2321	10.8486	83.2051	14.3234	76.8631	5.22186	72.0565	1.93307	71.9737	9.86228	76.0417	1.47314	65.4708	13.308	73.0397	0.569788	66.0985	5.08903	32.1833	14.3181	39.2308	1.08786	42.9688	27.6214	44.1997	23.3987	46.0692	18.4559	41.292	23.2336	53.6995	24.9381
4	103619359	104744844	+	NaN	2	Dab1	ENSMUSG00000028519	disabled homolog 1 (Drosophila) [Source:MGI Symbol;Acc:MGI:108554]	1	67.8572	10.1015	91.9872	0.453276	78.5985	6.69609	64.0833	14.0243	72.8535	12.6779	81.6518	13.8265	65.9375	14.2894	71.5022	14.9528	75.85	13.6243	44.1799	28.4339	60.4814	9.77213	31.6667	7.07107	48.6063	13.5853	61.0491	7.20786	55.6566	23.1962	57.5905	16.8172
4	128654702	128752881	+	NaN	2	Phc2	ENSMUSG00000028796	polyhomeotic-like 2 (Drosophila) [Source:MGI Symbol;Acc:MGI:1860454]	1	57.0557	20.3262	45.9928	16.8318	64.6852	20.2442	45.8701	20.4704	65.3595	17.5621	57.164	39.0586	49.8836	15.032	44.4616	15.5381	42.9479	23.968	13.8537	8.18712	15.6994	8.73361	12.7801	13.9144	13.5736	0.572594	17.1622	5.0952	12.0725	1.60517	14.2573	3.02092
4	149744036	149774277	-	NaN	2	Slc25a33	ENSMUSG00000028982	solute carrier family 25, member 33 [Source:MGI Symbol;Acc:MGI:1917806]	1	71.8375	6.55226	60.5655	11.5747	73.5081	12.7165	67.5	10.6066	87.7964	1.18783	80.1932	3.41597	67.641	6.45462	72.1762	14.9056	80.9722	1.37493	35.1562	5.52427	62.1917	3.55566	49.6062	10.3217	57.6308	3.28019	58.4893	2.99355	58.3836	28.0319	53.8728	0.914974
4	155260129	155361361	-	NaN	2	Prkcz	ENSMUSG00000029053	protein kinase C, zeta [Source:MGI Symbol;Acc:MGI:97602]	1	41.8988	30.7415	39.25	4.59619	42.0437	19.5708	46.3095	25.4222	59.8967	22.3149	51.6129	2.28099	44.9029	14.3343	42.3194	20.8793	50.2006	22.2283	37.037	13.0946	23.908	14.9549	11.3414	9.61085	27.0166	7.1	33.6533	13.1304	30.6737	4.70409	18.3586	16.5349
5	24985842	24998168	+	NaN	2	1500035N22Rik	ENSMUSG00000059631	RIKEN cDNA 1500035N22 gene [Source:MGI Symbol;Acc:MGI:1917508]	1	81.4583	5.59793	72.7823	20.814	89.7742	5.33751	81.9172	0.616215	72.9412	24.1248	81.2057	3.00897	82.6251	0.246192	69.6472	15.1462	62.3435	4.06423	51.2698	14.3666	53.7778	2.51416	32.8704	4.5831	42.788	5.1328	48.3242	3.38013	44.2982	15.5067	50.0636	5.58965
5	30814641	30866106	+	NaN	2	Mapre3	ENSMUSG00000029166	microtubule-associated protein, RP/EB family, member 3 [Source:MGI Symbol;Acc:MGI:2140967]	1	68.1069	11.3553	69.3726	9.37263	69.7473	13.1956	58.9015	5.08903	70.1239	12.9916	57.7285	5.03718	64.9485	0.956692	54.9821	2.81523	53.7526	11.9778	37.5774	19.6479	51.2308	18.0584	28.8043	5.38016	33.017	11.0539	28.2279	5.07738	24.9489	5.36702	32.0665	2.31536
5	44472133	44799707	-	NaN	2	Ldb2	ENSMUSG00000039706	LIM domain binding 2 [Source:MGI Symbol;Acc:MGI:894670]	1	61.4331	0.258915	71.5278	6.87465	48.8095	1.68359	46.2963	5.23783	66.8889	12.8851	72.4074	10.7376	54.0887	7.94012	46.4614	3.63801	52.9201	7.90094	40.4665	4.54193	32.1429	5.05076	31.6552	3.31609	36.9962	12.1875	44.3876	2.00656	46.4906	4.46507	35.8599	2.47874
6	17065010	17171833	-	NaN	2	Gm4876	ENSMUSG00000054556	predicted gene 4876 [Source:MGI Symbol;Acc:MGI:3647654]	1	40.4762	8.75466	37.7193	6.20269	42.6031	6.73914	43.8158	12.4674	60.7212	18.8837	39.913	11.1907	38.8728	4.80815	61.3134	4.40453	40.375	16.5581	23.0435	4.30413	23.4587	16.1076	24.8843	14.5677	20.7631	2.13365	24.1338	4.56041	21.454	9.77018	23.6351	3.96224
6	17065149	17105828	+	NaN	2	Tes	ENSMUSG00000029552	testis derived transcript [Source:MGI Symbol;Acc:MGI:105081]	1	40.4762	8.75466	37.7193	6.20269	42.6031	6.73914	43.8158	12.4674	60.7212	18.8837	39.913	11.1907	38.8728	4.80815	61.3134	4.40453	40.375	16.5581	23.0435	4.30413	23.4587	16.1076	24.8843	14.5677	20.7631	2.13365	24.1338	4.56041	21.454	9.77018	23.6351	3.96224
6	23262773	23839421	-	NaN	2	Cadps2	ENSMUSG00000017978	Ca2+-dependent activator protein for secretion 2 [Source:MGI Symbol;Acc:MGI:2443963]	1	94.0305	4.81603	83.9375	17.0589	87.9934	9.53664	90.0124	8.68531	92.5	10.6066	76.8775	13.4155	82.781	23.6842	82.4884	9.24331	85.1064	21.0628	74.6428	20.7081	51.6667	2.35702	58.9286	12.6269	64.7928	31.8323	76.3028	5.42922	80.7887	18.9467	89.9256	12.1676
6	82946902	83030183	+	NaN	2	D6Mm5e	ENSMUSG00000030041	DNA segment, Chr 6, Miriam Meisler 5, expressed [Source:MGI Symbol;Acc:MGI:1315200]	1	40.1316	13.9561	41.6311	9.11584	52.4775	6.05182	33.875	13.9654	46.875	13.2583	44.1721	17.9473	28.9165	7.47076	33.5859	3.03556	38.4007	1.40469	14.25	2.47487	12.5	2.52538	8.17308	6.11919	10.018	0.390559	21.8085	5.26569	13.7299	0.687052	9.34722	7.40498
6	119175252	119221614	+	NaN	2	Dcp1b	ENSMUSG00000041477	DCP1 decapping enzyme homolog b (S. cerevisiae) [Source:MGI Symbol;Acc:MGI:2442404]	1	66.1677	1.80188	74.4555	17.5173	62.7477	1.2568	61.4165	5.50075	72.2064	9.30756	57.7029	5.65574	70.5684	13.4955	69.1653	4.65602	79.239	2.32407	38.3272	20.9272	51.1786	29.4459	43.1481	4.45215	39.0927	10.3745	52.3571	18.4344	42.5113	1.88775	44.7728	8.0382
7	3332955	3368216	+	NaN	2	Cacng7	ENSMUSG00000069806	calcium channel, voltage-dependent, gamma subunit 7 [Source:MGI Symbol;Acc:MGI:1932374]	1	33.9721	27.8408	28.9969	34.5795	62.9892	1.39901	46.7262	24.8329	46.6146	24.6751	56.1066	35.3193	34.2034	20.0867	59.6259	21.0208	52.4704	15.7911	29	29.6985	22.6562	32.0408	22.4265	14.0381	38.9074	25.2799	28.9729	13.0184	31.3281	6.89968	30.3819	5.64703
7	19359749	19378533	+	NaN	2	Ppp1r13l	ENSMUSG00000040734	protein phosphatase 1, regulatory (inhibitor) subunit 13 like [Source:MGI Symbol;Acc:MGI:3525053]	1	81.7308	25.8366	76.6667	4.71404	77.8646	19.5191	75.8928	7.15524	68.3764	34.1159	81.8182	21.4275	79.7251	16.8879	80.835	17.556	80.1901	23.0533	58.9556	7.86378	57.7009	39.6169	54.1263	32.9413	48.2403	25.7748	56.2642	22.5681	42.5143	11.5107	49.3302	22.0218
7	28399549	28598144	-	NaN	2	Samd4b	ENSMUSG00000037513	sterile alpha motif domain containing 4B [Source:MGI Symbol;Acc:MGI:2448542]	1	51.8103	9.63128	64.1775	13.6218	42.2222	20.4275	57.3529	10.3986	68.3795	38.29	70	42.4264	34.7576	14.0136	29.0499	9.13204	32.2261	7.00514	25	35.3553	8.78378	12.4221	0	0	7.14535	3.77275	19.9508	0.593348	10.748	2.25946	11.3434	4.95018
7	28458658	28467483	+	NaN	2	Lrfn1	ENSMUSG00000030600	leucine rich repeat and fibronectin type III domain containing 1 [Source:MGI Symbol;Acc:MGI:2136810]	1	51.8103	9.63128	64.1775	13.6218	42.2222	20.4275	57.3529	10.3986	68.3795	38.29	70	42.4264	34.7576	14.0136	29.0499	9.13204	32.2261	7.00514	25	35.3553	8.78378	12.4221	0	0	7.14535	3.77275	19.9508	0.593348	10.748	2.25946	11.3434	4.95018
7	63098692	63212526	-	NaN	2	Chrna7	ENSMUSG00000030525	cholinergic receptor, nicotinic, alpha polypeptide 7 [Source:MGI Symbol;Acc:MGI:99779]	1	54.714	14.311	39.2628	9.29211	45.9231	12.3653	35.7031	11.801	50.2369	2.95389	48.8163	32.6099	37.5067	17.2396	40.2342	2.24411	41.5705	16.6351	13.75	0.589256	15.1515	2.14275	14.7155	0.341943	18.6497	6.62367	18.3626	3.96972	16.8219	10.9332	21.6732	2.61628
8	22192809	22220843	+	NaN	2	Vps36	ENSMUSG00000031479	vacuolar protein sorting 36 (yeast) [Source:MGI Symbol;Acc:MGI:1917410]	1	82.3615	20.3827	88.4921	16.2747	77.4194	31.9339	75.2759	20.5932	67.1875	28.7262	76.1905	33.6718	61.5741	22.9155	78.7113	20.3535	81.5311	13.0244	30.9721	13.2236	46.6667	18.8562	30.0377	8.34355	34.7403	21.5805	47.8932	32.678	36.7803	10.0531	32.5567	11.9495
8	60632827	60676729	+	NaN	2	Mfap3l	ENSMUSG00000031647	microfibrillar-associated protein 3-like [Source:MGI Symbol;Acc:MGI:1918556]	1	48.8415	8.70949	57.197	21.9632	60.8824	1.24784	56.3657	35.1917	62.1429	3.03046	61.4583	19.1508	49.2854	24.3274	57.0447	33.8472	53.418	22.1648	41.1717	19.0628	39.1026	38.9815	25	1.41421	34.516	21.3145	44.3431	9.96426	45.5439	9.54706	41.4993	21.7867
8	99397213	99506770	-	NaN	2	Gm15680	ENSMUSG00000090116	predicted gene 15680 [Source:MGI Symbol;Acc:MGI:3783122]	1	65.5752	47.41	48.8636	33.7483	55.0877	44.9075	58.75	40.6586	65.5637	42.8077	67.8572	45.4569	52.6243	47.5698	60.4924	49.9796	59.023	48.5222	44.4841	54.2676	8.33333	11.7851	28.6284	19.0592	31.2821	35.8993	29.4818	36.6428	37.695	36.258	38.5853	37.789
8	119910841	124345722	+	NaN	2	Gm20388	ENSMUSG00000092329	predicted gene 20388 [Source:MGI Symbol;Acc:MGI:5141853]	1	37.5564	23.1143	30.3763	4.18181	24.4617	10.4036	26.4246	4.22444	36.1309	3.11464	48.3929	19.9505	24.4311	9.50741	30.3819	7.28386	25.303	13.9279	11.1991	4.95935	11.3095	4.20897	9.37827	11.1201	11.4372	11.4076	22.947	2.77095	9.699	8.43955	11.0861	11.4277
9	63163769	63377902	-	NaN	2	Map2k5	ENSMUSG00000058444	mitogen-activated protein kinase kinase 5 [Source:MGI Symbol;Acc:MGI:1346345]	1	57.4468	32.0956	61.828	40.2975	66.351	13.3029	50.5952	36.1971	75.5061	19.7532	71.4744	4.98601	63.4759	26.4936	66.8074	21.0142	71.5618	28.0263	50.2632	14.5143	44.2664	29.0599	50.8333	22.3917	42.9303	22.4764	47.2433	13.8577	47.8522	24.1589	39.2152	11.97
9	66158223	66272242	+	NaN	2	Dapk2	ENSMUSG00000032380	death-associated protein kinase 2 [Source:MGI Symbol;Acc:MGI:1341297]	1	89.3137	5.68458	85.5769	17.6777	87.1795	5.43928	79.8246	4.96216	80.1587	1.12239	90.1194	3.09476	78.1746	19.0807	80.9587	16.694	76.2755	11.6649	47.4275	12.8611	56.2834	5.67198	56.5476	24.412	62.025	3.73588	61.2801	11.793	59.3306	15.3168	60.2992	13.0688
9	98287435	98420527	+	NaN	2	Nmnat3	ENSMUSG00000032456	nicotinamide nucleotide adenylyltransferase 3 [Source:MGI Symbol;Acc:MGI:1921330]	1	32.6564	11.0589	36.4138	11.8989	35.4968	17.791	37.2589	26.0999	42.7866	12.3441	31.1579	6.84777	37.9299	3.8816	32.4662	12.1844	33.805	9.56151	6	8.48528	10.3056	4.93201	10.8199	2.37603	16.1689	2.92228	32.9085	11.011	13.9638	1.59877	14.1153	13.119
9	107935920	107949691	+	NaN	2	Camkv	ENSMUSG00000032936	CaM kinase-like vesicle-associated [Source:MGI Symbol;Acc:MGI:2384296]	1	42.3611	10.803	31.5965	6.74182	44.9318	2.60552	29.3282	10.0493	55.7143	4.54569	50.8893	14.1142	45.9629	14.0729	57.3106	4.10753	45.412	12.132	26.6782	6.79281	20.7576	4.92832	12.3024	5.10067	23.0208	0.441942	46.7857	9.59645	29.6922	1.22098	21.8585	2.75921
10	39612934	39655307	+	NaN	2	Traf3ip2	ENSMUSG00000019842	TRAF3 interacting protein 2 [Source:MGI Symbol;Acc:MGI:2143599]	1	62.9793	2.00063	77	9.89949	61.8726	3.41268	56.25	8.83883	85.8527	3.56294	87.1281	3.31709	73.2743	3.75424	68.4568	1.68987	79.1322	11.1268	46.5321	1.82999	57.5758	8.57099	56.3508	0.142563	57.2081	7.78607	52.5758	16.4992	44.5237	0.789448	56.4428	3.67228
10	69534222	70027436	+	NaN	2	Ank3	ENSMUSG00000069601	ankyrin 3, epithelial [Source:MGI Symbol;Acc:MGI:88026]	1	57.4357	0.649118	67.5439	1.24054	68.8636	5.46401	59.1105	13.459	77.1991	6.05624	72.7582	7.58987	67.9525	2.64072	60.8186	7.81717	66.9395	9.39801	48.7439	11.4818	47.4379	8.67414	43.3048	6.84947	46.6999	8.78529	57.9284	13.5363	55.7152	9.32312	58.6374	6.03278
10	73099342	74646314	+	NaN	2	Pcdh15	ENSMUSG00000052613	protocadherin 15 [Source:MGI Symbol;Acc:MGI:1891428]	1	71.7073	11.7276	64.8809	4.20897	60.0811	0.788061	46.6049	8.29323	56.6288	3.48196	66.4683	27.218	54.3163	13.0138	63.3889	8.56385	44.7619	2.69374	20.202	2.857	33.2536	17.2548	30.5556	27.4986	39.5666	13.148	43.1088	22.0021	40.8171	14.6121	35.7639	24.0613
10	94036001	94145339	+	NaN	2	Fgd6	ENSMUSG00000020021	FYVE, RhoGEF and PH domain containing 6 [Source:MGI Symbol;Acc:MGI:1261419]	1	75.2574	12.6616	76.948	12.3973	85.5811	3.75365	64.0152	31.6055	77.7778	15.7135	67.739	20.6673	74.9123	9.59075	71.1102	14.3398	75.9782	11.5241	48.5161	27.5544	43.9103	3.17291	39.2857	8.41794	42.6074	5.04521	61.8891	8.83617	67.2101	12.5537	49.4152	12.6121
11	34314822	34422640	+	NaN	2	Fam196b	ENSMUSG00000069911	family with sequence similarity 196, member B [Source:MGI Symbol;Acc:MGI:3643491]	1	63.2353	18.7175	59.767	29.5261	58.6334	1.33089	41.611	18.2921	59.1787	20.8374	58.2935	3.15773	56.671	14.302	59.7541	6.0261	56.8505	13.0552	25.2987	6.12488	31.129	1.59669	43.5684	15.3811	27.838	9.35799	36.833	1.58217	31.0462	8.71207	33.6029	6.27384
11	52004221	52089784	+	NaN	2	Cdkl3	ENSMUSG00000020389	cyclin-dependent kinase-like 3 [Source:MGI Symbol;Acc:MGI:2388268]	1	72.5845	16.2259	69.8529	7.27904	75.0505	6.35682	79.3924	12.3076	68.1482	7.33296	69.4056	11.1258	61.7325	16.1663	67.9693	16.8415	74.9959	16.9648	28.7368	15.1842	30.303	4.28549	34.6004	19.1594	25.5201	14.2115	31.746	13.4687	29.0506	2.87148	29.0343	8.9897
11	60105013	60199197	+	NaN	2	Rai1	ENSMUSG00000062115	retinoic acid induced 1 [Source:MGI Symbol;Acc:MGI:103291]	1	85.0896	2.11539	88.5417	16.2045	87.3384	13.0297	81.985	3.5324	89.1983	7.05376	76.1457	3.15747	72.6603	4.48741	82.5016	5.99736	80.8488	13.9284	58.3734	4.47608	49.4318	0.803531	58.3333	11.7851	42.2649	7.3699	43.9504	0.0155262	33.5236	12.4225	49.5048	13.4098
11	100956733	100970887	-	NaN	2	Ptrf	ENSMUSG00000004044	polymerase I and transcript release factor [Source:MGI Symbol;Acc:MGI:1277968]	1	64.601	13.551	60.2509	23.068	65.4376	18.1348	59.4444	14.1421	82.3809	15.489	74.3156	5.57943	41.8015	31.0399	56.4394	34.1054	68.2955	22.3381	42.7656	16.9654	35.8696	19.9835	31.3509	22.6522	33.5455	21.1376	44.2694	10.7519	34.6856	6.25424	36.2716	38.1639
11	109787651	109828046	-	NaN	2	1700012B07Rik	ENSMUSG00000020617	RIKEN cDNA 1700012B07 gene [Source:MGI Symbol;Acc:MGI:1916574]	1	51.875	11.4905	47.2838	9.01522	39.8496	4.25327	46.6206	15.4238	22.4638	7.17355	21.0737	2.60632	39.6216	1.0916	42.835	2.00141	31.9423	0.768671	3.57143	5.05076	3.125	4.41942	4.77273	0.321412	7.75875	1.9485	12.127	1.92023	16.3652	1.08106	6.26126	0.57333
11	109797183	109802796	+	NaN	2	Gm11683	ENSMUSG00000087139	predicted gene 11683 [Source:MGI Symbol;Acc:MGI:3651846]	1	51.875	11.4905	47.2838	9.01522	39.8496	4.25327	46.6206	15.4238	22.4638	7.17355	21.0737	2.60632	39.6216	1.0916	42.835	2.00141	31.9423	0.768671	3.57143	5.05076	3.125	4.41942	4.77273	0.321412	7.75875	1.9485	12.127	1.92023	16.3652	1.08106	6.26126	0.57333
11	110269369	110337716	-	NaN	2	Abca5	ENSMUSG00000018800	ATP-binding cassette, sub-family A (ABC1), member 5 [Source:MGI Symbol;Acc:MGI:2386607]	1	70	30.6413	43.2602	41.6728	50.5747	22.7575	66.0256	0.906547	76.6026	14.0515	46.6667	56.5685	57.3953	28.5045	64.2555	25.9326	51.5588	37.1534	28.9474	40.9378	51.7857	22.7284	34.9838	23.3789	29.6714	34.8906	39.9652	29.2275	31.2089	37.6232	39.2722	53.6281
11	114675431	114720977	+	NaN	2	Ttyh2	ENSMUSG00000034714	tweety homolog 2 (Drosophila) [Source:MGI Symbol;Acc:MGI:2157091]	1	40.101	20.2847	13.3929	18.9404	37.2308	1.74057	39.5128	2.13945	34.003	25.9904	60.2735	0.842975	41.6899	30.0313	46.746	2.35702	36.5137	16.7542	17.674	14.8933	29.798	2.857	11.0145	3.27934	18.1013	15.325	25.8598	16.9294	16.2057	19.8247	27.386	13.5668
12	46694517	46818775	-	NaN	2	Nova1	ENSMUSG00000021047	neuro-oncological ventral antigen 1 [Source:MGI Symbol;Acc:MGI:104297]	1	50.3542	10.8128	69.3826	24.6915	48.6458	0.441942	59.0909	12.8565	51.6414	29.8199	43.9103	3.17291	44.6438	13.9895	55.0768	0.380579	56.9869	7.18718	17.0455	24.1059	21.3636	1.92847	25.3623	11.2727	16.0053	9.91446	23.2683	11.5598	24.5207	3.89193	23.06	6.23551
12	70825514	70902232	+	NaN	2	Frmd6	ENSMUSG00000048285	FERM domain containing 6 [Source:MGI Symbol;Acc:MGI:2442579]	1	54.4444	33.784	56.6269	36.7438	48.8972	34.6581	42.7778	13.3565	44.6314	36.6018	58.0268	26.7234	52.8209	32.6966	62.1264	29.1341	58.7127	26.108	22.1154	27.6497	42.8571	20.2031	28.3333	28.2843	37.4321	31.2627	37.6557	20.4793	41.6667	24.4768	31.5972	18.1687
13	69533746	69635780	+	NaN	2	Nsun2	ENSMUSG00000021595	NOL1/NOP2/Sun domain family member 2 [Source:MGI Symbol;Acc:MGI:107252]	1	63.5482	27.4789	80.2632	27.9121	55.9403	58.4876	50.7912	54.303	62.4471	44.7443	54.2146	45.244	54.6979	53.5911	60.7751	49.3531	66.1932	30.1324	39.6825	46.0181	43.4783	61.4875	37.963	30.1175	35.2572	42.3188	39.5182	51.4678	44.7368	47.554	42.6572	48.3415
13	69573449	69611442	-	NaN	2	Srd5a1	ENSMUSG00000021594	steroid 5 alpha-reductase 1 [Source:MGI Symbol;Acc:MGI:98400]	1	63.5482	27.4789	80.2632	27.9121	55.9403	58.4876	50.7912	54.303	62.4471	44.7443	54.2146	45.244	54.6979	53.5911	60.7751	49.3531	66.1932	30.1324	39.6825	46.0181	43.4783	61.4875	37.963	30.1175	35.2572	42.3188	39.5182	51.4678	44.7368	47.554	42.6572	48.3415
13	111746428	111808993	-	NaN	2	Map3k1	ENSMUSG00000021754	mitogen-activated protein kinase kinase kinase 1 [Source:MGI Symbol;Acc:MGI:1346872]	1	86.5079	0.561194	94.3933	4.10683	80.2135	9.37425	79.5531	3.29641	84.2199	1.25373	90.8333	9.03525	94.2224	0.400294	85.0249	1.10653	90.9848	0.964234	69.398	0.236492	44.9911	3.79485	67.489	13.5684	68.7482	3.26722	76.6065	2.77882	72.2049	4.6895	76.3759	7.44549
14	11553532	12242041	+	NaN	2	Ptprg	ENSMUSG00000021745	protein tyrosine phosphatase, receptor type, G [Source:MGI Symbol;Acc:MGI:97814]	1	84.2979	8.37145	81.6667	7.07107	71.3773	9.43486	88.625	10.4298	89.6368	1.05764	74.8611	3.73195	79.4933	3.9575	78.144	8.29443	75.3436	4.85075	53.4091	1.60706	47.3684	3.72161	63.2576	6.96393	66.1983	1.97188	53.2258	4.56198	61.4394	0.321414	66.0177	3.21733
14	38368952	39473088	-	NaN	2	Nrg3	ENSMUSG00000041014	neuregulin 3 [Source:MGI Symbol;Acc:MGI:1097165]	1	64.2248	23.8385	51.2727	4.62834	59.4212	18.3743	41.5989	27.4028	73.8354	18.5561	64.8077	19.1281	56.7031	26.672	55.619	19.2192	55.0424	12.0197	41.7485	13.9504	45.8577	28.1878	30.1818	8.74241	42.3159	24.4271	45.6159	19.5129	37.9241	26.8311	45.786	12.2885
16	43345887	43363666	-	NaN	2	Gm9968	ENSMUSG00000055370	predicted gene 9968 [Source:MGI Symbol;Acc:MGI:3642146]	1	35.8205	1.37459	53.6111	2.74986	55.7017	15.5067	35.7936	12.2341	42.1067	8.72454	48.9316	9.36765	40.2302	6.85267	61.709	2.2971	44.3056	11.9815	9.32099	0.960268	26.4946	6.7252	15.3927	3.32231	11.8546	2.09119	30.0402	3.00314	17.3196	8.26497	10.4635	2.13306
16	43410518	43420196	-	NaN	2	Gm15713	ENSMUSG00000085499	predicted gene 15713 [Source:MGI Symbol;Acc:MGI:3783155]	1	62.8264	28.2408	59.8958	9.5754	65.6172	9.84773	57.7851	18.453	60.5944	9.40029	62.3775	11.6118	55.7005	17.1756	63.0052	8.80426	67.8572	11.7851	34.3137	1.38648	25.4741	31.1493	26.9104	8.0586	22.6667	8.48528	36.5033	4.94513	23.1761	1.1422	22.386	11.0346
16	52031549	52208047	+	NaN	2	Cblb	ENSMUSG00000022637	Casitas B-lineage lymphoma b [Source:MGI Symbol;Acc:MGI:2146430]	1	35.8792	0.559065	39.2361	0.491048	34.6737	10.961	36.7521	21.1528	29.6798	11.669	43.75	11.7851	24.1667	1.17851	37.5999	1.35726	43.018	9.87401	6.96429	2.77792	14.4048	13.3003	14.7917	0.294628	7.45614	1.24054	17.3173	1.58728	11.6071	5.05076	11.4583	1.47314
17	6738041	6782784	-	NaN	2	Ezr	ENSMUSG00000052397	ezrin [Source:MGI Symbol;Acc:MGI:98931]	1	55.7463	4.50036	56.098	19.1553	56.25	13.2583	39.4875	16.831	67.621	0.171074	53.2069	27.1627	51.4614	0.61174	48.3478	6.22172	40.189	16.8212	23.7326	8.42145	34.8485	2.14275	26.9231	5.43928	28.4454	10.4251	40.5286	13.6129	24.7439	6.76711	30.0588	0.506155
17	12419972	12507704	-	NaN	2	Slc22a3	ENSMUSG00000023828	solute carrier family 22 (organic cation transporter), member 3 [Source:MGI Symbol;Acc:MGI:1333817]	1	48.547	18.3727	50	18.8562	53.2222	1.72848	34.5513	5.34863	52.9356	12.9904	55.7586	13.8008	45.4057	10.5414	47.621	18.7013	43.7848	10.9324	23.908	14.9549	19.8068	3.41597	27.3522	14.3512	26.4392	15.5114	31.9928	8.18126	28.4489	11.1166	29.0312	16.8433
18	12334024	12583013	+	NaN	2	Lama3	ENSMUSG00000024421	laminin, alpha 3 [Source:MGI Symbol;Acc:MGI:99909]	1	77.2677	10.8018	73.5411	21.1007	65.4839	7.75537	64.3908	9.95298	63.7897	5.75226	90.8333	5.89256	60.3644	9.77507	74.6296	6.54729	78.3835	12.546	55.2846	16.0967	55.2564	1.9944	39.4231	20.3973	57.8373	4.62987	52.314	10.3084	58.6767	2.11113	49.0625	2.20971
18	62922327	62953195	+	NaN	2	Apcdd1	ENSMUSG00000071847	adenomatosis polyposis coli down-regulated 1 [Source:MGI Symbol;Acc:MGI:3513977]	1	38.9075	4.80864	61.945	15.2484	53.8429	9.85411	60.8297	0.206367	54.4118	6.23918	44.4664	1.39744	54.0663	2.24021	52.292	14.8895	49.4624	0.760329	13.1782	4.17317	31.4217	7.94122	18.9521	2.20725	9.12256	0.782586	24.0022	7.89292	11.9609	7.96448	10.1682	3.9864
18	73928486	74065359	-	NaN	2	Mapk4	ENSMUSG00000024558	mitogen-activated protein kinase 4 [Source:MGI Symbol;Acc:MGI:2444559]	1	49.6371	4.04876	62.2378	4.45032	49.5312	14.805	45.641	7.97762	48.1944	4.51763	70.284	7.88862	46.2902	7.33495	51.605	9.6995	37.5355	2.10568	41.8056	9.62451	24.1013	9.12769	32.8042	5.98609	17.4821	8.39268	27.393	1.0975	20.3664	1.384	19.296	4.6552
19	6184388	6224225	+	NaN	2	1700123I01Rik	ENSMUSG00000024786	RIKEN cDNA 1700123I01 gene [Source:MGI Symbol;Acc:MGI:1923913]	1	68.2234	11.2671	77.1465	6.60681	81.3925	12.762	69.8413	0.561199	74.207	2.3	57.0175	13.6459	49.9408	6.34454	57.6455	7.82458	56.1225	8.65845	39.8573	6.18499	41.7619	25.1191	29.7414	6.70532	27.51	4.63515	36.9168	20.0889	32.4275	6.89634	31.7708	13.2583
19	25236975	25434496	+	NaN	2	Kank1	ENSMUSG00000032702	KN motif and ankyrin repeat domains 1 [Source:MGI Symbol;Acc:MGI:2147707]	1	53.8961	10.5607	59.9579	11.0083	48.1331	13.3539	53.6225	16.6341	35.2941	20.7973	59.2657	15.8234	41.4385	20.9237	51.455	25.932	45.5282	36.7172	32.8704	21.606	24.3271	26.2054	26.1183	28.6179	20.3365	17.4116	37.2333	17.0862	20.1149	16.6617	22.8512	18.7524
19	38836579	38919923	+	NaN	2	Tbc1d12	ENSMUSG00000048720	TBC1D12: TBC1 domain family, member 12 [Source:MGI Symbol;Acc:MGI:2384803]	1	36.2406	21.479	50.1566	22.1082	42.3485	38.6766	59.2262	18.0986	48.3333	2.35702	38.4545	3.47125	37.5287	15.28	35.0396	24.6491	34.8219	7.81915	20.0558	17.9645	7.41758	0.38852	20.063	13.2211	19.4552	10.3459	19.3058	6.23975	20.8809	11.0107	19.0713	17.977
X	7789765	7820567	+	NaN	2	Gripap1	ENSMUSG00000031153	GRIP1 associated protein 1 [Source:MGI Symbol;Acc:MGI:1859616]	1	90.1786	13.8896	73.7732	20.0222	93.2208	3.43845	90	0	94.7369	7.44323	87.4444	2.04275	85.5159	3.86362	89.0428	4.64602	89.4686	2.03712	69.1667	5.89256	76.404	10.8244	55.9292	15.8586	70.9709	14.0458	67.9167	0.196419	53.2372	15.4566	70.5026	15.879
X	75785654	75875182	-	NaN	2	Pls3	ENSMUSG00000016382	plastin 3 (T-isoform) [Source:MGI Symbol;Acc:MGI:104807]	1	83.7805	19.4886	73.4903	17.8485	75.582	24.0566	69.7173	17.7829	72.8572	18.1827	74.3421	0.930403	57.2438	9.26215	65.4913	3.67437	61.0723	16.3728	65.1709	5.74146	39.0351	8.0635	35.7143	20.2031	33.6961	14.2623	47.703	10.5008	40.702	18.9216	39.1548	16.0896
X	96455359	96574485	+	NaN	2	Heph	ENSMUSG00000031209	hephaestin [Source:MGI Symbol;Acc:MGI:1332240]	1	46.0859	2.32131	61.4583	7.36569	55.1332	2.38288	45.0835	11.2949	44.4976	11.5032	56.875	18.5616	53.3905	1.09763	49.0114	6.96929	43.0821	11.6441	31.9444	7.85674	19.424	10.8319	29.1193	10.245	33.583	1.40533	38.1134	8.58797	27.5913	12.6532	31.553	10.0402
X	134971372	135009209	-	NaN	2	Zmat1	ENSMUSG00000052676	zinc finger, matrin type 1 [Source:MGI Symbol;Acc:MGI:2442284]	1	70.8896	11.7055	63.5303	24.7916	50.9698	42.8226	46.5049	45.8805	58.3333	11.7851	37.8049	17.2465	44.2557	30.669	57.2326	18.2523	49.1676	9.49611	21.0753	20.3768	17.4603	8.97913	8.22511	5.20382	17.7553	14.8754	30.7106	15.762	15.1736	10.7854	16.8813	13.3424
1	10038218	10136768	+	NaN	1	Cspp1	ENSMUSG00000056763	centrosome and spindle pole associated protein 1 [Source:MGI Symbol;Acc:MGI:2681832]	1	48.3871	0	42.8571	0	50	0	76	0	35.8974	0	100	0	95.1613	0	62.6812	0	100	0	40	0	65	0	52.9412	0	52.0513	0	60.1307	0	75	0	75.7143	0
1	19208914	19238734	+	NaN	1	Tfap2b	ENSMUSG00000025927	transcription factor AP-2 beta [Source:MGI Symbol;Acc:MGI:104672]	1	33.75	0	25.5319	0	40.7895	0	31.5104	0	68.75	0	29.0323	0	28.9683	0	62.2222	0	50.7692	0	53.8462	0	5.26316	0	22.2222	0	30.2941	0	29.4271	0	23.5294	0	34.2857	0
1	34721924	34813309	+	NaN	1	Arhgef4	ENSMUSG00000037509	Rho guanine nucleotide exchange factor (GEF) 4 [Source:MGI Symbol;Acc:MGI:2442507]	1	87.5	0	82.8125	0	81.0345	0	79.7619	0	68.5714	0	72.2222	0	75.4579	0	76.4286	0	80.4964	0	56.6667	0	50	0	52.4691	0	48.5069	0	49.5614	0	50.1157	0	53.1073	0
1	38863877	38898160	-	NaN	1	Chst10	ENSMUSG00000026080	carbohydrate sulfotransferase 10 [Source:MGI Symbol;Acc:MGI:2138283]	1	67.1053	0	80.4348	0	64.2857	0	58.3333	0	81.0345	0	74.0741	0	47.4123	0	63.7097	0	61.2676	0	45.4545	0	65.9091	0	26.6667	0	40.4418	0	72.4868	0	66.1905	0	60.307	0
1	42694925	42740968	+	NaN	1	Gm20646	ENSMUSG00000093436	predicted gene 20646 [Source:MGI Symbol;Acc:MGI:5313093]	1	57.3529	0	NaN	0	10.8696	0	31.25	0	38.4615	0	40	0	45.6667	0	30	0	22.9167	0	5.88235	0	11.9048	0	5.55556	0	4.72222	0	6.25	0	10	0	4.02299	0
1	42697146	42700207	+	NaN	1	Pou3f3	ENSMUSG00000045515	POU domain, class 3, transcription factor 3 [Source:MGI Symbol;Acc:MGI:102564]	1	57.3529	0	NaN	0	10.8696	0	31.25	0	38.4615	0	40	0	45.6667	0	30	0	22.9167	0	5.88235	0	11.9048	0	5.55556	0	4.72222	0	6.25	0	10	0	4.02299	0
1	52119438	52161865	+	NaN	1	Stat1	ENSMUSG00000026104	signal transducer and activator of transcription 1 [Source:MGI Symbol;Acc:MGI:103063]	1	65.7143	0	75	0	90.1961	0	61.9048	0	90.9091	0	88.8889	0	74.1026	0	68.1287	0	56.3725	0	88.2353	0	38.2353	0	27.2727	0	40.9639	0	37.4269	0	40.1786	0	33.3333	0
1	53755506	53785224	-	NaN	1	Stk17b	ENSMUSG00000026094	serine/threonine kinase 17b (apoptosis-inducing) [Source:MGI Symbol;Acc:MGI:2138162]	1	93.5484	0	86	0	82.7586	0	100	0	95	0	80.5556	0	86.0109	0	88.4615	0	92.2222	0	50	0	85.1852	0	54.8387	0	65.9524	0	59.8039	0	58.7719	0	51.8519	0
1	58795374	58847503	+	NaN	1	Casp8	ENSMUSG00000026029	caspase 8 [Source:MGI Symbol;Acc:MGI:1261423]	1	15.625	0	23.0769	0	41.6667	0	27.5	0	52.9412	0	71.4286	0	29.5238	0	21.7391	0	15.3846	0	38.2353	0	8.33333	0	0	0	6.11111	0	40	0	20	0	33.3333	0
1	62456725	62499261	-	NaN	1	Gm11610	ENSMUSG00000085400	predicted gene 11610 [Source:MGI Symbol;Acc:MGI:3651159]	1	40	0	50	0	40.2778	0	43.0233	0	57.3529	0	65.7895	0	33.7553	0	38.2812	0	41.7829	0	25.9259	0	17.3333	0	16	0	19.1228	0	32.0238	0	18.7097	0	22.9167	0
1	63273265	63314576	+	NaN	1	Zdbf2	ENSMUSG00000027520	zinc finger, DBF-type containing 2 [Source:MGI Symbol;Acc:MGI:1921134]	1	71.1539	0	52.3809	0	62.5	0	58.3333	0	63.1579	0	68.421	0	44.6154	0	69.1489	0	60	0	19.5652	0	35.7143	0	36.1111	0	61.6352	0	54.1667	0	32.6087	0	34.3972	0
1	97936400	97936711	+	NaN	1	7SK	ENSMUSG00000089169	7SK RNA [Source:RFAM;Acc:RF00100]	1	60.6481	0	52.3809	0	35.4839	0	80.9524	0	39.2857	0	50	0	38.1694	0	45.339	0	39.4928	0	18.1818	0	14.7059	0	10	0	10.7031	0	29.0411	0	5.82192	0	10.4762	0
1	118389058	118609432	+	NaN	1	Clasp1	ENSMUSG00000064302	CLIP associating protein 1 [Source:MGI Symbol;Acc:MGI:1923957]	1	55.2381	0	75.9259	0	73.4043	0	56.25	0	71.4286	0	56	0	64.2094	0	58.983	0	87.415	0	35.3535	0	39.1892	0	32.6923	0	38.9535	0	47.5	0	31.71	0	43.3544	0
1	133045667	133108687	+	NaN	1	Pik3c2b	ENSMUSG00000026447	phosphoinositide-3-kinase, class 2, beta polypeptide [Source:MGI Symbol;Acc:MGI:2685045]	1	80	0	68.3333	0	46.875	0	12.5	0	91.8919	0	94.7368	0	50.8333	0	78.2738	0	55.7823	0	28.5714	0	84.2105	0	21.4286	0	54.2125	0	54.6296	0	58.7302	0	45.8333	0
1	152750551	152757544	+	NaN	1	Apobec4	ENSMUSG00000055547	apolipoprotein B mRNA editing enzyme, catalytic polypeptide-like 4 (putative) [Source:MGI Symbol;Acc:MGI:1918531]	1	75	0	72.7273	0	82.9545	0	68.1818	0	89.4737	0	70.5882	0	75.5274	0	84.1837	0	68.0556	0	68.421	0	35.7143	0	56.5217	0	45.404	0	47.8611	0	50.3268	0	55.0505	0
1	152955101	153119260	+	NaN	1	Nmnat2	ENSMUSG00000042751	nicotinamide nucleotide adenylyltransferase 2 [Source:MGI Symbol;Acc:MGI:2444155]	1	77.2727	0	57.8125	0	74.7024	0	72.5225	0	65.2778	0	82.3529	0	62.5926	0	61.758	0	63.8298	0	48.5714	0	31.25	0	38.3721	0	47.7366	0	49.0741	0	51.6949	0	41.4216	0
1	160219174	160792938	-	NaN	1	Rabgap1l	ENSMUSG00000026721	RAB GTPase activating protein 1-like [Source:MGI Symbol;Acc:MGI:1352507]	1	79.6296	0	42.5926	0	72.4138	0	73.0769	0	85.3333	0	86.6667	0	77.8646	0	81.4815	0	75	0	42.8571	0	84.6154	0	44.0476	0	69.9346	0	67.4837	0	73.6782	0	59.8039	0
1	164249046	164265385	+	NaN	1	Slc19a2	ENSMUSG00000040918	solute carrier family 19 (thiamine transporter), member 2 [Source:MGI Symbol;Acc:MGI:1928761]	1	82.0755	0	79.7297	0	72.4138	0	73.913	0	90	0	90.9091	0	66.6667	0	76.875	0	83.0409	0	50	0	56.8966	0	66.6667	0	58.2292	0	54.0323	0	48.9247	0	56.8627	0
1	168153527	168432270	-	NaN	1	Pbx1	ENSMUSG00000052534	pre B cell leukemia homeobox 1 [Source:MGI Symbol;Acc:MGI:97495]	1	20	0	32.6087	0	26.3158	0	30.5556	0	41.6667	0	20	0	23.8821	0	28.5714	0	37.3016	0	16.6667	0	14.2857	0	0	0	6.3253	0	15.8854	0	7.40741	0	13.5101	0
1	189880492	189922363	-	NaN	1	Smyd2	ENSMUSG00000026603	SET and MYND domain containing 2 [Source:MGI Symbol;Acc:MGI:1915889]	1	50	0	61.1111	0	47.6744	0	43.1034	0	84.6154	0	50	0	50.2336	0	27.6256	0	34.1954	0	28	0	23.8095	0	28	0	11.7949	0	17.8125	0	13.8498	0	13.0688	0
2	13975563	14056135	-	NaN	1	Ptpla	ENSMUSG00000063275	protein tyrosine phosphatase-like (proline instead of catalytic arginine), member a [Source:MGI Symbol;Acc:MGI:1353592]	1	51.8519	0	55	0	34.2105	0	63.4615	0	45.4545	0	54.2857	0	38.7582	0	41.2698	0	68.1818	0	18.1818	0	28.2051	0	18.1818	0	25.4808	0	34.3137	0	17.5926	0	33.3333	0
2	18040676	18049051	-	NaN	1	2810030E01Rik	ENSMUSG00000054074	RIKEN cDNA 2810030E01 gene [Source:MGI Symbol;Acc:MGI:1919918]	1	20.6349	0	19.4444	0	38.4615	0	11.7647	0	56.25	0	13.6364	0	16.2791	0	19.6296	0	23.4043	0	0	0	0	0	6.81818	0	3.18627	0	10.7692	0	5.92593	0	10.1562	0
2	21180731	21205365	-	NaN	1	Enkur	ENSMUSG00000026679	enkurin, TRPC channel interacting protein [Source:MGI Symbol;Acc:MGI:1918483]	1	54.4118	0	69.0476	0	40.7407	0	32.6087	0	56.25	0	39.1304	0	49.7653	0	53.5714	0	43.9583	0	21.4286	0	14.5833	0	33.75	0	18	0	40.5152	0	22.807	0	28.2738	0
2	21197690	21197866	-	NaN	1	7SK	ENSMUSG00000089576	7SK RNA [Source:RFAM;Acc:RF00100]	1	54.4118	0	69.0476	0	40.7407	0	32.6087	0	56.25	0	39.1304	0	49.7653	0	53.5714	0	43.9583	0	21.4286	0	14.5833	0	33.75	0	18	0	40.5152	0	22.807	0	28.2738	0
2	26055535	26123220	-	NaN	1	Nacc2	ENSMUSG00000026932	nucleus accumbens associated 2, BEN and BTB (POZ) domain containing [Source:MGI Symbol;Acc:MGI:1915241]	1	49.6732	0	47.2222	0	65	0	41.4286	0	58.3333	0	80.4348	0	61.8056	0	54.918	0	82.2917	0	39.1304	0	23.0769	0	66.6667	0	41.9658	0	36.7188	0	33.6364	0	46.0452	0
2	30185124	30205847	-	NaN	1	Ccbl1	ENSMUSG00000039648	cysteine conjugate-beta lyase 1 [Source:MGI Symbol;Acc:MGI:1917516]	1	61.1111	0	52	0	58.6207	0	40.7609	0	42.8571	0	58.3333	0	52.3809	0	47.4242	0	70.614	0	40.9091	0	12.5	0	31.8182	0	29.789	0	30.506	0	32.7381	0	24.7325	0
2	32151082	32234537	+	NaN	1	Prrc2b	ENSMUSG00000039262	proline-rich coiled-coil 2B [Source:MGI Symbol;Acc:MGI:1923304]	1	80.8511	0	72	0	45.9259	0	56.8182	0	73.8095	0	65	0	36.1255	0	47.2846	0	65.0406	0	22.7273	0	48.3333	0	28.8462	0	32.3625	0	40.3909	0	28.3582	0	22.8632	0
2	32221970	32222054	+	NaN	1	AL808027.2	ENSMUSG00000094382	No description	1	80.8511	0	72	0	45.9259	0	56.8182	0	73.8095	0	65	0	36.1255	0	47.2846	0	65.0406	0	22.7273	0	48.3333	0	28.8462	0	32.3625	0	40.3909	0	28.3582	0	22.8632	0
2	48062548	48457245	-	NaN	1	Gm13481	ENSMUSG00000086353	predicted gene 13481 [Source:MGI Symbol;Acc:MGI:3651624]	1	23.6842	0	50	0	35.7143	0	23.6842	0	62.5	0	39.2857	0	16.8627	0	28.5985	0	29.7619	0	11.7647	0	6.25	0	22.7273	0	13.8298	0	21.4286	0	29.3103	0	15.1316	0
2	58388644	58567157	-	NaN	1	Acvr1	ENSMUSG00000026836	activin A receptor, type 1 [Source:MGI Symbol;Acc:MGI:87911]	1	38.2353	0	19.1489	0	40.5405	0	29.1667	0	25.8065	0	48.1481	0	26.33	0	44.7619	0	38.8889	0	13.2353	0	8.69565	0	16.6667	0	12.2222	0	28.7879	0	14.9099	0	32.7572	0
2	62664285	62694109	+	NaN	1	Gca	ENSMUSG00000026893	grancalcin [Source:MGI Symbol;Acc:MGI:1918521]	1	75.5952	0	86.9565	0	84	0	83.7607	0	88.2353	0	91.3043	0	70.3704	0	87.8307	0	67.1875	0	53.125	0	56.8182	0	58.3333	0	45.8904	0	53.7356	0	45.0292	0	25	0
2	69135800	69189330	+	NaN	1	Nostrin	ENSMUSG00000034738	nitric oxide synthase trafficker [Source:MGI Symbol;Acc:MGI:3606242]	1	94.0476	0	96.25	0	87.5	0	94.1176	0	87.5	0	100	0	93.3333	0	94	0	92.3913	0	68.1818	0	82.7586	0	52.5	0	89.7887	0	85.7143	0	90.7609	0	96.3415	0
2	71495271	71495374	+	NaN	1	U6	ENSMUSG00000088066	U6 spliceosomal RNA [Source:RFAM;Acc:RF00026]	1	96.4286	0	100	0	93.75	0	98.1482	0	85.1852	0	91.8919	0	93.0303	0	82.716	0	94.3182	0	58.6207	0	62	0	77.7778	0	51.7241	0	55.5556	0	49.8698	0	42.6643	0
2	72285637	72442610	+	NaN	1	B230120H23Rik	ENSMUSG00000004085	RIKEN cDNA B230120H23 gene [Source:MGI Symbol;Acc:MGI:2443258]	1	24.2424	0	85.7143	0	72.7273	0	35	0	52	0	85.7143	0	64	0	80	0	22.2222	0	50	0	15.0943	0	37.5	0	27.7027	0	14.8148	0	34.6774	0	24.2972	0
2	92965151	93046167	-	NaN	1	Prdm11	ENSMUSG00000075028	PR domain containing 11 [Source:MGI Symbol;Acc:MGI:2685553]	1	52.8986	0	51.3889	0	52.3809	0	34.3434	0	53.4483	0	67.5	0	36.4583	0	44.7802	0	48.9706	0	20.5882	0	37.5	0	23.2143	0	23.9451	0	22.807	0	14.9123	0	14.768	0
2	104069849	104091187	+	NaN	1	Cd59b	ENSMUSG00000068686	CD59b antigen [Source:MGI Symbol;Acc:MGI:1888996]	1	40.625	0	39.2857	0	30	0	42	0	81.25	0	67.6471	0	48.4463	0	52.551	0	32.5581	0	42.8571	0	43.4783	0	26.3158	0	30.9322	0	36.8056	0	43.3333	0	52.6786	0
2	117279993	117343001	-	NaN	1	Rasgrp1	ENSMUSG00000027347	RAS guanyl releasing protein 1 [Source:MGI Symbol;Acc:MGI:1314635]	1	59.0909	0	71.4286	0	71.875	0	66.6667	0	85.1852	0	65.7407	0	69.7183	0	61.5494	0	47.9592	0	40	0	52.7778	0	11.1111	0	26.0417	0	45	0	31.0606	0	42.5121	0
2	119172500	119208795	-	NaN	1	Dnajc17	ENSMUSG00000034278	DnaJ (Hsp40) homolog, subfamily C, member 17 [Source:MGI Symbol;Acc:MGI:1916658]	1	68.3333	0	64	0	91.8919	0	66.6667	0	80	0	86.9565	0	72.7612	0	80.1887	0	76.6667	0	37.037	0	54.8387	0	57.1429	0	66.2037	0	67.3913	0	67.5439	0	72.0606	0
2	121289600	121310832	+	NaN	1	Mtap1a	ENSMUSG00000027254	microtubule-associated protein 1 A [Source:MGI Symbol;Acc:MGI:1306776]	1	70.3704	0	83.9286	0	84.8485	0	89.5833	0	100	0	84.6154	0	77.7027	0	81.5152	0	70.679	0	54.0541	0	55	0	72.2222	0	44.7595	0	56.4103	0	51.5152	0	38.2936	0
2	125736986	125782870	-	NaN	1	Secisbp2l	ENSMUSG00000035093	SECIS binding protein 2-like [Source:MGI Symbol;Acc:MGI:1917604]	1	37.5	0	37.1429	0	66.6667	0	10.5263	0	68.5185	0	51.2195	0	45.9016	0	47.7273	0	47.0588	0	37.5	0	13.6364	0	30.9524	0	41.3793	0	56.25	0	55.6818	0	61.5385	0
2	126320973	126500674	-	NaN	1	Atp8b4	ENSMUSG00000060131	ATPase, class I, type 8B, member 4 [Source:MGI Symbol;Acc:MGI:1859664]	1	64.6258	0	67.8571	0	51.4286	0	79.6875	0	66.6667	0	85.7143	0	55.1136	0	62.8205	0	56.5359	0	36.1111	0	73.913	0	39.2857	0	30.412	0	61.8902	0	50.4831	0	51.5152	0
2	128698956	128802894	+	NaN	1	Mertk	ENSMUSG00000014361	c-mer proto-oncogene tyrosine kinase [Source:MGI Symbol;Acc:MGI:96965]	1	75.4098	0	81.8182	0	58.0357	0	71.4815	0	87.5	0	90.7407	0	61.0294	0	60.3077	0	74.8485	0	79.3103	0	55.2632	0	35.7143	0	48.2381	0	59.8039	0	43.5345	0	38.9241	0
2	132868305	132880891	-	NaN	1	Lrrn4	ENSMUSG00000043110	leucine rich repeat neuronal 4 [Source:MGI Symbol;Acc:MGI:2445154]	1	17.3469	0	13.3333	0	35.8974	0	16.1765	0	47.4576	0	55.8824	0	29.7619	0	58.3939	0	49.0476	0	11.2613	0	11.7754	0	44.1176	0	18.3333	0	32.7485	0	25.4281	0	19.1919	0
2	150934519	151039382	-	NaN	1	Ninl	ENSMUSG00000068115	ninein-like [Source:MGI Symbol;Acc:MGI:1925427]	1	83.9744	0	80	0	90.2299	0	76.5766	0	68.75	0	82.3529	0	74.6988	0	80.6349	0	76.8293	0	28.2609	0	44.1176	0	26.5625	0	26.6049	0	26.7241	0	22.4684	0	42.5824	0
2	156312299	156375638	+	NaN	1	4921517L17Rik	ENSMUSG00000038085	RIKEN cDNA 4921517L17 gene [Source:MGI Symbol;Acc:MGI:1918123]	1	38.7097	0	41.6667	0	55.1724	0	57.1429	0	70	0	69.2308	0	40.6433	0	84.5529	0	77.4194	0	25	0	40	0	42.8571	0	38.4354	0	62.0098	0	43.8272	0	42.2764	0
2	156852430	156862945	-	NaN	1	5430405H02Rik	ENSMUSG00000085741	RIKEN cDNA 5430405H02 gene [Source:MGI Symbol;Acc:MGI:1921737]	1	68.75	0	48.0769	0	42.8571	0	34.9206	0	55.1724	0	70.5882	0	48.4375	0	69.7368	0	32.2917	0	31.3954	0	21.2766	0	29.5455	0	38.2326	0	38.75	0	44.2308	0	45.9877	0
2	156856616	156857946	-	NaN	1	4930518I15Rik	ENSMUSG00000074629	RIKEN cDNA 4930518I15 gene [Source:MGI Symbol;Acc:MGI:1921954]	1	68.75	0	48.0769	0	42.8571	0	34.9206	0	55.1724	0	70.5882	0	48.4375	0	69.7368	0	32.2917	0	31.3954	0	21.2766	0	29.5455	0	38.2326	0	38.75	0	44.2308	0	45.9877	0
2	164460967	164490760	+	NaN	1	Gm20458	ENSMUSG00000090996	predicted gene 20458 [Source:MGI Symbol;Acc:MGI:5141923]	1	NaN	0	86.6667	0	95.1613	0	83.3333	0	96.4286	0	100	0	85.7143	0	71.1539	0	64.2857	0	47.6191	0	35.7143	0	50	0	59.589	0	61.3793	0	78.5714	0	43.2203	0
2	164486106	164493319	+	NaN	1	Dbndd2	ENSMUSG00000017734	dysbindin (dystrobrevin binding protein 1) domain containing 2 [Source:MGI Symbol;Acc:MGI:106562]	1	NaN	0	86.6667	0	95.1613	0	83.3333	0	96.4286	0	100	0	85.7143	0	71.1539	0	64.2857	0	47.6191	0	35.7143	0	50	0	59.589	0	61.3793	0	78.5714	0	43.2203	0
2	164832873	164841032	+	NaN	1	Ctsa	ENSMUSG00000017760	cathepsin A [Source:MGI Symbol;Acc:MGI:97748]	1	38.5714	0	66.6667	0	45.5882	0	58.1633	0	60.8696	0	64.8649	0	43.4783	0	66.8831	0	61.7886	0	7.31707	0	16.6667	0	0	0	16.6667	0	29.6402	0	18.0952	0	4.38596	0
2	164839518	164857711	-	NaN	1	Pltp	ENSMUSG00000017754	phospholipid transfer protein [Source:MGI Symbol;Acc:MGI:103151]	1	38.5714	0	66.6667	0	45.5882	0	58.1633	0	60.8696	0	64.8649	0	43.4783	0	66.8831	0	61.7886	0	7.31707	0	16.6667	0	0	0	16.6667	0	29.6402	0	18.0952	0	4.38596	0
2	181306459	181314500	-	NaN	1	Stmn3	ENSMUSG00000027581	stathmin-like 3 [Source:MGI Symbol;Acc:MGI:1277137]	1	21.4286	0	12.5	0	30.6452	0	11.4286	0	20	0	39.2857	0	43.75	0	43.1095	0	28.7634	0	3.33333	0	17.6471	0	2.85714	0	21.0396	0	14.7619	0	15.1709	0	19.6429	0
2	181696793	181698442	-	NaN	1	4930526D03Rik	ENSMUSG00000045794	RIKEN cDNA 4930526D03 gene [Source:MGI Symbol;Acc:MGI:2685538]	1	58.3333	0	94.1176	0	44	0	33.7838	0	44.2857	0	60	0	42.2222	0	67.8862	0	40.2381	0	30.4348	0	15	0	18.75	0	14.0957	0	17.9654	0	26.6129	0	20.3587	0
2	181715016	181720985	+	NaN	1	Oprl1	ENSMUSG00000027584	opioid receptor-like 1 [Source:MGI Symbol;Acc:MGI:97440]	1	84.0909	0	80	0	90	0	76.087	0	95.4545	0	87.5	0	80.8824	0	76.1006	0	77.5	0	64.5161	0	63.3333	0	55.1724	0	61.2745	0	60.9722	0	77.971	0	58.7398	0
3	34298518	34322289	-	NaN	1	Gm20446	ENSMUSG00000092196	predicted gene 20446 [Source:MGI Symbol;Acc:MGI:5141911]	1	44.2529	0	47.6191	0	51.1628	0	42.8571	0	54.5455	0	52.1739	0	51.1364	0	63.6792	0	44.7368	0	6.81818	0	29.6296	0	19.6429	0	28.3525	0	32.6241	0	28.4314	0	34.2995	0
3	75876183	75956949	-	NaN	1	Golim4	ENSMUSG00000034109	golgi integral membrane protein 4 [Source:MGI Symbol;Acc:MGI:1920374]	1	63.0952	0	70.3704	0	58.1395	0	60.2941	0	60.5263	0	65.3846	0	46.9512	0	59.9727	0	61.4379	0	9.09091	0	22.5	0	56	0	23.0496	0	35.8796	0	28.7879	0	19.8312	0
3	89209081	89227088	-	NaN	1	Mtx1	ENSMUSG00000064068	metaxin 1 [Source:MGI Symbol;Acc:MGI:103025]	1	73.3333	0	70.8333	0	65.4762	0	45.1613	0	88.3721	0	75.8064	0	72.3809	0	88.8235	0	77.3224	0	36.6667	0	52.5	0	40	0	45.7143	0	60.1688	0	55.0179	0	57.2917	0
3	89215180	89226837	+	NaN	1	Thbs3	ENSMUSG00000028047	thrombospondin 3 [Source:MGI Symbol;Acc:MGI:98739]	1	73.3333	0	70.8333	0	65.4762	0	45.1613	0	88.3721	0	75.8064	0	72.3809	0	88.8235	0	77.3224	0	36.6667	0	52.5	0	40	0	45.7143	0	60.1688	0	55.0179	0	57.2917	0
3	89520164	89667761	+	NaN	1	Kcnn3	ENSMUSG00000000794	potassium intermediate/small conductance calcium-activated channel, subfamily N, member 3 [Source:MGI Symbol;Acc:MGI:2153183]	1	44.6808	0	65.2778	0	54.7619	0	40.4762	0	75	0	62.5	0	62.3418	0	49.3846	0	48.0142	0	31.25	0	26.6667	0	35	0	40.7018	0	38.2716	0	28.2258	0	38.6403	0
3	95871522	95889093	+	NaN	1	C920021L13Rik	ENSMUSG00000080727	RIKEN cDNA C920021L13 gene [Source:MGI Symbol;Acc:MGI:1923991]	1	85	0	69.2308	0	74	0	79.6296	0	86.3636	0	87.5	0	63.6905	0	40.9091	0	54.0404	0	45.8333	0	80	0	0	0	60.1246	0	68.9655	0	41.1392	0	61.9048	0
3	95878503	95882251	-	NaN	1	Gm129	ENSMUSG00000038550	predicted gene 129 [Source:MGI Symbol;Acc:MGI:2684975]	1	85	0	69.2308	0	74	0	79.6296	0	86.3636	0	87.5	0	63.6905	0	40.9091	0	54.0404	0	45.8333	0	80	0	0	0	60.1246	0	68.9655	0	41.1392	0	61.9048	0
3	95883954	95892005	-	NaN	1	BC028528	ENSMUSG00000038543	cDNA sequence BC028528 [Source:MGI Symbol;Acc:MGI:2385885]	1	85	0	69.2308	0	74	0	79.6296	0	86.3636	0	87.5	0	63.6905	0	40.9091	0	54.0404	0	45.8333	0	80	0	0	0	60.1246	0	68.9655	0	41.1392	0	61.9048	0
3	106684987	106736577	+	NaN	1	4933421E11Rik	ENSMUSG00000056260	RIKEN cDNA 4933421E11 gene [Source:MGI Symbol;Acc:MGI:2445214]	1	75	0	90.625	0	84.2105	0	83.5526	0	66.6667	0	53.3333	0	51.3218	0	69.2708	0	72.6496	0	52.9412	0	33.3333	0	36.1905	0	34.9697	0	48.374	0	47.4242	0	42.0238	0
3	108390851	108415552	-	NaN	1	Celsr2	ENSMUSG00000068740	cadherin, EGF LAG seven-pass G-type receptor 2 (flamingo homolog, Drosophila) [Source:MGI Symbol;Acc:MGI:1858235]	1	21.1538	0	15	0	21.1538	0	11.7117	0	35	0	37.5	0	21.9298	0	21.3333	0	38.4354	0	5.88235	0	0	0	0	0	8.94737	0	19.7761	0	11.4035	0	17.316	0
3	108902667	108911727	-	NaN	1	Prpf38b	ENSMUSG00000027881	PRP38 pre-mRNA processing factor 38 (yeast) domain containing B [Source:MGI Symbol;Acc:MGI:1914171]	1	52.0202	0	33.3333	0	30.4348	0	26.087	0	58.3333	0	78.9474	0	30.9524	0	67.5676	0	35.1351	0	27.5862	0	29.1667	0	38.2353	0	36.3821	0	31.5104	0	32.6087	0	38.7324	0
3	121230260	121230330	+	NaN	1	AC110195.1	ENSMUSG00000093177	No description	1	41.25	0	40.9091	0	34.4633	0	52	0	37.5	0	43.1818	0	19.9531	0	34.8214	0	40.1961	0	10	0	11.1111	0	13.1313	0	12.7083	0	25.8333	0	15.8602	0	18.3575	0
3	129878622	129895821	+	NaN	1	Pla2g12a	ENSMUSG00000027999	phospholipase A2, group XIIA [Source:MGI Symbol;Acc:MGI:1913600]	1	37.7778	0	50	0	25.4237	0	50	0	63.7681	0	87.5	0	60.9756	0	63.964	0	67.7419	0	39.5833	0	29.1667	0	58.3333	0	41.5301	0	45.1389	0	36.8056	0	26.0274	0
3	135584655	135691547	-	NaN	1	Nfkb1	ENSMUSG00000028163	nuclear factor of kappa light polypeptide gene enhancer in B cells 1, p105 [Source:MGI Symbol;Acc:MGI:97312]	1	73.4375	0	42.3077	0	54.5455	0	81.579	0	91.6667	0	37.5	0	41.3468	0	80.3922	0	67.9487	0	39.5349	0	46.6667	0	30.8642	0	50.7491	0	36.4103	0	32.6087	0	51.5278	0
3	153973436	154271722	+	NaN	1	Slc44a5	ENSMUSG00000028360	solute carrier family 44, member 5 [Source:MGI Symbol;Acc:MGI:3035141]	1	37.1429	0	43.4783	0	55.2083	0	32.8283	0	54.4118	0	52.0833	0	39.801	0	35.5721	0	38.2629	0	29.6296	0	12	0	14.5833	0	29.0123	0	44.6512	0	27.7778	0	32.7869	0
4	11199158	11254258	-	NaN	1	Ints8	ENSMUSG00000040738	integrator complex subunit 8 [Source:MGI Symbol;Acc:MGI:1919906]	1	82.7586	0	51.2195	0	72.4138	0	50.7576	0	97.2222	0	88.8889	0	57.3446	0	57.7586	0	94.6429	0	77.2727	0	52.3256	0	44.186	0	51.8727	0	45.5882	0	64.1844	0	50.505	0
4	20042052	20066750	+	NaN	1	Ggh	ENSMUSG00000073987	gamma-glutamyl hydrolase [Source:MGI Symbol;Acc:MGI:1329035]	1	88.2353	0	92.8571	0	79.7297	0	73.6842	0	72.5	0	81.25	0	85.3801	0	84.1398	0	86.5854	0	40.9091	0	66.6667	0	76.9231	0	47.7478	0	55.2632	0	42.7358	0	62.6667	0
4	21847583	21876475	+	NaN	1	Sfrs18	ENSMUSG00000028248	serine/arginine-rich splicing factor 18 [Source:MGI Symbol;Acc:MGI:1913875]	1	30.3571	0	70	0	20.7317	0	17.3077	0	38.8889	0	89.7436	0	50	0	30.1282	0	36.3388	0	38.4615	0	27.2727	0	20.5882	0	28.5461	0	50.5856	0	38.3333	0	34.7458	0
4	33208991	33233340	+	NaN	1	Srsf12	ENSMUSG00000054679	serine/arginine-rich splicing factor 12 [Source:MGI Symbol;Acc:MGI:2661424]	1	35.4701	0	32.5	0	39.4737	0	12.5	0	48	0	34.7826	0	51.7778	0	39.1026	0	53.3333	0	33.3333	0	32.4324	0	7.69231	0	22.7083	0	39.899	0	30.137	0	37.8205	0
4	33924593	33948831	+	NaN	1	Cnr1	ENSMUSG00000044288	cannabinoid receptor 1 (brain) [Source:MGI Symbol;Acc:MGI:104615]	1	58.7963	0	55.2632	0	53.6585	0	75.6944	0	50	0	48.3871	0	41	0	40.4444	0	37.5	0	10.7143	0	1.6129	0	4.34783	0	8.41667	0	16.1692	0	7.27273	0	2.38095	0
4	38571667	38855483	-	NaN	1	Gm12381	ENSMUSG00000085632	predicted gene 12381 [Source:MGI Symbol;Acc:MGI:3651851]	1	68	0	68.421	0	44	0	52.0833	0	50	0	35	0	21.4744	0	36	0	39.6552	0	12.5	0	0	0	20.5882	0	17.5287	0	29.7917	0	30.4348	0	32.2368	0
4	41517691	41569538	-	NaN	1	2310028H24Rik	ENSMUSG00000028439	RIKEN cDNA 2310028H24 gene [Source:MGI Symbol;Acc:MGI:1919151]	1	47.0085	0	54.3478	0	44.4444	0	50	0	34.4828	0	62.5	0	44.0299	0	38.4058	0	23.9247	0	29.0323	0	15.7143	0	14.2857	0	21.147	0	34.2857	0	22.5877	0	38.5075	0
4	41699989	41769474	+	NaN	1	Il11ra1	ENSMUSG00000073889	interleukin 11 receptor, alpha chain 1 [Source:MGI Symbol;Acc:MGI:107426]	1	80.7692	0	50	0	60	0	59.0909	0	100	0	41.1765	0	64.5455	0	53.1385	0	63.6364	0	42.0635	0	48.5714	0	25	0	52.193	0	53.1746	0	56.8966	0	60.3093	0
4	41738493	41756157	-	NaN	1	Sigmar1	ENSMUSG00000036078	sigma non-opioid intracellular receptor 1 [Source:MGI Symbol;Acc:MGI:1195268]	1	80.7692	0	50	0	60	0	59.0909	0	100	0	41.1765	0	64.5455	0	53.1385	0	63.6364	0	42.0635	0	48.5714	0	25	0	52.193	0	53.1746	0	56.8966	0	60.3093	0
4	41755228	41758695	+	NaN	1	Galt	ENSMUSG00000036073	galactose-1-phosphate uridyl transferase [Source:MGI Symbol;Acc:MGI:95638]	1	80.7692	0	50	0	60	0	59.0909	0	100	0	41.1765	0	64.5455	0	53.1385	0	63.6364	0	42.0635	0	48.5714	0	25	0	52.193	0	53.1746	0	56.8966	0	60.3093	0
4	56991972	57143437	-	NaN	1	Epb4.1l4b	ENSMUSG00000028434	erythrocyte protein band 4.1-like 4b [Source:MGI Symbol;Acc:MGI:1859149]	1	84.4697	0	84.7826	0	90.9091	0	65.7895	0	71.1382	0	89.0625	0	66.4609	0	83.5859	0	82.4242	0	61.1111	0	30	0	55.1724	0	63.7363	0	55.8673	0	76.626	0	57.7083	0
4	57434247	57712016	+	NaN	1	Palm2	ENSMUSG00000090053	paralemmin 2 [Source:MGI Symbol;Acc:MGI:1934601]	1	38.2353	0	35.9375	0	48.3333	0	25	0	56	0	30.7692	0	24.537	0	45.3498	0	40.0943	0	8	0	28.3784	0	26.6667	0	13.4069	0	32.3944	0	21.6418	0	21.1382	0
4	63979854	64149924	+	NaN	1	8030451A03Rik	ENSMUSG00000073821	RIKEN cDNA 8030451A03 gene [Source:MGI Symbol;Acc:MGI:1915353]	1	86.3636	0	68.0556	0	56.7568	0	69.2529	0	66.6667	0	85.1351	0	70.6306	0	77.027	0	64.5833	0	55.7971	0	18.1818	0	33.3333	0	34.507	0	33.3333	0	21.0383	0	32.7083	0
4	80910646	80955628	+	NaN	1	D4Bwg0951e	ENSMUSG00000048706	DNA segment, Chr 4, Brigham & Women's Genetics 0951 expressed [Source:MGI Symbol;Acc:MGI:106510]	1	84.4444	0	80.9524	0	87.7358	0	94.2857	0	90.3226	0	82.3529	0	62.0773	0	82.5137	0	91.1765	0	18.9655	0	64.2857	0	35.4167	0	28.252	0	41.2121	0	35.636	0	39.801	0
4	87769925	88033364	-	NaN	1	Mllt3	ENSMUSG00000028496	myeloid/lymphoid or mixed-lineage leukemia (trithorax homolog, Drosophila); translocated to, 3 [Source:MGI Symbol;Acc:MGI:1917372]	1	71.0526	0	95.4545	0	82.3529	0	93.1034	0	87.5	0	94.7368	0	85.8974	0	80.4348	0	56	0	53.125	0	73.3333	0	46.2963	0	67.2939	0	86.1111	0	70.8333	0	67.4419	0
4	99116414	99118301	+	NaN	1	Gm12705	ENSMUSG00000087395	predicted gene 12705 [Source:MGI Symbol;Acc:MGI:3650670]	1	62.9032	0	73.0769	0	80.5556	0	73.4234	0	65	0	77.0833	0	56.0606	0	73.4426	0	62.5	0	22.0588	0	40	0	23.4375	0	27.6543	0	33.0189	0	24.8634	0	36.0656	0
4	108459426	108559421	+	NaN	1	Zcchc11	ENSMUSG00000034610	zinc finger, CCHC domain containing 11 [Source:MGI Symbol;Acc:MGI:2445126]	1	70.3125	0	61.1111	0	71.7391	0	73.8636	0	85.1852	0	70.5882	0	42.5926	0	45.1613	0	24.6377	0	41.1765	0	6.66667	0	12.5	0	24.1667	0	20.3125	0	26.7857	0	18.0556	0
4	108466944	108467050	-	NaN	1	AL627238.1	ENSMUSG00000095361	No description	1	70.3125	0	61.1111	0	71.7391	0	73.8636	0	85.1852	0	70.5882	0	42.5926	0	45.1613	0	24.6377	0	41.1765	0	6.66667	0	12.5	0	24.1667	0	20.3125	0	26.7857	0	18.0556	0
4	108834601	108862127	+	NaN	1	Txndc12	ENSMUSG00000028567	thioredoxin domain containing 12 (endoplasmic reticulum) [Source:MGI Symbol;Acc:MGI:1913323]	1	73.6111	0	52.9412	0	48.7805	0	23.5294	0	37.2093	0	78.2609	0	23.913	0	53.1746	0	39.2628	0	82.8571	0	4.7619	0	0	0	12.1814	0	19.0789	0	18.2432	0	10.8696	0
4	108847399	108848619	-	NaN	1	A730015C16Rik	ENSMUSG00000090551	RIKEN cDNA A730015C16 gene [Source:MGI Symbol;Acc:MGI:3704235]	1	73.6111	0	52.9412	0	48.7805	0	23.5294	0	37.2093	0	78.2609	0	23.913	0	53.1746	0	39.2628	0	82.8571	0	4.7619	0	0	0	12.1814	0	19.0789	0	18.2432	0	10.8696	0
4	108847857	108849412	+	NaN	1	Kti12	ENSMUSG00000073775	KTI12 homolog, chromatin associated (S. cerevisiae) [Source:MGI Symbol;Acc:MGI:1923547]	1	73.6111	0	52.9412	0	48.7805	0	23.5294	0	37.2093	0	78.2609	0	23.913	0	53.1746	0	39.2628	0	82.8571	0	4.7619	0	0	0	12.1814	0	19.0789	0	18.2432	0	10.8696	0
4	124880899	124917800	+	NaN	1	Epha10	ENSMUSG00000028876	Eph receptor A10 [Source:MGI Symbol;Acc:MGI:3586824]	1	37.5	0	12.1212	0	35.4167	0	43.9024	0	46.0526	0	65	0	22.1354	0	36.6667	0	43.3333	0	22	0	15.8537	0	20	0	24.2342	0	28.8194	0	26.6026	0	22.619	0
4	125085134	125113238	+	NaN	1	Meaf6	ENSMUSG00000028863	MYST/Esa1-associated factor 6 [Source:MGI Symbol;Acc:MGI:1917338]	1	56.6667	0	59.0909	0	34.7826	0	39.1892	0	91.6667	0	100	0	52.7426	0	68.421	0	50	0	58.3333	0	13.7931	0	44.8276	0	42.3611	0	84.6154	0	38.5246	0	44.2177	0
4	126489541	126533472	-	NaN	1	Eif2c4	ENSMUSG00000042500	eukaryotic translation initiation factor 2C, 4 [Source:MGI Symbol;Acc:MGI:1924100]	1	38.0952	0	0	0	32.8571	0	31.5789	0	35.1852	0	20.2703	0	18.151	0	42.1053	0	29.6784	0	8.33333	0	8.57143	0	5	0	10.5967	0	22.449	0	5.37634	0	6.73913	0
4	128883580	128911328	+	NaN	1	Trim62	ENSMUSG00000041000	tripartite motif-containing 62 [Source:MGI Symbol;Acc:MGI:1914775]	1	46.9697	0	50	0	18.6046	0	32	0	26.7442	0	32.8571	0	25.119	0	32.6754	0	42.5	0	20.6897	0	4.16667	0	0	0	9.07591	0	8.69565	0	5.40541	0	8.94737	0
4	131768457	131838288	-	NaN	1	Ptpru	ENSMUSG00000028909	protein tyrosine phosphatase, receptor type, U [Source:MGI Symbol;Acc:MGI:1321151]	1	60	0	84.8485	0	73.0769	0	50.4386	0	71.4286	0	91.3043	0	63.1765	0	55.3333	0	54.4372	0	32.1429	0	52.9412	0	38.4615	0	51.2731	0	38.7229	0	43.5556	0	35.6164	0
4	132853501	132884509	-	NaN	1	Stx12	ENSMUSG00000028879	syntaxin 12 [Source:MGI Symbol;Acc:MGI:1931027]	1	33.3333	0	30.7692	0	35	0	27.451	0	85	0	74.0741	0	43.9655	0	43.3908	0	29.8387	0	32.3529	0	20	0	50	0	31.3187	0	39.4737	0	37.0536	0	35.3846	0
4	134356372	134383850	-	NaN	1	Extl1	ENSMUSG00000028838	exostoses (multiple)-like 1 [Source:MGI Symbol;Acc:MGI:1888742]	1	69.0476	0	38.8889	0	62.5	0	57.5758	0	69.2308	0	60	0	48.8701	0	62.4317	0	52.5641	0	55	0	22.7273	0	14.2857	0	27.5822	0	58.0508	0	37.5661	0	56.0307	0
4	134744735	134768024	-	NaN	1	Ldlrap1	ENSMUSG00000037295	low density lipoprotein receptor adaptor protein 1 [Source:MGI Symbol;Acc:MGI:2140175]	1	60.6918	0	42.8571	0	43.2692	0	39.7059	0	58.6957	0	72.2222	0	69.5652	0	72.0165	0	67.9325	0	48	0	54.1667	0	25	0	52.6042	0	56.5278	0	59.5628	0	48.2993	0
4	135494790	135537803	+	NaN	1	4930555I21Rik	ENSMUSG00000028801	RIKEN cDNA 4930555I21 gene [Source:MGI Symbol;Acc:MGI:1926056]	1	28.2051	0	25	0	45.4545	0	34.375	0	50	0	45.4545	0	39.5833	0	51.6432	0	33	0	7.14286	0	7.89474	0	10.3448	0	15.3846	0	33.3333	0	29.3651	0	19.1667	0
4	139175405	139180655	-	NaN	1	Gm16287	ENSMUSG00000073739	predicted gene 16287 [Source:MGI Symbol;Acc:MGI:3650322]	1	84.2105	0	83.3333	0	72.2222	0	88.8889	0	87.2549	0	82.3529	0	88.718	0	81.4394	0	86.6667	0	52.9412	0	50	0	77.4194	0	61.7371	0	75.9615	0	76.8293	0	64.6552	0
4	140810993	140817511	+	NaN	1	Gm13032	ENSMUSG00000085918	predicted gene 13032 [Source:MGI Symbol;Acc:MGI:3702685]	1	26.4151	0	56.25	0	42.5	0	33.3333	0	45.6522	0	55.5556	0	56.4815	0	37.5	0	38.4328	0	21.7949	0	27.5	0	30.5556	0	23.9362	0	30.7692	0	31.5556	0	36.3542	0
4	140812983	140845778	-	NaN	1	Padi1	ENSMUSG00000025329	peptidyl arginine deiminase, type I [Source:MGI Symbol;Acc:MGI:1338893]	1	26.4151	0	56.25	0	42.5	0	33.3333	0	45.6522	0	55.5556	0	56.4815	0	37.5	0	38.4328	0	21.7949	0	27.5	0	30.5556	0	23.9362	0	30.7692	0	31.5556	0	36.3542	0
4	146449023	146470292	+	NaN	1	Gm13251	ENSMUSG00000070605	predicted gene 13251 [Source:MGI Symbol;Acc:MGI:3700963]	1	61.8824	0	60.0629	0	61.6422	0	54.7619	0	51.7296	0	59.6899	0	54.2834	0	54.8308	0	38.726	0	30.7692	0	34.0278	0	24.1667	0	30.6728	0	40.1916	0	36.567	0	37.0879	0
4	149748518	149749607	+	NaN	1	Gm13068	ENSMUSG00000085403	predicted gene 13068 [Source:MGI Symbol;Acc:MGI:3651967]	1	67.2043	0	52.3809	0	64.5161	0	60	0	86.9565	0	82.6087	0	63.0769	0	61.6364	0	80	0	39.0625	0	59.6774	0	42.3077	0	55.3114	0	60.6061	0	38.5621	0	53.2258	0
4	152274232	152285337	+	NaN	1	Gpr153	ENSMUSG00000042804	G protein-coupled receptor 153 [Source:MGI Symbol;Acc:MGI:1916157]	1	61.8421	0	52.5	0	57.4074	0	53.75	0	44.4444	0	57.6923	0	56.1181	0	53.2749	0	54.4643	0	11.1111	0	45.2381	0	0	0	50.6173	0	45	0	50.8064	0	47.8873	0
4	152307019	152318993	-	NaN	1	Rnf207	ENSMUSG00000058498	ring finger protein 207 [Source:MGI Symbol;Acc:MGI:2684989]	1	74.5098	0	13.8889	0	36.9048	0	40.8163	0	75	0	41.6667	0	37.5	0	71.4286	0	92.5926	0	52.5424	0	29.3478	0	42.8571	0	34.4697	0	43.6782	0	63.9394	0	55.7143	0
4	154601197	154604202	+	NaN	1	Gm13134	ENSMUSG00000084987	predicted gene 13134 [Source:MGI Symbol;Acc:MGI:3650641]	1	69.5122	0	80.4348	0	62.8571	0	54.8387	0	57.1429	0	57.1429	0	54.7325	0	48.2323	0	56.9444	0	32	0	32.4324	0	38.6364	0	26.1905	0	39.3229	0	35.641	0	27.5132	0
5	6769030	6876523	-	NaN	1	Zfp804b	ENSMUSG00000092094	zinc finger protein 804B [Source:MGI Symbol;Acc:MGI:2685287]	1	26.6667	0	0	0	21.2121	0	19.8925	0	28	0	37.5	0	29.5598	0	35.3742	0	21.8954	0	5	0	3.84615	0	11.1111	0	13.3333	0	28.5256	0	32.3529	0	24.5098	0
5	17574281	17730268	+	NaN	1	Sema3c	ENSMUSG00000028780	sema domain, immunoglobulin domain (Ig), short basic domain, secreted, (semaphorin) 3C [Source:MGI Symbol;Acc:MGI:107557]	1	76.4368	0	52.7778	0	51.9231	0	63.6364	0	63.4615	0	61.5385	0	53.6765	0	52.2222	0	53.1532	0	30.5556	0	33.3333	0	19.1176	0	18.9286	0	33.0357	0	24.4898	0	23.2143	0
5	19227046	20704798	+	NaN	1	Magi2	ENSMUSG00000040003	membrane associated guanylate kinase, WW and PDZ domain containing 2 [Source:MGI Symbol;Acc:MGI:1354953]	1	40.625	0	33.3333	0	35.7143	0	38.0952	0	60	0	38.4615	0	18.8618	0	48.75	0	31.8841	0	23.0769	0	23.8095	0	10.5263	0	19.8333	0	22.2222	0	29.5833	0	23.2843	0
5	23915276	24030690	-	NaN	1	Fam126a	ENSMUSG00000028995	family with sequence similarity 126, member A [Source:MGI Symbol;Acc:MGI:2149839]	1	44.6808	0	57.8947	0	47.8261	0	61.3636	0	73.3333	0	58.1081	0	72.8311	0	73.6905	0	67.4419	0	46.8085	0	42.1053	0	34.4828	0	55.4444	0	64.5455	0	52.2051	0	49.2647	0
5	31116712	31137630	+	NaN	1	Trim54	ENSMUSG00000062077	tripartite motif-containing 54 [Source:MGI Symbol;Acc:MGI:1889623]	1	37.2093	0	76.9231	0	41.1765	0	38.3721	0	33.3333	0	40	0	36.6667	0	36.4228	0	44.2529	0	17.3333	0	18.4211	0	18.5714	0	11.0399	0	15.613	0	6.79012	0	8.19672	0
5	31135753	31137344	-	NaN	1	Gm15469	ENSMUSG00000085493	predicted gene 15469 [Source:MGI Symbol;Acc:MGI:3705154]	1	37.2093	0	76.9231	0	41.1765	0	38.3721	0	33.3333	0	40	0	36.6667	0	36.4228	0	44.2529	0	17.3333	0	18.4211	0	18.5714	0	11.0399	0	15.613	0	6.79012	0	8.19672	0
5	37028335	37148001	+	NaN	1	Jakmip1	ENSMUSG00000063646	janus kinase and microtubule interacting protein 1 [Source:MGI Symbol;Acc:MGI:1923321]	1	73.4783	0	86.6667	0	87.037	0	78.5714	0	80.6452	0	73.3333	0	72.7273	0	67.6617	0	71.1539	0	25.9259	0	50	0	68.1372	0	56.0345	0	61.2162	0	59.9138	0	57.8829	0
5	43515569	43618817	+	NaN	1	C1qtnf7	ENSMUSG00000061535	C1q and tumor necrosis factor related protein 7 [Source:MGI Symbol;Acc:MGI:1925911]	1	38.7755	0	56	0	40.3846	0	31.8182	0	27.2727	0	41.3793	0	37.4031	0	48.4299	0	51.1111	0	12.3457	0	13.6364	0	16.6667	0	26.4706	0	41.7949	0	31.4972	0	21.1111	0
5	43557285	43601730	-	NaN	1	Gm15866	ENSMUSG00000087290	predicted gene 15866 [Source:MGI Symbol;Acc:MGI:3801874]	1	38.7755	0	56	0	40.3846	0	31.8182	0	27.2727	0	41.3793	0	37.4031	0	48.4299	0	51.1111	0	12.3457	0	13.6364	0	16.6667	0	26.4706	0	41.7949	0	31.4972	0	21.1111	0
5	48003066	48005707	-	NaN	1	4930518C09Rik	ENSMUSG00000092309	RIKEN cDNA 4930518C09 gene [Source:MGI Symbol;Acc:MGI:1922330]	1	75.5556	0	56.8182	0	58.8235	0	55.7692	0	40	0	70	0	51.0556	0	55.2469	0	58.0645	0	7.40741	0	37.931	0	2.27273	0	19.4767	0	26.8293	0	16.9591	0	22.2222	0
5	48005784	48007923	+	NaN	1	Gm20475	ENSMUSG00000092559	predicted gene 20475 [Source:MGI Symbol;Acc:MGI:5141940]	1	75.5556	0	56.8182	0	58.8235	0	55.7692	0	40	0	70	0	51.0556	0	55.2469	0	58.0645	0	7.40741	0	37.931	0	2.27273	0	19.4767	0	26.8293	0	16.9591	0	22.2222	0
5	53107084	53213452	-	NaN	1	Sel1l3	ENSMUSG00000029189	sel-1 suppressor of lin-12-like 3 (C. elegans) [Source:MGI Symbol;Acc:MGI:1916941]	1	59.5238	0	89.5833	0	77.1429	0	66.6667	0	64.2857	0	51.25	0	55.8532	0	61.6667	0	51.8182	0	32.8125	0	62.9032	0	13.3333	0	32.2222	0	56.1538	0	46.4444	0	48.4649	0
5	69109285	69341709	-	NaN	1	Kctd8	ENSMUSG00000037653	potassium channel tetramerisation domain containing 8 [Source:MGI Symbol;Acc:MGI:2443804]	1	13.4615	0	26.6667	0	11.7647	0	8.33333	0	54.8387	0	55.0725	0	73.5714	0	39.2045	0	41.5254	0	5.55556	0	34.0426	0	25.9259	0	31.7308	0	31.0078	0	40.8163	0	39.7287	0
5	69340783	69340888	+	NaN	1	AC107770.1	ENSMUSG00000093129	No description	1	13.4615	0	26.6667	0	11.7647	0	8.33333	0	54.8387	0	55.0725	0	73.5714	0	39.2045	0	41.5254	0	5.55556	0	34.0426	0	25.9259	0	31.7308	0	31.0078	0	40.8163	0	39.7287	0
5	71699932	72138389	+	NaN	1	Gabrb1	ENSMUSG00000029212	gamma-aminobutyric acid (GABA) A receptor, subunit beta 1 [Source:MGI Symbol;Acc:MGI:95619]	1	60	0	81.4815	0	51.7857	0	54.4872	0	81.25	0	72	0	76.8571	0	72.549	0	71.4912	0	37.5	0	68.1818	0	38.0952	0	39.697	0	54.0385	0	42.5758	0	73.0496	0
5	73632749	73647713	-	NaN	1	Sgcb	ENSMUSG00000029156	sarcoglycan, beta (dystrophin-associated glycoprotein) [Source:MGI Symbol;Acc:MGI:1346523]	1	54.2857	0	72.7273	0	50	0	50	0	72.2222	0	64.5161	0	47.0149	0	52.6786	0	43.0818	0	9.09091	0	57.6389	0	3.84615	0	18.75	0	21.2607	0	16.6667	0	21.3615	0
5	84057791	84417382	-	NaN	1	Epha5	ENSMUSG00000029245	Eph receptor A5 [Source:MGI Symbol;Acc:MGI:99654]	1	29.4118	0	20.8333	0	17.3913	0	41.6667	0	45	0	41.1765	0	36.5854	0	38.7597	0	43.1034	0	20.5882	0	15	0	33.3333	0	14.1667	0	26.8817	0	19.7917	0	26.3889	0
5	90518932	90553543	+	NaN	1	Afm	ENSMUSG00000029369	afamin [Source:MGI Symbol;Acc:MGI:2429409]	1	81.4815	0	56.25	0	61.1111	0	58.3333	0	50	0	88.2353	0	73.9773	0	61.6279	0	62.5	0	40	0	60	0	36.3636	0	49.537	0	60.4412	0	46.4286	0	80	0
5	92607954	92675271	-	NaN	1	Ccdc158	ENSMUSG00000050050	coiled-coil domain containing 158 [Source:MGI Symbol;Acc:MGI:2444555]	1	43.1034	0	58.3333	0	50	0	41.9355	0	47.2222	0	37.3737	0	47.2603	0	53.1818	0	36.1111	0	30.7692	0	10	0	0	0	25.3521	0	28.2609	0	35.5769	0	26.5152	0
5	106500894	106697287	-	NaN	1	Zfp644	ENSMUSG00000049606	zinc finger protein 644 [Source:MGI Symbol;Acc:MGI:1277212]	1	26.0163	0	11.7647	0	20.6897	0	25	0	28.5714	0	34.7826	0	28.6395	0	41.5	0	26.9231	0	4.54545	0	0	0	3.57143	0	4.48718	0	17.0635	0	8.99471	0	12	0
5	107106570	107289629	-	NaN	1	Tgfbr3	ENSMUSG00000029287	transforming growth factor, beta receptor III [Source:MGI Symbol;Acc:MGI:104637]	1	80	0	74.0741	0	71.4286	0	48.5714	0	76.7857	0	80	0	80.641	0	77.8736	0	75.9459	0	43.4211	0	61.1111	0	68.1818	0	56.7901	0	71.3889	0	54.0984	0	50.6	0
5	113612354	113650426	-	NaN	1	Cmklr1	ENSMUSG00000042190	chemokine-like receptor 1 [Source:MGI Symbol;Acc:MGI:109603]	1	96.4286	0	84.2105	0	100	0	78.5714	0	89.4737	0	100	0	97.4074	0	88.3041	0	84.2857	0	72.5225	0	81.4103	0	66.6667	0	66.1017	0	79.1005	0	80.3846	0	77.1186	0
5	115478010	115484725	-	NaN	1	Sirt4	ENSMUSG00000029524	sirtuin 4 (silent mating type information regulation 2 homolog) 4 (S. cerevisiae) [Source:MGI Symbol;Acc:MGI:1922637]	1	61.2903	0	35	0	44.8276	0	46.9697	0	46.1538	0	45.7143	0	41.6667	0	47.956	0	65.6863	0	22.2222	0	54.717	0	0	0	38.8889	0	40.4167	0	55.102	0	35.0877	0
5	122731173	122779410	-	NaN	1	Camkk2	ENSMUSG00000029471	calcium/calmodulin-dependent protein kinase kinase 2, beta [Source:MGI Symbol;Acc:MGI:2444812]	1	64	0	60.8696	0	61.1111	0	38.5714	0	77.5362	0	34.2857	0	52.0548	0	63.1579	0	50.6215	0	32.5758	0	44.6429	0	33.3333	0	27.8846	0	26.6667	0	36.4865	0	30.8824	0
5	127783491	128433077	-	NaN	1	Tmem132d	ENSMUSG00000034310	transmembrane protein 132D [Source:MGI Symbol;Acc:MGI:3044963]	1	72.8571	0	72.7273	0	62.963	0	51.1111	0	89.1892	0	76.4706	0	78.2486	0	64.1534	0	76.9231	0	55.7471	0	59.2593	0	55.9524	0	49.0079	0	44.0299	0	45.4545	0	55.2511	0
5	129096750	129204599	+	NaN	1	Gpr133	ENSMUSG00000044017	G protein-coupled receptor 133 [Source:MGI Symbol;Acc:MGI:3041203]	1	24.4186	0	22.4138	0	6.55738	0	4.7619	0	60	0	47.3684	0	35.0379	0	46.3277	0	57.4479	0	17.0455	0	35.7143	0	45.7143	0	15.9864	0	30.9524	0	20	0	34.0686	0
5	136248135	136567490	-	NaN	1	Cux1	ENSMUSG00000029705	cut-like homeobox 1 [Source:MGI Symbol;Acc:MGI:88568]	1	72.9167	0	76.7857	0	66.6667	0	61.7647	0	64.2857	0	75	0	56.2842	0	63.9535	0	60.2564	0	70	0	29.8611	0	20	0	55.8989	0	46	0	54.2328	0	55.7018	0
5	137612503	137629002	-	NaN	1	Fbxo24	ENSMUSG00000089984	F-box protein 24 [Source:MGI Symbol;Acc:MGI:1918426]	1	65.7143	0	50	0	74.4444	0	61.5385	0	88.2576	0	77.7778	0	73.1061	0	54.5343	0	64.2045	0	59.0909	0	47.6191	0	41.3043	0	45	0	71.8906	0	53.3854	0	54.0881	0
5	137650483	137684726	-	NaN	1	Agfg2	ENSMUSG00000029722	ArfGAP with FG repeats 2 [Source:MGI Symbol;Acc:MGI:2443267]	1	52	0	34.4828	0	57.1429	0	68.75	0	38.0952	0	70.5882	0	60	0	39.6226	0	77.7778	0	43.2432	0	31.5789	0	32.2581	0	24.7059	0	59.4595	0	71.4286	0	68.421	0
5	140505550	140525724	+	NaN	1	Chst12	ENSMUSG00000036599	carbohydrate sulfotransferase 12 [Source:MGI Symbol;Acc:MGI:1929064]	1	51.7857	0	48.1481	0	52.5	0	33.8384	0	50	0	38.7097	0	35.098	0	36.7886	0	55.102	0	13.0435	0	26.087	0	28.5714	0	11.7698	0	44.6615	0	14.8438	0	17.094	0
5	141241490	142215586	+	NaN	1	Sdk1	ENSMUSG00000039683	sidekick homolog 1 (chicken) [Source:MGI Symbol;Acc:MGI:2444413]	1	57.1429	0	32.3529	0	30.4348	0	22.7273	0	56.5217	0	59.5238	0	44.7059	0	56.6176	0	57.6087	0	33.3333	0	22.2222	0	28.2051	0	48.0952	0	49.2754	0	53.5088	0	52.2143	0
5	142401497	142462014	+	NaN	1	Foxk1	ENSMUSG00000056493	forkhead box K1 [Source:MGI Symbol;Acc:MGI:1347488]	1	95.4545	0	29.1667	0	44.8276	0	75	0	100	0	90.4762	0	56.1403	0	62.9943	0	49.0909	0	56.3492	0	61.9048	0	26.4706	0	58.8235	0	83.3333	0	58.1081	0	64.4444	0
6	8259288	8597480	+	NaN	1	Gm16039	ENSMUSG00000089862	predicted gene 16039 [Source:MGI Symbol;Acc:MGI:3840148]	1	78.5714	0	85.7143	0	74.1936	0	87.5	0	94.4444	0	78.9474	0	90.2985	0	85.3333	0	83.3333	0	74.0741	0	54.1667	0	52.6316	0	83.6806	0	74.3169	0	76.9006	0	82.1918	0
6	21985916	22256404	+	NaN	1	A430107O13Rik	ENSMUSG00000062980	RIKEN cDNA A430107O13 gene [Source:MGI Symbol;Acc:MGI:2444814]	1	50	0	48.2759	0	51.3333	0	42.1053	0	33.3333	0	52.3809	0	35.2778	0	43.9899	0	45.625	0	20	0	27.7778	0	13.3333	0	14.0295	0	39.3678	0	19.3548	0	31.1475	0
6	29396309	29426994	+	NaN	1	Ccdc136	ENSMUSG00000029769	coiled-coil domain containing 136 [Source:MGI Symbol;Acc:MGI:1918128]	1	56	0	50	0	67.1875	0	80.5556	0	66.6667	0	91.6667	0	91.4634	0	72.3404	0	97.3214	0	60	0	34.2857	0	100	0	53.7879	0	81.25	0	49.0566	0	57.5343	0
6	29396617	29396705	+	NaN	1	AC044807.1	ENSMUSG00000092956	No description	1	56	0	50	0	67.1875	0	80.5556	0	66.6667	0	91.6667	0	91.4634	0	72.3404	0	97.3214	0	60	0	34.2857	0	100	0	53.7879	0	81.25	0	49.0566	0	57.5343	0
6	48593883	48599082	+	NaN	1	Repin1	ENSMUSG00000052751	replication initiator 1 [Source:MGI Symbol;Acc:MGI:1889817]	1	37.5	0	26.087	0	31.5789	0	23.3871	0	65.7143	0	45.9459	0	41.8681	0	53.1838	0	43.1373	0	30	0	13.0435	0	0	0	6.70868	0	8.64198	0	7.46269	0	21.978	0
6	53815471	53820825	-	NaN	1	Tril	ENSMUSG00000043496	TLR4 interactor with leucine-rich repeats [Source:MGI Symbol;Acc:MGI:1914123]	1	87.5	0	85	0	57.3529	0	73.913	0	77.7778	0	78.125	0	74.127	0	55.3846	0	42.9688	0	53.8462	0	39.2157	0	11.1111	0	47.2619	0	45.7806	0	40.3165	0	39.4231	0
6	82911885	82939769	-	NaN	1	Sema4f	ENSMUSG00000000627	sema domain, immunoglobulin domain (Ig), TM domain, and short cytoplasmic domain [Source:MGI Symbol;Acc:MGI:1340055]	1	26.875	0	26.087	0	18.9655	0	12.8571	0	36.25	0	37.1429	0	13.4199	0	21.2121	0	36.3636	0	5.55556	0	12	0	3.57143	0	7.14286	0	11.9048	0	8.18182	0	9.86842	0
6	87980422	87981482	-	NaN	1	H1fx	ENSMUSG00000044927	H1 histone family, member X [Source:MGI Symbol;Acc:MGI:2685307]	1	42.1053	0	31.25	0	41.6667	0	31.25	0	22.2222	0	100	0	45.3704	0	83.3333	0	34.7826	0	25.5814	0	57.5758	0	26.6667	0	27.6276	0	29.3478	0	35.7143	0	18.4466	0
6	87980883	88005471	+	NaN	1	Gm5577	ENSMUSG00000084950	predicted gene 5577 [Source:MGI Symbol;Acc:MGI:3648213]	1	42.1053	0	31.25	0	41.6667	0	31.25	0	22.2222	0	100	0	45.3704	0	83.3333	0	34.7826	0	25.5814	0	57.5758	0	26.6667	0	27.6276	0	29.3478	0	35.7143	0	18.4466	0
6	88842558	88875044	-	NaN	1	Podxl2	ENSMUSG00000033152	podocalyxin-like 2 [Source:MGI Symbol;Acc:MGI:2442488]	1	57.1429	0	51.4706	0	44.7368	0	42.1875	0	59.3023	0	58.3333	0	42.7451	0	64.071	0	43.8889	0	17.2043	0	21.6049	0	37.5	0	25.0926	0	30.1932	0	26.5385	0	26.2597	0
6	97286867	97617541	-	NaN	1	Frmd4b	ENSMUSG00000030064	FERM domain containing 4B [Source:MGI Symbol;Acc:MGI:2141794]	1	53.3333	0	61.1111	0	59.3023	0	46.1538	0	74.359	0	54.0541	0	42.1941	0	46.3675	0	42.6471	0	16.6667	0	36.6667	0	30.7692	0	23.0631	0	25.7143	0	29.2593	0	28.754	0
6	98925338	99522721	-	NaN	1	Foxp1	ENSMUSG00000030067	forkhead box P1 [Source:MGI Symbol;Acc:MGI:1914004]	1	75	0	76.3158	0	58.8235	0	28.5714	0	89.4737	0	100	0	92.3077	0	85.1852	0	85	0	33.9744	0	56.5217	0	53.8462	0	56.5104	0	47.2603	0	95.2381	0	85.3658	0
6	105677660	106699310	+	NaN	1	Cntn4	ENSMUSG00000064293	contactin 4 [Source:MGI Symbol;Acc:MGI:1095737]	1	61.8421	0	61.9048	0	65.625	0	72.9167	0	82.5	0	77.0833	0	61.2994	0	74.5333	0	76.3636	0	59.2593	0	62.5	0	45.2381	0	46.3203	0	49.1803	0	32.5	0	64.4231	0
6	118427319	118455528	-	NaN	1	Zfp248	ENSMUSG00000030145	zinc finger protein 248 [Source:MGI Symbol;Acc:MGI:1919970]	1	73.7288	0	55.1724	0	72.6191	0	60	0	86.3636	0	86.2069	0	76.5432	0	74	0	73.1707	0	48	0	44.4444	0	45.2381	0	63.8889	0	53.5556	0	64.5115	0	54.1515	0
6	132206802	132210516	-	NaN	1	Prb1	ENSMUSG00000067543	proline-rich protein BstNI subfamily 1 [Source:MGI Symbol;Acc:MGI:2681872]	1	36	0	53.5714	0	25.8621	0	44.4444	0	56.25	0	58.3333	0	30.0595	0	34.6939	0	20.1613	0	16.6667	0	21.0526	0	29.1667	0	9.76676	0	42.1053	0	32.963	0	22.3333	0
6	146108299	146502223	-	NaN	1	Itpr2	ENSMUSG00000030287	inositol 1,4,5-triphosphate receptor 2 [Source:MGI Symbol;Acc:MGI:99418]	1	58.1081	0	51.5625	0	63.6752	0	34.5238	0	60.5263	0	61.1111	0	51.7778	0	51.0753	0	46.1111	0	21.6667	0	50	0	27.5862	0	25.2941	0	33.0864	0	30.4688	0	33.871	0
7	19756131	19771016	-	NaN	1	Bcam	ENSMUSG00000002980	basal cell adhesion molecule [Source:MGI Symbol;Acc:MGI:1929940]	1	65.2174	0	51.6667	0	66.1765	0	40	0	47.9675	0	57.8947	0	52.5714	0	40.404	0	66.6667	0	29.4118	0	35.2941	0	43.3333	0	20.8333	0	23.9524	0	26.776	0	18.0556	0
7	25009853	25072369	-	NaN	1	Grik5	ENSMUSG00000003378	glutamate receptor, ionotropic, kainate 5 (gamma 2) [Source:MGI Symbol;Acc:MGI:95818]	1	70.9677	0	70.6897	0	78.5714	0	22.807	0	58.9286	0	48.6842	0	71.6667	0	64.0625	0	50	0	52.9412	0	14.2857	0	31.8182	0	55.1111	0	62.1711	0	66	0	73.1482	0
7	25077205	25083492	+	NaN	1	Zfp574	ENSMUSG00000045252	zinc finger protein 574 [Source:MGI Symbol;Acc:MGI:2442951]	1	53.8462	0	93.1034	0	80	0	50	0	83.3333	0	100	0	85.9155	0	86.1539	0	64.1026	0	65.8333	0	62.963	0	42.8571	0	77.7778	0	64.4231	0	82.5137	0	75.731	0
7	25757273	25788705	-	NaN	1	Axl	ENSMUSG00000002602	AXL receptor tyrosine kinase [Source:MGI Symbol;Acc:MGI:1347244]	1	35.7843	0	46.2963	0	36.5854	0	17.3913	0	81.25	0	71.4286	0	67.7596	0	50	0	69.0476	0	54.0541	0	47.3684	0	44.8718	0	41.1538	0	50.8929	0	53.7037	0	70.2186	0
7	27988712	28008416	-	NaN	1	AC158220.1	ENSMUSG00000096916	zinc finger protein 850 [Source:RefSeq peptide;Acc:NP_001241880]	1	68.421	0	53.125	0	60.3448	0	67.2414	0	66.6667	0	50	0	63.1313	0	67.6829	0	54.6875	0	33.3333	0	44.4444	0	50	0	33.871	0	43.4211	0	50.339	0	48.538	0
7	30291672	30308367	+	NaN	1	Clip3	ENSMUSG00000013921	CAP-GLY domain containing linker protein 3 [Source:MGI Symbol;Acc:MGI:1923936]	1	96.25	0	100	0	98.5294	0	87.8788	0	97.6744	0	91.6667	0	96.5753	0	93.8034	0	96.2963	0	67.6471	0	75	0	54.1667	0	70.9677	0	62.7778	0	42.7778	0	66.3793	0
7	45526330	45554229	+	NaN	1	Plekha4	ENSMUSG00000040428	pleckstrin homology domain containing, family A (phosphoinositide binding specific) member 4 [Source:MGI Symbol;Acc:MGI:1916467]	1	83.9623	0	77.4194	0	81.0811	0	50	0	84.1463	0	100	0	84.4444	0	90	0	77.7778	0	65	0	53.3333	0	82.6087	0	65.1515	0	83.0065	0	82.3529	0	56.1644	0
7	45550534	45551615	-	NaN	1	Gm16022	ENSMUSG00000085698	predicted gene 16022 [Source:MGI Symbol;Acc:MGI:3802053]	1	83.9623	0	77.4194	0	81.0811	0	50	0	84.1463	0	100	0	84.4444	0	90	0	77.7778	0	65	0	53.3333	0	82.6087	0	65.1515	0	83.0065	0	82.3529	0	56.1644	0
7	47050640	47054776	+	NaN	1	Tmem86a	ENSMUSG00000010307	transmembrane protein 86A [Source:MGI Symbol;Acc:MGI:1915143]	1	32.3529	0	26.087	0	60	0	18.1818	0	62.5	0	40	0	41.2281	0	38.8889	0	13.1579	0	11.4286	0	12.5	0	19.3548	0	21.2121	0	15.1515	0	14.2857	0	27.6471	0
7	56716465	57387188	-	NaN	1	Gabrg3	ENSMUSG00000055026	gamma-aminobutyric acid (GABA) A receptor, subunit gamma 3 [Source:MGI Symbol;Acc:MGI:95624]	1	67.1875	0	64.7059	0	67.1875	0	61.1111	0	80.4348	0	63.0435	0	63.0444	0	57.963	0	47.8632	0	30.3571	0	41.1765	0	39.2857	0	47.7193	0	50	0	45.8333	0	41.195	0
7	66689889	66717256	+	NaN	1	Lins	ENSMUSG00000053091	lines homolog (Drosophila) [Source:MGI Symbol;Acc:MGI:1919885]	1	48.8095	0	85.7143	0	78.2609	0	47.8261	0	53.125	0	100	0	74.1176	0	67.1875	0	68.75	0	55.5556	0	55.2632	0	46.6667	0	43.4783	0	39.548	0	55.7377	0	53.8462	0
7	68737045	68749241	-	NaN	1	Arrdc4	ENSMUSG00000042659	arrestin domain containing 4 [Source:MGI Symbol;Acc:MGI:1913662]	1	26.1905	0	28.5714	0	51.3889	0	37.1429	0	27.5	0	46.875	0	22.8889	0	44.9603	0	45.1149	0	4	0	0	0	12.5	0	10	0	26.2255	0	14.2857	0	8.16993	0
7	80024814	80092751	+	NaN	1	Zfp710	ENSMUSG00000048897	zinc finger protein 710 [Source:MGI Symbol;Acc:MGI:1921747]	1	81.1111	0	55.2632	0	55.2632	0	75	0	91.3043	0	76.9231	0	73.0303	0	70.4106	0	70	0	40.2778	0	63.2353	0	55.2632	0	57.4123	0	46.3235	0	50	0	54.3137	0
7	87246096	87398710	+	NaN	1	Nox4	ENSMUSG00000030562	NADPH oxidase 4 [Source:MGI Symbol;Acc:MGI:1354184]	1	47.5	0	47.0588	0	55.1282	0	43.3333	0	68.75	0	26.6667	0	36.9048	0	50.1961	0	46.875	0	7.14286	0	9.09091	0	9.09091	0	34.5139	0	48.0769	0	23.1771	0	20.5128	0
7	104218793	104235152	+	NaN	1	Trim6	ENSMUSG00000072244	tripartite motif-containing 6 [Source:MGI Symbol;Acc:MGI:2137352]	1	93.1034	0	78.9474	0	87.5	0	83.871	0	78.5714	0	83.3333	0	88.4906	0	86.0544	0	77.8846	0	72.5	0	65	0	60	0	51.0127	0	62.2464	0	41.4912	0	53.5519	0
7	110221703	110283503	+	NaN	1	Swap70	ENSMUSG00000031015	SWA-70 protein [Source:MGI Symbol;Acc:MGI:1298390]	1	50	0	50	0	41.9355	0	42.7083	0	47.2222	0	29.6296	0	41.1111	0	43.4211	0	56.9767	0	24.2424	0	20	0	25.2874	0	18.9693	0	43.662	0	27.0833	0	27.0492	0
7	115471344	116038744	-	NaN	1	Sox6	ENSMUSG00000051910	SRY-box containing gene 6 [Source:MGI Symbol;Acc:MGI:98368]	1	86.6667	0	74.1379	0	78.8889	0	65.625	0	90.6977	0	87.0968	0	80.7692	0	75	0	81.7308	0	63.0952	0	57.1429	0	64.2857	0	59.9099	0	62.963	0	67.4667	0	63.6905	0
7	143688762	143756985	-	NaN	1	Osbpl5	ENSMUSG00000037606	oxysterol binding protein-like 5 [Source:MGI Symbol;Acc:MGI:1930265]	1	59.4595	0	65.7143	0	73.4234	0	77.9412	0	76.4706	0	62.8571	0	66.1765	0	65.8436	0	43.8679	0	29.3103	0	46.7742	0	38.8889	0	36.9091	0	51.6098	0	33.8819	0	39.2308	0
8	12899146	12915758	-	NaN	1	Gm15351	ENSMUSG00000086770	predicted gene 15351 [Source:MGI Symbol;Acc:MGI:3705299]	1	38	0	60	0	41.4729	0	71.0526	0	62.069	0	48.2143	0	56.6479	0	59.5833	0	59.5238	0	19.3548	0	46.4286	0	43.2099	0	30.7624	0	31.7778	0	22.7011	0	43.4426	0
8	27260327	27275656	+	NaN	1	Eif4ebp1	ENSMUSG00000031490	eukaryotic translation initiation factor 4E binding protein 1 [Source:MGI Symbol;Acc:MGI:103267]	1	93.9394	0	100	0	89.0625	0	86.9565	0	87.1429	0	100	0	86.0465	0	90.2941	0	92.3913	0	68.1818	0	70.8333	0	66.129	0	50.4825	0	41.092	0	46.3675	0	70.6468	0
8	40423815	40510268	+	NaN	1	Zdhhc2	ENSMUSG00000039470	zinc finger, DHHC domain containing 2 [Source:MGI Symbol;Acc:MGI:1923452]	1	68.75	0	50	0	75.7576	0	57.1429	0	45.4545	0	52.6316	0	58.2892	0	51.4124	0	38.3721	0	28.5714	0	40	0	27.5	0	17.716	0	26.1905	0	17.2414	0	21.3768	0
8	47533664	47552825	+	NaN	1	Rwdd4a	ENSMUSG00000031568	RWD domain containing 4A [Source:MGI Symbol;Acc:MGI:2681000]	1	86.4865	0	70.8333	0	54.2857	0	84.6154	0	90	0	75.7143	0	79.7101	0	70.2778	0	86.4583	0	55.1724	0	73.8889	0	53.9683	0	48.9729	0	50.6621	0	50.3086	0	52.1858	0
8	85717557	85840949	-	NaN	1	Itfg1	ENSMUSG00000031703	integrin alpha FG-GAP repeat containing 1 [Source:MGI Symbol;Acc:MGI:106419]	1	91.3043	0	58.3333	0	55.5556	0	44.6429	0	68.75	0	87.5	0	53.1746	0	57	0	70.8333	0	76.3158	0	47.6191	0	22.2222	0	42.9487	0	61.8421	0	50	0	43.2692	0
8	99416642	99733438	+	NaN	1	A330008L17Rik	ENSMUSG00000052479	RIKEN cDNA A330008L17 gene [Source:MGI Symbol;Acc:MGI:2443215]	1	32.0513	0	25	0	23.3333	0	30	0	35.2941	0	35.7143	0	18.9873	0	25.1515	0	24.7126	0	6.11111	0	0	0	15.1515	0	5.89744	0	3.57143	0	12.0567	0	11.8644	0
8	106572966	106573461	-	NaN	1	Gm10073	ENSMUSG00000060019	predicted pseudogene 10073 [Source:MGI Symbol;Acc:MGI:3641908]	1	79.7619	0	82.6923	0	65.4762	0	90.7407	0	82.5	0	73.6842	0	64.4068	0	85.1562	0	81.3953	0	30.3571	0	56.7568	0	74.2857	0	62.1951	0	55.4167	0	53.9773	0	66.2447	0
8	110919922	110972480	+	NaN	1	St3gal2	ENSMUSG00000031749	ST3 beta-galactoside alpha-2,3-sialyltransferase 2 [Source:MGI Symbol;Acc:MGI:99427]	1	61.8421	0	51.7241	0	62.2642	0	51.5152	0	62.5	0	73.2759	0	56.4943	0	49.7992	0	80.3922	0	35	0	14.4737	0	39.0625	0	35.4444	0	37.3563	0	33.8798	0	30.8458	0
8	110923116	110923263	+	NaN	1	SNORA57	ENSMUSG00000065100	Small nucleolar RNA SNORA57 [Source:RFAM;Acc:RF00191]	1	61.8421	0	51.7241	0	62.2642	0	51.5152	0	62.5	0	73.2759	0	56.4943	0	49.7992	0	80.3922	0	35	0	14.4737	0	39.0625	0	35.4444	0	37.3563	0	33.8798	0	30.8458	0
8	117661399	117673689	-	NaN	1	Sdr42e1	ENSMUSG00000034308	short chain dehydrogenase/reductase family 42E, member 1 [Source:MGI Symbol;Acc:MGI:1921282]	1	70.5128	0	44.4444	0	80	0	68.75	0	72.7273	0	64.7059	0	72.0395	0	72.2222	0	58.9646	0	36.6667	0	33.3333	0	25	0	52.4904	0	58.75	0	52.7397	0	58.4699	0
8	119809225	119840579	-	NaN	1	Cotl1	ENSMUSG00000031827	coactosin-like 1 (Dictyostelium) [Source:MGI Symbol;Acc:MGI:1919292]	1	17.1875	0	27.7778	0	42.5926	0	35	0	51.2195	0	46.5517	0	45.3283	0	56.8493	0	61.5625	0	27.7778	0	28.5714	0	15.7895	0	21.2963	0	31.5359	0	18.0556	0	21.3178	0
8	121729623	121794276	+	NaN	1	Jph3	ENSMUSG00000025318	junctophilin 3 [Source:MGI Symbol;Acc:MGI:1891497]	1	21.2121	0	33.3333	0	17.1053	0	23.4375	0	33.9286	0	34.2857	0	17.7083	0	35.5324	0	15.4545	0	7.69231	0	8.33333	0	1.51515	0	3.37079	0	20.9877	0	3.73134	0	3.00546	0
8	122481698	122551329	-	NaN	1	Fam38a	ENSMUSG00000014444	family with sequence similarity 38, member A [Source:MGI Symbol;Acc:MGI:3603204]	1	53.9007	0	27.4194	0	31.8182	0	29.4118	0	38.3333	0	62.5	0	31.1538	0	25.2315	0	35.1515	0	14.7059	0	14.2857	0	17.2414	0	19.5035	0	24.9064	0	15.6667	0	19.1667	0
9	9660891	10904775	-	NaN	1	Cntn5	ENSMUSG00000039488	contactin 5 [Source:MGI Symbol;Acc:MGI:3042287]	1	38.1944	0	13.3333	0	48.4375	0	56.25	0	58.3333	0	58.3333	0	39.8551	0	52.0833	0	42.5	0	33.3333	0	16.6667	0	35.7143	0	7.44681	0	23.3333	0	15.5556	0	13.0081	0
9	10295047	10295156	-	NaN	1	AC117684.2	ENSMUSG00000096815	No description	1	38.1944	0	13.3333	0	48.4375	0	56.25	0	58.3333	0	58.3333	0	39.8551	0	52.0833	0	42.5	0	33.3333	0	16.6667	0	35.7143	0	7.44681	0	23.3333	0	15.5556	0	13.0081	0
9	14353990	14381242	-	NaN	1	Endod1	ENSMUSG00000037419	endonuclease domain containing 1 [Source:MGI Symbol;Acc:MGI:1919196]	1	100	0	30.1282	0	35.5932	0	71.2766	0	65.8537	0	92.3077	0	59.8958	0	51.5152	0	50.7936	0	40.411	0	30.1887	0	46.875	0	45.3125	0	34.1837	0	55.8824	0	46.2222	0
9	21800184	21852635	-	NaN	1	Dock6	ENSMUSG00000032198	dedicator of cytokinesis 6 [Source:MGI Symbol;Acc:MGI:1914789]	1	55.8824	0	35.7143	0	22.7273	0	4.34783	0	72.2222	0	30.5556	0	39.1026	0	37.5	0	41.9118	0	16.6667	0	32.1429	0	5	0	12.6506	0	20.4762	0	33.8164	0	20.892	0
9	32067171	32067296	+	NaN	1	AC160635.1	ENSMUSG00000095555	No description	1	61.4286	0	46.5278	0	58.75	0	52.0202	0	62.069	0	75	0	57.7244	0	70.7692	0	59.9206	0	40.7407	0	40	0	26.1905	0	25	0	22.3684	0	42.3497	0	39.4977	0
9	32116136	32268446	+	NaN	1	Arhgap32	ENSMUSG00000041444	Rho GTPase activating protein 32 [Source:MGI Symbol;Acc:MGI:2450166]	1	90.2439	0	93.75	0	94.2857	0	82.5581	0	87.0968	0	92.8571	0	93.5417	0	90.9836	0	96.3415	0	72.9167	0	85.4839	0	62.069	0	63.6081	0	64.3275	0	55.5556	0	60	0
9	40192316	40213604	+	NaN	1	Zfp202	ENSMUSG00000025602	zinc finger protein 202 [Source:MGI Symbol;Acc:MGI:1933401]	1	90.2778	0	100	0	96.5517	0	86.3636	0	91.3793	0	100	0	92.5926	0	90.2778	0	93.9024	0	51.6129	0	52.6316	0	60.3448	0	57.7528	0	64.1975	0	62.8931	0	61.7251	0
9	40203349	40203665	+	NaN	1	AC136021.1	ENSMUSG00000093182	No description	1	90.2778	0	100	0	96.5517	0	86.3636	0	91.3793	0	100	0	92.5926	0	90.2778	0	93.9024	0	51.6129	0	52.6316	0	60.3448	0	57.7528	0	64.1975	0	62.8931	0	61.7251	0
9	40293233	40531383	-	NaN	1	Gramd1b	ENSMUSG00000040111	GRAM domain containing 1B [Source:MGI Symbol;Acc:MGI:1925037]	1	37.1429	0	30	0	37.8049	0	20.2128	0	34.2857	0	28.125	0	26.7731	0	41.8079	0	40	0	16.6667	0	11.7647	0	13.6364	0	9.81481	0	29.6296	0	16.129	0	14.1892	0
9	42518135	42944493	-	NaN	1	Grik4	ENSMUSG00000032017	glutamate receptor, ionotropic, kainate 4 [Source:MGI Symbol;Acc:MGI:95817]	1	51.0638	0	52	0	74.5283	0	62.069	0	60.4938	0	87.5	0	55.9701	0	58.2011	0	58.5859	0	48.3871	0	54.5455	0	25	0	47.9853	0	54.0179	0	52.2222	0	41.9913	0
9	45766946	45828691	-	NaN	1	Cep164	ENSMUSG00000043987	centrosomal protein 164 [Source:MGI Symbol;Acc:MGI:2384878]	1	73.3333	0	63.3333	0	57.2464	0	50	0	79.1667	0	77.451	0	83.547	0	79.8246	0	84.5455	0	43.5897	0	53.125	0	70.5882	0	30.1498	0	50.2488	0	27.3663	0	37.9108	0
9	48654311	48835945	-	NaN	1	Zbtb16	ENSMUSG00000066687	zinc finger and BTB domain containing 16 [Source:MGI Symbol;Acc:MGI:103222]	1	30	0	19.3548	0	23.8739	0	45	0	31.8182	0	34.375	0	20.7031	0	24.8756	0	27.5862	0	3.22581	0	9.61538	0	2.85714	0	8.44749	0	18.0851	0	5.97015	0	11.0169	0
9	53580522	53610382	-	NaN	1	Acat1	ENSMUSG00000032047	acetyl-Coenzyme A acetyltransferase 1 [Source:MGI Symbol;Acc:MGI:87870]	1	44.5946	0	53.8462	0	32.6087	0	38.4615	0	83.3333	0	47.0588	0	33.3333	0	60.6884	0	41.8519	0	27.2727	0	22.2222	0	25	0	40.8514	0	53.9394	0	44.8357	0	37.5	0
9	63399381	63568691	+	NaN	1	Gm16759	ENSMUSG00000086539	predicted gene, 16759 [Source:MGI Symbol;Acc:MGI:4439683]	1	46.6667	0	68.75	0	61.5385	0	65.6566	0	39.3939	0	37.5	0	37.2917	0	49.8299	0	66.6667	0	20	0	12.5	0	20.4545	0	29.5238	0	25.4717	0	22.3077	0	24.7826	0
9	63421455	63602493	-	NaN	1	Iqch	ENSMUSG00000037801	IQ motif containing H [Source:MGI Symbol;Acc:MGI:1925500]	1	46.6667	0	68.75	0	61.5385	0	65.6566	0	39.3939	0	37.5	0	37.2917	0	49.8299	0	66.6667	0	20	0	12.5	0	20.4545	0	29.5238	0	25.4717	0	22.3077	0	24.7826	0
9	63442319	63442460	+	NaN	1	AC122057.1	ENSMUSG00000093137	No description	1	46.6667	0	68.75	0	61.5385	0	65.6566	0	39.3939	0	37.5	0	37.2917	0	49.8299	0	66.6667	0	20	0	12.5	0	20.4545	0	29.5238	0	25.4717	0	22.3077	0	24.7826	0
9	78536488	78588041	-	NaN	1	Slc17a5	ENSMUSG00000049624	solute carrier family 17 (anion/sugar transporter), member 5 [Source:MGI Symbol;Acc:MGI:1924105]	1	70.2128	0	58.3333	0	65.8537	0	75	0	55.5556	0	60.3448	0	58.9636	0	63.5135	0	74.0196	0	22.2222	0	37.931	0	60.8696	0	32.684	0	46.7172	0	41.1347	0	50	0
9	82829806	82847688	+	NaN	1	Irak1bp1	ENSMUSG00000032251	interleukin-1 receptor-associated kinase 1 binding protein 1 [Source:MGI Symbol;Acc:MGI:1929475]	1	70.6897	0	85.7143	0	92.3077	0	30.7692	0	55.5556	0	55.5556	0	39.7222	0	60.3448	0	25	0	15.625	0	7.69231	0	57.1429	0	17.963	0	31.9728	0	19.5652	0	16.129	0
9	87022014	87077774	+	NaN	1	Cyb5r4	ENSMUSG00000032872	cytochrome b5 reductase 4 [Source:MGI Symbol;Acc:MGI:2386848]	1	77.1429	0	60.6061	0	80.9524	0	88.8889	0	88.7097	0	87.5	0	77.2059	0	63.8298	0	90.2778	0	55.1724	0	55.5556	0	36	0	71.4286	0	75.4098	0	83.5227	0	82.1138	0
9	110084320	110117830	-	NaN	1	Dhx30	ENSMUSG00000032480	DEAH (Asp-Glu-Ala-His) box polypeptide 30 [Source:MGI Symbol;Acc:MGI:1920081]	1	75	0	88.2353	0	67.7419	0	80.6452	0	100	0	100	0	76.2712	0	72.6415	0	88.6179	0	66.6667	0	71.4286	0	65.5172	0	61.9518	0	70.5729	0	52.8302	0	78.3854	0
9	110951545	110984066	+	NaN	1	Lrrc2	ENSMUSG00000032495	leucine rich repeat containing 2 [Source:MGI Symbol;Acc:MGI:1921499]	1	35.7143	0	55.5556	0	31.4815	0	5	0	50	0	26.6667	0	42.1053	0	35.7843	0	30.7292	0	42.1053	0	0	0	12.5	0	6.52174	0	24.1667	0	24.5455	0	15.9574	0
9	114401076	114474376	+	NaN	1	Glb1	ENSMUSG00000045594	galactosidase, beta 1 [Source:MGI Symbol;Acc:MGI:88151]	1	91.8699	0	87.5	0	85.8974	0	90.3226	0	92.5	0	95.4545	0	82.1918	0	81.3433	0	79.5139	0	52	0	66.6667	0	53.8462	0	73.8281	0	83.3333	0	76.9231	0	82.3293	0
9	114401095	114411200	+	NaN	1	Glb1	ENSMUSG00000079260	galactosidase, beta 1 [Source:MGI Symbol;Acc:MGI:88151]	1	91.8699	0	87.5	0	85.8974	0	90.3226	0	92.5	0	95.4545	0	82.1918	0	81.3433	0	79.5139	0	52	0	66.6667	0	53.8462	0	73.8281	0	83.3333	0	76.9231	0	82.3293	0
9	120960268	121277197	-	NaN	1	Ulk4	ENSMUSG00000040936	unc-51-like kinase 4 (C. elegans) [Source:MGI Symbol;Acc:MGI:1921622]	1	62.5	0	100	0	63.5714	0	60.7143	0	88.0952	0	92.5926	0	75.6493	0	64.0244	0	82.3529	0	79.4118	0	65.9091	0	25.641	0	43.6782	0	41.2281	0	65.0206	0	52.1645	0
9	122888471	122896124	+	NaN	1	Zfp167	ENSMUSG00000063488	zinc finger protein 167 [Source:MGI Symbol;Acc:MGI:3040678]	1	50	0	76.4706	0	75	0	76.1905	0	81.25	0	68.9655	0	45.935	0	55.8685	0	47.9592	0	60.7843	0	36.3636	0	21.2121	0	41.5842	0	42.3077	0	39.726	0	38.4921	0
10	8722219	8886070	-	NaN	1	Sash1	ENSMUSG00000015305	SAM and SH3 domain containing 1 [Source:MGI Symbol;Acc:MGI:1917347]	1	78.3333	0	100	0	90	0	91.6667	0	91.4286	0	78	0	91.3979	0	76.373	0	71.8085	0	64.6342	0	54.1667	0	46.5909	0	41.7636	0	68.3333	0	43.2836	0	40.6926	0
10	13552894	13563376	+	NaN	1	Adat2	ENSMUSG00000019808	adenosine deaminase, tRNA-specific 2, TAD2 homolog (S. cerevisiae) [Source:MGI Symbol;Acc:MGI:1914007]	1	89.2157	0	78.2609	0	100	0	51.8519	0	80.9524	0	86.9565	0	84.465	0	79.7043	0	84.6939	0	30.7692	0	66.6667	0	28.5714	0	39.8785	0	55.102	0	43.3333	0	48.1221	0
10	22158586	22288849	+	NaN	1	H60b	ENSMUSG00000075297	histocompatibility 60b [Source:MGI Symbol;Acc:MGI:3649078]	1	37.5	0	50	0	53.125	0	30.7692	0	44.2857	0	66.6667	0	29.8246	0	35.8025	0	34.6774	0	11.5385	0	38.0952	0	16.6667	0	21.0938	0	34.6847	0	21.3757	0	25.5556	0
10	26753421	26918648	+	NaN	1	Arhgap18	ENSMUSG00000039031	Rho GTPase activating protein 18 [Source:MGI Symbol;Acc:MGI:1921160]	1	75.7576	0	70.9677	0	76.5957	0	67.5926	0	72.7273	0	84	0	82.6577	0	70.9839	0	72.9167	0	45.4545	0	60.5263	0	53.2258	0	59.4771	0	62.9353	0	36.9048	0	64.8148	0
10	39621412	39732007	-	NaN	1	E130307A14Rik	ENSMUSG00000087177	RIKEN cDNA E130307A14 gene [Source:MGI Symbol;Acc:MGI:3036287]	1	64.3939	0	70	0	64.2857	0	62.5	0	83.3333	0	84.7826	0	70.6197	0	69.6517	0	87	0	45.2381	0	63.6364	0	56.25	0	62.7137	0	40.9091	0	43.9655	0	53.8462	0
10	41538846	41709300	-	NaN	1	Ccdc162	ENSMUSG00000075225	coiled-coil domain containing 162 [Source:MGI Symbol;Acc:MGI:1923223]	1	50	0	46	0	57.1429	0	65.7895	0	50	0	56.4516	0	59.6491	0	62.1622	0	60.1562	0	40.3226	0	33.3333	0	25	0	51.8421	0	51.5152	0	56.4972	0	62.2222	0
10	51677756	51730429	+	NaN	1	Rfx6	ENSMUSG00000019900	regulatory factor X, 6 [Source:MGI Symbol;Acc:MGI:2445208]	1	77.2727	0	42.1053	0	76.6667	0	73.0769	0	84.375	0	53.9216	0	46.6931	0	68.0328	0	57.906	0	14.2857	0	38.2353	0	11.1111	0	27.6407	0	35.9127	0	17.2481	0	32.6852	0
10	63382443	63408840	+	NaN	1	Dnajc12	ENSMUSG00000036764	DnaJ (Hsp40) homolog, subfamily C, member 12 [Source:MGI Symbol;Acc:MGI:1353428]	1	75.9259	0	52.5	0	72.973	0	72.2222	0	73.5294	0	85	0	43.4211	0	54.5977	0	59.1503	0	25	0	25	0	30.7692	0	16.875	0	32.2531	0	15.2299	0	15	0
10	63430098	65003667	+	NaN	1	Ctnna3	ENSMUSG00000060843	catenin (cadherin associated protein), alpha 3 [Source:MGI Symbol;Acc:MGI:2661445]	1	71.4286	0	66.6667	0	59.7222	0	60	0	47.8261	0	61.5385	0	51.6667	0	57.8616	0	46.7593	0	19.2308	0	28	0	40	0	36.4407	0	60.7407	0	39.3443	0	36.1702	0
10	68095593	68278726	-	NaN	1	Arid5b	ENSMUSG00000019947	AT rich interactive domain 5B (MRF1-like) [Source:MGI Symbol;Acc:MGI:2175912]	1	45.6349	0	25	0	32.2581	0	61.7647	0	57.1429	0	52.5	0	45.4338	0	54.7619	0	48	0	16.6667	0	20	0	26.6667	0	8.85417	0	31.4815	0	11.9048	0	6.15385	0
10	70922832	71159700	-	NaN	1	Bicc1	ENSMUSG00000014329	bicaudal C homolog 1 (Drosophila) [Source:MGI Symbol;Acc:MGI:1933388]	1	66.1905	0	54.8387	0	74.1379	0	65.7143	0	81.6667	0	62.9032	0	67.402	0	79.1005	0	77.3585	0	33.8889	0	56.7308	0	48	0	70.1646	0	67.0455	0	59.2593	0	77.7778	0
10	75351111	75517972	-	NaN	1	1110038D17Rik	ENSMUSG00000033416	RIKEN cDNA 1110038D17 gene [Source:MGI Symbol;Acc:MGI:1916028]	1	50	0	50	0	38.0435	0	26.9231	0	60	0	92.8571	0	53.3333	0	51.5152	0	39.2276	0	35.2941	0	17.7778	0	44.4444	0	41.1111	0	39.6296	0	50	0	64.8649	0
10	75923222	75932502	-	NaN	1	Mmp11	ENSMUSG00000000901	matrix metallopeptidase 11 [Source:MGI Symbol;Acc:MGI:97008]	1	56.25	0	40.7407	0	37.5	0	50.6944	0	58.3333	0	50	0	44.4444	0	40.3101	0	50.4831	0	18.75	0	40.3226	0	19.3548	0	20.1087	0	26.875	0	22.6562	0	17.5287	0
10	76449081	76461110	+	NaN	1	2610028H24Rik	ENSMUSG00000009114	RIKEN cDNA 2610028H24 gene [Source:MGI Symbol;Acc:MGI:1924214]	1	57.4074	0	58.8235	0	48.2759	0	58.9744	0	72.2222	0	75.6757	0	56.4815	0	65.2968	0	64.2857	0	45.5556	0	33.3333	0	48.1481	0	42.6458	0	50.5708	0	32.7485	0	47.1326	0
10	76459569	76469114	-	NaN	1	Ybey	ENSMUSG00000033126	ybeY metallopeptidase [Source:MGI Symbol;Acc:MGI:2656825]	1	57.4074	0	58.8235	0	48.2759	0	58.9744	0	72.2222	0	75.6757	0	56.4815	0	65.2968	0	64.2857	0	45.5556	0	33.3333	0	48.1481	0	42.6458	0	50.5708	0	32.7485	0	47.1326	0
10	79793572	79820896	+	NaN	1	Palm	ENSMUSG00000035863	paralemmin [Source:MGI Symbol;Acc:MGI:1261814]	1	45.8333	0	33.9506	0	19.3548	0	35	0	39.3939	0	43.4783	0	41.2698	0	39.6624	0	51.1905	0	12.8205	0	34.2262	0	17.8571	0	10	0	22.4026	0	7.62712	0	14.8352	0
10	81396186	81431005	-	NaN	1	Nfic	ENSMUSG00000055053	nuclear factor I/C [Source:MGI Symbol;Acc:MGI:109591]	1	58.8235	0	26.6667	0	35.7143	0	23.5294	0	76.4706	0	100	0	42.1053	0	70.3252	0	34.0426	0	43.3333	0	25	0	13.3333	0	32.5641	0	36.2745	0	21.5909	0	49.2424	0
10	81528724	81545190	-	NaN	1	Gna11	ENSMUSG00000034781	guanine nucleotide binding protein, alpha 11 [Source:MGI Symbol;Acc:MGI:95766]	1	90.9091	0	63.8298	0	89.1892	0	94.4444	0	89.1892	0	95.8333	0	85.2321	0	90.3509	0	85.3846	0	89.4737	0	52	0	50	0	74.7191	0	83.7121	0	64.8649	0	70.1923	0
10	83230848	83337882	-	NaN	1	Slc41a2	ENSMUSG00000034591	solute carrier family 41, member 2 [Source:MGI Symbol;Acc:MGI:2442940]	1	17.5676	0	21.0526	0	25	0	11.9048	0	20	0	44.4444	0	13.6905	0	13.5802	0	33.3333	0	0	0	0	0	0	0	3.1746	0	22.7642	0	3.27869	0	4.16667	0
10	83600033	83648738	-	NaN	1	Appl2	ENSMUSG00000020263	adaptor protein, phosphotyrosine interaction, PH domain and leucine zipper containing 2 [Source:MGI Symbol;Acc:MGI:2384914]	1	48.3871	0	54.321	0	52.9412	0	13.6364	0	45.5882	0	34.375	0	32.4373	0	37.7778	0	59.5238	0	18.75	0	30	0	25.8621	0	7.23906	0	35.2941	0	18.8755	0	17.0455	0
10	88885992	88929505	+	NaN	1	Slc5a8	ENSMUSG00000020062	solute carrier family 5 (iodide transporter), member 8 [Source:MGI Symbol;Acc:MGI:2384916]	1	91.6667	0	83.3333	0	80	0	76.8116	0	88.8889	0	84.6154	0	71.1539	0	80.8176	0	76	0	41.6667	0	83.3333	0	45.5556	0	48.7734	0	61.1111	0	42.6357	0	61.0119	0
10	107762310	107912134	-	NaN	1	Otogl	ENSMUSG00000091455	otogelin-like [Source:MGI Symbol;Acc:MGI:3647600]	1	73.0769	0	61.1111	0	69.697	0	66.6667	0	76.087	0	77.7778	0	75.3268	0	73.8095	0	71.7949	0	38.0952	0	73.6842	0	52.1739	0	51.9643	0	54.4118	0	53.1008	0	45.7364	0
10	108332189	108414391	+	NaN	1	Pawr	ENSMUSG00000035873	PRKC, apoptosis, WT1, regulator [Source:MGI Symbol;Acc:MGI:2149961]	1	92.3611	0	91.1765	0	59.2593	0	72.2222	0	87.5	0	86.2069	0	78.2828	0	77.6235	0	92.5926	0	39.1892	0	50	0	50	0	54.3011	0	58.4795	0	61.3208	0	52.1605	0
10	119454034	120087261	+	NaN	1	Grip1	ENSMUSG00000034813	glutamate receptor interacting protein 1 [Source:MGI Symbol;Acc:MGI:1921303]	1	78.2051	0	73.6842	0	61.5385	0	65.3061	0	50	0	77.3333	0	48.4127	0	68.1287	0	73.1482	0	35.9375	0	34.4828	0	43.3333	0	46.7078	0	47.7941	0	36.8873	0	47.2603	0
10	126978717	126999975	+	NaN	1	Ctdsp2	ENSMUSG00000078429	CTD (carboxy-terminal domain, RNA polymerase II, polypeptide A) small phosphatase 2 [Source:MGI Symbol;Acc:MGI:1098748]	1	91.1765	0	57.6923	0	61.5385	0	50	0	100	0	100	0	66.6667	0	31.9149	0	52.9412	0	58.5714	0	19.5833	0	88.8889	0	31.8841	0	29.0909	0	40.566	0	35.8333	0
10	127329889	127341589	-	NaN	1	Gli1	ENSMUSG00000025407	GLI-Kruppel family member GLI1 [Source:MGI Symbol;Acc:MGI:95727]	1	56.5789	0	61.1111	0	43.75	0	33.3333	0	52.5	0	66.0714	0	38.5845	0	44.4444	0	55.2632	0	23.6842	0	33.3333	0	37.5	0	30.9123	0	52.4123	0	34.7737	0	27.9412	0
10	128567523	128589652	-	NaN	1	Erbb3	ENSMUSG00000018166	v-erb-b2 erythroblastic leukemia viral oncogene homolog 3 (avian) [Source:MGI Symbol;Acc:MGI:95411]	1	55.4167	0	65.5556	0	61.7021	0	57.6923	0	50	0	45.1613	0	52.8772	0	52.6667	0	46.3768	0	17.5676	0	20	0	39.6825	0	29.8165	0	31.7073	0	35.1562	0	35.8974	0
11	19924375	20024026	+	NaN	1	Spred2	ENSMUSG00000045671	sprouty-related, EVH1 domain containing 2 [Source:MGI Symbol;Acc:MGI:2150019]	1	56	0	81.4286	0	48.2759	0	62.8571	0	74.2857	0	70.3704	0	55.0136	0	72.3698	0	69.2308	0	36	0	48.2759	0	42.1875	0	37.6126	0	50.9788	0	44.7917	0	40.2174	0
11	25602763	26210763	-	NaN	1	5730522E02Rik	ENSMUSG00000032985	RIKEN cDNA 5730522E02 gene [Source:MGI Symbol;Acc:MGI:1917876]	1	42.3611	0	65.2174	0	50	0	46.3415	0	46	0	60.8696	0	47.5595	0	53.5388	0	50.5	0	32.8704	0	14.2857	0	17.3913	0	41.1765	0	49.0566	0	46.612	0	41.2935	0
11	32209585	32222300	-	NaN	1	Rhbdf1	ENSMUSG00000020282	rhomboid family 1 (Drosophila) [Source:MGI Symbol;Acc:MGI:104328]	1	73.2558	0	79.7297	0	61.1111	0	65.812	0	65.5172	0	76.5625	0	59.7701	0	68.0723	0	53.3333	0	46.1538	0	58.0645	0	26.7857	0	41.8103	0	42.4051	0	25.7282	0	38.4259	0
11	46896253	47988969	-	NaN	1	Sgcd	ENSMUSG00000020354	sarcoglycan, delta (dystrophin-associated glycoprotein) [Source:MGI Symbol;Acc:MGI:1346525]	1	64.4737	0	73.0769	0	79.1667	0	54.8387	0	71.0526	0	76	0	76.8657	0	71.5774	0	76.6667	0	64.5833	0	35.2941	0	45	0	55.0388	0	63.9344	0	54.3403	0	47.2121	0
11	51189833	51220418	-	NaN	1	5133400J02Rik	ENSMUSG00000086646	RIKEN cDNA 5133400J02 gene [Source:MGI Symbol;Acc:MGI:1918547]	1	76.5625	0	65.1515	0	88.7097	0	83.75	0	77.7778	0	80	0	76.1333	0	69.2708	0	74.7863	0	51.6129	0	46.6667	0	50	0	47.3958	0	56.5217	0	41.5385	0	52.963	0
11	52252371	52283014	-	NaN	1	Tcf7	ENSMUSG00000000782	transcription factor 7, T cell specific [Source:MGI Symbol;Acc:MGI:98507]	1	93.5484	0	97.4359	0	82.6923	0	92.8571	0	91.6667	0	92.8571	0	95.3815	0	93.3333	0	97.9167	0	72.2222	0	88.4615	0	80.7692	0	54.0816	0	62.3134	0	68.3521	0	73.2759	0
11	52276055	52286179	+	NaN	1	A630014C17Rik	ENSMUSG00000086395	RIKEN cDNA A630014C17 gene [Source:MGI Symbol;Acc:MGI:3026989]	1	93.5484	0	97.4359	0	82.6923	0	92.8571	0	91.6667	0	92.8571	0	95.3815	0	93.3333	0	97.9167	0	72.2222	0	88.4615	0	80.7692	0	54.0816	0	62.3134	0	68.3521	0	73.2759	0
11	53519257	53549565	+	NaN	1	Sept8	ENSMUSG00000018398	septin 8 [Source:MGI Symbol;Acc:MGI:894310]	1	67.0213	0	42.6471	0	77.907	0	59.6154	0	69.6429	0	56.7568	0	40.1408	0	74.2647	0	62.0536	0	26.9231	0	61.7647	0	31.8182	0	38.5057	0	59.1398	0	29.5775	0	36.5646	0
11	54100095	54131665	+	NaN	1	P4ha2	ENSMUSG00000018906	procollagen-proline, 2-oxoglutarate 4-dioxygenase (proline 4-hydroxylase), alpha II polypeptide [Source:MGI Symbol;Acc:MGI:894286]	1	40.0641	0	62.963	0	51.0638	0	37.234	0	64.2857	0	47.7273	0	43.9394	0	40.8784	0	37.3333	0	14.8148	0	38.8889	0	21.0526	0	11.4118	0	32.5114	0	18.2143	0	32.2139	0
11	55098115	55113029	+	NaN	1	Gm2a	ENSMUSG00000000594	GM2 ganglioside activator protein [Source:MGI Symbol;Acc:MGI:95762]	1	78.0488	0	88.8889	0	85.5556	0	49.0196	0	79.6875	0	85.4167	0	74.2754	0	66.7695	0	70.7547	0	34.8837	0	37.037	0	53.2258	0	40.5616	0	39.071	0	37.1795	0	28.4722	0
11	61956779	62223013	+	NaN	1	Specc1	ENSMUSG00000042331	sperm antigen with calponin homology and coiled-coil domains 1 [Source:MGI Symbol;Acc:MGI:2442356]	1	27.5	0	52.3809	0	27.027	0	46.3415	0	52.3809	0	39.5833	0	39.135	0	46.2798	0	41.5	0	19.8413	0	18.1818	0	36.6667	0	18.9951	0	21.8254	0	16.2037	0	18.5897	0
11	66211725	66525964	-	NaN	1	Shisa6	ENSMUSG00000053930	shisa homolog 6 (Xenopus laevis) [Source:MGI Symbol;Acc:MGI:2685725]	1	53.3333	0	32.5	0	46.9697	0	31.8182	0	41.9355	0	72.2222	0	48.3532	0	54.0816	0	39.9225	0	14.8148	0	32.1429	0	45.2381	0	17.9333	0	40.2614	0	24.6914	0	27.1186	0
11	75440944	75454717	-	NaN	1	Wdr81	ENSMUSG00000045374	WD repeat domain 81 [Source:MGI Symbol;Acc:MGI:2681828]	1	100	0	92.8571	0	88.2353	0	92.1053	0	100	0	93.4783	0	88.4615	0	95.8848	0	91.8182	0	44.186	0	74.0741	0	43.0556	0	29.902	0	56.1728	0	33.0586	0	37.8277	0
11	77089915	77188968	-	NaN	1	Efcab5	ENSMUSG00000050944	EF-hand calcium binding domain 5 [Source:MGI Symbol;Acc:MGI:2442440]	1	97.1429	0	100	0	98.2759	0	88	0	98.2143	0	100	0	90.2344	0	63.6905	0	75	0	20.5882	0	82.6087	0	78.2051	0	64.8284	0	76.3441	0	67.037	0	74.8299	0
11	78094660	78156700	+	NaN	1	BC017647	ENSMUSG00000037750	cDNA sequence BC017647 [Source:MGI Symbol;Acc:MGI:2384939]	1	77.7778	0	77.7778	0	63.1579	0	90	0	100	0	79.4118	0	69.697	0	82.3529	0	100	0	46.1538	0	81.8182	0	61.1111	0	59.0889	0	75.3546	0	55.754	0	68.408	0
11	82101845	82103400	+	NaN	1	Ccl12	ENSMUSG00000035352	chemokine (C-C motif) ligand 12 [Source:MGI Symbol;Acc:MGI:108224]	1	85.2273	0	77.9167	0	65.3846	0	65.9574	0	85.7143	0	88.5714	0	75.4065	0	67.4342	0	80.7018	0	60.9756	0	48.2143	0	48.4848	0	54.9797	0	60.1695	0	58.4507	0	67.9412	0
11	83850063	83905917	+	NaN	1	Hnf1b	ENSMUSG00000020679	HNF1 homeobox B [Source:MGI Symbol;Acc:MGI:98505]	1	21.7391	0	50	0	10.6061	0	13.1579	0	30.5556	0	68.421	0	28.0033	0	11.6667	0	15.4167	0	2.43902	0	0	0	0	0	10.4811	0	8.44156	0	12.2951	0	13.4576	0
11	87405065	87555823	+	NaN	1	Tex14	ENSMUSG00000010342	testis expressed gene 14 [Source:MGI Symbol;Acc:MGI:1933227]	1	70.9402	0	74	0	52.2222	0	44.8718	0	68.3333	0	56.7568	0	41.1712	0	61.3527	0	67.5676	0	30.5556	0	46.1538	0	30.2326	0	43.9273	0	36.2613	0	42.5287	0	55.4012	0
11	90187684	90278589	+	NaN	1	Mmd	ENSMUSG00000003948	monocyte to macrophage differentiation-associated [Source:MGI Symbol;Acc:MGI:1914718]	1	86.0465	0	66.6667	0	77.4194	0	72.2222	0	72.2222	0	71.0526	0	84.209	0	64.5946	0	71.3675	0	43.9394	0	51.7857	0	47.9167	0	48.7778	0	50.4386	0	24.0113	0	45.1754	0
11	94211454	94215495	+	NaN	1	Tob1	ENSMUSG00000037573	transducer of ErbB-2.1 [Source:MGI Symbol;Acc:MGI:1349721]	1	68	0	78.5714	0	80	0	57.1429	0	40	0	100	0	43.1373	0	72.0588	0	45.1613	0	43.75	0	27.2727	0	11.1111	0	61.1502	0	66.0606	0	62.5	0	33.7838	0
11	94539798	94549255	-	NaN	1	Rsad1	ENSMUSG00000039096	radical S-adenosyl methionine domain containing 1 [Source:MGI Symbol;Acc:MGI:3039628]	1	77.551	0	81.8182	0	73.6842	0	67.1875	0	67.6471	0	50	0	74.7222	0	69.6429	0	64.7436	0	31.4286	0	41.1765	0	52.8571	0	54.0598	0	54.0816	0	31.1321	0	52.3438	0
11	98388677	98400490	-	NaN	1	Pgap3	ENSMUSG00000038208	post-GPI attachment to proteins 3 [Source:MGI Symbol;Acc:MGI:2444461]	1	58.6957	0	69.2308	0	39.7436	0	48.4848	0	72.4138	0	50	0	42.9487	0	42.6471	0	41.4729	0	40.7407	0	29.3103	0	19.5652	0	24.0854	0	47.096	0	30	0	39.9038	0
11	105360798	105456735	-	NaN	1	March10	ENSMUSG00000078627	membrane-associated ring finger (C3HC4) 10 [Source:MGI Symbol;Acc:MGI:2443469]	1	18.1818	0	32	0	39.3939	0	39.2473	0	65	0	66.6667	0	24.1379	0	46.6981	0	37.7778	0	22.2222	0	38.8889	0	20	0	24.6154	0	37.8205	0	44.7917	0	40.1639	0
11	109573331	109611967	-	NaN	1	Wipi1	ENSMUSG00000041895	WD repeat domain, phosphoinositide interacting 1 [Source:MGI Symbol;Acc:MGI:1261864]	1	48.1481	0	65.3333	0	55.7143	0	44.5946	0	53.5714	0	78.0303	0	69.697	0	66.7742	0	70.5357	0	27.7778	0	33.3333	0	53.3333	0	35.3286	0	62.0536	0	41.0569	0	40.3509	0
11	110399122	110525522	+	NaN	1	Map2k6	ENSMUSG00000020623	mitogen-activated protein kinase kinase 6 [Source:MGI Symbol;Acc:MGI:1346870]	1	91.1111	0	97.8261	0	83.3333	0	100	0	71.4286	0	82.3529	0	74.7748	0	67.2727	0	94.7917	0	34.6154	0	62.5	0	73.3333	0	60.8447	0	62.9902	0	68.3943	0	59.4359	0
12	3962554	4038915	-	NaN	1	Efr3b	ENSMUSG00000020658	EFR3 homolog B (S. cerevisiae) [Source:MGI Symbol;Acc:MGI:2444851]	1	85.7143	0	85.9375	0	75.8064	0	86.1111	0	100	0	92.1053	0	92.9952	0	87.037	0	89.5833	0	81.25	0	72.7273	0	62.5	0	65.4008	0	78.6232	0	72.2222	0	58.0952	0
12	21316392	21323605	+	NaN	1	Iah1	ENSMUSG00000062054	isoamyl acetate-hydrolyzing esterase 1 homolog (S. cerevisiae) [Source:MGI Symbol;Acc:MGI:1914982]	1	80	0	64.5161	0	85.4839	0	71.4286	0	87.8788	0	72.549	0	70	0	67.0732	0	74.3056	0	60.6061	0	45.3125	0	45.8333	0	64.8551	0	72.7273	0	62.8571	0	62.7778	0
12	31958476	32061296	-	NaN	1	Prkar2b	ENSMUSG00000002997	protein kinase, cAMP dependent regulatory, type II beta [Source:MGI Symbol;Acc:MGI:97760]	1	93.75	0	97.3684	0	66.6667	0	80	0	81.6667	0	71.4286	0	65.1944	0	59.9206	0	75.5208	0	54.7619	0	46.6667	0	41.6667	0	47.1264	0	49.1453	0	42.7273	0	45.122	0
12	36091846	36156825	-	NaN	1	Bzw2	ENSMUSG00000020547	basic leucine zipper and W2 domains 2 [Source:MGI Symbol;Acc:MGI:1914162]	1	48.6486	0	64.5833	0	60	0	38.1579	0	48.4848	0	44.5946	0	39.1176	0	46.5409	0	42.1569	0	21.875	0	16.6667	0	31.0345	0	26.4757	0	40.9091	0	27.7778	0	26.0256	0
12	36381519	36689444	+	NaN	1	Ispd	ENSMUSG00000043153	isoprenoid synthase domain containing [Source:MGI Symbol;Acc:MGI:1923097]	1	78.125	0	83.3333	0	26.4706	0	68.2171	0	75	0	86.6667	0	54.9479	0	73.5	0	63.5965	0	39.6552	0	37.5	0	40.1235	0	39.8809	0	34.4961	0	50	0	45.847	0
12	72211752	72409054	-	NaN	1	Rtn1	ENSMUSG00000021087	reticulon 1 [Source:MGI Symbol;Acc:MGI:1933947]	1	17.3611	0	27.5862	0	30.7692	0	42.2222	0	17.3077	0	25	0	19.1111	0	41.1475	0	51.1218	0	6.25	0	14.2857	0	5.55556	0	12.2222	0	16.6667	0	8.22917	0	3	0
12	72441866	72514334	+	NaN	1	Lrrc9	ENSMUSG00000021090	leucine rich repeat containing 9 [Source:MGI Symbol;Acc:MGI:1925507]	1	26.5625	0	32.2581	0	23.3333	0	21.6667	0	59.375	0	23.5294	0	30.8219	0	33.2258	0	33.9286	0	10	0	25	0	7.35294	0	11.4865	0	30.1471	0	6.94444	0	15.625	0
12	83954499	83984852	-	NaN	1	Gm17673	ENSMUSG00000090843	predicted gene, 17673 [Source:MGI Symbol;Acc:MGI:4937307]	1	59.0909	0	63.8889	0	46.1538	0	53.8462	0	78.9474	0	61.5385	0	67.029	0	69.6078	0	66.1616	0	45.4545	0	50	0	37.5	0	60.2837	0	50	0	58.7719	0	53.7736	0
12	90998492	91384409	-	NaN	1	4930534B04Rik	ENSMUSG00000061533	RIKEN cDNA 4930534B04 gene [Source:MGI Symbol;Acc:MGI:1922466]	1	78.75	0	58.8235	0	97.2222	0	75	0	92.029	0	90	0	86.2963	0	87.234	0	80.8824	0	63.3333	0	80	0	69.0476	0	56.713	0	66.2791	0	57.6923	0	41.1111	0
12	99194980	99450111	-	NaN	1	Foxn3	ENSMUSG00000033713	forkhead box N3 [Source:MGI Symbol;Acc:MGI:1918625]	1	24.3243	0	0	0	33.3333	0	14.2857	0	52.7778	0	13.0435	0	10.9524	0	12.5	0	33.3333	0	7.69231	0	0	0	0	0	2.04082	0	13.1579	0	10	0	3.61842	0
12	103532565	103613832	+	NaN	1	Ppp4r4	ENSMUSG00000021209	protein phosphatase 4, regulatory subunit 4 [Source:MGI Symbol;Acc:MGI:1921771]	1	63.0435	0	68	0	67.6471	0	57.0312	0	71.4286	0	84.7826	0	67.3177	0	76.6667	0	66.9643	0	54.4118	0	58.6207	0	53.8462	0	45.1434	0	43.2099	0	52.7344	0	46.0317	0
12	104929949	105009809	-	NaN	1	4831426I19Rik	ENSMUSG00000054150	RIKEN cDNA 4831426I19 gene [Source:MGI Symbol;Acc:MGI:2442408]	1	70.7447	0	82.5	0	65.873	0	47.6191	0	79.4872	0	67.5	0	80	0	82.7869	0	69.5578	0	29.2683	0	56.4516	0	66.6667	0	58.7912	0	63.6905	0	55.9524	0	62.3288	0
12	114764453	114764874	-	NaN	1	AC073565.3	ENSMUSG00000094126	No description	1	24.537	0	41.1765	0	54	0	40.4762	0	47.2222	0	52.7778	0	41.6667	0	35.7724	0	37.1429	0	25	0	22.2222	0	27.1605	0	15.4412	0	19.7674	0	24	0	20.068	0
12	114772928	114773221	-	NaN	1	AC073565.4	ENSMUSG00000094241	No description	1	24.537	0	41.1765	0	54	0	40.4762	0	47.2222	0	52.7778	0	41.6667	0	35.7724	0	37.1429	0	25	0	22.2222	0	27.1605	0	15.4412	0	19.7674	0	24	0	20.068	0
12	114879888	114880321	-	NaN	1	AC073565.2	ENSMUSG00000094051	No description	1	20	0	54.5455	0	29.3103	0	30	0	41.1765	0	70	0	17.3913	0	40.2778	0	24.2424	0	32.1429	0	22.2222	0	4.16667	0	11.9048	0	28.7879	0	16.6667	0	25	0
13	14613242	14625671	+	NaN	1	Psma2	ENSMUSG00000015671	proteasome (prosome, macropain) subunit, alpha type 2 [Source:MGI Symbol;Acc:MGI:104885]	1	64	0	47.6191	0	57.6923	0	68.1818	0	90	0	100	0	69.3966	0	66.9872	0	60	0	40.7407	0	63.4615	0	43.4783	0	71.0938	0	77.193	0	67.0139	0	69	0
13	20090507	20608353	+	NaN	1	Elmo1	ENSMUSG00000041112	engulfment and cell motility 1, ced-12 homolog (C. elegans) [Source:MGI Symbol;Acc:MGI:2153044]	1	57.6087	0	40.7407	0	11.8421	0	37.5	0	45.8333	0	46.4286	0	31.8627	0	54.0365	0	56.5574	0	32.1429	0	16.129	0	28.5714	0	28.7179	0	17.541	0	26.3542	0	17.2821	0
13	21440471	21445934	+	NaN	1	4930470G03Rik	ENSMUSG00000085788	RIKEN cDNA 4930470G03 gene [Source:MGI Symbol;Acc:MGI:1922171]	1	96	0	78.2609	0	80.6818	0	83.0645	0	82.1429	0	80.6452	0	80.1587	0	82.716	0	94.4444	0	53.2258	0	18.5185	0	45.8333	0	49.3507	0	45.8333	0	46.6102	0	42.5	0
13	21442175	21453730	-	NaN	1	Zfp187	ENSMUSG00000022228	zinc finger protein 187 [Source:MGI Symbol;Acc:MGI:3531417]	1	96	0	78.2609	0	80.6818	0	83.0645	0	82.1429	0	80.6452	0	80.1587	0	82.716	0	94.4444	0	53.2258	0	18.5185	0	45.8333	0	49.3507	0	45.8333	0	46.6102	0	42.5	0
13	21445160	21445240	+	NaN	1	Mir1896	ENSMUSG00000084590	microRNA 1896 [Source:MGI Symbol;Acc:MGI:3811418]	1	96	0	78.2609	0	80.6818	0	83.0645	0	82.1429	0	80.6452	0	80.1587	0	82.716	0	94.4444	0	53.2258	0	18.5185	0	45.8333	0	49.3507	0	45.8333	0	46.6102	0	42.5	0
13	24582189	24733816	+	NaN	1	Fam65b	ENSMUSG00000036006	family with sequence similarity 65, member B [Source:MGI Symbol;Acc:MGI:2444879]	1	61.5385	0	74.0741	0	63.4146	0	48.3333	0	53.6036	0	70.5882	0	56.5069	0	60.5392	0	53.8506	0	7.69231	0	40.4762	0	28.2609	0	33.8608	0	23.1183	0	26.7123	0	17.455	0
13	29906575	29985668	-	NaN	1	E2f3	ENSMUSG00000016477	E2F transcription factor 3 [Source:MGI Symbol;Acc:MGI:1096340]	1	41.3333	0	19.7674	0	45.977	0	42.3077	0	52.7778	0	27.5	0	33.7121	0	39.641	0	33.5681	0	0	0	8.06452	0	6.45161	0	6.2963	0	27.5132	0	7.14286	0	12.5	0
13	38151328	38198577	+	NaN	1	Dsp	ENSMUSG00000054889	desmoplakin [Source:MGI Symbol;Acc:MGI:109611]	1	48.9899	0	26.087	0	50	0	41.6667	0	36.1111	0	57.6923	0	32.5758	0	35.6061	0	30.9896	0	17.5	0	18.1818	0	23.0769	0	13.2911	0	25.6173	0	9.40171	0	26.1364	0
13	40715675	40733823	-	NaN	1	Tfap2a	ENSMUSG00000021359	transcription factor AP-2, alpha [Source:MGI Symbol;Acc:MGI:104671]	1	69.4915	0	50	0	52.9412	0	15.7895	0	23.8095	0	61.1111	0	51.5254	0	49.1071	0	70.5882	0	18.9655	0	9.52381	0	50	0	24.3729	0	23.0769	0	37.5	0	36.0784	0
13	69610498	69614901	-	NaN	1	Gm17108	ENSMUSG00000091133	predicted gene 17108 [Source:MGI Symbol;Acc:MGI:4937935]	1	44.1176	0	60.5263	0	14.5833	0	12.3932	0	30.8081	0	22.2222	0	16.8033	0	25.8772	0	44.8864	0	7.14286	0	0	0	16.6667	0	5.33333	0	3.125	0	11.1111	0	8.47458	0
14	31641028	31668579	+	NaN	1	Btd	ENSMUSG00000021900	biotinidase [Source:MGI Symbol;Acc:MGI:1347001]	1	48.1481	0	47.2222	0	54.8077	0	38.5965	0	44	0	72	0	65.3226	0	56.0606	0	40.3509	0	40	0	25.9259	0	17.6471	0	30.4924	0	49.0196	0	38.8889	0	48.5714	0
14	32085374	32103202	+	NaN	1	Oxnad1	ENSMUSG00000021906	oxidoreductase NAD-binding domain containing 1 [Source:MGI Symbol;Acc:MGI:1916953]	1	75	0	76.9231	0	80.6122	0	66.6667	0	78.5714	0	88.2353	0	80.5195	0	72.3077	0	74.7396	0	71.4286	0	53.125	0	37.5	0	65.1178	0	63.4804	0	62.3077	0	60.0685	0
14	34894609	34894706	+	NaN	1	Mir346	ENSMUSG00000065481	microRNA 346 [Source:MGI Symbol;Acc:MGI:3619362]	1	51.1905	0	90.4762	0	70.9302	0	56.4103	0	60.2564	0	86.6667	0	58.5648	0	47.0052	0	50.5952	0	30.4348	0	50	0	43.75	0	31.8482	0	27.8846	0	41.5205	0	46.2015	0
14	46832134	46854193	+	NaN	1	Cgrrf1	ENSMUSG00000055128	cell growth regulator with ring finger domain 1 [Source:MGI Symbol;Acc:MGI:1916368]	1	90.2439	0	88.5417	0	76.9231	0	68.3333	0	69.0476	0	88	0	76.3441	0	86.4943	0	81	0	39.8809	0	33.3333	0	57.9365	0	71.3483	0	57.8616	0	63.6905	0	55.9896	0
14	70766036	70778495	+	NaN	1	Dok2	ENSMUSG00000022102	docking protein 2 [Source:MGI Symbol;Acc:MGI:1332623]	1	43.2432	0	48	0	26.9231	0	36.2069	0	60	0	47.3684	0	30.8429	0	25.5556	0	44	0	30.7692	0	9.09091	0	4.05405	0	16.5033	0	30.5085	0	31.2057	0	26.0101	0
14	73123037	73207843	+	NaN	1	Rcbtb2	ENSMUSG00000022106	regulator of chromosome condensation (RCC1) and BTB (POZ) domain containing protein 2 [Source:MGI Symbol;Acc:MGI:1917200]	1	59.5238	0	76.087	0	48.4375	0	62.3932	0	51.7241	0	50	0	56.2189	0	61.7886	0	56.5217	0	21.4286	0	28.7879	0	30.7692	0	31.2169	0	41.4894	0	32.3925	0	40.0538	0
14	77826217	77874917	-	NaN	1	Dnajc15	ENSMUSG00000022013	DnaJ (Hsp40) homolog, subfamily C, member 15 [Source:MGI Symbol;Acc:MGI:1913398]	1	84.5238	0	79.4118	0	66.6667	0	70.6897	0	70.8333	0	78.5714	0	67.455	0	73.2026	0	84.7222	0	52.7778	0	43.3333	0	62.5	0	60.2991	0	62.6984	0	69.1667	0	55.0265	0
14	78569609	78725089	-	NaN	1	Dgkh	ENSMUSG00000034731	diacylglycerol kinase, eta [Source:MGI Symbol;Acc:MGI:2444188]	1	58.3333	0	34	0	49.4253	0	37.037	0	59.375	0	34.7826	0	51.4124	0	53.9352	0	26.5625	0	34.6154	0	5.35714	0	41.6667	0	18.3099	0	28.9116	0	19.086	0	24.7967	0
14	79459937	79481268	-	NaN	1	Wbp4	ENSMUSG00000022023	WW domain binding protein 4 [Source:MGI Symbol;Acc:MGI:109568]	1	35.1351	0	86.5385	0	63.1579	0	100	0	63.6364	0	46.4286	0	70.2703	0	90.7407	0	45	0	17.1429	0	45.8333	0	48	0	54.8007	0	43.75	0	81.0185	0	56.8627	0
15	3965445	3979573	-	NaN	1	Fbxo4	ENSMUSG00000022184	F-box protein 4 [Source:MGI Symbol;Acc:MGI:2146220]	1	19.5652	0	0	0	18.5185	0	24.1935	0	25	0	33.3333	0	28.3708	0	31.694	0	11.7647	0	6.89655	0	5.55556	0	0	0	3.57143	0	14.5503	0	3.84615	0	10	0
15	7129559	7197489	+	NaN	1	Lifr	ENSMUSG00000054263	leukemia inhibitory factor receptor [Source:MGI Symbol;Acc:MGI:96788]	1	78.5714	0	100	0	92.3077	0	70	0	83.8235	0	78.5714	0	77.7778	0	79.7414	0	71.2766	0	43.75	0	17.7419	0	45.8333	0	39.1844	0	52.2876	0	38.169	0	46.9388	0
15	25843264	25973687	+	NaN	1	Fam134b	ENSMUSG00000022270	family with sequence similarity 134, member B [Source:MGI Symbol;Acc:MGI:1913520]	1	19.2308	0	22.2222	0	44.4444	0	36.6667	0	47.0588	0	28.5714	0	35.9649	0	34.9537	0	42.8395	0	8.69565	0	18.1818	0	17.5676	0	19.0385	0	18.4211	0	12.4339	0	16.342	0
15	26543084	26895049	-	NaN	1	Fbxl7	ENSMUSG00000043556	F-box and leucine-rich repeat protein 7 [Source:MGI Symbol;Acc:MGI:3052506]	1	93.0233	0	81.8182	0	81.579	0	84.6154	0	91.6667	0	91.3043	0	81.2778	0	72.6608	0	76.4228	0	65.7143	0	69.2308	0	48.1481	0	64.2995	0	71.875	0	67.5926	0	74.8062	0
15	39198332	39681940	+	NaN	1	Rims2	ENSMUSG00000037386	regulating synaptic membrane exocytosis 2 [Source:MGI Symbol;Acc:MGI:2152972]	1	53.5714	0	38.4615	0	90.9091	0	18.1818	0	60	0	76.4706	0	50.2778	0	59.0909	0	37.963	0	13.3333	0	58.3333	0	25	0	43.4783	0	59.7222	0	46.1905	0	43.8597	0
15	53461621	53902537	-	NaN	1	Samd12	ENSMUSG00000058656	sterile alpha motif domain containing 12 [Source:MGI Symbol;Acc:MGI:2444518]	1	90.2778	0	77.2727	0	76.087	0	87.5	0	87.5	0	90.9091	0	75.969	0	80.4286	0	98.3871	0	63.3333	0	67.6471	0	60.6061	0	50.9409	0	43.1034	0	62.0833	0	45.1667	0
15	53884906	53886597	+	NaN	1	Gm7489	ENSMUSG00000072584	predicted gene 7489 [Source:MGI Symbol;Acc:MGI:3647008]	1	90.2778	0	77.2727	0	76.087	0	87.5	0	87.5	0	90.9091	0	75.969	0	80.4286	0	98.3871	0	63.3333	0	67.6471	0	60.6061	0	50.9409	0	43.1034	0	62.0833	0	45.1667	0
15	55638843	55906949	-	NaN	1	Sntb1	ENSMUSG00000060429	syntrophin, basic 1 [Source:MGI Symbol;Acc:MGI:101781]	1	68.75	0	78.5714	0	51.6129	0	23.3333	0	57.1429	0	59.375	0	53.2424	0	55.3672	0	44.7368	0	27.5	0	33.9286	0	37.5	0	29.4521	0	51.4493	0	44.7674	0	37.7431	0
15	77958998	77970824	-	NaN	1	Eif3d	ENSMUSG00000016554	eukaryotic translation initiation factor 3, subunit D [Source:MGI Symbol;Acc:MGI:1933181]	1	66.6667	0	81.25	0	67.7419	0	84.2105	0	90.2778	0	89.4737	0	80.303	0	68.6553	0	75.9615	0	57.6923	0	48.9583	0	66.6667	0	63.782	0	69.8198	0	50	0	69.8718	0
15	80133154	80161701	+	NaN	1	Tab1	ENSMUSG00000022414	TGF-beta activated kinase 1/MAP3K7 binding protein 1 [Source:MGI Symbol;Acc:MGI:1913763]	1	94.1176	0	63.1579	0	75.7576	0	53.3333	0	86.1111	0	93.3333	0	86.9565	0	88.2653	0	85.7143	0	50	0	58.3333	0	63.6364	0	40.2439	0	55.4545	0	65.3005	0	51.6129	0
15	82274935	82294442	+	NaN	1	Sept3	ENSMUSG00000022456	septin 3 [Source:MGI Symbol;Acc:MGI:1345148]	1	55.7692	0	94.7368	0	44.0476	0	86.6667	0	65	0	76.4706	0	57.0922	0	56.1026	0	33.5648	0	26.1905	0	30.7692	0	46.1538	0	36.0746	0	30.7692	0	24.6479	0	36.2676	0
15	87625230	87759336	+	NaN	1	Fam19a5	ENSMUSG00000054863	family with sequence similarity 19, member A5 [Source:MGI Symbol;Acc:MGI:2146182]	1	83.3333	0	62.1212	0	66.6667	0	63.7255	0	68.9655	0	75.641	0	63.8889	0	51.988	0	57.1895	0	43	0	57.1429	0	34.7222	0	39.273	0	48.0303	0	40.5556	0	41.6667	0
15	89288236	89315311	-	NaN	1	Sbf1	ENSMUSG00000036529	SET binding factor 1 [Source:MGI Symbol;Acc:MGI:1925230]	1	37.7049	0	96.4286	0	45.4545	0	67.0455	0	62.5	0	92	0	36.0759	0	59.1667	0	90.3226	0	31.5789	0	22.9508	0	41.6667	0	53.629	0	70.7447	0	39.1753	0	46.8627	0
15	95219451	95528706	-	NaN	1	Nell2	ENSMUSG00000022454	NEL-like 2 (chicken) [Source:MGI Symbol;Acc:MGI:1858510]	1	58.8235	0	50	0	31.25	0	26.4706	0	28.125	0	53.7037	0	29.0698	0	49.0991	0	42.5926	0	13.9535	0	9.09091	0	15.3846	0	8.87097	0	19.7304	0	7.17949	0	9.80392	0
15	103313895	103340086	-	NaN	1	Zfp385a	ENSMUSG00000000552	zinc finger protein 385A [Source:MGI Symbol;Acc:MGI:1352495]	1	53.2258	0	44.8276	0	63.6364	0	58.8235	0	63.3333	0	88.8889	0	48.5915	0	68.1034	0	62.1212	0	54.1667	0	55	0	28.5714	0	39.8809	0	55.3846	0	46.3542	0	62.3397	0
16	20233310	20241358	-	NaN	1	Map6d1	ENSMUSG00000041205	MAP6 domain containing 1 [Source:MGI Symbol;Acc:MGI:3607784]	1	51.8868	0	68.1818	0	48.1481	0	50	0	76.1905	0	100	0	74.6667	0	71.8182	0	54.5977	0	52.9412	0	42.8571	0	20.8333	0	52.3392	0	63.3333	0	64.0351	0	53.9095	0
16	35722087	35722233	-	NaN	1	SNORA38	ENSMUSG00000087793	Small nucleolar RNA SNORA38 [Source:RFAM;Acc:RF00428]	1	62.5	0	85.7143	0	66.6667	0	83.5714	0	82.8125	0	80	0	78.5388	0	64.6258	0	72.4138	0	62.5	0	58.3333	0	32.2222	0	43.2407	0	55.1587	0	37.5417	0	54.4444	0
16	43126233	43126339	+	NaN	1	AC158170.1	ENSMUSG00000094605	No description	1	82.1429	0	68.1818	0	68.3333	0	50.5376	0	59.0909	0	73.5294	0	79.5	0	80.8333	0	65.991	0	56.0606	0	7.14286	0	61.1111	0	59.8039	0	57.8333	0	51.9531	0	56.6667	0
16	43620877	43623955	+	NaN	1	Zbtb20	ENSMUSG00000036279	zinc finger and BTB domain containing 20 [Source:MGI Symbol;Acc:MGI:1929213]	1	80	0	63.3333	0	84.375	0	55.8824	0	72.7273	0	72.2222	0	69.2857	0	71.224	0	72.5309	0	44.4444	0	39.6552	0	44.4444	0	33.9216	0	35.1562	0	40.9836	0	28.6232	0
16	43797417	43797533	+	NaN	1	CT025520.1	ENSMUSG00000093134	No description	1	83.8235	0	88.8889	0	90.3226	0	92	0	92	0	93.3333	0	82.0755	0	83	0	81.9048	0	80.7692	0	40	0	71.4286	0	50.3061	0	63.4259	0	53.9474	0	56.9444	0
16	58670208	58680391	+	NaN	1	Cpox	ENSMUSG00000022742	coproporphyrinogen oxidase [Source:MGI Symbol;Acc:MGI:104841]	1	41.1765	0	38.4615	0	25	0	25.8065	0	35.7143	0	75	0	32.8704	0	42.3913	0	50	0	32.8571	0	13.6364	0	25	0	22.807	0	19.1667	0	32.4713	0	27.7778	0
16	70313949	70569716	+	NaN	1	Gbe1	ENSMUSG00000022707	glucan (1,4-alpha-), branching enzyme 1 [Source:MGI Symbol;Acc:MGI:1921435]	1	94.6429	0	100	0	88.8889	0	100	0	100	0	88.8889	0	95.3333	0	96.5517	0	92.8571	0	80	0	70	0	50	0	84.6154	0	82.3529	0	90.3226	0	91.3043	0
16	70381819	70382385	-	NaN	1	4930423O20Rik	ENSMUSG00000062087	RIKEN cDNA 4930423O20 gene [Source:MGI Symbol;Acc:MGI:1921196]	1	94.6429	0	100	0	88.8889	0	100	0	100	0	88.8889	0	95.3333	0	96.5517	0	92.8571	0	80	0	70	0	50	0	84.6154	0	82.3529	0	90.3226	0	91.3043	0
16	78544012	78576657	-	NaN	1	D16Ertd472e	ENSMUSG00000022864	DNA segment, Chr 16, ERATO Doi 472, expressed [Source:MGI Symbol;Acc:MGI:1196400]	1	15	0	NaN	0	0	0	12.2807	0	40.625	0	34.7826	0	29.0598	0	21.5278	0	35.5769	0	14.2857	0	3.57143	0	0	0	11.2745	0	18.3333	0	3.92157	0	11.7647	0
16	91044656	91056677	+	NaN	1	4931406G06Rik	ENSMUSG00000085398	RIKEN cDNA 4931406G06 gene [Source:MGI Symbol;Acc:MGI:1918228]	1	65.7895	0	50	0	20.5882	0	37.5	0	35.7143	0	63.6364	0	36.8056	0	44.2077	0	28.6164	0	15.4762	0	30.5556	0	6.25	0	23.1857	0	18.3333	0	16.0494	0	18.4615	0
16	91053935	91095122	-	NaN	1	4932438H23Rik	ENSMUSG00000039851	RIKEN cDNA 4932438H23 gene [Source:MGI Symbol;Acc:MGI:1921637]	1	65.7895	0	50	0	20.5882	0	37.5	0	35.7143	0	63.6364	0	36.8056	0	44.2077	0	28.6164	0	15.4762	0	30.5556	0	6.25	0	23.1857	0	18.3333	0	16.0494	0	18.4615	0
16	94129195	94313563	-	NaN	1	Hlcs	ENSMUSG00000040820	holocarboxylase synthetase (biotin- [propriony-Coenzyme A-carboxylase (ATP-hydrolysing)] ligase) [Source:MGI Symbol;Acc:MGI:894646]	1	71.7949	0	90.625	0	96.2963	0	78.125	0	93.75	0	87.037	0	74.5175	0	80.4054	0	92.3077	0	44.4444	0	72.5806	0	55.4054	0	56.5217	0	54.9603	0	58.3333	0	58.5979	0
17	8282904	8297661	+	NaN	1	Brp44l	ENSMUSG00000023861	brain protein 44-like [Source:MGI Symbol;Acc:MGI:1915240]	1	34	0	25.8065	0	39.5349	0	66.6667	0	94.4444	0	78.2609	0	49.6855	0	57.1429	0	30.9091	0	27.027	0	32	0	50	0	46.2025	0	41.1765	0	56.1538	0	27.2947	0
17	24175431	24205562	-	NaN	1	Tbc1d24	ENSMUSG00000036473	TBC1 domain family, member 24 [Source:MGI Symbol;Acc:MGI:2443456]	1	78.7879	0	67.9487	0	46.4052	0	72.4138	0	56.4815	0	55.5556	0	63.3333	0	52.9026	0	44.2623	0	15.625	0	57.6923	0	22.7273	0	40.1961	0	35.1562	0	24.1791	0	39.8551	0
17	24804382	24839787	+	NaN	1	4930528F23Rik	ENSMUSG00000024155	RIKEN cDNA 4930528F23 gene [Source:MGI Symbol;Acc:MGI:1922428]	1	22.8571	0	56.25	0	14.2857	0	33.0645	0	35.2941	0	51.7857	0	29.7101	0	43.1694	0	26.9231	0	6.66667	0	15.625	0	14.0625	0	22.7612	0	19.2029	0	16.6667	0	17.2956	0
17	27057304	27122223	+	NaN	1	Itpr3	ENSMUSG00000042644	inositol 1,4,5-triphosphate receptor 3 [Source:MGI Symbol;Acc:MGI:96624]	1	69.5122	0	81.4815	0	77.4194	0	36.6667	0	59.8958	0	84.6154	0	52.657	0	57.0175	0	60.0877	0	38.3333	0	37.037	0	41.6667	0	46.5476	0	49.3607	0	50	0	55.1075	0
17	28637783	28689987	-	NaN	1	Slc26a8	ENSMUSG00000036196	solute carrier family 26, member 8 [Source:MGI Symbol;Acc:MGI:2385046]	1	89.4737	0	85.5263	0	76.9231	0	59.7561	0	100	0	85.5856	0	81.0127	0	86.8056	0	88.2353	0	61.2903	0	71.4286	0	33.3333	0	46.7468	0	45.671	0	52.2388	0	53.3951	0
17	31386234	31476310	+	NaN	1	Pde9a	ENSMUSG00000041119	phosphodiesterase 9A [Source:MGI Symbol;Acc:MGI:1277179]	1	55.1724	0	32.1429	0	51.4286	0	23.0769	0	67.3913	0	58.9744	0	85.6322	0	61.1789	0	40.2516	0	48.718	0	25	0	41.1765	0	48.9048	0	41.1376	0	60.0775	0	53.7415	0
17	32771236	32788287	-	NaN	1	Zfp871	ENSMUSG00000024298	zinc finger protein 871 [Source:MGI Symbol;Acc:MGI:1921793]	1	89.7436	0	85	0	78.6047	0	80	0	93.1034	0	93.75	0	89.726	0	83.3333	0	90	0	58.6207	0	54.7619	0	74.1379	0	60.3535	0	65.2778	0	68.4868	0	61.2676	0
17	35517100	35531015	+	NaN	1	Cchcr1	ENSMUSG00000040312	coiled-coil alpha-helical rod protein 1 [Source:MGI Symbol;Acc:MGI:2385321]	1	88.0952	0	100	0	83.0357	0	83.3333	0	82.2222	0	66.2791	0	81.8628	0	79.4218	0	71.4286	0	65.8537	0	60	0	33.3333	0	58.0685	0	55.7796	0	40.113	0	45.2381	0
17	43016555	43089188	+	NaN	1	Tnfrsf21	ENSMUSG00000023915	tumor necrosis factor receptor superfamily, member 21 [Source:MGI Symbol;Acc:MGI:2151075]	1	32.5397	0	42.8571	0	60.9375	0	59.2593	0	50	0	37.5	0	70.6763	0	77.305	0	62.8571	0	28.2609	0	42.8571	0	31.25	0	47.7439	0	64.9254	0	59.6721	0	33.0918	0
17	46564451	46629504	-	NaN	1	Ptk7	ENSMUSG00000023972	PTK7 protein tyrosine kinase 7 [Source:MGI Symbol;Acc:MGI:1918711]	1	63.75	0	74.2857	0	45.3125	0	48.5714	0	78.9474	0	63.3333	0	41.2791	0	57.1795	0	53.7037	0	34.1463	0	22.7273	0	21.0526	0	25.1075	0	25.7062	0	23.7288	0	16.9014	0
17	56412431	56476483	-	NaN	1	Ptprs	ENSMUSG00000013236	protein tyrosine phosphatase, receptor type, S [Source:MGI Symbol;Acc:MGI:97815]	1	35.5556	0	33.3333	0	52.5	0	33.3333	0	76.1905	0	54.2857	0	42.1986	0	40	0	66.6667	0	34.0909	0	44.4444	0	8	0	20.7071	0	29.3011	0	33.3333	0	19.5402	0
17	62604184	62881317	-	NaN	1	Efna5	ENSMUSG00000048915	ephrin A5 [Source:MGI Symbol;Acc:MGI:107444]	1	52.2727	0	37.5	0	42.5926	0	41.6667	0	48.0769	0	60	0	49.3004	0	61.5385	0	44.9612	0	23.8095	0	0	0	37.5	0	40.1515	0	33.0357	0	33.3333	0	45.9016	0
17	63057452	63500017	-	NaN	1	Fbxl17	ENSMUSG00000023965	F-box and leucine-rich repeat protein 17 [Source:MGI Symbol;Acc:MGI:1354704]	1	44.8718	0	33.3333	0	62.5	0	46.0317	0	79.3103	0	62.5	0	54.7101	0	65.0769	0	50.8064	0	41.6667	0	35	0	41.1765	0	38.0444	0	49.5763	0	35.5747	0	39.2593	0
17	65256005	65540782	-	NaN	1	Tmem232	ENSMUSG00000045036	transmembrane protein 232 [Source:MGI Symbol;Acc:MGI:2685786]	1	23.0769	0	30	0	14	0	30.303	0	25.7576	0	38.6364	0	26.3393	0	40.2222	0	33.5938	0	4.34783	0	7.40741	0	5.71429	0	12.5514	0	24.2754	0	12.3077	0	4.47154	0
17	65651726	65772752	-	NaN	1	Rab31	ENSMUSG00000056515	RAB31, member RAS oncogene family [Source:MGI Symbol;Acc:MGI:1914603]	1	89.5833	0	100	0	96.1539	0	87.5	0	96.0526	0	91.6667	0	95.4545	0	91.8033	0	96.4286	0	64	0	59.0909	0	87.5	0	79.9663	0	78.169	0	75.8621	0	79.6784	0
17	68273797	68777961	+	NaN	1	L3mbtl4	ENSMUSG00000041565	l(3)mbt-like 4 (Drosophila) [Source:MGI Symbol;Acc:MGI:2444889]	1	52	0	42.3077	0	24.2424	0	21.6216	0	37.2222	0	40.2778	0	33.3333	0	41.2568	0	30.6548	0	12.8571	0	15.1515	0	16.129	0	7.47807	0	23.7745	0	2.88462	0	18.4615	0
17	78949405	79020816	-	NaN	1	Prkd3	ENSMUSG00000024070	protein kinase D3 [Source:MGI Symbol;Acc:MGI:1922542]	1	64	0	88	0	83.3333	0	67.3913	0	75.8064	0	44.4444	0	61.828	0	75.2137	0	73.75	0	35.7143	0	37.5	0	61.4035	0	49.3939	0	50.4255	0	43.9394	0	55.8333	0
17	80307407	80388688	+	NaN	1	Arhgef33	ENSMUSG00000054901	Rho guanine nucleotide exchange factor (GEF) 33 [Source:MGI Symbol;Acc:MGI:2685787]	1	61.4583	0	47.0588	0	55.5556	0	68.75	0	50	0	64.7059	0	42.4603	0	55.6011	0	31.3131	0	14.2857	0	25	0	9.09091	0	21.9697	0	42.5595	0	35.6725	0	21.6981	0
18	4634929	4682868	+	NaN	1	9430020K01Rik	ENSMUSG00000033960	RIKEN cDNA 9430020K01 gene [Source:MGI Symbol;Acc:MGI:2685174]	1	25	0	33.3333	0	35.7143	0	18.1818	0	93.3333	0	88.8889	0	71.4744	0	67.6263	0	77.2727	0	34.6154	0	53.5714	0	63.6364	0	55.1562	0	54.8077	0	55.0725	0	57.6191	0
18	12755314	12941841	-	NaN	1	Osbpl1a	ENSMUSG00000044252	oxysterol binding protein-like 1A [Source:MGI Symbol;Acc:MGI:1927551]	1	73.1707	0	65	0	52.3809	0	37.6812	0	51.8519	0	58.8235	0	50.3472	0	72.3404	0	53.8462	0	46.6667	0	33.3333	0	32	0	34.4186	0	40.8333	0	34.5238	0	36.6667	0
18	22395371	22395458	+	NaN	1	AC103351.1	ENSMUSG00000080651	No description	1	47.1014	0	60	0	54	0	76.8116	0	42.5	0	37.5	0	38.4977	0	52.3809	0	50.3401	0	12.963	0	35.2941	0	18.3333	0	10.2113	0	24.6914	0	11.1111	0	14.3035	0
18	22693181	23041653	-	NaN	1	Nol4	ENSMUSG00000041923	nucleolar protein 4 [Source:MGI Symbol;Acc:MGI:2441684]	1	50	0	63.6364	0	70.5882	0	58.3333	0	85.7143	0	65	0	54.6099	0	58.8235	0	70.6667	0	41.6667	0	60	0	39.2857	0	40.7895	0	41.3462	0	52.1505	0	45.4545	0
18	23415415	23659714	+	NaN	1	Dtna	ENSMUSG00000024302	dystrobrevin alpha [Source:MGI Symbol;Acc:MGI:106039]	1	54.7619	0	36.6667	0	69.2308	0	61.828	0	79.1667	0	50	0	54.1096	0	37.3016	0	51.1905	0	18.3333	0	38.3333	0	19.0476	0	24.2521	0	30.1418	0	21.1268	0	33.7879	0
18	61298136	61400431	-	NaN	1	Ppargc1b	ENSMUSG00000033871	peroxisome proliferative activated receptor, gamma, coactivator 1 beta [Source:MGI Symbol;Acc:MGI:2444934]	1	65.1163	0	66.6667	0	52.0833	0	61.25	0	88.4615	0	70	0	70.8937	0	69.7222	0	72.093	0	52.7778	0	52.0833	0	38.7097	0	66.7508	0	72.8571	0	61.017	0	68.2222	0
18	67933257	68255549	+	NaN	1	D18Ertd653e	ENSMUSG00000024544	DNA segment, Chr 18, ERATO Doi 653, expressed [Source:MGI Symbol;Acc:MGI:1277150]	1	26.4706	0	18.75	0	10.2564	0	28	0	48.1481	0	42	0	39.1324	0	25.8503	0	17.5	0	9.375	0	8.69565	0	11.828	0	12.6263	0	28.9091	0	15.7407	0	11.8721	0
18	69551963	69552071	+	NaN	1	5S_rRNA	ENSMUSG00000088659	5S ribosomal RNA [Source:RFAM;Acc:RF00001]	1	94.3182	0	97.4359	0	93.9394	0	97.3684	0	89.4737	0	93.5484	0	91.1458	0	85.0242	0	89.2157	0	37.931	0	59.5238	0	64.5161	0	56.1966	0	40.8854	0	24.8428	0	39.3382	0
18	77456113	77565136	-	NaN	1	Rnf165	ENSMUSG00000025427	ring finger protein 165 [Source:MGI Symbol;Acc:MGI:2444521]	1	12.1951	0	24	0	12.5	0	8.33333	0	34.4828	0	36.1111	0	28.4314	0	33.0508	0	26.1905	0	5.26316	0	1.51515	0	0	0	13.755	0	19.5355	0	9.86842	0	9.17874	0
18	82910879	83005314	+	NaN	1	Zfp516	ENSMUSG00000058881	zinc finger protein 516 [Source:MGI Symbol;Acc:MGI:2443957]	1	81.4815	0	84	0	82.6087	0	87.6812	0	90	0	100	0	86.8722	0	81.4815	0	75.641	0	60.7143	0	88.8889	0	57.0175	0	57.3672	0	71.8254	0	52.3077	0	66.6667	0
19	5447703	5455945	+	NaN	1	Fosl1	ENSMUSG00000024912	fos-like antigen 1 [Source:MGI Symbol;Acc:MGI:107179]	1	70	0	22.7273	0	33.3333	0	27.7778	0	90	0	40	0	47.4684	0	36.875	0	48.6486	0	25	0	13.5135	0	26.3158	0	31.6425	0	23.2558	0	27.9762	0	40.202	0
19	7267325	7275225	+	NaN	1	Rcor2	ENSMUSG00000024968	REST corepressor 2 [Source:MGI Symbol;Acc:MGI:1859854]	1	54.0541	0	31.8182	0	60	0	48.718	0	48.1481	0	53.2258	0	47.6608	0	46.4583	0	23.2558	0	34.6154	0	20	0	6.66667	0	31.4931	0	46.2644	0	29.4118	0	61.8056	0
19	33137747	33392295	-	NaN	1	Rnls	ENSMUSG00000071573	renalase, FAD-dependent amine oxidase [Source:MGI Symbol;Acc:MGI:1915045]	1	78.5714	0	51.7241	0	63.3333	0	56.0976	0	82.3529	0	70	0	67.8358	0	69.2529	0	64.8936	0	50	0	50	0	45	0	46.2687	0	33.4906	0	48.2372	0	58.7879	0
19	37899036	38043577	-	NaN	1	Myof	ENSMUSG00000048612	myoferlin [Source:MGI Symbol;Acc:MGI:1919192]	1	43.3333	0	49.495	0	47.7273	0	56	0	35.7143	0	61.7647	0	58.0808	0	50.9259	0	52.5424	0	22.2222	0	47.3684	0	15	0	31.7593	0	47.1751	0	47.2222	0	39.4515	0
19	43932316	43932432	+	NaN	1	n-R5s21	ENSMUSG00000084641	nuclear encoded rRNA 5S 21 [Source:MGI Symbol;Acc:MGI:4421755]	1	44.1176	0	25	0	39.5349	0	73.5294	0	58.6207	0	21.4286	0	43.4783	0	52.0513	0	48.8281	0	4.87805	0	14.0625	0	16	0	14.2045	0	16.6667	0	14.7059	0	17.1642	0
19	47260174	47464411	-	NaN	1	Sh3pxd2a	ENSMUSG00000053617	SH3 and PX domains 2A [Source:MGI Symbol;Acc:MGI:1298393]	1	92.3913	0	89.1892	0	87.8378	0	64.2857	0	95.1219	0	87.7778	0	86.4734	0	95.0355	0	82.1429	0	72.0588	0	67.0455	0	53.3333	0	76.5152	0	76.9406	0	87.9924	0	71.3115	0
19	53310506	53375810	+	NaN	1	Mxi1	ENSMUSG00000025025	Max interacting protein 1 [Source:MGI Symbol;Acc:MGI:97245]	1	100	0	91.6667	0	72.093	0	87.5	0	43.75	0	100	0	93.6403	0	94.6429	0	100	0	38.8889	0	68.6869	0	6.66667	0	97.561	0	100	0	95.2381	0	75.9615	0
19	53944306	54033268	+	NaN	1	Shoc2	ENSMUSG00000024976	soc-2 (suppressor of clear) homolog (C. elegans) [Source:MGI Symbol;Acc:MGI:1927197]	1	62.1622	0	84.6154	0	88.8889	0	55.5556	0	54.7619	0	50	0	63.6364	0	90	0	93.75	0	64.7059	0	30.4348	0	27.5862	0	50	0	47.8632	0	52.2599	0	40.9836	0
X	6779306	6948363	+	NaN	1	Dgkk	ENSMUSG00000062393	diacylglycerol kinase kappa [Source:MGI Symbol;Acc:MGI:3580254]	1	29.6875	0	39.0625	0	44.6429	0	48.6667	0	38.8889	0	37.7778	0	25.8838	0	56.1111	0	36.7816	0	25	0	33.3333	0	7.14286	0	10.1709	0	16.6667	0	11.3889	0	12.8472	0
X	7807101	7807221	+	NaN	1	Mir1198	ENSMUSG00000080645	microRNA 1198 [Source:MGI Symbol;Acc:MGI:3783371]	1	80.3571	0	59.6154	0	90.7895	0	90	0	89.4737	0	86	0	82.7839	0	85.7576	0	88.0282	0	73.3333	0	84.058	0	44.7154	0	61.039	0	68.0556	0	42.3077	0	59.2745	0
X	9272756	9313250	+	NaN	1	Xk	ENSMUSG00000015342	Kell blood group precursor (McLeod phenotype) homolog [Source:MGI Symbol;Acc:MGI:103569]	1	59.375	0	73.5294	0	55.3571	0	69.3548	0	83.3333	0	78.8461	0	44.5602	0	62.4031	0	57.1429	0	33.3333	0	36.3636	0	42.1053	0	27.7778	0	40.3846	0	33.7607	0	36.2424	0
X	20364481	20405653	+	NaN	1	Rp2h	ENSMUSG00000060090	retinitis pigmentosa 2 homolog (human) [Source:MGI Symbol;Acc:MGI:1277953]	1	75	0	86.9565	0	72.2222	0	43.3333	0	63.1579	0	62.5	0	77.4545	0	65.2778	0	63.9535	0	32.6087	0	45.2381	0	50	0	50.8929	0	61.9048	0	65.2174	0	41.8182	0
X	35888832	36076562	+	NaN	1	Dock11	ENSMUSG00000031093	dedicator of cytokinesis 11 [Source:MGI Symbol;Acc:MGI:1923224]	1	70	0	80.9524	0	96.4286	0	72.2222	0	78.9474	0	77.7778	0	73.913	0	82.8125	0	68.1818	0	44.4444	0	50	0	57.1429	0	61.3636	0	53.6765	0	66.129	0	60.8333	0
X	39870500	40475561	+	NaN	1	Gm14643	ENSMUSG00000086157	predicted gene 14643 [Source:MGI Symbol;Acc:MGI:3705095]	1	61.6667	0	63.6364	0	35	0	26.6667	0	41.6667	0	50	0	16.6667	0	49.2064	0	52.1739	0	16.6667	0	27.7778	0	16.6667	0	18.5714	0	34.2105	0	21.5278	0	27.7778	0
X	48519285	48530232	+	NaN	1	Rab33a	ENSMUSG00000031104	RAB33A, member of RAS oncogene family [Source:MGI Symbol;Acc:MGI:109493]	1	56.5891	0	51.8018	0	63.4146	0	63.2184	0	72.7273	0	66.6667	0	57.4074	0	61.4943	0	55.9028	0	31.6667	0	37.5	0	11.7647	0	18.0712	0	23.5849	0	29.588	0	15.6667	0
X	51387212	51681856	-	NaN	1	Hs6st2	ENSMUSG00000062184	heparan sulfate 6-O-sulfotransferase 2 [Source:MGI Symbol;Acc:MGI:1354959]	1	46	0	23.6842	0	36.1111	0	55	0	50	0	40	0	33.8889	0	30.7292	0	53.3951	0	15	0	25	0	24	0	17.9808	0	30.3763	0	29.2683	0	20.4048	0
X	56609757	56664230	+	NaN	1	Slc9a6	ENSMUSG00000060681	solute carrier family 9 (sodium/hydrogen exchanger), member 6 [Source:MGI Symbol;Acc:MGI:2443511]	1	34.6154	0	41.6667	0	77.2727	0	16.0714	0	65.2174	0	82.3529	0	39.5025	0	48.0128	0	53.9683	0	15	0	18.1818	0	36.9565	0	17.9211	0	29.1667	0	8.69565	0	29.8148	0
X	61938891	61938997	+	NaN	1	AL672051.1	ENSMUSG00000096222	No description	1	61.5385	0	90.9091	0	56.25	0	66.6667	0	100	0	84.6154	0	61.9565	0	74.4792	0	73.8095	0	38.4615	0	60	0	34.2105	0	55.8824	0	53.6585	0	70.202	0	45.5128	0
X	123103495	123188795	+	NaN	1	3110007F17Rik	ENSMUSG00000079450	RIKEN cDNA 3110007F17 gene [Source:MGI Symbol;Acc:MGI:1920311]	1	60	0	46.1538	0	63.8889	0	55.7971	0	80	0	69.2308	0	51.4706	0	64.2857	0	47.5	0	21.7391	0	0	0	13.6364	0	49.5122	0	35.2381	0	52.7027	0	28.3784	0
X	134588149	134601125	-	NaN	1	Gla	ENSMUSG00000031266	galactosidase, alpha [Source:MGI Symbol;Acc:MGI:1347344]	1	76.9231	0	82.5	0	63.6364	0	82.1429	0	74.1936	0	85	0	61.3971	0	68.2692	0	68.75	0	67.3077	0	37.5	0	34.375	0	48.2051	0	50	0	54.8333	0	50.6219	0
X	143518591	143797796	+	NaN	1	Pak3	ENSMUSG00000031284	p21 protein (Cdc42/Rac)-activated kinase 3 [Source:MGI Symbol;Acc:MGI:1339656]	1	32.2581	0	27.5	0	30.4348	0	20.8333	0	66.6667	0	47.3684	0	12.7451	0	25.1412	0	31.7073	0	14	0	5.26316	0	5.55556	0	16.9591	0	25.9259	0	19.3333	0	15.8046	0
X	147765991	147833456	+	NaN	1	Gm15128	ENSMUSG00000095872	predicted gene 15128 [Source:MGI Symbol;Acc:MGI:3712219]	1	60.8696	0	42.3077	0	48.6111	0	59.375	0	66.6667	0	29.1667	0	41.092	0	40.0794	0	50.9615	0	24.1667	0	3.57143	0	28.125	0	26.6364	0	30	0	16.1765	0	17.8862	0
X	157821436	158043294	-	NaN	1	Cnksr2	ENSMUSG00000025658	connector enhancer of kinase suppressor of Ras 2 [Source:MGI Symbol;Acc:MGI:2661175]	1	70.8333	0	85.7143	0	58.9286	0	71.4286	0	66.6667	0	59.6154	0	49.3704	0	65.1163	0	71.2121	0	34.6154	0	16.6667	0	30.7692	0	33.125	0	27.5	0	39.2157	0	21.0993	0
X	159449277	159449385	+	NaN	1	AL672284.1	ENSMUSG00000092898	No description	1	66.2162	0	85	0	71.25	0	68.6508	0	72.7273	0	70.3704	0	52.23	0	72.3039	0	69	0	22.5806	0	54.8387	0	38.0952	0	30.5164	0	36.5497	0	46.5686	0	47.2789	0

## Sheet: GO Enrichment Hyper
Additional file 15: Table S8. Enriched biological processes of hypermethylated genes in SO compared to SOA (n = 40), including the proteins involved in each GO term.
#term ID	term description	observed gene count	background gene count	false discovery rate	matching proteins in your network (IDs)	matching proteins in your network (labels)
GO:0048846	axon extension involved in axon guidance	3	9	0.0012	ENSMUSP00000030714,ENSMUSP00000066857,ENSMUSP00000127615	Sema3a,Slit2,Slit3
GO:0009987	cellular process	35	12459	0.0027	ENSMUSP00000020312,ENSMUSP00000025288,ENSMUSP00000027760,ENSMUSP00000027929,ENSMUSP00000030714,ENSMUSP00000030784,ENSMUSP00000030902,ENSMUSP00000036656,ENSMUSP00000039334,ENSMUSP00000043643,ENSMUSP00000044009,ENSMUSP00000047480,ENSMUSP00000048678,ENSMUSP00000057112,ENSMUSP00000066857,ENSMUSP00000068598,ENSMUSP00000071872,ENSMUSP00000072836,ENSMUSP00000074837,ENSMUSP00000076514,ENSMUSP00000080427,…	Akap2,Arhgap24,Atrnl1,Bahcc1,Bbx,Bmper,Cdh8,Ctnnd2,Diap2,Dlg2,Dlgap2,Dysf,Fam73a,Grid1,Grid2,Kcnab1,Kif26b,Mark1,Mcu,Npas3,Palm2Akap2,Pam,Pard3b,Prdm16,Prkag2,Rgl1,Sema3a,Sgpp2,Slit2,Slit3,St6galnac3,Tcf4,Zbtb20,Zfp385b,Zfp521
GO:0050919	negative chemotaxis	3	36	0.0125	ENSMUSP00000030714,ENSMUSP00000066857,ENSMUSP00000127615	Sema3a,Slit2,Slit3
GO:0070100	negative regulation of chemokine-mediated signaling pathway	2	5	0.0125	ENSMUSP00000066857,ENSMUSP00000127615	Slit2,Slit3
GO:0021825	substrate-dependent cerebral cortex tangential migration	2	6	0.0135	ENSMUSP00000030714,ENSMUSP00000127615	Sema3a,Slit2
GO:0035385	Roundabout signaling pathway	2	7	0.0135	ENSMUSP00000066857,ENSMUSP00000127615	Slit2,Slit3
GO:0060560	developmental growth involved in morphogenesis	4	128	0.0135	ENSMUSP00000030714,ENSMUSP00000066857,ENSMUSP00000124462,ENSMUSP00000127615	Kif26b,Sema3a,Slit2,Slit3
GO:0023052	signaling	17	3859	0.0139	ENSMUSP00000020312,ENSMUSP00000027760,ENSMUSP00000027929,ENSMUSP00000030714,ENSMUSP00000030784,ENSMUSP00000044009,ENSMUSP00000048678,ENSMUSP00000066857,ENSMUSP00000076514,ENSMUSP00000092138,ENSMUSP00000093536,ENSMUSP00000102814,ENSMUSP00000107461,ENSMUSP00000117326,ENSMUSP00000117466,ENSMUSP00000123078,ENSMUSP00000127615	Akap2,Arhgap24,Atrnl1,Cdh8,Dlg2,Dlgap2,Grid1,Grid2,Mark1,Mcu,Palm2Akap2,Prkag2,Rgl1,Sema3a,Slit2,Slit3,Zfp385b
GO:0007154	cell communication	17	3984	0.0185	ENSMUSP00000020312,ENSMUSP00000027760,ENSMUSP00000027929,ENSMUSP00000030714,ENSMUSP00000030784,ENSMUSP00000044009,ENSMUSP00000048678,ENSMUSP00000066857,ENSMUSP00000076514,ENSMUSP00000092138,ENSMUSP00000093536,ENSMUSP00000102814,ENSMUSP00000107461,ENSMUSP00000117326,ENSMUSP00000117466,ENSMUSP00000123078,ENSMUSP00000127615	Akap2,Arhgap24,Atrnl1,Cdh8,Dlg2,Dlgap2,Grid1,Grid2,Mark1,Mcu,Palm2Akap2,Prkag2,Rgl1,Sema3a,Slit2,Slit3,Zfp385b
GO:0007268	chemical synaptic transmission	5	321	0.0185	ENSMUSP00000044009,ENSMUSP00000093536,ENSMUSP00000102814,ENSMUSP00000117326,ENSMUSP00000123078	Cdh8,Dlg2,Dlgap2,Grid1,Grid2
GO:0042118	endothelial cell activation	2	10	0.0185	ENSMUSP00000071872,ENSMUSP00000110636	Bmper,Tcf4
GO:1902668	negative regulation of axon guidance	2	11	0.0185	ENSMUSP00000030714,ENSMUSP00000127615	Sema3a,Slit2
GO:0003180	aortic valve morphogenesis	2	16	0.0244	ENSMUSP00000066857,ENSMUSP00000127615	Slit2,Slit3
GO:0022008	neurogenesis	10	1650	0.0244	ENSMUSP00000025288,ENSMUSP00000027929,ENSMUSP00000030714,ENSMUSP00000030902,ENSMUSP00000066857,ENSMUSP00000080427,ENSMUSP00000093536,ENSMUSP00000102814,ENSMUSP00000110636,ENSMUSP00000127615	Ctnnd2,Dlg2,Grid2,Mark1,Prdm16,Sema3a,Slit2,Slit3,Tcf4,Zfp521
GO:0001657	ureteric bud development	3	95	0.0322	ENSMUSP00000071872,ENSMUSP00000124462,ENSMUSP00000127615	Bmper,Kif26b,Slit2
GO:0001964	startle response	2	29	0.0387	ENSMUSP00000093536,ENSMUSP00000098975	Grid2,Npas3
GO:0007399	nervous system development	11	2181	0.0387	ENSMUSP00000025288,ENSMUSP00000027929,ENSMUSP00000030714,ENSMUSP00000030902,ENSMUSP00000047480,ENSMUSP00000066857,ENSMUSP00000080427,ENSMUSP00000093536,ENSMUSP00000102814,ENSMUSP00000110636,ENSMUSP00000127615	Ctnnd2,Dlg2,Grid2,Kcnab1,Mark1,Prdm16,Sema3a,Slit2,Slit3,Tcf4,Zfp521
GO:0035235	ionotropic glutamate receptor signaling pathway	2	26	0.0387	ENSMUSP00000044009,ENSMUSP00000093536	Grid1,Grid2
GO:0048699	generation of neurons	9	1538	0.0387	ENSMUSP00000025288,ENSMUSP00000027929,ENSMUSP00000030714,ENSMUSP00000066857,ENSMUSP00000080427,ENSMUSP00000093536,ENSMUSP00000102814,ENSMUSP00000110636,ENSMUSP00000127615	Ctnnd2,Dlg2,Grid2,Mark1,Sema3a,Slit2,Slit3,Tcf4,Zfp521
GO:0050789	regulation of biological process	27	9594	0.0387	ENSMUSP00000020312,ENSMUSP00000025288,ENSMUSP00000027760,ENSMUSP00000027929,ENSMUSP00000030714,ENSMUSP00000030784,ENSMUSP00000030902,ENSMUSP00000043643,ENSMUSP00000044009,ENSMUSP00000047480,ENSMUSP00000048678,ENSMUSP00000057112,ENSMUSP00000066857,ENSMUSP00000071872,ENSMUSP00000076514,ENSMUSP00000080427,ENSMUSP00000092138,ENSMUSP00000093536,ENSMUSP00000098975,ENSMUSP00000102814,ENSMUSP00000107461,…	Akap2,Arhgap24,Atrnl1,Bahcc1,Bbx,Bmper,Ctnnd2,Dlg2,Grid1,Grid2,Kcnab1,Kif26b,Mark1,Mcu,Npas3,Palm2Akap2,Pam,Prdm16,Prkag2,Rgl1,Sema3a,Slit2,Slit3,Tcf4,Zbtb20,Zfp385b,Zfp521
GO:0050794	regulation of cellular process	26	9045	0.0387	ENSMUSP00000020312,ENSMUSP00000025288,ENSMUSP00000027760,ENSMUSP00000027929,ENSMUSP00000030714,ENSMUSP00000030784,ENSMUSP00000030902,ENSMUSP00000043643,ENSMUSP00000044009,ENSMUSP00000047480,ENSMUSP00000048678,ENSMUSP00000057112,ENSMUSP00000066857,ENSMUSP00000071872,ENSMUSP00000076514,ENSMUSP00000080427,ENSMUSP00000092138,ENSMUSP00000093536,ENSMUSP00000098975,ENSMUSP00000102814,ENSMUSP00000107461,…	Akap2,Arhgap24,Atrnl1,Bahcc1,Bbx,Bmper,Ctnnd2,Dlg2,Grid1,Grid2,Kcnab1,Mark1,Mcu,Npas3,Palm2Akap2,Pam,Prdm16,Prkag2,Rgl1,Sema3a,Slit2,Slit3,Tcf4,Zbtb20,Zfp385b,Zfp521
GO:0090287	regulation of cellular response to growth factor stimulus	4	257	0.0387	ENSMUSP00000030902,ENSMUSP00000071872,ENSMUSP00000110636,ENSMUSP00000127615	Bmper,Prdm16,Slit2,Tcf4
GO:0120033	negative regulation of plasma membrane bounded cell projection assembly	2	26	0.0387	ENSMUSP00000092138,ENSMUSP00000127615	Arhgap24,Slit2
GO:0008045	motor neuron axon guidance	2	30	0.0398	ENSMUSP00000030714,ENSMUSP00000127615	Sema3a,Slit2
GO:0030182	neuron differentiation	7	973	0.0398	ENSMUSP00000025288,ENSMUSP00000030714,ENSMUSP00000066857,ENSMUSP00000080427,ENSMUSP00000093536,ENSMUSP00000102814,ENSMUSP00000127615	Ctnnd2,Dlg2,Grid2,Sema3a,Slit2,Slit3,Zfp521
GO:0030517	negative regulation of axon extension	2	30	0.0398	ENSMUSP00000030714,ENSMUSP00000127615	Sema3a,Slit2
GO:0035249	synaptic transmission, glutamatergic	2	30	0.0398	ENSMUSP00000093536,ENSMUSP00000117326	Cdh8,Grid2
GO:0090288	negative regulation of cellular response to growth factor stimulus	3	135	0.046	ENSMUSP00000030902,ENSMUSP00000071872,ENSMUSP00000127615	Bmper,Prdm16,Slit2
GO:0007267	cell-cell signaling	6	754	0.049	ENSMUSP00000027929,ENSMUSP00000044009,ENSMUSP00000093536,ENSMUSP00000102814,ENSMUSP00000117326,ENSMUSP00000123078	Cdh8,Dlg2,Dlgap2,Grid1,Grid2,Mark1
GO:0021884	forebrain neuron development	2	37	0.0494	ENSMUSP00000030714,ENSMUSP00000127615	Sema3a,Slit2
