# Supplementary material for: Genome-wide assessment of DNA methylation in mouse oocytes reveals effects associated with in vitro growth, superovulation, and sexual maturity
Source: Clin Epigenetics. 2019 Dec 19;11:197. doi: 10.1186/s13148-019-0794-y (PMC6923880; doi:10.1186/s13148-019-0794-y)
Supplement: Supplementary file 16 — Additional file 16: Table S9. Differentially hypomethylated tiles (n=4158) and hypermethylated tiles (n=3477) with more than 20% methylation difference in IFC compared to SOA. Each tile contains information about the genome location, overlapping gene, Ensembl ID, gene description and methylation percentage in each sample. [file 13148_2019_794_MOESM16_ESM.xlsx]

## Sheet: Hypomethylation IFC vs SOA
Additional file 16: Table S9. Differentially hypomethylated tiles (n=4158) with more than 20% methylation difference in IFC compared to SOA. Each tile contains information about the genome location, overlapping gene, Ensembl ID, gene description and methylation percentage in each sample.
Probe	Chromosome	Start	End	Probe Strand	Feature	ID	Description	Feature Strand	Type	Feature Orientation	Distance	Difference	IFC	SO	SOA	IV
Chr1:5576036-5592543	1	5576036	5592543	+	Oprk1	ENSMUSG00000025905	opioid receptor, kappa 1 [Source:MGI Symbol;Acc:MGI:97439]	+	gene	overlapping	0	20.3331	30.6353	37.2823	50.9684	46.7293
Chr1:8672412-8688410	1	8672412	8688410	+	Sntg1	ENSMUSG00000025909	syntrophin, gamma 1 [Source:MGI Symbol;Acc:MGI:1918346]	-	gene	overlapping	0	20.0227	17.9309	37.4139	37.9536	37.9272
Chr1:8890933-8913390	1	8890933	8913390	+	Sntg1	ENSMUSG00000025909	syntrophin, gamma 1 [Source:MGI Symbol;Acc:MGI:1918346]	-	gene	overlapping	0	23.8931	52.8972	71.0894	76.7903	59.5473
Chr1:10598952-10621453	1	10598952	10621453	+	Cpa6	ENSMUSG00000042501	carboxypeptidase A6 [Source:MGI Symbol;Acc:MGI:3045348]	-	gene	overlapping	0	30.4578	38.1921	48.9404	68.6499	55.5289
Chr1:10706952-10721622	1	10706952	10721622	+	Cpa6	ENSMUSG00000042501	carboxypeptidase A6 [Source:MGI Symbol;Acc:MGI:3045348]	-	gene	overlapping	0	22.235	20.78	27.0286	43.015	39.564
Chr1:11324717-11329841	1	11324717	11329841	+	null					Not found	0	25.904	52.2402	56.8063	78.1442	68.6993
Chr1:11521783-11536817	1	11521783	11536817	+	A830018L16Rik	ENSMUSG00000057715	RIKEN cDNA A830018L16 gene [Source:MGI Symbol;Acc:MGI:2444149]	+	gene	overlapping	0	27.8928	19.1721	26.5222	47.0649	37.4659
Chr1:12180462-12203725	1	12180462	12203725	+	null					Not found	0	22.4902	47.3034	59.8389	69.7936	68.1928
Chr1:13492875-13506820	1	13492875	13506820	+	null					Not found	0	28.2176	22.6496	35.0272	50.8672	34.9645
Chr1:13861536-13887299	1	13861536	13887299	+	null					Not found	0	21.4349	62.7444	73.8703	84.1793	79.1737
Chr1:14352388-14366171	1	14352388	14366171	+	null					Not found	0	31.8377	48.6507	60.389	80.4884	74.1234
Chr1:14366180-14386470	1	14366180	14386470	+	null					Not found	0	30.2414	53.2114	63.9071	83.4528	80.327
Chr1:15286556-15288893	1	15286556	15288893	+	Kcnb2	ENSMUSG00000092083	potassium voltage gated channel, Shab-related subfamily, member 2 [Source:MGI Symbol;Acc:MGI:99632]	+	gene	overlapping	0	28.8736	11.8731	23.5808	40.7468	18.8558
Chr1:15804522-15807232	1	15804522	15807232	+	Terf1	ENSMUSG00000025925	telomeric repeat binding factor 1 [Source:MGI Symbol;Acc:MGI:109634]	+	gene	overlapping	0	20.1929	4.89058	4.42353	25.0834	8.18834
Chr1:16135319-16154337	1	16135319	16154337	+	null					Not found	0	26.5574	41.4276	61.8462	67.985	71.7863
Chr1:16154348-16165119	1	16154348	16165119	+	null					Not found	0	26.757	24.7904	38.2644	51.5474	49.1579
Chr1:18650656-18663280	1	18650656	18663280	+	null					Not found	0	40.7486	20.4875	45.5808	61.2361	58.7012
Chr1:18663326-18682573	1	18663326	18682573	+	null					Not found	0	35.7976	47.4341	70.4962	83.2317	72.3479
Chr1:18988716-19008249	1	18988716	19008249	+	null					Not found	0	22.91	34.6402	38.5488	57.5501	60.7633
Chr1:19137834-19153154	1	19137834	19153154	+	Tfap2d	ENSMUSG00000042596	transcription factor AP-2, delta [Source:MGI Symbol;Acc:MGI:2153466]	+	gene	overlapping	0	20.5995	30.1282	21.7215	50.7277	51.5996
Chr1:19450000-19460559	1	19450000	19460559	+	null					Not found	0	20.824	40.8488	43.4872	61.6728	55.4381
Chr1:20131873-20152259	1	20131873	20152259	+	Pkhd1	ENSMUSG00000043760	polycystic kidney and hepatic disease 1 [Source:MGI Symbol;Acc:MGI:2155808]	-	gene	overlapping	0	20.5225	56.0758	73.8638	76.5983	80.8362
Chr1:20438249-20452817	1	20438249	20452817	+	Pkhd1	ENSMUSG00000043760	polycystic kidney and hepatic disease 1 [Source:MGI Symbol;Acc:MGI:2155808]	-	gene	overlapping	0	28.0867	24.1376	40.2107	52.2242	51.3779
Chr1:20471557-20481969	1	20471557	20481969	+	Pkhd1	ENSMUSG00000043760	polycystic kidney and hepatic disease 1 [Source:MGI Symbol;Acc:MGI:2155808]	-	gene	overlapping	0	31.7291	11.4613	30.3164	43.1904	41.0837
Chr1:20500100-20509997	1	20500100	20509997	+	Pkhd1	ENSMUSG00000043760	polycystic kidney and hepatic disease 1 [Source:MGI Symbol;Acc:MGI:2155808]	-	gene	overlapping	0	20.1981	6.80209	26.8496	27.0002	25.4277
Chr1:20510148-20525849	1	20510148	20525849	+	Pkhd1	ENSMUSG00000043760	polycystic kidney and hepatic disease 1 [Source:MGI Symbol;Acc:MGI:2155808]	-	gene	overlapping	0	25.2041	22.8213	48.5611	48.0254	58.3466
Chr1:22317169-22332535	1	22317169	22332535	+	Rims1	ENSMUSG00000041670	regulating synaptic membrane exocytosis 1 [Source:MGI Symbol;Acc:MGI:2152971]	-	gene	overlapping	0	21.4658	66.1554	80.0846	87.6212	83.9625
Chr1:22332621-22345491	1	22332621	22345491	+	Rims1	ENSMUSG00000041670	regulating synaptic membrane exocytosis 1 [Source:MGI Symbol;Acc:MGI:2152971]	-	gene	overlapping	0	34.9594	12.5467	38.5062	47.5061	53.8675
Chr1:22345670-22361086	1	22345670	22361086	+	Rims1	ENSMUSG00000041670	regulating synaptic membrane exocytosis 1 [Source:MGI Symbol;Acc:MGI:2152971]	-	gene	overlapping	0	23.0201	13.2976	31.1104	36.3177	47.7259
Chr1:22361615-22374390	1	22361615	22374390	+	Rims1	ENSMUSG00000041670	regulating synaptic membrane exocytosis 1 [Source:MGI Symbol;Acc:MGI:2152971]	-	gene	overlapping	0	46.1239	30.8234	63.6265	76.9472	80.7517
Chr1:22374455-22384429	1	22374455	22384429	+	Rims1	ENSMUSG00000041670	regulating synaptic membrane exocytosis 1 [Source:MGI Symbol;Acc:MGI:2152971]	-	gene	overlapping	0	49.7037	11.1221	45.2296	60.8259	61.3423
Chr1:22384443-22398527	1	22384443	22398527	+	Rims1	ENSMUSG00000041670	regulating synaptic membrane exocytosis 1 [Source:MGI Symbol;Acc:MGI:2152971]	-	gene	overlapping	0	50.005	19.4252	55.7987	69.4302	67.0639
Chr1:22398556-22411270	1	22398556	22411270	+	Rims1	ENSMUSG00000041670	regulating synaptic membrane exocytosis 1 [Source:MGI Symbol;Acc:MGI:2152971]	-	gene	overlapping	0	56.7821	21.2663	55.0906	78.0485	79.6793
Chr1:22411432-22425630	1	22411432	22425630	+	Rims1	ENSMUSG00000041670	regulating synaptic membrane exocytosis 1 [Source:MGI Symbol;Acc:MGI:2152971]	-	gene	overlapping	0	40.6433	37.8146	72.4941	78.4579	81.8155
Chr1:22425679-22468518	1	22425679	22468518	+	Rims1	ENSMUSG00000041670	regulating synaptic membrane exocytosis 1 [Source:MGI Symbol;Acc:MGI:2152971]	-	gene	overlapping	0	50.382	42.8933	75.382	93.2753	88.9464
Chr1:22468604-22483943	1	22468604	22483943	+	Rims1	ENSMUSG00000041670	regulating synaptic membrane exocytosis 1 [Source:MGI Symbol;Acc:MGI:2152971]	-	gene	overlapping	0	29.8694	55.8495	75.0143	85.7188	79.0623
Chr1:22483996-22498139	1	22483996	22498139	+	Rims1	ENSMUSG00000041670	regulating synaptic membrane exocytosis 1 [Source:MGI Symbol;Acc:MGI:2152971]	-	gene	overlapping	0	38.2722	46.2214	70.1251	84.4936	79.8979
Chr1:22498172-22510212	1	22498172	22510212	+	Rims1	ENSMUSG00000041670	regulating synaptic membrane exocytosis 1 [Source:MGI Symbol;Acc:MGI:2152971]	-	gene	overlapping	0	59.5703	21.0277	57.3788	80.5979	83.6416
Chr1:22510483-22523587	1	22510483	22523587	+	Rims1	ENSMUSG00000041670	regulating synaptic membrane exocytosis 1 [Source:MGI Symbol;Acc:MGI:2152971]	-	gene	overlapping	0	59.3829	29.3112	63.569	88.6941	91.2464
Chr1:22523630-22533602	1	22523630	22533602	+	Rims1	ENSMUSG00000041670	regulating synaptic membrane exocytosis 1 [Source:MGI Symbol;Acc:MGI:2152971]	-	gene	overlapping	0	38.0635	33.0012	59.6471	71.0647	63.8852
Chr1:23420088-23442362	1	23420088	23442362	+	null					Not found	0	30.0697	16.3498	25.8803	46.4195	37.9098
Chr1:23442423-23460559	1	23442423	23460559	+	null					Not found	0	38.5169	16.7756	38.6182	55.2924	57.3185
Chr1:23474748-23490749	1	23474748	23490749	+	null					Not found	0	39.9376	25.4178	56.071	65.3554	64.0995
Chr1:23490750-23511830	1	23490750	23511830	+	null					Not found	0	38.395	25.406	47.6522	63.801	64.3795
Chr1:23528118-23541739	1	23528118	23541739	+	null					Not found	0	30.3424	6.01343	26.7579	36.3558	29.5654
Chr1:23573480-23587888	1	23573480	23587888	+	null					Not found	0	23.8272	29.1909	35.7969	53.0181	47.0746
Chr1:23959784-23971642	1	23959784	23971642	+	null					Not found	0	21.1699	12.972	15.4235	34.1419	42.2696
Chr1:23986497-23996570	1	23986497	23996570	+	1110058L19Rik	ENSMUSG00000026154	RIKEN cDNA 1110058L19 gene [Source:MGI Symbol;Acc:MGI:1915252]	-	gene	overlapping	0	22.3231	47.4235	59.4123	69.7466	51.2989
Chr1:35087672-35109158	1	35087672	35109158	+	null					Not found	0	21.8856	55.802	74.0232	77.6876	81.5161
Chr1:35404217-35414312	1	35404217	35414312	+	null					Not found	0	58.1517	9.29654	13.5589	67.4483	52.9789
Chr1:35414346-35427430	1	35414346	35427430	+	null					Not found	0	33.1449	17.1181	27.2641	50.263	47.1333
Chr1:35799261-35810555	1	35799261	35810555	+	null					Not found	0	25.1782	33.7745	40.8854	58.9527	49.222
Chr1:36269315-36274042	1	36269315	36274042	+	Neurl3	ENSMUSG00000047180	neuralized homolog 3 homolog (Drosophila) [Source:MGI Symbol;Acc:MGI:2429944]	-	gene	overlapping	0	20.7622	20.2933	18.3065	41.0555	32.7718
Chr1:36282813-36293534	1	36282813	36293534	+	null					Not found	0	44.1327	29.9621	51.6557	74.0948	64.5414
Chr1:36301143-36307181	1	36301143	36307181	+	null					Not found	0	25.828	46.3116	54.3546	72.1396	58.976
Chr1:37056523-37064485	1	37056523	37064485	+	Vwa3b	ENSMUSG00000050122	von Willebrand factor A domain containing 3B [Source:MGI Symbol;Acc:MGI:1918103]	+	gene	overlapping	0	20.1878	15.3069	25.9011	35.4947	39.5415
Chr1:37064579-37074122	1	37064579	37074122	+	Vwa3b	ENSMUSG00000050122	von Willebrand factor A domain containing 3B [Source:MGI Symbol;Acc:MGI:1918103]	+	gene	overlapping	0	57.6181	35.8536	68.7143	93.4718	89.3507
Chr1:37074136-37081969	1	37074136	37081969	+	Vwa3b	ENSMUSG00000050122	von Willebrand factor A domain containing 3B [Source:MGI Symbol;Acc:MGI:1918103]	+	gene	overlapping	0	28.0045	36.7285	53.2762	64.733	58.5361
Chr1:37081983-37092394	1	37081983	37092394	+	null					Not found	0	20.6372	2.78765	7.16681	23.4248	16.6274
Chr1:37100706-37109189	1	37100706	37109189	+	null					Not found	0	33.3338	16.2447	27.1469	49.5785	45.211
Chr1:37109192-37116930	1	37109192	37116930	+	null					Not found	0	30.738	10.1193	17.7433	40.8573	44.0298
Chr1:37116944-37124880	1	37116944	37124880	+	null					Not found	0	27.1196	5.52375	16.0202	32.6434	32.8784
Chr1:37124907-37132599	1	37124907	37132599	+	null					Not found	0	29.6355	4.04633	17.6146	33.6818	32.2829
Chr1:37949508-37959508	1	37949508	37959508	+	Gm15457	ENSMUSG00000087374	predicted gene 15457 [Source:MGI Symbol;Acc:MGI:3705190]	+	gene	overlapping	0	20.5186	48.6536	54.9327	69.1723	65.7097
Chr1:37994238-37997837	1	37994238	37997837	+	Txndc9	ENSMUSG00000058407	thioredoxin domain containing 9 [Source:MGI Symbol;Acc:MGI:2138153]	-	gene	overlapping	0	23.597	11.7834	22.4315	35.3804	31.8902
Chr1:38773032-38782383	1	38773032	38782383	+	null					Not found	0	28.0874	26.7595	38.9841	54.8469	55.932
Chr1:38943878-38952835	1	38943878	38952835	+	Nms	ENSMUSG00000067604	neuromedin S [Source:MGI Symbol;Acc:MGI:3583618]	+	gene	overlapping	0	21.2088	16.0733	39.4918	37.2821	44.1751
Chr1:39323493-39331547	1	39323493	39331547	+	Npas2	ENSMUSG00000026077	neuronal PAS domain protein 2 [Source:MGI Symbol;Acc:MGI:109232]	+	gene	overlapping	0	34.0663	40.9388	69.7824	75.0051	65.3191
Chr1:39331631-39339025	1	39331631	39339025	+	Npas2	ENSMUSG00000026077	neuronal PAS domain protein 2 [Source:MGI Symbol;Acc:MGI:109232]	+	gene	overlapping	0	21.5735	69.9808	91.5955	91.5543	92.6542
Chr1:39619428-39628929	1	39619428	39628929	+	Creg2	ENSMUSG00000050967	cellular repressor of E1A-stimulated genes 2 [Source:MGI Symbol;Acc:MGI:1928333]	-	gene	overlapping	0	27.7097	11.3585	11.5991	39.0682	22.2134
Chr1:39628984-39641060	1	39628984	39641060	+	Creg2	ENSMUSG00000050967	cellular repressor of E1A-stimulated genes 2 [Source:MGI Symbol;Acc:MGI:1928333]	-	gene	overlapping	0	21.2544	6.98168	7.64471	28.236	18.5823
Chr1:40052441-40060683	1	40052441	40060683	+	null					Not found	0	23.2688	48.7499	47.2468	72.0187	63.9827
Chr1:40523216-40540666	1	40523216	40540666	+	Il18rap	ENSMUSG00000026068	interleukin 18 receptor accessory protein [Source:MGI Symbol;Acc:MGI:1338888]	+	gene	overlapping	0	30.1603	29.4245	37.0504	59.5848	58.9988
Chr1:40540686-40550269	1	40540686	40550269	+	Il18rap	ENSMUSG00000026068	interleukin 18 receptor accessory protein [Source:MGI Symbol;Acc:MGI:1338888]	+	gene	overlapping	0	29.2723	39.525	58.2568	68.7973	64.3803
Chr1:41407488-41420183	1	41407488	41420183	+	null					Not found	0	28.4346	43.956	67.7875	72.3906	57.8898
Chr1:41420257-41431447	1	41420257	41431447	+	null					Not found	0	22.9412	9.57184	33.9067	32.5131	38.5277
Chr1:42261971-42274885	1	42261971	42274885	+	null					Not found	0	40.3365	33.3043	55.3605	73.6407	64.5592
Chr1:42274916-42283891	1	42274916	42283891	+	null					Not found	0	35.1301	34.2071	67.4547	69.3372	83.3236
Chr1:42283916-42297005	1	42283916	42297005	+	null					Not found	0	32.6607	29.2372	59.8534	61.898	70.7353
Chr1:42328477-42338703	1	42328477	42338703	+	null					Not found	0	34.9611	54.8008	74.8931	89.7619	91.3105
Chr1:42338834-42349350	1	42338834	42349350	+	null					Not found	0	24.6322	12.4002	14.1934	37.0324	31.0757
Chr1:42349432-42357976	1	42349432	42357976	+	null					Not found	0	28.2407	12.0808	22.1499	40.3215	43.3256
Chr1:42358130-42371538	1	42358130	42371538	+	null					Not found	0	25.1634	15.7513	22.6907	40.9147	39.3741
Chr1:42387844-42396069	1	42387844	42396069	+	null					Not found	0	25.2648	55.914	74.6495	81.1788	76.3251
Chr1:42761963-42771633	1	42761963	42771633	+	null					Not found	0	22.4782	24.7585	37.0952	47.2368	35.2717
Chr1:43226286-43240695	1	43226286	43240695	+	null					Not found	0	39.2953	24.4963	38.0648	63.7916	58.744
Chr1:43240846-43257818	1	43240846	43257818	+	null					Not found	0	54.207	27.3252	57.9116	81.5322	75.359
Chr1:43257855-43269153	1	43257855	43269153	+	null					Not found	0	62.7478	11.2965	45.6187	74.0443	70.0805
Chr1:43269174-43286171	1	43269174	43286171	+	null					Not found	0	30.247	11.4987	28.6407	41.7456	49.0663
Chr1:44380739-44391373	1	44380739	44391373	+	null					Not found	0	22.8747	37.2952	39.3521	60.1699	54.4944
Chr1:44427456-44447070	1	44427456	44447070	+	null					Not found	0	27.022	59.073	73.5566	86.095	73.5736
Chr1:47440791-47456634	1	47440791	47456634	+	null					Not found	0	23.6274	43.0464	46.1243	66.6739	55.9497
Chr1:47456653-47483563	1	47456653	47483563	+	null					Not found	0	25.3349	57.4131	79.1752	82.748	76.5757
Chr1:52790009-52799838	1	52790009	52799838	+	Inpp1	ENSMUSG00000026102	inositol polyphosphate-1-phosphatase [Source:MGI Symbol;Acc:MGI:104848]	-	gene	overlapping	0	24.7497	67.0994	60.2674	91.849	85.4949
Chr1:55174356-55184133	1	55174356	55184133	+	Rftn2	ENSMUSG00000025978	raftlin family member 2 [Source:MGI Symbol;Acc:MGI:1921263]	-	gene	overlapping	0	44.0768	31.8853	38.203	75.9621	66.6533
Chr1:55184140-55193256	1	55184140	55193256	+	Rftn2	ENSMUSG00000025978	raftlin family member 2 [Source:MGI Symbol;Acc:MGI:1921263]	-	gene	overlapping	0	25.6574	18.2747	26.7878	43.9321	44.7756
Chr1:55193306-55202329	1	55193306	55202329	+	Rftn2	ENSMUSG00000025978	raftlin family member 2 [Source:MGI Symbol;Acc:MGI:1921263]	-	gene	overlapping	0	35.1392	41.7882	48.5591	76.9274	65.6738
Chr1:55202361-55210276	1	55202361	55210276	+	Rftn2	ENSMUSG00000025978	raftlin family member 2 [Source:MGI Symbol;Acc:MGI:1921263]	-	gene	overlapping	0	37.3036	27.5548	32.9117	64.8585	65.2712
Chr1:56947779-56956007	1	56947779	56956007	+	Satb2	ENSMUSG00000038331	special AT-rich sequence binding protein 2 [Source:MGI Symbol;Acc:MGI:2679336]	-	gene	overlapping	0	20.0704	65.0065	68.0074	85.0769	76.8507
Chr1:56969086-56971552	1	56969086	56971552	+	Satb2	ENSMUSG00000038331	special AT-rich sequence binding protein 2 [Source:MGI Symbol;Acc:MGI:2679336]	-	gene	overlapping	0	36.0233	38.1552	50.7552	74.1786	55.2103
Chr1:59349555-59357692	1	59349555	59357692	+	Cdk15	ENSMUSG00000026023	cyclin-dependent kinase 15 [Source:MGI Symbol;Acc:MGI:3583944]	+	gene	overlapping	0	20.0059	40.7097	49.2329	60.7156	47.3842
Chr1:59449235-59457314	1	59449235	59457314	+	null					Not found	0	26.1764	19.337	35.6719	45.5134	35.7503
Chr1:61033213-61050106	1	61033213	61050106	+	null					Not found	0	32.7333	33.0704	58.0958	65.8037	71.9364
Chr1:61050205-61063477	1	61050205	61063477	+	null					Not found	0	25.0121	62.0553	83.2454	87.0674	73.5261
Chr1:61063633-61077279	1	61063633	61077279	+	null					Not found	0	29.0006	34.8641	51.5198	63.8647	56.0436
Chr1:63476749-63487402	1	63476749	63487402	+	Adam23	ENSMUSG00000025964	a disintegrin and metallopeptidase domain 23 [Source:MGI Symbol;Acc:MGI:1345162]	+	gene	overlapping	0	33.9963	61.3451	83.6159	95.3414	92.4836
Chr1:63487430-63501415	1	63487430	63501415	+	Adam23	ENSMUSG00000025964	a disintegrin and metallopeptidase domain 23 [Source:MGI Symbol;Acc:MGI:1345162]	+	gene	overlapping	0	30.0617	39.6303	59.3639	69.692	56.9775
Chr1:63501515-63515660	1	63501515	63515660	+	Adam23	ENSMUSG00000025964	a disintegrin and metallopeptidase domain 23 [Source:MGI Symbol;Acc:MGI:1345162]	+	gene	overlapping	0	38.5295	50.9026	80.1364	89.4321	90.4105
Chr1:63515691-63530705	1	63515691	63530705	+	Adam23	ENSMUSG00000025964	a disintegrin and metallopeptidase domain 23 [Source:MGI Symbol;Acc:MGI:1345162]	+	gene	overlapping	0	26.7153	68.2924	92.4215	95.0077	89.592
Chr1:63530748-63541200	1	63530748	63541200	+	Adam23	ENSMUSG00000025964	a disintegrin and metallopeptidase domain 23 [Source:MGI Symbol;Acc:MGI:1345162]	+	gene	overlapping	0	39.9284	55.1042	86.8458	95.0326	90.8488
Chr1:63541255-63550453	1	63541255	63550453	+	Adam23	ENSMUSG00000025964	a disintegrin and metallopeptidase domain 23 [Source:MGI Symbol;Acc:MGI:1345162]	+	gene	overlapping	0	36.7339	59.9227	92.7116	96.6566	93.5311
Chr1:63564860-63574421	1	63564860	63574421	+	Adam23	ENSMUSG00000025964	a disintegrin and metallopeptidase domain 23 [Source:MGI Symbol;Acc:MGI:1345162]	+	gene	overlapping	0	28.3395	68.9894	91.084	97.3289	91.3184
Chr1:63574502-63585626	1	63574502	63585626	+	Adam23	ENSMUSG00000025964	a disintegrin and metallopeptidase domain 23 [Source:MGI Symbol;Acc:MGI:1345162]	+	gene	overlapping	0	52.0292	31.5189	77.8333	83.5481	82.3092
Chr1:63585680-63597178	1	63585680	63597178	+	Adam23	ENSMUSG00000025964	a disintegrin and metallopeptidase domain 23 [Source:MGI Symbol;Acc:MGI:1345162]	+	gene	overlapping	0	40.3241	19.634	48.268	59.9581	53.032
Chr1:66832140-66841265	1	66832140	66841265	+	Acadl	ENSMUSG00000026003	acyl-Coenzyme A dehydrogenase, long-chain [Source:MGI Symbol;Acc:MGI:87866]	-	gene	overlapping	0	24.1546	45.9325	63.141	70.0871	64.2188
Chr1:69684316-69687519	1	69684316	69687519	+	Ikzf2	ENSMUSG00000025997	IKAROS family zinc finger 2 [Source:MGI Symbol;Acc:MGI:1342541]	-	gene	overlapping	0	23.1231	7.77972	24.5024	30.9028	13.288
Chr1:71277343-71286518	1	71277343	71286518	+	Abca12	ENSMUSG00000050296	ATP-binding cassette, sub-family A (ABC1), member 12 [Source:MGI Symbol;Acc:MGI:2676312]	-	gene	overlapping	0	36.8363	40.1083	60.1173	76.9446	59.5913
Chr1:72106221-72117449	1	72106221	72117449	+	null					Not found	0	24.536	54.8202	67.882	79.3561	80.7787
Chr1:72454933-72465377	1	72454933	72465377	+	2004-03-01	ENSMUSG00000039372	membrane-associated ring finger (C3HC4) 4 [Source:MGI Symbol;Acc:MGI:2683550]	-	gene	overlapping	0	20.4494	67.4921	89.0554	87.9415	78.7251
Chr1:73091022-73110582	1	73091022	73110582	+	null					Not found	0	23.2065	21.4907	29.4493	44.6972	38.757
Chr1:73240644-73251966	1	73240644	73251966	+	null					Not found	0	27.9613	69.5107	89.4708	97.4721	94.9051
Chr1:73297955-73310412	1	73297955	73310412	+	null					Not found	0	32.1154	47.8774	61.0815	79.9928	74.4044
Chr1:73310458-73323961	1	73310458	73323961	+	null					Not found	0	25.2118	51.7708	59.0877	76.9826	78.9013
Chr1:73331412-73351913	1	73331412	73351913	+	null					Not found	0	26.8236	46.2401	46.69	73.0637	72.8881
Chr1:73587744-73600756	1	73587744	73600756	+	null					Not found	0	20.6541	6.16137	18.9368	26.8155	26.6602
Chr1:73600767-73618231	1	73600767	73618231	+	null					Not found	0	39.3416	28.2967	36.7723	67.6383	62.2341
Chr1:73707828-73719500	1	73707828	73719500	+	null					Not found	0	36.3393	33.8244	56.5903	70.1637	68.8088
Chr1:75216178-75219502	1	75216178	75219502	+	Tuba4a	ENSMUSG00000026202	tubulin, alpha 4A [Source:MGI Symbol;Acc:MGI:1095410]	-	gene	overlapping	0	30.411	26.1275	31.1998	56.5385	36.1418
Chr1:75662571-75671224	1	75662571	75671224	+	null					Not found	0	23.392	28.5509	42.116	51.9429	33.3257
Chr1:76000612-76006124	1	76000612	76006124	+	null					Not found	0	21.0976	76.7094	85.4474	97.807	91.4115
Chr1:76243902-76254319	1	76243902	76254319	+	null					Not found	0	21.2743	5.0422	22.426	26.3165	24.9496
Chr1:76856605-76871069	1	76856605	76871069	+	null					Not found	0	20.4685	38.4259	40.5608	58.8944	51.0109
Chr1:76871423-76884304	1	76871423	76884304	+	null					Not found	0	34.8003	24.8211	33.9875	59.6214	61.4515
Chr1:76884322-76901358	1	76884322	76901358	+	null					Not found	0	22.1369	21.4395	19.8322	43.5764	42.0935
Chr1:76901363-76920356	1	76901363	76920356	+	null					Not found	0	34.232	37.026	38.4474	71.258	57.5918
Chr1:77173753-77186630	1	77173753	77186630	+	null					Not found	0	26.5773	19.1772	16.4069	45.7545	37.1202
Chr1:77261804-77275369	1	77261804	77275369	+	null					Not found	0	41.7809	15.8255	37.4598	57.6064	57.827
Chr1:77275376-77284351	1	77275376	77284351	+	null					Not found	0	50.6436	25.5224	59.8621	76.166	70.6531
Chr1:77284377-77296016	1	77284377	77296016	+	null					Not found	0	31.0482	65.1731	82.9068	96.2214	89.9085
Chr1:77296046-77310456	1	77296046	77310456	+	null					Not found	0	24.0646	69.7764	85.6625	93.8411	91.352
Chr1:77310546-77323476	1	77310546	77323476	+	null					Not found	0	31.3183	59.7234	77.9487	91.0416	83.6231
Chr1:78004200-78012704	1	78004200	78012704	+	null					Not found	0	24.5098	66.2161	78.2611	90.7259	76.0872
Chr1:81096872-81122096	1	81096872	81122096	+	9430031J16Rik	ENSMUSG00000054976	RIKEN cDNA 9430031J16 gene [Source:MGI Symbol;Acc:MGI:2443135]	+	gene	overlapping	0	20.8849	13.0971	22.6712	33.982	29.538
Chr1:81246080-81262906	1	81246080	81262906	+	9430031J16Rik	ENSMUSG00000054976	RIKEN cDNA 9430031J16 gene [Source:MGI Symbol;Acc:MGI:2443135]	+	gene	overlapping	0	30.7278	55.4027	73.337	86.1305	83.5773
Chr1:81281376-81300140	1	81281376	81300140	+	9430031J16Rik	ENSMUSG00000054976	RIKEN cDNA 9430031J16 gene [Source:MGI Symbol;Acc:MGI:2443135]	+	gene	overlapping	0	26.8878	64.8794	74.9794	91.7673	77.2878
Chr1:81300158-81318605	1	81300158	81318605	+	9430031J16Rik	ENSMUSG00000054976	RIKEN cDNA 9430031J16 gene [Source:MGI Symbol;Acc:MGI:2443135]	+	gene	overlapping	0	28.3066	53.3636	68.9662	81.6702	78.6408
Chr1:81691725-81703972	1	81691725	81703972	+	null					Not found	0	23.8128	63.2289	76.5967	87.0417	82.7312
Chr1:81704725-81725901	1	81704725	81725901	+	null					Not found	0	22.1429	51.1467	77.2341	73.2896	66.0567
Chr1:81726463-81745239	1	81726463	81745239	+	null					Not found	0	30.2149	62.3198	84.2126	92.5347	82.644
Chr1:81745293-81766719	1	81745293	81766719	+	null					Not found	0	32.4805	37.4471	75.8624	69.9276	77.314
Chr1:85698965-85709214	1	85698965	85709214	+	Sp100	ENSMUSG00000026222	nuclear antigen Sp100 [Source:MGI Symbol;Acc:MGI:109561]	+	gene	overlapping	0	29.6218	49.4494	68.4459	79.0712	84.0458
Chr1:86398557-86407785	1	86398557	86407785	+	null					Not found	0	43.9328	25.0427	61.4572	68.9756	64.0591
Chr1:86407838-86417190	1	86407838	86417190	+	null					Not found	0	43.3766	35.3806	60.7511	78.7572	69.231
Chr1:87085116-87089452	1	87085116	87089452	+	Alppl2	ENSMUSG00000026246	alkaline phosphatase, placental-like 2 [Source:MGI Symbol;Acc:MGI:108009]	-	gene	overlapping	0	28.1605	26.057	41.9511	54.2175	47.5
Chr1:87098755-87105971	1	87098755	87105971	+	Alpi	ENSMUSG00000079440	alkaline phosphatase, intestinal [Source:MGI Symbol;Acc:MGI:1924018]	-	gene	overlapping	0	21.8295	6.11609	15.2054	27.9456	26.7542
Chr1:87106183-87117362	1	87106183	87117362	+	null					Not found	0	29.1435	5.54574	21.9023	34.6892	25.6823
Chr1:87117382-87126767	1	87117382	87126767	+	Akp3	ENSMUSG00000036500	alkaline phosphatase 3, intestine, not Mn requiring [Source:MGI Symbol;Acc:MGI:87984]	+	gene	overlapping	0	20.4073	12.8969	19.5925	33.3042	33.5658
Chr1:87126809-87131497	1	87126809	87131497	+	Akp3	ENSMUSG00000036500	alkaline phosphatase 3, intestine, not Mn requiring [Source:MGI Symbol;Acc:MGI:87984]	+	gene	overlapping	0	29.1052	1.87332	9.73	30.9785	23.716
Chr1:89232834-89241434	1	89232834	89241434	+	null					Not found	0	48.2452	15.6644	38.2059	63.9095	61.6627
Chr1:90571475-90582570	1	90571475	90582570	+	null					Not found	0	21.9414	55.2413	64.2185	77.1828	62.732
Chr1:90931418-90941011	1	90931418	90941011	+	Mlph	ENSMUSG00000026303	melanophilin [Source:MGI Symbol;Acc:MGI:2176380]	+	gene	overlapping	0	24.0485	55.5962	68.8072	79.6447	76.8405
Chr1:90941066-90949585	1	90941066	90949585	+	Mlph	ENSMUSG00000026303	melanophilin [Source:MGI Symbol;Acc:MGI:2176380]	+	gene	overlapping	0	34.0679	41.4842	60.8302	75.5522	78.1444
Chr1:91168286-91178838	1	91168286	91178838	+	Rbm44	ENSMUSG00000070732	RNA binding motif protein 44 [Source:MGI Symbol;Acc:MGI:2685663]	+	gene	overlapping	0	24.1294	47.4883	69.0563	71.6176	66.6974
Chr1:91178847-91183402	1	91178847	91183402	+	Ramp1	ENSMUSG00000034353	receptor (calcitonin) activity modifying protein 1 [Source:MGI Symbol;Acc:MGI:1858418]	+	gene	overlapping	0	22.6648	21.8626	22.3378	44.5274	28.9502
Chr1:91183419-91192455	1	91183419	91192455	+	Ramp1	ENSMUSG00000034353	receptor (calcitonin) activity modifying protein 1 [Source:MGI Symbol;Acc:MGI:1858418]	+	gene	overlapping	0	20.7048	19.5363	16.2124	40.2411	34.3481
Chr1:91463553-91473038	1	91463553	91473038	+	null					Not found	0	23.0386	46.8148	64.441	69.8534	62.8805
Chr1:91566500-91574919	1	91566500	91574919	+	null					Not found	0	21.9538	17.4758	27.257	39.4295	38.5869
Chr1:91585892-91596780	1	91585892	91596780	+	null					Not found	0	31.1017	27.7704	45.0687	58.8721	59.2685
Chr1:91739751-91748326	1	91739751	91748326	+	null					Not found	0	32.8193	31.6066	40.085	64.426	67.0808
Chr1:91748347-91755197	1	91748347	91755197	+	null					Not found	0	21.4638	19.6318	35.7936	41.0957	52.2565
Chr1:91755237-91761388	1	91755237	91761388	+	null					Not found	0	33.6754	20.2072	26.4414	53.8826	59.6583
Chr1:91762234-91770849	1	91762234	91770849	+	null					Not found	0	31.7078	9.25977	24.5806	40.9676	42.9739
Chr1:91770854-91778416	1	91770854	91778416	+	null					Not found	0	26.7532	11.9482	20.2844	38.7014	41.9346
Chr1:91778429-91791266	1	91778429	91791266	+	null					Not found	0	23.9173	14.0804	22.5252	37.9977	36.047
Chr1:92365049-92376150	1	92365049	92376150	+	null					Not found	0	24.9068	9.21151	26.2335	34.1183	28.2463
Chr1:92376201-92385858	1	92376201	92385858	+	null					Not found	0	45.6019	43.8982	85.9235	89.5002	84.9319
Chr1:92385967-92395413	1	92385967	92395413	+	null					Not found	0	51.7472	23.9922	71.1034	75.7394	74.6799
Chr1:92395523-92404550	1	92395523	92404550	+	null					Not found	0	38.7023	3.39827	23.3937	42.1006	35.7575
Chr1:93375174-93386812	1	93375174	93386812	+	Ano7	ENSMUSG00000034107	anoctamin 7 [Source:MGI Symbol;Acc:MGI:3052714]	+	gene	overlapping	0	37.1046	44.5649	63.2815	81.6695	77.5542
Chr1:93386862-93395695	1	93386862	93395695	+	Ano7	ENSMUSG00000034107	anoctamin 7 [Source:MGI Symbol;Acc:MGI:3052714]	+	gene	overlapping	0	23.6443	30.9983	42.8465	54.6425	55.4876
Chr1:93395806-93401868	1	93395806	93401868	+	Ano7	ENSMUSG00000034107	anoctamin 7 [Source:MGI Symbol;Acc:MGI:3052714]	+	gene	overlapping	0	35.2148	26.9458	36.1749	62.1606	49.26
Chr1:93681164-93685936	1	93681164	93685936	+	Bok	ENSMUSG00000026278	BCL2-related ovarian killer protein [Source:MGI Symbol;Acc:MGI:1858494]	+	gene	overlapping	0	47.5848	16.943	29.8608	64.5278	51.3143
Chr1:93685942-93689151	1	93685942	93689151	+	Bok	ENSMUSG00000026278	BCL2-related ovarian killer protein [Source:MGI Symbol;Acc:MGI:1858494]	+	gene	overlapping	0	56.7085	5.34101	43.7771	62.0495	46.4256
Chr1:94020378-94025757	1	94020378	94025757	+	Neu4	ENSMUSG00000034000	sialidase 4 [Source:MGI Symbol;Acc:MGI:2661364]	+	gene	overlapping	0	29.4256	58.0401	85.6895	87.4657	85.2348
Chr1:94609746-94633279	1	94609746	94633279	+	SNORD30	ENSMUSG00000077413	Small nucleolar RNA SNORD30 [Source:RFAM;Acc:RF00088]	-	gene	overlapping	0	25.216	21.9366	41.5244	47.1526	40.3836
Chr1:104931262-104949133	1	104931262	104949133	+	Cdh20	ENSMUSG00000050840	cadherin 20 [Source:MGI Symbol;Acc:MGI:1346069]	+	gene	overlapping	0	23.1926	42.0383	39.9966	65.2309	49.8362
Chr1:106051998-106064085	1	106051998	106064085	+	null					Not found	0	23.5399	42.4124	55.3921	65.9523	64.5726
Chr1:106087403-106105075	1	106087403	106105075	+	null					Not found	0	24.9985	50.748	63.0385	75.7464	71.578
Chr1:106130570-106145718	1	106130570	106145718	+	null					Not found	0	21.1744	12.1345	13.4071	33.3088	26.0696
Chr1:121682812-121703346	1	121682812	121703346	+	null					Not found	0	21.1645	49.0693	74.4194	70.2338	78.7949
Chr1:124176478-124199391	1	124176478	124199391	+	null					Not found	0	27.4725	50.0061	56.6034	77.4786	74.0729
Chr1:124199454-124219770	1	124199454	124219770	+	null					Not found	0	34.7596	51.3283	51.7045	86.088	78.0062
Chr1:124220336-124252897	1	124220336	124252897	+	null					Not found	0	26.6393	62.686	66.5281	89.3253	86.2189
Chr1:125435914-125454396	1	125435914	125454396	+	null					Not found	0	28.9463	35.3436	46.2707	64.2899	49.0421
Chr1:128541436-128550561	1	128541436	128550561	+	null					Not found	0	21.055	25.7462	41.6454	46.8012	45.506
Chr1:128765945-128773643	1	128765945	128773643	+	null					Not found	0	22.7023	7.23764	19.4	29.9399	27.4776
Chr1:129833203-129854537	1	129833203	129854537	+	Thsd7b	ENSMUSG00000042581	thrombospondin, type I, domain containing 7B [Source:MGI Symbol;Acc:MGI:2443925]	+	gene	overlapping	0	30.033	22.8688	29.4762	52.9018	29.7452
Chr1:130225753-130247134	1	130225753	130247134	+	null					Not found	0	37.5121	17.4297	33.9209	54.9418	49.2268
Chr1:130275061-130293691	1	130275061	130293691	+	Gm16081	ENSMUSG00000086633	predicted gene 16081 [Source:MGI Symbol;Acc:MGI:3801800]	-	gene	overlapping	0	31.8236	27.9558	41.9213	59.7794	57.998
Chr1:130293738-130307798	1	130293738	130307798	+	null					Not found	0	32.9442	16.6585	20.9788	49.6026	40.4314
Chr1:130559585-130572914	1	130559585	130572914	+	null					Not found	0	22.1673	43.9286	70.3611	66.0959	71.5188
Chr1:130827179-130841003	1	130827179	130841003	+	Pigr	ENSMUSG00000026417	polymeric immunoglobulin receptor [Source:MGI Symbol;Acc:MGI:103080]	+	gene	overlapping	0	28.7844	50.2489	60.2824	79.0333	74.3749
Chr1:132080756-132095473	1	132080756	132095473	+	null					Not found	0	22.0244	74.6135	82.1044	96.6379	93.6854
Chr1:132095510-132104381	1	132095510	132104381	+	U6	ENSMUSG00000088779	U6 spliceosomal RNA [Source:RFAM;Acc:RF00026]	+	gene	overlapping	0	20.6844	25.5626	23.4326	46.247	43.5823
Chr1:132227867-132233795	1	132227867	132233795	+	Lemd1	ENSMUSG00000079330	LEM domain containing 1 [Source:MGI Symbol;Acc:MGI:1922403]	+	gene	overlapping	0	28.2777	63.7573	74.3368	92.035	83.457
Chr1:132233811-132241970	1	132233811	132241970	+	Lemd1	ENSMUSG00000079330	LEM domain containing 1 [Source:MGI Symbol;Acc:MGI:1922403]	+	gene	overlapping	0	37.0521	21.3375	39.5112	58.3896	62.7064
Chr1:132253299-132264020	1	132253299	132264020	+	Lemd1	ENSMUSG00000079330	LEM domain containing 1 [Source:MGI Symbol;Acc:MGI:1922403]	+	gene	overlapping	0	33.2858	33.9899	52.3388	67.2757	58.1472
Chr1:132289143-132295199	1	132289143	132295199	+	null					Not found	0	27.5878	22.389	39.1812	49.9768	38.6712
Chr1:132887736-132896816	1	132887736	132896816	+	Lrrn2	ENSMUSG00000026443	leucine rich repeat protein 2, neuronal [Source:MGI Symbol;Acc:MGI:106037]	+	gene	overlapping	0	24.9674	18.7655	33.1478	43.7329	50.3131
Chr1:132923853-132934274	1	132923853	132934274	+	Lrrn2	ENSMUSG00000026443	leucine rich repeat protein 2, neuronal [Source:MGI Symbol;Acc:MGI:106037]	+	gene	overlapping	0	30.3804	12.7601	23.161	43.1405	35.8652
Chr1:134204206-134211236	1	134204206	134211236	+	Adora1	ENSMUSG00000042429	adenosine A1 receptor [Source:MGI Symbol;Acc:MGI:99401]	-	gene	overlapping	0	26.3412	16.0145	15.9001	42.3556	41.1012
Chr1:135227668-135233794	1	135227668	135233794	+	Gm4204	ENSMUSG00000079139	predicted gene 4204 [Source:MGI Symbol;Acc:MGI:3782381]	+	gene	overlapping	0	22.5808	53.3374	69.5048	75.9182	72.1845
Chr1:135583982-135585732	1	135583982	135585732	+	Nav1	ENSMUSG00000009418	neuron navigator 1 [Source:MGI Symbol;Acc:MGI:2183683]	-	gene	overlapping	0	27.6851	66.8262	77.9015	94.5113	83.4119
Chr1:136467849-136474348	1	136467849	136474348	+	Kif14	ENSMUSG00000041498	kinesin family member 14 [Source:MGI Symbol;Acc:MGI:1098226]	+	gene	overlapping	0	24.9948	54.9916	70.797	79.9864	81.3076
Chr1:139183206-139197675	1	139183206	139197675	+	Crb1	ENSMUSG00000063681	crumbs homolog 1 (Drosophila) [Source:MGI Symbol;Acc:MGI:2136343]	-	gene	overlapping	0	20.6111	13.1176	20.2949	33.7287	38.5125
Chr1:139197722-139206886	1	139197722	139206886	+	Crb1	ENSMUSG00000063681	crumbs homolog 1 (Drosophila) [Source:MGI Symbol;Acc:MGI:2136343]	-	gene	overlapping	0	31.727	37.553	47.1265	69.28	69.4788
Chr1:139287622-139301886	1	139287622	139301886	+	Crb1	ENSMUSG00000063681	crumbs homolog 1 (Drosophila) [Source:MGI Symbol;Acc:MGI:2136343]	-	gene	overlapping	0	21.5142	32.8801	42.1893	54.3943	38.9406
Chr1:139507444-139519195	1	139507444	139519195	+	F13b	ENSMUSG00000026368	coagulation factor XIII, beta subunit [Source:MGI Symbol;Acc:MGI:88379]	+	gene	overlapping	0	20.2216	10.2185	16.6279	30.4401	32.315
Chr1:143525208-143541380	1	143525208	143541380	+	null					Not found	0	26.3785	42.5954	55.9744	68.9739	65.7433
Chr1:143541403-143553068	1	143541403	143553068	+	null					Not found	0	30.2192	25.0645	44.6652	55.2837	54.1856
Chr1:146736248-146756368	1	146736248	146756368	+	Fam5c	ENSMUSG00000035131	family with sequence similarity 5, member C [Source:MGI Symbol;Acc:MGI:2443035]	+	gene	overlapping	0	25.4621	42.4264	53.5606	67.8885	71.4393
Chr1:146805888-146821102	1	146805888	146821102	+	Fam5c	ENSMUSG00000035131	family with sequence similarity 5, member C [Source:MGI Symbol;Acc:MGI:2443035]	+	gene	overlapping	0	26.9491	9.97863	22.7452	36.9278	28.9061
Chr1:150927605-150939756	1	150927605	150939756	+	Hmcn1	ENSMUSG00000066842	hemicentin 1 [Source:MGI Symbol;Acc:MGI:2685047]	-	gene	overlapping	0	23.3861	12.5801	9.90914	35.9662	33.1812
Chr1:151512822-151520891	1	151512822	151520891	+	null					Not found	0	36.0223	47.6468	69.6613	83.6692	73.3512
Chr1:151520910-151533850	1	151520910	151533850	+	null					Not found	0	36.6382	47.0941	65.3941	83.7323	82.515
Chr1:151633154-151642647	1	151633154	151642647	+	Fam129a	ENSMUSG00000026483	family with sequence similarity 129, member A [Source:MGI Symbol;Acc:MGI:2137237]	+	gene	overlapping	0	20.1177	17.8981	18.4155	38.0158	38.5127
Chr1:151642661-151653552	1	151642661	151653552	+	Fam129a	ENSMUSG00000026483	family with sequence similarity 129, member A [Source:MGI Symbol;Acc:MGI:2137237]	+	gene	overlapping	0	21.346	16.494	33.6111	37.84	45.9404
Chr1:151653965-151660989	1	151653965	151660989	+	Fam129a	ENSMUSG00000026483	family with sequence similarity 129, member A [Source:MGI Symbol;Acc:MGI:2137237]	+	gene	overlapping	0	26.3229	10.6826	20.1126	37.0054	39.7831
Chr1:151671458-151681784	1	151671458	151681784	+	Fam129a	ENSMUSG00000026483	family with sequence similarity 129, member A [Source:MGI Symbol;Acc:MGI:2137237]	+	gene	overlapping	0	20.3701	2.56944	8.69461	22.9395	24.3527
Chr1:151696984-151706579	1	151696984	151706579	+	Fam129a	ENSMUSG00000026483	family with sequence similarity 129, member A [Source:MGI Symbol;Acc:MGI:2137237]	+	gene	overlapping	0	25.3314	7.38876	18.3677	32.7202	26.429
Chr1:151706671-151716219	1	151706671	151716219	+	Fam129a	ENSMUSG00000026483	family with sequence similarity 129, member A [Source:MGI Symbol;Acc:MGI:2137237]	+	gene	overlapping	0	25.9075	14.1677	19.1896	40.0752	32.3759
Chr1:153340850-153354302	1	153340850	153354302	+	null					Not found	0	28.5451	42.7754	76.7518	71.3205	75.104
Chr1:153978049-153987613	1	153978049	153987613	+	null					Not found	0	42.7289	20.5125	37.2956	63.2414	60.9692
Chr1:153987814-153998815	1	153987814	153998815	+	null					Not found	0	21.6025	68.4653	65.5976	90.0678	78.6544
Chr1:154022621-154033168	1	154022621	154033168	+	null					Not found	0	39.6759	23.5185	32.3968	63.1944	58.963
Chr1:154033189-154050985	1	154033189	154050985	+	null					Not found	0	35.0749	41.3821	49.627	76.457	71.8525
Chr1:154051280-154065510	1	154051280	154065510	+	null					Not found	0	43.145	47.8641	56.5505	91.0091	89.0119
Chr1:154065608-154077990	1	154065608	154077990	+	null					Not found	0	34.3661	53.3591	64.7961	87.7253	87.7461
Chr1:154371816-154391563	1	154371816	154391563	+	null					Not found	0	40.2596	31.8297	52.2714	72.0893	66.481
Chr1:155159080-155169126	1	155159080	155169126	+	Stx6	ENSMUSG00000026470	syntaxin 6 [Source:MGI Symbol;Acc:MGI:1926235]	+	gene	overlapping	0	24.989	32.0307	49.4472	57.0197	35.5576
Chr1:155515396-155524613	1	155515396	155524613	+	Gm5532	ENSMUSG00000073535	predicted gene 5532 [Source:MGI Symbol;Acc:MGI:3646828]	-	gene	overlapping	0	29.34	6.25238	23.8144	35.5924	41.626
Chr1:156741771-156750655	1	156741771	156750655	+	null					Not found	0	25.9739	20.8884	25.1587	46.8623	41.9485
Chr1:157750862-157762520	1	157750862	157762520	+	null					Not found	0	23.3997	10.6415	15.4816	34.0412	23.7816
Chr1:158514321-158528766	1	158514321	158528766	+	Astn1	ENSMUSG00000026587	astrotactin 1 [Source:MGI Symbol;Acc:MGI:1098567]	+	gene	overlapping	0	42.6292	51.0839	86.1685	93.7131	86.7252
Chr1:158528768-158545801	1	158528768	158545801	+	Astn1	ENSMUSG00000026587	astrotactin 1 [Source:MGI Symbol;Acc:MGI:1098567]	+	gene	overlapping	0	24.044	48.2143	70.8683	72.2583	66.8564
Chr1:158545956-158557587	1	158545956	158557587	+	Astn1	ENSMUSG00000026587	astrotactin 1 [Source:MGI Symbol;Acc:MGI:1098567]	+	gene	overlapping	0	23.6794	37.0662	60.7394	60.7457	61.3589
Chr1:158557723-158576972	1	158557723	158576972	+	Astn1	ENSMUSG00000026587	astrotactin 1 [Source:MGI Symbol;Acc:MGI:1098567]	+	gene	overlapping	0	28.777	64.5966	86.195	93.3735	91.4474
Chr1:158577211-158589671	1	158577211	158589671	+	Astn1	ENSMUSG00000026587	astrotactin 1 [Source:MGI Symbol;Acc:MGI:1098567]	+	gene	overlapping	0	51.667	37.6419	64.6787	89.3089	70.6172
Chr1:158589738-158599902	1	158589738	158599902	+	Astn1	ENSMUSG00000026587	astrotactin 1 [Source:MGI Symbol;Acc:MGI:1098567]	+	gene	overlapping	0	39.0098	27.2625	40.7765	66.2723	53.496
Chr1:158599975-158615868	1	158599975	158615868	+	Astn1	ENSMUSG00000026587	astrotactin 1 [Source:MGI Symbol;Acc:MGI:1098567]	+	gene	overlapping	0	30.9737	34.5379	56.9179	65.5116	65.0756
Chr1:158616113-158631483	1	158616113	158631483	+	Astn1	ENSMUSG00000026587	astrotactin 1 [Source:MGI Symbol;Acc:MGI:1098567]	+	gene	overlapping	0	45.7938	25.9454	57.5757	71.7392	75.5721
Chr1:158631513-158647234	1	158631513	158647234	+	Astn1	ENSMUSG00000026587	astrotactin 1 [Source:MGI Symbol;Acc:MGI:1098567]	+	gene	overlapping	0	29.6659	19.6477	40.3405	49.3136	47.8619
Chr1:158660974-158674615	1	158660974	158674615	+	Astn1	ENSMUSG00000026587	astrotactin 1 [Source:MGI Symbol;Acc:MGI:1098567]	+	gene	overlapping	0	48.5017	23.509	48.5166	72.0107	67.2411
Chr1:158674932-158692049	1	158674932	158692049	+	Astn1	ENSMUSG00000026587	astrotactin 1 [Source:MGI Symbol;Acc:MGI:1098567]	+	gene	overlapping	0	46.6332	35.3568	56.0549	81.9901	77.7207
Chr1:158748773-158768844	1	158748773	158768844	+	Pappa2	ENSMUSG00000073530	pappalysin 2 [Source:MGI Symbol;Acc:MGI:3051647]	-	gene	overlapping	0	20.4238	5.67168	11.196	26.0954	33.0455
Chr1:160092479-160106416	1	160092479	160106416	+	Tnn	ENSMUSG00000026725	tenascin N [Source:MGI Symbol;Acc:MGI:2665790]	-	gene	overlapping	0	20.1681	61.1995	67.427	81.3675	73.9704
Chr1:160569756-160582027	1	160569756	160582027	+	Rabgap1l	ENSMUSG00000026721	RAB GTPase activating protein 1-like [Source:MGI Symbol;Acc:MGI:1352507]	-	gene	overlapping	0	28.5559	46.1792	56.7009	74.7351	69.5694
Chr1:160823256-160836998	1	160823256	160836998	+	null					Not found	0	33.5171	56.0412	72.7386	89.5583	84.172
Chr1:165005548-165018989	1	165005548	165018989	+	null					Not found	0	29.2326	31.7198	40.6251	60.9524	54.9101
Chr1:165085688-165095167	1	165085688	165095167	+	null					Not found	0	34.3574	10.1772	19.3839	44.5346	44.4258
Chr1:165095230-165104088	1	165095230	165104088	+	null					Not found	0	36.819	17.7639	26.2804	54.583	42.9364
Chr1:165104328-165113741	1	165104328	165113741	+	null					Not found	0	46.9808	33.214	46.93	80.1948	79.0474
Chr1:165113761-165120567	1	165113761	165120567	+	null					Not found	0	35.8309	35.161	56.733	70.9918	69.848
Chr1:165538432-165549554	1	165538432	165549554	+	Adcy10	ENSMUSG00000026567	adenylate cyclase 10 [Source:MGI Symbol;Acc:MGI:2660854]	+	gene	overlapping	0	23.3802	64.798	74.0378	88.1782	83.0941
Chr1:165741878-165753797	1	165741878	165753797	+	null					Not found	0	23.1884	17.6962	34.2593	40.8847	41.608
Chr1:166475296-166488131	1	166475296	166488131	+	Gm4846	ENSMUSG00000086056	predicted gene 4846 [Source:MGI Symbol;Acc:MGI:3643319]	-	gene	overlapping	0	21.6899	31.4395	36.0765	53.1294	54.6569
Chr1:166912779-166923148	1	166912779	166923148	+	null					Not found	0	26.3772	46.4213	89.1336	72.7985	63.2631
Chr1:167137694-167147932	1	167137694	167147932	+	null					Not found	0	23.7016	30.0631	37.0674	53.7647	46.5584
Chr1:167466420-167478023	1	167466420	167478023	+	Lrrc52	ENSMUSG00000040485	leucine rich repeat containing 52 [Source:MGI Symbol;Acc:MGI:1924118]	-	gene	overlapping	0	21.4637	11.7199	15.9878	33.1837	46.7247
Chr1:167507080-167519047	1	167507080	167519047	+	null					Not found	0	30.8825	56.1215	58.1306	87.004	90.499
Chr1:167519077-167531509	1	167519077	167531509	+	null					Not found	0	47.7153	39.5662	48.8347	87.2815	85.857
Chr1:167531581-167540954	1	167531581	167540954	+	null					Not found	0	45.5267	12.4193	22.1165	57.946	64.8825
Chr1:167540985-167550177	1	167540985	167550177	+	null					Not found	0	27.99	20.3455	19.9151	48.3355	47.9613
Chr1:167560489-167571347	1	167560489	167571347	+	null					Not found	0	21.4638	40.6255	57.3124	62.0894	70.9954
Chr1:167638392-167646088	1	167638392	167646088	+	Rxrg	ENSMUSG00000015843	retinoid X receptor gamma [Source:MGI Symbol;Acc:MGI:98216]	+	gene	overlapping	0	22.1673	1.70455	11.1706	23.8718	11.6589
Chr1:167750411-167759144	1	167750411	167759144	+	Lmx1a	ENSMUSG00000026686	LIM homeobox transcription factor 1 alpha [Source:MGI Symbol;Acc:MGI:1888519]	+	gene	overlapping	0	32.5353	16.9413	32.5762	49.4766	41.7755
Chr1:167759159-167767463	1	167759159	167767463	+	Lmx1a	ENSMUSG00000026686	LIM homeobox transcription factor 1 alpha [Source:MGI Symbol;Acc:MGI:1888519]	+	gene	overlapping	0	52.8886	32.9576	70.5073	85.8462	81.8263
Chr1:167825457-167835049	1	167825457	167835049	+	Lmx1a	ENSMUSG00000026686	LIM homeobox transcription factor 1 alpha [Source:MGI Symbol;Acc:MGI:1888519]	+	gene	overlapping	0	42.4925	33.1156	61.3836	75.6081	71.8386
Chr1:170017889-170023400	1	170017889	170023400	+	Ddr2	ENSMUSG00000026674	discoidin domain receptor family, member 2 [Source:MGI Symbol;Acc:MGI:1345277]	-	gene	overlapping	0	23.3007	69.5679	69.7772	92.8686	96.5722
Chr1:170023425-170037689	1	170023425	170037689	+	Ddr2	ENSMUSG00000026674	discoidin domain receptor family, member 2 [Source:MGI Symbol;Acc:MGI:1345277]	-	gene	overlapping	0	22.7357	65.9674	76.5354	88.7031	81.258
Chr1:170069894-170077076	1	170069894	170077076	+	Ddr2	ENSMUSG00000026674	discoidin domain receptor family, member 2 [Source:MGI Symbol;Acc:MGI:1345277]	-	gene	overlapping	0	21.6233	66.9763	77.245	88.5996	88.658
Chr1:171281021-171285239	1	171281021	171285239	+	Ppox	ENSMUSG00000062729	protoporphyrinogen oxidase [Source:MGI Symbol;Acc:MGI:104968]	-	gene	overlapping	0	26.6231	50.1242	66.9972	76.7472	52.4826
Chr1:171288033-171294730	1	171288033	171294730	+	Ufc1	ENSMUSG00000062963	ubiquitin-fold modifier conjugating enzyme 1 [Source:MGI Symbol;Acc:MGI:1913405]	-	gene	overlapping	0	20.6351	32.3891	31.946	53.0242	30.7029
Chr1:171603713-171617151	1	171603713	171617151	+	Ly9	ENSMUSG00000004707	lymphocyte antigen 9 [Source:MGI Symbol;Acc:MGI:96885]	-	gene	overlapping	0	27.9185	21.0668	33.8079	48.9854	35.2454
Chr1:171633078-171642552	1	171633078	171642552	+	Slamf7	ENSMUSG00000038179	SLAM family member 7 [Source:MGI Symbol;Acc:MGI:1922595]	-	gene	overlapping	0	20.9656	51.2804	61.1603	72.2459	66.0992
Chr1:172036745-172046736	1	172036745	172046736	+	null					Not found	0	26.2061	27.4107	37.1638	53.6168	57.7057
Chr1:172481229-172484818	1	172481229	172484818	+	Igsf9	ENSMUSG00000037995	immunoglobulin superfamily, member 9 [Source:MGI Symbol;Acc:MGI:2135283]	+	gene	overlapping	0	24.4174	53.5586	65.7519	77.976	63.6138
Chr1:177277439-177295043	1	177277439	177295043	+	null					Not found	0	24.0842	52.6099	64.0189	76.6941	57.9609
Chr1:180778635-180787481	1	180778635	180787481	+	null					Not found	0	32.4376	22.1567	32.978	54.5943	41.8053
Chr1:180787662-180794426	1	180787662	180794426	+	null					Not found	0	44.8817	10.3304	32.426	55.2121	44.092
Chr1:181714959-181725247	1	181714959	181725247	+	null					Not found	0	21.8951	67.9256	81.7144	89.8207	79.7123
Chr1:181725266-181736465	1	181725266	181736465	+	null					Not found	0	21.3953	70.823	84.957	92.2183	85.3799
Chr1:181777497-181784673	1	181777497	181784673	+	null					Not found	0	21.0295	57.6096	42.2414	78.6391	59.1773
Chr1:181891688-181899445	1	181891688	181899445	+	null					Not found	0	29.942	15.6821	34.7528	45.6241	34.1765
Chr1:183267701-183277279	1	183267701	183277279	+	Brox	ENSMUSG00000046836	BRO1 domain and CAAX motif containing [Source:MGI Symbol;Acc:MGI:1918928]	-	gene	overlapping	0	20.2649	22.8215	35.3962	43.0863	35.4015
Chr1:183446355-183504812	1	183446355	183504812	+	null					Not found	0	37.2216	36.1515	59.7071	73.373	73.6988
Chr1:183504817-183514823	1	183504817	183514823	+	null					Not found	0	21.8841	72.2238	88.5798	94.1079	91.6094
Chr1:183514827-183524859	1	183514827	183524859	+	null					Not found	0	25.8862	68.7854	87.8041	94.6717	94.9428
Chr1:183524884-183538645	1	183524884	183538645	+	null					Not found	0	30.2133	60.9837	89.9075	91.1971	96.3074
Chr1:183546364-183554521	1	183546364	183554521	+	null					Not found	0	50.882	28.508	64.952	79.39	88.8924
Chr1:183554654-183563518	1	183554654	183563518	+	null					Not found	0	45.6975	20.5141	49.0149	66.2116	64.2696
Chr1:183567445-183575154	1	183567445	183575154	+	null					Not found	0	37.296	50.6054	77.4876	87.9014	87.7801
Chr1:183575173-183587308	1	183575173	183587308	+	null					Not found	0	61.0423	23.1427	45.0085	84.1849	83.4426
Chr1:183714706-183731498	1	183714706	183731498	+	null					Not found	0	23.1205	16.5374	26.9688	39.658	45.4209
Chr1:184002326-184013714	1	184002326	184013714	+	Dusp10	ENSMUSG00000039384	dual specificity phosphatase 10 [Source:MGI Symbol;Acc:MGI:1927070]	+	gene	overlapping	0	28.9673	11.9977	20.8731	40.965	39.7998
Chr1:184134430-184148402	1	184134430	184148402	+	null					Not found	0	34.3446	54.0787	76.2134	88.4233	85.9995
Chr1:184431168-184442921	1	184431168	184442921	+	null					Not found	0	26.6158	48.6123	61.8309	75.228	70.9418
Chr1:184450572-184457673	1	184450572	184457673	+	null					Not found	0	38.0914	55.7511	76.4723	93.8426	91.3165
Chr1:184584457-184595134	1	184584457	184595134	+	null					Not found	0	38.5303	15.1718	27.4087	53.7021	49.438
Chr1:186036226-186048718	1	186036226	186048718	+	null					Not found	0	22.377	43.959	52.1734	66.336	69.2058
Chr1:186048749-186060870	1	186048749	186060870	+	null					Not found	0	26.2163	45.446	51.4232	71.6623	71.8205
Chr1:188480908-188494804	1	188480908	188494804	+	Ush2a	ENSMUSG00000026609	Usher syndrome 2A (autosomal recessive, mild) homolog (human) [Source:MGI Symbol;Acc:MGI:1341292]	+	gene	overlapping	0	26.6067	36.1333	53.123	62.74	61.9536
Chr1:188671721-188679276	1	188671721	188679276	+	Ush2a	ENSMUSG00000026609	Usher syndrome 2A (autosomal recessive, mild) homolog (human) [Source:MGI Symbol;Acc:MGI:1341292]	+	gene	overlapping	0	21.0745	66.3857	68.67	87.4602	83.9337
Chr1:188689106-188702770	1	188689106	188702770	+	Ush2a	ENSMUSG00000026609	Usher syndrome 2A (autosomal recessive, mild) homolog (human) [Source:MGI Symbol;Acc:MGI:1341292]	+	gene	overlapping	0	30.2323	37.5986	50.9327	67.8309	66.9998
Chr1:188719312-188728258	1	188719312	188728258	+	Ush2a	ENSMUSG00000026609	Usher syndrome 2A (autosomal recessive, mild) homolog (human) [Source:MGI Symbol;Acc:MGI:1341292]	+	gene	overlapping	0	28.783	16.0094	35.2384	44.7923	36.0067
Chr1:189260666-189269910	1	189260666	189269910	+	Kcnk2	ENSMUSG00000037624	potassium channel, subfamily K, member 2 [Source:MGI Symbol;Acc:MGI:109366]	-	gene	overlapping	0	21.8017	14.1346	22.8921	35.9363	28.4881
Chr1:189802528-189808876	1	189802528	189808876	+	Ptpn14	ENSMUSG00000026604	protein tyrosine phosphatase, non-receptor type 14 [Source:MGI Symbol;Acc:MGI:102467]	+	gene	overlapping	0	20.881	25.9399	36.3071	46.8209	34.7587
Chr1:190419989-190429515	1	190419989	190429515	+	null					Not found	0	21.1888	58.6977	74.5057	79.8866	71.4588
Chr1:190575965-190586929	1	190575965	190586929	+	null					Not found	0	21.0813	35.2298	57.5449	56.3111	58.1973
Chr1:190992473-191001621	1	190992473	191001621	+	null					Not found	0	22.6205	42.1675	48.7044	64.788	59.1318
Chr1:191103460-191109609	1	191103460	191109609	+	Batf3	ENSMUSG00000026630	basic leucine zipper transcription factor, ATF-like 3 [Source:MGI Symbol;Acc:MGI:1925491]	+	gene	overlapping	0	20.6005	36.6356	46.7142	57.2361	52.5069
Chr1:191126134-191135272	1	191126134	191135272	+	null					Not found	0	20.6325	31.8889	50.9605	52.5215	61.9942
Chr1:191866185-191875722	1	191866185	191875722	+	null					Not found	0	20.1288	38.1713	51.2466	58.3001	52.7163
Chr1:193499814-193514398	1	193499814	193514398	+	Mir205	ENSMUSG00000065533	microRNA 205 [Source:MGI Symbol;Acc:MGI:2676880]	-	gene	overlapping	0	28.5532	41.746	67.2414	70.2993	74.1916
Chr1:193514472-193530150	1	193514472	193530150	+	null					Not found	0	39.293	21.6228	53.4623	60.9159	64.2198
Chr1:193530319-193541949	1	193530319	193541949	+	null					Not found	0	44.2346	27.9613	56.4427	72.1959	66.6005
Chr1:193541958-193556798	1	193541958	193556798	+	null					Not found	0	35.5158	40.9149	61.8891	76.4307	69.7626
Chr1:193556825-193572825	1	193556825	193572825	+	null					Not found	0	46.6361	27.4615	50.6341	74.0976	64.3598
Chr1:193572893-193588590	1	193572893	193588590	+	null					Not found	0	27.3857	12.8125	33.3706	40.1982	40.9666
Chr1:193606578-193620769	1	193606578	193620769	+	null					Not found	0	22.9565	26.6069	35.5118	49.5634	44.7337
Chr1:193620826-193635308	1	193620826	193635308	+	null					Not found	0	21.796	22.8895	31.0097	44.6854	54.0646
Chr1:193636175-193655376	1	193636175	193655376	+	null					Not found	0	21.4	18.5298	30.2924	39.9298	41.7298
Chr1:193736608-193755652	1	193736608	193755652	+	null					Not found	0	24.1246	19.8229	27.4083	43.9475	38.1437
Chr1:195176525-195198444	1	195176525	195198444	+	Cr2	ENSMUSG00000026616	complement receptor 2 [Source:MGI Symbol;Acc:MGI:88489]	-	gene	overlapping	0	26.9575	31.1141	45.1669	58.0716	55.5428
Chr1:195198738-195220799	1	195198738	195220799	+	null					Not found	0	28.8361	43.0784	51.5328	71.9145	68.2475
Chr2:3540805-3558498	2	3540805	3558498	+	null					Not found	0	28.1601	24.8492	41.4022	53.0093	38.6585
Chr2:3570487-3584012	2	3570487	3584012	+	null					Not found	0	31.1342	23.8219	46.6651	54.956	58.6515
Chr2:4099440-4112945	2	4099440	4112945	+	Frmd4a	ENSMUSG00000026657	FERM domain containing 4A [Source:MGI Symbol;Acc:MGI:1919850]	+	gene	overlapping	0	22.5799	64.4035	65.957	86.9835	91.4112
Chr2:4113129-4127695	2	4113129	4127695	+	Frmd4a	ENSMUSG00000026657	FERM domain containing 4A [Source:MGI Symbol;Acc:MGI:1919850]	+	gene	overlapping	0	21.9701	62.5835	65.2678	84.5536	87.426
Chr2:4127704-4140306	2	4127704	4140306	+	Frmd4a	ENSMUSG00000026657	FERM domain containing 4A [Source:MGI Symbol;Acc:MGI:1919850]	+	gene	overlapping	0	28.9347	63.2292	72.604	92.1639	85.2638
Chr2:4140418-4150961	2	4140418	4150961	+	Frmd4a	ENSMUSG00000026657	FERM domain containing 4A [Source:MGI Symbol;Acc:MGI:1919850]	+	gene	overlapping	0	29.9517	59.0471	66.3373	88.9987	87.2559
Chr2:4151007-4160007	2	4151007	4160007	+	Frmd4a	ENSMUSG00000026657	FERM domain containing 4A [Source:MGI Symbol;Acc:MGI:1919850]	+	gene	overlapping	0	36.7205	49.7004	66.6317	86.4208	79.4612
Chr2:4230659-4240342	2	4230659	4240342	+	Frmd4a	ENSMUSG00000026657	FERM domain containing 4A [Source:MGI Symbol;Acc:MGI:1919850]	+	gene	overlapping	0	20.0161	22.9015	22.8065	42.9177	36.9892
Chr2:4303300-4316141	2	4303300	4316141	+	Frmd4a	ENSMUSG00000026657	FERM domain containing 4A [Source:MGI Symbol;Acc:MGI:1919850]	+	gene	overlapping	0	20.2484	15.3938	15.4626	35.6422	31.3358
Chr2:4328007-4339202	2	4328007	4339202	+	Frmd4a	ENSMUSG00000026657	FERM domain containing 4A [Source:MGI Symbol;Acc:MGI:1919850]	+	gene	overlapping	0	20.1052	15.2637	19.952	35.3689	34.7222
Chr2:4339249-4350892	2	4339249	4350892	+	Frmd4a	ENSMUSG00000026657	FERM domain containing 4A [Source:MGI Symbol;Acc:MGI:1919850]	+	gene	overlapping	0	21.2814	18.9856	32.3651	40.267	51.9787
Chr2:4351072-4362613	2	4351072	4362613	+	Frmd4a	ENSMUSG00000026657	FERM domain containing 4A [Source:MGI Symbol;Acc:MGI:1919850]	+	gene	overlapping	0	40.068	22.8666	46.9588	62.9346	59.9696
Chr2:4584497-4592807	2	4584497	4592807	+	Frmd4a	ENSMUSG00000026657	FERM domain containing 4A [Source:MGI Symbol;Acc:MGI:1919850]	+	gene	overlapping	0	47.648	44.2826	65.4879	91.9306	91.0148
Chr2:4592856-4601155	2	4592856	4601155	+	Frmd4a	ENSMUSG00000026657	FERM domain containing 4A [Source:MGI Symbol;Acc:MGI:1919850]	+	gene	overlapping	0	32.7344	55.9679	65.9821	88.7023	88.1745
Chr2:4601177-4605183	2	4601177	4605183	+	Frmd4a	ENSMUSG00000026657	FERM domain containing 4A [Source:MGI Symbol;Acc:MGI:1919850]	+	gene	overlapping	0	52.3239	42.2455	41.3665	94.5694	90.502
Chr2:4605236-4611326	2	4605236	4611326	+	Frmd4a	ENSMUSG00000026657	FERM domain containing 4A [Source:MGI Symbol;Acc:MGI:1919850]	+	gene	overlapping	0	35.5792	32.2993	37.4694	67.8784	71.3524
Chr2:4611455-4620892	2	4611455	4620892	+	Frmd4a	ENSMUSG00000026657	FERM domain containing 4A [Source:MGI Symbol;Acc:MGI:1919850]	+	gene	overlapping	0	25.0471	40.0503	41.2142	65.0974	60.6346
Chr2:5921162-5927770	2	5921162	5927770	+	Dhtkd1	ENSMUSG00000025815	dehydrogenase E1 and transketolase domain containing 1 [Source:MGI Symbol;Acc:MGI:2445096]	-	gene	overlapping	0	24.7059	31.2824	54.8536	55.9883	46.5416
Chr2:6213370-6222962	2	6213370	6222962	+	A230108P19Rik	ENSMUSG00000087125	RIKEN cDNA A230108P19 gene [Source:MGI Symbol;Acc:MGI:2443444]	+	gene	overlapping	0	22.3214	63.3525	82.2842	85.6738	80.9703
Chr2:6518587-6527059	2	6518587	6527059	+	null					Not found	0	27.9153	33.7178	41.8341	61.6331	58.2617
Chr2:7697607-7723875	2	7697607	7723875	+	Gm13211	ENSMUSG00000085070	predicted gene 13211 [Source:MGI Symbol;Acc:MGI:3651019]	-	gene	overlapping	0	29.1194	51.7236	77.2555	80.843	75.9911
Chr2:9536860-9551284	2	9536860	9551284	+	null					Not found	0	30.8461	44.9147	49.5072	75.7608	81.0998
Chr2:9551355-9562865	2	9551355	9562865	+	null					Not found	0	48.0953	28.1977	61.7221	76.293	75.0282
Chr2:9576176-9587600	2	9576176	9587600	+	null					Not found	0	45.9103	36.8139	57.7024	82.7242	77.3327
Chr2:9588167-9598151	2	9588167	9598151	+	Gm13218	ENSMUSG00000079603	predicted gene 13218 [Source:MGI Symbol;Acc:MGI:3651679]	-	gene	overlapping	0	58.7738	27.8386	55.8615	86.6124	79.0145
Chr2:9598314-9615554	2	9598314	9615554	+	null					Not found	0	38.6507	44.0966	59.4671	82.7473	84.4517
Chr2:9626201-9636302	2	9626201	9636302	+	null					Not found	0	35.4531	44.6957	58.7477	80.1488	70.4535
Chr2:9636315-9647632	2	9636315	9647632	+	null					Not found	0	26.9775	35.1136	39.1315	62.0911	63.8726
Chr2:9647701-9658795	2	9647701	9658795	+	null					Not found	0	20.1158	67.0754	66.843	87.1912	76.8439
Chr2:10094870-10101918	2	10094870	10101918	+	Itih2	ENSMUSG00000037254	inter-alpha trypsin inhibitor, heavy chain 2 [Source:MGI Symbol;Acc:MGI:96619]	-	gene	overlapping	0	25.5842	17.4058	36.8935	42.9899	43.1409
Chr2:10169806-10177764	2	10169806	10177764	+	Itih5	ENSMUSG00000025780	inter-alpha (globulin) inhibitor H5 [Source:MGI Symbol;Acc:MGI:1925751]	+	gene	overlapping	0	36.4142	33.1618	55.572	69.576	63.8345
Chr2:10672292-10685836	2	10672292	10685836	+	null					Not found	0	21.4566	15.7857	18.0784	37.2423	25.7967
Chr2:11048378-11059931	2	11048378	11059931	+	Gm13264	ENSMUSG00000085257	predicted gene 13264 [Source:MGI Symbol;Acc:MGI:3652184]	+	gene	overlapping	0	20.6211	15.3116	33.6565	35.9327	27.7195
Chr2:11420338-11432337	2	11420338	11432337	+	null					Not found	0	20.4196	24.914	26.43	45.3336	49.9809
Chr2:11933315-11943622	2	11933315	11943622	+	null					Not found	0	27.2862	31.8797	38.0743	59.1659	49.778
Chr2:12198232-12209727	2	12198232	12209727	+	Itga8	ENSMUSG00000026768	integrin alpha 8 [Source:MGI Symbol;Acc:MGI:109442]	-	gene	overlapping	0	20.9034	47.0568	66.5409	67.9602	65.0613
Chr2:12497884-12515242	2	12497884	12515242	+	null					Not found	0	29.2772	44.6354	62.3434	73.9125	58.4333
Chr2:12515328-12533279	2	12515328	12533279	+	null					Not found	0	26.7522	28.9547	56.4415	55.7069	52.174
Chr2:14387134-14408707	2	14387134	14408707	+	Slc39a12	ENSMUSG00000036949	solute carrier family 39 (zinc transporter), member 12 [Source:MGI Symbol;Acc:MGI:2139274]	+	gene	overlapping	0	21.5977	67.0644	81.11	88.6621	84.1998
Chr2:14408736-14434051	2	14408736	14434051	+	Slc39a12	ENSMUSG00000036949	solute carrier family 39 (zinc transporter), member 12 [Source:MGI Symbol;Acc:MGI:2139274]	+	gene	overlapping	0	42.5879	42.7771	67.3536	85.365	83.1255
Chr2:14456559-14483660	2	14456559	14483660	+	Slc39a12	ENSMUSG00000036949	solute carrier family 39 (zinc transporter), member 12 [Source:MGI Symbol;Acc:MGI:2139274]	+	gene	overlapping	0	28.4626	29.5995	52.1134	58.062	67.9707
Chr2:14483748-14505414	2	14483748	14505414	+	Slc39a12	ENSMUSG00000036949	solute carrier family 39 (zinc transporter), member 12 [Source:MGI Symbol;Acc:MGI:2139274]	+	gene	overlapping	0	35.1846	29.0761	43.3349	64.2606	54.4239
Chr2:16381524-16393930	2	16381524	16393930	+	Plxdc2	ENSMUSG00000026748	plexin domain containing 2 [Source:MGI Symbol;Acc:MGI:1914698]	+	gene	overlapping	0	20.7949	76.3889	84.5938	97.1838	91.5007
Chr2:16446316-16463636	2	16446316	16463636	+	Plxdc2	ENSMUSG00000026748	plexin domain containing 2 [Source:MGI Symbol;Acc:MGI:1914698]	+	gene	overlapping	0	23.864	66.6981	78.3475	90.562	93.5607
Chr2:16463639-16489237	2	16463639	16489237	+	Plxdc2	ENSMUSG00000026748	plexin domain containing 2 [Source:MGI Symbol;Acc:MGI:1914698]	+	gene	overlapping	0	24.8082	57.164	77.8374	81.9722	83.0327
Chr2:16489415-16512045	2	16489415	16512045	+	Plxdc2	ENSMUSG00000026748	plexin domain containing 2 [Source:MGI Symbol;Acc:MGI:1914698]	+	gene	overlapping	0	20.9976	72.9418	70.3547	93.9394	91.735
Chr2:16552502-16571134	2	16552502	16571134	+	Plxdc2	ENSMUSG00000026748	plexin domain containing 2 [Source:MGI Symbol;Acc:MGI:1914698]	+	gene	overlapping	0	23.4948	73.6116	85.1674	97.1065	87.1841
Chr2:16626942-16645441	2	16626942	16645441	+	Plxdc2	ENSMUSG00000026748	plexin domain containing 2 [Source:MGI Symbol;Acc:MGI:1914698]	+	gene	overlapping	0	26.5617	65.0352	75.6315	91.5968	86.6023
Chr2:16663903-16689172	2	16663903	16689172	+	Plxdc2	ENSMUSG00000026748	plexin domain containing 2 [Source:MGI Symbol;Acc:MGI:1914698]	+	gene	overlapping	0	20.3589	73.9905	81.2409	94.3494	91.5291
Chr2:16689200-16707268	2	16689200	16707268	+	Plxdc2	ENSMUSG00000026748	plexin domain containing 2 [Source:MGI Symbol;Acc:MGI:1914698]	+	gene	overlapping	0	28.2446	66.4444	82.6364	94.689	94.0695
Chr2:16729477-16749355	2	16729477	16749355	+	Plxdc2	ENSMUSG00000026748	plexin domain containing 2 [Source:MGI Symbol;Acc:MGI:1914698]	+	gene	overlapping	0	38.1991	55.9079	66.7056	94.1069	83.6185
Chr2:18811558-18821649	2	18811558	18821649	+	null					Not found	0	24.7313	59.5473	72.8503	84.2786	79.6566
Chr2:19690718-19709047	2	19690718	19709047	+	SNORA17	ENSMUSG00000077342	Small nucleolar RNA SNORA17 [Source:RFAM;Acc:RF00560]	+	gene	overlapping	0	22.2433	31.5067	40.5199	53.75	39.078
Chr2:20027606-20042480	2	20027606	20042480	+	Etl4	ENSMUSG00000036617	enhancer trap locus 4 [Source:MGI Symbol;Acc:MGI:95454]	+	gene	overlapping	0	41.2769	34.9337	48.8594	76.2106	51.8365
Chr2:20160115-20177321	2	20160115	20177321	+	Etl4	ENSMUSG00000036617	enhancer trap locus 4 [Source:MGI Symbol;Acc:MGI:95454]	+	gene	overlapping	0	36.4695	42.538	65.5648	79.0075	79.4024
Chr2:20229224-20239081	2	20229224	20239081	+	Etl4	ENSMUSG00000036617	enhancer trap locus 4 [Source:MGI Symbol;Acc:MGI:95454]	+	gene	overlapping	0	22.7958	17.0967	32.3915	39.8924	41.3589
Chr2:20239383-20254568	2	20239383	20254568	+	Etl4	ENSMUSG00000036617	enhancer trap locus 4 [Source:MGI Symbol;Acc:MGI:95454]	+	gene	overlapping	0	21.7328	23.3038	36.6467	45.0366	41.4755
Chr2:20261785-20278772	2	20261785	20278772	+	Etl4	ENSMUSG00000036617	enhancer trap locus 4 [Source:MGI Symbol;Acc:MGI:95454]	+	gene	overlapping	0	20.2958	25.2019	31.0473	45.4976	44.2534
Chr2:20318353-20338859	2	20318353	20338859	+	Etl4	ENSMUSG00000036617	enhancer trap locus 4 [Source:MGI Symbol;Acc:MGI:95454]	+	gene	overlapping	0	27.5727	21.0565	45.444	48.6292	55.8673
Chr2:20519388-20523100	2	20519388	20523100	+	Etl4	ENSMUSG00000036617	enhancer trap locus 4 [Source:MGI Symbol;Acc:MGI:95454]	+	gene	overlapping	0	70.4668	21.8771	72.5481	92.3439	78.2259
Chr2:20523345-20535515	2	20523345	20535515	+	Etl4	ENSMUSG00000036617	enhancer trap locus 4 [Source:MGI Symbol;Acc:MGI:95454]	+	gene	overlapping	0	35.7759	31.3717	51.4333	67.1477	68.3973
Chr2:20535532-20547253	2	20535532	20547253	+	Etl4	ENSMUSG00000036617	enhancer trap locus 4 [Source:MGI Symbol;Acc:MGI:95454]	+	gene	overlapping	0	43.6973	41.5444	71.7398	85.2417	85.8569
Chr2:20547380-20559200	2	20547380	20559200	+	Etl4	ENSMUSG00000036617	enhancer trap locus 4 [Source:MGI Symbol;Acc:MGI:95454]	+	gene	overlapping	0	56.3118	35.9091	75.6982	92.2209	86.964
Chr2:20559209-20571992	2	20559209	20571992	+	Etl4	ENSMUSG00000036617	enhancer trap locus 4 [Source:MGI Symbol;Acc:MGI:95454]	+	gene	overlapping	0	32.999	44.9675	66.6461	77.9665	78.3194
Chr2:20572357-20588410	2	20572357	20588410	+	Etl4	ENSMUSG00000036617	enhancer trap locus 4 [Source:MGI Symbol;Acc:MGI:95454]	+	gene	overlapping	0	23.4541	19.2768	42.8623	42.7309	42.6395
Chr2:20588414-20601078	2	20588414	20601078	+	Etl4	ENSMUSG00000036617	enhancer trap locus 4 [Source:MGI Symbol;Acc:MGI:95454]	+	gene	overlapping	0	26.4233	15.0187	22.2867	41.442	23.7526
Chr2:20613503-20628743	2	20613503	20628743	+	Etl4	ENSMUSG00000036617	enhancer trap locus 4 [Source:MGI Symbol;Acc:MGI:95454]	+	gene	overlapping	0	30.2059	12.4984	24.6427	42.7043	47.9249
Chr2:20628957-20642904	2	20628957	20642904	+	Etl4	ENSMUSG00000036617	enhancer trap locus 4 [Source:MGI Symbol;Acc:MGI:95454]	+	gene	overlapping	0	50.0789	28.7389	60.7171	78.8178	78.1928
Chr2:20642912-20654969	2	20642912	20654969	+	Etl4	ENSMUSG00000036617	enhancer trap locus 4 [Source:MGI Symbol;Acc:MGI:95454]	+	gene	overlapping	0	46.9022	28.5466	51.3677	75.4488	75.7913
Chr2:20654972-20667092	2	20654972	20667092	+	Etl4	ENSMUSG00000036617	enhancer trap locus 4 [Source:MGI Symbol;Acc:MGI:95454]	+	gene	overlapping	0	44.119	19.1329	49.5501	63.2519	61.0521
Chr2:20675214-20685765	2	20675214	20685765	+	Etl4	ENSMUSG00000036617	enhancer trap locus 4 [Source:MGI Symbol;Acc:MGI:95454]	+	gene	overlapping	0	58.8141	21.5456	54.2638	80.3597	81.4521
Chr2:20685795-20700753	2	20685795	20700753	+	Etl4	ENSMUSG00000036617	enhancer trap locus 4 [Source:MGI Symbol;Acc:MGI:95454]	+	gene	overlapping	0	53.9141	16.1424	42.0156	70.0565	64.4612
Chr2:20700824-20713424	2	20700824	20713424	+	Etl4	ENSMUSG00000036617	enhancer trap locus 4 [Source:MGI Symbol;Acc:MGI:95454]	+	gene	overlapping	0	57.1495	27.6222	66.1129	84.7717	84.002
Chr2:20713430-20722880	2	20713430	20722880	+	Etl4	ENSMUSG00000036617	enhancer trap locus 4 [Source:MGI Symbol;Acc:MGI:95454]	+	gene	overlapping	0	54.1647	38.0615	73.5443	92.2262	87.0181
Chr2:20749254-20762203	2	20749254	20762203	+	Etl4	ENSMUSG00000036617	enhancer trap locus 4 [Source:MGI Symbol;Acc:MGI:95454]	+	gene	overlapping	0	35.5812	17.3505	53.1888	52.9318	56.3944
Chr2:21324413-21339432	2	21324413	21339432	+	null					Not found	0	20.1311	34.3258	37.6068	54.4569	54.0757
Chr2:21833376-21837391	2	21833376	21837391	+	null					Not found	0	38.3697	55.6818	NaN	94.0515	88.3333
Chr2:22649922-22665099	2	22649922	22665099	+	Gad2	ENSMUSG00000026787	glutamic acid decarboxylase 2 [Source:MGI Symbol;Acc:MGI:95634]	+	gene	overlapping	0	27.3746	33.1203	35.96	60.4948	56.719
Chr2:23290847-23294547	2	23290847	23294547	+	null					Not found	0	28.22	53.484	70.1054	81.704	79.0046
Chr2:23294552-23305393	2	23294552	23305393	+	null					Not found	0	33.6937	29.627	39.8907	63.3207	52.7583
Chr2:23321487-23347124	2	23321487	23347124	+	Nxph2	ENSMUSG00000069132	neurexophilin 2 [Source:MGI Symbol;Acc:MGI:107491]	+	gene	overlapping	0	20.3335	22.2867	32.406	42.6202	27.6234
Chr2:23347700-23374521	2	23347700	23374521	+	Nxph2	ENSMUSG00000069132	neurexophilin 2 [Source:MGI Symbol;Acc:MGI:107491]	+	gene	overlapping	0	26.1232	29.3257	49.1378	55.4489	49.618
Chr2:24593597-24606722	2	24593597	24606722	+	7SK	ENSMUSG00000088571	7SK RNA [Source:RFAM;Acc:RF00100]	+	gene	overlapping	0	22.5122	24.4953	46.0657	47.0075	51.6268
Chr2:24616858-24625080	2	24616858	24625080	+	Cacna1b	ENSMUSG00000004113	calcium channel, voltage-dependent, N type, alpha 1B subunit [Source:MGI Symbol;Acc:MGI:88296]	-	gene	overlapping	0	20.9857	32.8426	39.4751	53.8283	48.2997
Chr2:24637459-24648410	2	24637459	24648410	+	Cacna1b	ENSMUSG00000004113	calcium channel, voltage-dependent, N type, alpha 1B subunit [Source:MGI Symbol;Acc:MGI:88296]	-	gene	overlapping	0	33.1433	39.3356	66.3353	72.479	70.2891
Chr2:24679282-24690070	2	24679282	24690070	+	Cacna1b	ENSMUSG00000004113	calcium channel, voltage-dependent, N type, alpha 1B subunit [Source:MGI Symbol;Acc:MGI:88296]	-	gene	overlapping	0	20.2737	53.442	67.919	73.7157	71.8426
Chr2:24905476-24918955	2	24905476	24918955	+	Ehmt1	ENSMUSG00000036893	euchromatic histone methyltransferase 1 [Source:MGI Symbol;Acc:MGI:1924933]	-	gene	overlapping	0	24.0325	58.7627	77.5648	82.7952	51.2672
Chr2:25194827-25200403	2	25194827	25200403	+	A830007P12Rik	ENSMUSG00000059555	RIKEN cDNA A830007P12 gene [Source:MGI Symbol;Acc:MGI:2442720]	-	gene	overlapping	0	23.6451	58.565	83.6942	82.2101	79.4677
Chr2:25651208-25662986	2	25651208	25662986	+	Lcn8	ENSMUSG00000036449	lipocalin 8 [Source:MGI Symbol;Acc:MGI:2135945]	+	gene	overlapping	0	25.0126	49.0564	53.8109	74.069	69.6103
Chr2:26838027-26846024	2	26838027	26846024	+	Abo	ENSMUSG00000015787	ABO blood group (transferase A, alpha 1-3-N-acetylgalactosaminyltransferase, transferase B, alpha 1-3-galactosyltransferase) [Source:MGI Symbol;Acc:MGI:2135738]	-	gene	overlapping	0	33.8912	28.4336	45.0221	62.3248	60.1124
Chr2:27142558-27153006	2	27142558	27153006	+	Gm13399	ENSMUSG00000085008	predicted gene 13399 [Source:MGI Symbol;Acc:MGI:3652314]	-	gene	overlapping	0	22.4026	11.963	20.6347	34.3656	34.0584
Chr2:27342224-27352047	2	27342224	27352047	+	Vav2	ENSMUSG00000009621	vav 2 oncogene [Source:MGI Symbol;Acc:MGI:102718]	-	gene	overlapping	0	20.0375	61.078	68.0229	81.1155	74.7214
Chr2:27361721-27370307	2	27361721	27370307	+	Vav2	ENSMUSG00000009621	vav 2 oncogene [Source:MGI Symbol;Acc:MGI:102718]	-	gene	overlapping	0	21.2636	62.6441	84.2586	83.9078	88.684
Chr2:27385737-27394570	2	27385737	27394570	+	Vav2	ENSMUSG00000009621	vav 2 oncogene [Source:MGI Symbol;Acc:MGI:102718]	-	gene	overlapping	0	35.9572	40.9875	69.6987	76.9447	73.0076
Chr2:27404208-27412530	2	27404208	27412530	+	Vav2	ENSMUSG00000009621	vav 2 oncogene [Source:MGI Symbol;Acc:MGI:102718]	-	gene	overlapping	0	20.5096	32.6097	63.8307	53.1193	51.7515
Chr2:27785411-27794860	2	27785411	27794860	+	null					Not found	0	26.7611	10.8309	31.38	37.592	45.5502
Chr2:27804216-27815427	2	27804216	27815427	+	null					Not found	0	41.7059	24.5003	45.3775	66.2062	67.5009
Chr2:27815451-27824495	2	27815451	27824495	+	null					Not found	0	45.7362	27.54	50.4397	73.2762	72.2502
Chr2:27824527-27835426	2	27824527	27835426	+	null					Not found	0	28.7704	13.8716	36.8796	42.6421	51.8848
Chr2:28161738-28171099	2	28161738	28171099	+	null					Not found	0	24.5271	52.0011	54.4615	76.5281	65.2979
Chr2:28941923-28949807	2	28941923	28949807	+	null					Not found	0	23.0048	57.9113	76.4944	80.9161	71.4659
Chr2:28969516-28975311	2	28969516	28975311	+	1700101E01Rik	ENSMUSG00000079502	RIKEN cDNA 1700101E01 gene [Source:MGI Symbol;Acc:MGI:2685669]	-	gene	overlapping	0	25.6604	70.0191	95.2129	95.6796	89.346
Chr2:28981879-28990939	2	28981879	28990939	+	1700101E01Rik	ENSMUSG00000079502	RIKEN cDNA 1700101E01 gene [Source:MGI Symbol;Acc:MGI:2685669]	-	gene	overlapping	0	26.3553	31.7803	41.1832	58.1356	40.1226
Chr2:29376050-29386677	2	29376050	29386677	+	Med27	ENSMUSG00000026799	mediator complex subunit 27 [Source:MGI Symbol;Acc:MGI:1916225]	+	gene	overlapping	0	23.0185	52.7334	65.1003	75.7519	66.2408
Chr2:34961093-34966182	2	34961093	34966182	+	Traf1	ENSMUSG00000026875	TNF receptor-associated factor 1 [Source:MGI Symbol;Acc:MGI:101836]	-	gene	overlapping	0	29.2734	55.0255	NaN	84.2989	86.0189
Chr2:35292441-35298627	2	35292441	35298627	+	Gsn	ENSMUSG00000026879	gelsolin [Source:MGI Symbol;Acc:MGI:95851]	+	gene	overlapping	0	29.6461	4.20824	14.5412	33.8543	32.3184
Chr2:39642230-39655659	2	39642230	39655659	+	null					Not found	0	37.6894	18.8889	NaN	56.5783	38.1375
Chr2:41169159-41192471	2	41169159	41192471	+	Lrp1b	ENSMUSG00000049252	low density lipoprotein-related protein 1B (deleted in tumors) [Source:MGI Symbol;Acc:MGI:2151136]	-	gene	overlapping	0	20.4362	61.1104	69.8902	81.5466	73.0612
Chr2:43884366-43898183	2	43884366	43898183	+	Arhgap15	ENSMUSG00000049744	Rho GTPase activating protein 15 [Source:MGI Symbol;Acc:MGI:1923367]	+	gene	overlapping	0	22.0884	69.8758	81.3257	91.9643	72.8433
Chr2:43939632-43955174	2	43939632	43955174	+	Arhgap15	ENSMUSG00000049744	Rho GTPase activating protein 15 [Source:MGI Symbol;Acc:MGI:1923367]	+	gene	overlapping	0	41.9111	28.8727	71.8868	70.7837	58.3517
Chr2:43971397-43985456	2	43971397	43985456	+	Arhgap15	ENSMUSG00000049744	Rho GTPase activating protein 15 [Source:MGI Symbol;Acc:MGI:1923367]	+	gene	overlapping	0	20.2047	33.1546	34.0853	53.3593	52.4754
Chr2:45450873-45466960	2	45450873	45466960	+	null					Not found	0	31.2642	51.0639	59.7131	82.3281	77.3773
Chr2:50513183-50526209	2	50513183	50526209	+	null					Not found	0	24.5849	71.923	85.9074	96.5079	93.3882
Chr2:50544566-50562172	2	50544566	50562172	+	Gm13485	ENSMUSG00000085429	predicted gene 13485 [Source:MGI Symbol;Acc:MGI:3651421]	+	gene	overlapping	0	40.4168	36.4199	52.0692	76.8368	75.1773
Chr2:50562332-50577921	2	50562332	50577921	+	null					Not found	0	32.8723	37.4597	55.3622	70.332	75.4188
Chr2:52824293-52839316	2	52824293	52839316	+	null					Not found	0	29.1598	18.7935	29.0922	47.9533	44.5912
Chr2:58850298-58868563	2	58850298	58868563	+	Ccdc148	ENSMUSG00000036641	coiled-coil domain containing 148 [Source:MGI Symbol;Acc:MGI:3039583]	-	gene	overlapping	0	21.4527	61.0781	80.0418	82.5308	81.467
Chr2:58937049-58950168	2	58937049	58950168	+	Ccdc148	ENSMUSG00000036641	coiled-coil domain containing 148 [Source:MGI Symbol;Acc:MGI:3039583]	-	gene	overlapping	0	27.4437	53.2587	69.323	80.7024	67.2459
Chr2:60591848-60605255	2	60591848	60605255	+	Itgb6	ENSMUSG00000026971	integrin beta 6 [Source:MGI Symbol;Acc:MGI:96615]	-	gene	overlapping	0	24.0453	11.0997	20.2222	35.145	31.4335
Chr2:61711706-61724349	2	61711706	61724349	+	Psmd14	ENSMUSG00000026914	proteasome (prosome, macropain) 26S subunit, non-ATPase, 14 [Source:MGI Symbol;Acc:MGI:1913284]	+	gene	overlapping	0	20.9732	45.3165	56.5568	66.2897	45.131
Chr2:62502660-62514654	2	62502660	62514654	+	Fap	ENSMUSG00000000392	fibroblast activation protein [Source:MGI Symbol;Acc:MGI:109608]	-	gene	overlapping	0	37.7649	9.66033	24.2464	47.4253	40.6133
Chr2:62514688-62526895	2	62514688	62526895	+	Fap	ENSMUSG00000000392	fibroblast activation protein [Source:MGI Symbol;Acc:MGI:109608]	-	gene	overlapping	0	38.9254	16.296	37.5036	55.2213	51.4185
Chr2:62526907-62541156	2	62526907	62541156	+	Fap	ENSMUSG00000000392	fibroblast activation protein [Source:MGI Symbol;Acc:MGI:109608]	-	gene	overlapping	0	34.0834	23.4122	39.0135	57.4955	65.3514
Chr2:62541164-62555752	2	62541164	62555752	+	Fap	ENSMUSG00000000392	fibroblast activation protein [Source:MGI Symbol;Acc:MGI:109608]	-	gene	overlapping	0	24.2339	6.92164	25.4748	31.1555	43.8334
Chr2:64916907-64925467	2	64916907	64925467	+	Grb14	ENSMUSG00000026888	growth factor receptor bound protein 14 [Source:MGI Symbol;Acc:MGI:1355324]	-	gene	overlapping	0	28.6371	20.6968	48.6914	49.3339	50.609
Chr2:70307404-70315640	2	70307404	70315640	+	Myo3b	ENSMUSG00000042064	myosin IIIB [Source:MGI Symbol;Acc:MGI:2448580]	+	gene	overlapping	0	28.506	7.61592	24.0339	36.1219	25.2795
Chr2:70882404-70887728	2	70882404	70887728	+	Gm13632	ENSMUSG00000085868	predicted gene 13632 [Source:MGI Symbol;Acc:MGI:3651357]	+	gene	overlapping	0	24.169	8.75	17.0997	32.919	34.4946
Chr2:71111588-71118005	2	71111588	71118005	+	Cybrd1	ENSMUSG00000027015	cytochrome b reductase 1 [Source:MGI Symbol;Acc:MGI:2654575]	+	gene	overlapping	0	20.9783	39.4747	41.0205	60.453	63.8813
Chr2:71121471-71130282	2	71121471	71130282	+	Cybrd1	ENSMUSG00000027015	cytochrome b reductase 1 [Source:MGI Symbol;Acc:MGI:2654575]	+	gene	overlapping	0	27.7751	12.8326	21.5138	40.6077	32.9967
Chr2:72141109-72147952	2	72141109	72147952	+	Rapgef4	ENSMUSG00000049044	Rap guanine nucleotide exchange factor (GEF) 4 [Source:MGI Symbol;Acc:MGI:1917723]	+	gene	overlapping	0	22.3122	65.9226	80.0256	88.2348	83.4555
Chr2:73386616-73395656	2	73386616	73395656	+	D230022J07Rik	ENSMUSG00000087176	RIKEN cDNA D230022J07 gene [Source:MGI Symbol;Acc:MGI:2444095]	+	gene	overlapping	0	29.2748	12.0949	25.6587	41.3697	31.4375
Chr2:73395748-73403915	2	73395748	73403915	+	D230022J07Rik	ENSMUSG00000087176	RIKEN cDNA D230022J07 gene [Source:MGI Symbol;Acc:MGI:2444095]	+	gene	overlapping	0	56.3755	19.7469	52.2111	76.1223	80.5517
Chr2:73403943-73411779	2	73403943	73411779	+	D230022J07Rik	ENSMUSG00000087176	RIKEN cDNA D230022J07 gene [Source:MGI Symbol;Acc:MGI:2444095]	+	gene	overlapping	0	44.4771	42.4378	74.8169	86.9149	86.1146
Chr2:73411948-73419960	2	73411948	73419960	+	D230022J07Rik	ENSMUSG00000087176	RIKEN cDNA D230022J07 gene [Source:MGI Symbol;Acc:MGI:2444095]	+	gene	overlapping	0	34.2342	44.2424	72.6645	78.4766	75.5496
Chr2:73427190-73434183	2	73427190	73434183	+	Gm13707	ENSMUSG00000085768	predicted gene 13707 [Source:MGI Symbol;Acc:MGI:3651119]	+	gene	overlapping	0	24.0037	34.5941	50.8583	58.5979	60.2983
Chr2:74819781-74826105	2	74819781	74826105	+	Mtx2	ENSMUSG00000027099	metaxin 2 [Source:MGI Symbol;Acc:MGI:1859652]	+	gene	overlapping	0	35.353	38.4869	53.9234	73.84	33.765
Chr2:74880459-74887324	2	74880459	74887324	+	null					Not found	0	31.3054	28.6408	38.2907	59.9462	49.9614
Chr2:75362942-75373777	2	75362942	75373777	+	null					Not found	0	26.2146	27.2992	49.0455	53.5138	66.3671
Chr2:75373937-75385605	2	75373937	75385605	+	null					Not found	0	34.5178	57.4954	82.1274	92.0131	93.8449
Chr2:75467640-75477129	2	75467640	75477129	+	null					Not found	0	34.139	38.993	48.8548	73.1319	69.3534
Chr2:75477215-75485673	2	75477215	75485673	+	null					Not found	0	36.0059	44.8539	53.8564	80.8598	77.2286
Chr2:75485692-75496540	2	75485692	75496540	+	null					Not found	0	27.6284	13.9799	25.0093	41.6082	39.6442
Chr2:75532107-75544078	2	75532107	75544078	+	null					Not found	0	24.9132	41.3446	54.7656	66.2579	61.7192
Chr2:76417798-76429690	2	76417798	76429690	+	Osbpl6	ENSMUSG00000042359	oxysterol binding protein-like 6 [Source:MGI Symbol;Acc:MGI:2139014]	+	gene	overlapping	0	23.5216	24.1544	23.0172	47.6761	43.0663
Chr2:76468270-76475427	2	76468270	76475427	+	Osbpl6	ENSMUSG00000042359	oxysterol binding protein-like 6 [Source:MGI Symbol;Acc:MGI:2139014]	+	gene	overlapping	0	23.6208	16.4147	18.055	40.0355	27.8436
Chr2:76493072-76501614	2	76493072	76501614	+	Osbpl6	ENSMUSG00000042359	oxysterol binding protein-like 6 [Source:MGI Symbol;Acc:MGI:2139014]	+	gene	overlapping	0	21.9015	10.6404	13.0772	32.5419	30.814
Chr2:76572545-76581028	2	76572545	76581028	+	Osbpl6	ENSMUSG00000042359	oxysterol binding protein-like 6 [Source:MGI Symbol;Acc:MGI:2139014]	+	gene	overlapping	0	33.6766	26.1165	40.6636	59.7931	44.63
Chr2:76581052-76587488	2	76581052	76587488	+	Osbpl6	ENSMUSG00000042359	oxysterol binding protein-like 6 [Source:MGI Symbol;Acc:MGI:2139014]	+	gene	overlapping	0	25.5813	54.5813	60.7919	80.1625	67.6706
Chr2:76587546-76596279	2	76587546	76596279	+	Osbpl6	ENSMUSG00000042359	oxysterol binding protein-like 6 [Source:MGI Symbol;Acc:MGI:2139014]	+	gene	overlapping	0	21.8974	31.1063	38.2378	53.0036	47.401
Chr2:77343083-77353897	2	77343083	77353897	+	null					Not found	0	34.6506	14.0226	21.2809	48.6732	40.7307
Chr2:78122426-78132653	2	78122426	78132653	+	4930440I19Rik	ENSMUSG00000085431	RIKEN cDNA 4930440I19 gene [Source:MGI Symbol;Acc:MGI:1925408]	+	gene	overlapping	0	25.9174	14.2857	NaN	40.2031	55.3241
Chr2:80257638-80267191	2	80257638	80267191	+	null					Not found	0	34.3952	20.3396	31.6292	54.7349	50.7193
Chr2:82206981-82228692	2	82206981	82228692	+	Zfp804a	ENSMUSG00000070866	zinc finger protein 804A [Source:MGI Symbol;Acc:MGI:2442949]	+	gene	overlapping	0	23.3099	52.5652	56.0205	75.8751	73.0168
Chr2:84671762-84678073	2	84671762	84678073	+	Tmx2	ENSMUSG00000050043	thioredoxin-related transmembrane protein 2 [Source:MGI Symbol;Acc:MGI:1914208]	-	gene	overlapping	0	29.1553	57.88	72.822	87.0354	76.8535
Chr2:85191070-85201140	2	85191070	85201140	+	Gm13713	ENSMUSG00000085135	predicted gene 13713 [Source:MGI Symbol;Acc:MGI:3650490]	+	gene	overlapping	0	20.2627	65.1433	71.8383	85.406	72.0697
Chr2:85282190-85298908	2	85282190	85298908	+	null					Not found	0	29.8538	49.4748	72.7933	79.3285	75.889
Chr2:90788340-90798564	2	90788340	90798564	+	Agbl2	ENSMUSG00000040812	ATP/GTP binding protein-like 2 [Source:MGI Symbol;Acc:MGI:2443254]	+	gene	overlapping	0	21.8811	66.2463	72.2139	88.1274	82.5001
Chr2:90940652-90949545	2	90940652	90949545	+	Celf1	ENSMUSG00000005506	CUGBP, Elav-like family member 1 [Source:MGI Symbol;Acc:MGI:1342295]	+	gene	overlapping	0	29.0026	14.1404	NaN	43.143	34.0855
Chr2:93606155-93614721	2	93606155	93614721	+	null					Not found	0	28.5214	53.025	76.4868	81.5464	87.2999
Chr2:93614762-93619678	2	93614762	93619678	+	null					Not found	0	48.3264	30.6667	47.7042	78.9931	79.6916
Chr2:93619750-93629157	2	93619750	93629157	+	null					Not found	0	36.6546	25.5676	30.9717	62.2222	61.2629
Chr2:94435361-94438016	2	94435361	94438016	+	Api5	ENSMUSG00000027193	apoptosis inhibitor 5 [Source:MGI Symbol;Acc:MGI:1888993]	-	gene	overlapping	0	35.0774	18.1224	25.0741	53.1999	20.8914
Chr2:99034589-99053831	2	99034589	99053831	+	null					Not found	0	26.6563	48.2756	67.8649	74.932	63.7314
Chr2:101958526-101966018	2	101958526	101966018	+	Ldlrad3	ENSMUSG00000048058	low density lipoprotein receptor class A domain containing 3 [Source:MGI Symbol;Acc:MGI:2138856]	-	gene	overlapping	0	36.8236	27.1066	45.8557	63.9303	59.7338
Chr2:101966208-101975860	2	101966208	101975860	+	Ldlrad3	ENSMUSG00000048058	low density lipoprotein receptor class A domain containing 3 [Source:MGI Symbol;Acc:MGI:2138856]	-	gene	overlapping	0	24.8405	45.6401	63.5577	70.4806	63.2677
Chr2:101982705-101993158	2	101982705	101993158	+	Ldlrad3	ENSMUSG00000048058	low density lipoprotein receptor class A domain containing 3 [Source:MGI Symbol;Acc:MGI:2138856]	-	gene	overlapping	0	23.055	64.1625	64.0817	87.2175	85.2054
Chr2:101993266-102002672	2	101993266	102002672	+	Ldlrad3	ENSMUSG00000048058	low density lipoprotein receptor class A domain containing 3 [Source:MGI Symbol;Acc:MGI:2138856]	-	gene	overlapping	0	24.8064	72.3106	81.743	97.1171	88.8531
Chr2:102002714-102010516	2	102002714	102010516	+	Ldlrad3	ENSMUSG00000048058	low density lipoprotein receptor class A domain containing 3 [Source:MGI Symbol;Acc:MGI:2138856]	-	gene	overlapping	0	25.5036	40.5726	50.6489	66.0763	76.9786
Chr2:102018415-102026445	2	102018415	102026445	+	Ldlrad3	ENSMUSG00000048058	low density lipoprotein receptor class A domain containing 3 [Source:MGI Symbol;Acc:MGI:2138856]	-	gene	overlapping	0	21.2067	64.3728	69.2258	85.5795	78.324
Chr2:102026610-102035291	2	102026610	102035291	+	Ldlrad3	ENSMUSG00000048058	low density lipoprotein receptor class A domain containing 3 [Source:MGI Symbol;Acc:MGI:2138856]	-	gene	overlapping	0	44.3173	27.448	42.5372	71.7652	70.9533
Chr2:102035305-102044063	2	102035305	102044063	+	Ldlrad3	ENSMUSG00000048058	low density lipoprotein receptor class A domain containing 3 [Source:MGI Symbol;Acc:MGI:2138856]	-	gene	overlapping	0	23.9574	49.3348	63.5906	73.2922	70.1898
Chr2:102044144-102052084	2	102044144	102052084	+	Ldlrad3	ENSMUSG00000048058	low density lipoprotein receptor class A domain containing 3 [Source:MGI Symbol;Acc:MGI:2138856]	-	gene	overlapping	0	38.0378	47.4037	62.3411	85.4415	80.4623
Chr2:102052111-102058691	2	102052111	102058691	+	Ldlrad3	ENSMUSG00000048058	low density lipoprotein receptor class A domain containing 3 [Source:MGI Symbol;Acc:MGI:2138856]	-	gene	overlapping	0	28.7444	61.8931	79.5158	90.6375	85.6616
Chr2:102067937-102076331	2	102067937	102076331	+	Ldlrad3	ENSMUSG00000048058	low density lipoprotein receptor class A domain containing 3 [Source:MGI Symbol;Acc:MGI:2138856]	-	gene	overlapping	0	20.1593	67.2556	73.0949	87.4148	86.5729
Chr2:102076609-102088243	2	102076609	102088243	+	Ldlrad3	ENSMUSG00000048058	low density lipoprotein receptor class A domain containing 3 [Source:MGI Symbol;Acc:MGI:2138856]	-	gene	overlapping	0	29.4866	56.3407	69.0016	85.8273	76.8984
Chr2:102088261-102097072	2	102088261	102097072	+	Ldlrad3	ENSMUSG00000048058	low density lipoprotein receptor class A domain containing 3 [Source:MGI Symbol;Acc:MGI:2138856]	-	gene	overlapping	0	28.2381	56.7884	70.291	85.0266	66.5218
Chr2:102104689-102112188	2	102104689	102112188	+	Ldlrad3	ENSMUSG00000048058	low density lipoprotein receptor class A domain containing 3 [Source:MGI Symbol;Acc:MGI:2138856]	-	gene	overlapping	0	20.5299	60.4903	69.0434	81.0202	82.5547
Chr2:102112233-102119887	2	102112233	102119887	+	Ldlrad3	ENSMUSG00000048058	low density lipoprotein receptor class A domain containing 3 [Source:MGI Symbol;Acc:MGI:2138856]	-	gene	overlapping	0	41.9946	44.3969	63.5118	86.3915	81.7291
Chr2:102119962-102128685	2	102119962	102128685	+	Ldlrad3	ENSMUSG00000048058	low density lipoprotein receptor class A domain containing 3 [Source:MGI Symbol;Acc:MGI:2138856]	-	gene	overlapping	0	24.2231	55.9432	58.7188	80.1662	81.3545
Chr2:102135965-102144859	2	102135965	102144859	+	Ldlrad3	ENSMUSG00000048058	low density lipoprotein receptor class A domain containing 3 [Source:MGI Symbol;Acc:MGI:2138856]	-	gene	overlapping	0	32.8857	37.872	53.6402	70.7577	71.6229
Chr2:102144901-102153143	2	102144901	102153143	+	Ldlrad3	ENSMUSG00000048058	low density lipoprotein receptor class A domain containing 3 [Source:MGI Symbol;Acc:MGI:2138856]	-	gene	overlapping	0	40.0228	31.8476	59.1972	71.8705	82.2706
Chr2:103528937-103546440	2	103528937	103546440	+	null					Not found	0	26.0527	60.7364	73.3574	86.7891	78.5141
Chr2:103785056-103796837	2	103785056	103796837	+	Caprin1	ENSMUSG00000027184	cell cycle associated protein 1 [Source:MGI Symbol;Acc:MGI:1858234]	-	gene	overlapping	0	21.3341	52.65	57.6324	73.9842	63.6231
Chr2:104864593-104873867	2	104864593	104873867	+	Ccdc73	ENSMUSG00000045106	coiled-coil domain containing 73 [Source:MGI Symbol;Acc:MGI:3606488]	+	gene	overlapping	0	23.1574	28.0456	31.4883	51.2031	38.9375
Chr2:106066160-106076796	2	106066160	106076796	+	null					Not found	0	30.5376	48.9508	63.8029	79.4884	81.1851
Chr2:106076884-106087548	2	106076884	106087548	+	null					Not found	0	25.1062	26.9181	31.7126	52.0243	54.7098
Chr2:106087613-106099948	2	106087613	106099948	+	null					Not found	0	43.0718	38.7978	55.0808	81.8697	71.8373
Chr2:106100517-106118059	2	106100517	106118059	+	null					Not found	0	48.1628	32.497	50.5018	80.6598	65.3674
Chr2:106143329-106163171	2	106143329	106163171	+	null					Not found	0	26.4283	44.8333	59.0489	71.2617	60.4093
Chr2:106182111-106192850	2	106182111	106192850	+	null					Not found	0	29.2182	24.041	41.5859	53.2592	45.9399
Chr2:106192971-106201873	2	106192971	106201873	+	null					Not found	0	23.0174	17.2922	27.5672	40.3096	33.7495
Chr2:106471311-106488936	2	106471311	106488936	+	Gm14015	ENSMUSG00000087226	predicted gene 14015 [Source:MGI Symbol;Acc:MGI:3649269]	-	gene	overlapping	0	30.5862	27.1299	50.9178	57.7161	44.1595
Chr2:106489013-106506167	2	106489013	106506167	+	Gm14015	ENSMUSG00000087226	predicted gene 14015 [Source:MGI Symbol;Acc:MGI:3649269]	-	gene	overlapping	0	21.0358	21.0047	42.5876	42.0406	46.7292
Chr2:106506311-106522326	2	106506311	106522326	+	Gm14015	ENSMUSG00000087226	predicted gene 14015 [Source:MGI Symbol;Acc:MGI:3649269]	-	gene	overlapping	0	29.7211	21.5948	36.595	51.3159	52.2338
Chr2:106522619-106536856	2	106522619	106536856	+	Gm14015	ENSMUSG00000087226	predicted gene 14015 [Source:MGI Symbol;Acc:MGI:3649269]	-	gene	overlapping	0	24.2363	18.6515	32.8997	42.8878	48.7329
Chr2:106572719-106587035	2	106572719	106587035	+	Gm14014	ENSMUSG00000087225	predicted gene 14014 [Source:MGI Symbol;Acc:MGI:3649268]	-	gene	overlapping	0	21.6176	56.7173	76.6293	78.3349	76.6867
Chr2:108751256-108777275	2	108751256	108777275	+	null					Not found	0	26.2218	55.7314	74.5396	81.9531	72.4038
Chr2:109336979-109355609	2	109336979	109355609	+	Kif18a	ENSMUSG00000027115	kinesin family member 18A [Source:MGI Symbol;Acc:MGI:2446977]	+	gene	overlapping	0	27.1314	30.8587	46.912	57.9901	52.3511
Chr2:110775032-110795378	2	110775032	110795378	+	Ano3	ENSMUSG00000074968	anoctamin 3 [Source:MGI Symbol;Acc:MGI:3613666]	-	gene	overlapping	0	27.6561	12.2699	26.0589	39.926	36.9618
Chr2:113806731-113812224	2	113806731	113812224	+	Scg5	ENSMUSG00000023236	secretogranin V [Source:MGI Symbol;Acc:MGI:98289]	-	gene	overlapping	0	29.1263	53.0532	77.7391	82.1795	76.3017
Chr2:115354211-115373273	2	115354211	115373273	+	null					Not found	0	37.8323	7.79456	23.5765	45.6269	34.1074
Chr2:115373411-115386743	2	115373411	115386743	+	null					Not found	0	47.5519	14.9801	45.2167	62.532	45.6032
Chr2:115386996-115397159	2	115386996	115397159	+	null					Not found	0	34.5459	12.1299	34.1724	46.6758	43.5855
Chr2:115397168-115417250	2	115397168	115417250	+	null					Not found	0	43.8851	20.2242	39.8328	64.1092	44.2506
Chr2:116333180-116347415	2	116333180	116347415	+	null					Not found	0	32.6586	18.0489	19.4105	50.7076	37.0272
Chr2:116748830-116763043	2	116748830	116763043	+	null					Not found	0	21.7292	19.6461	19.4625	41.3753	43.8183
Chr2:116763140-116771960	2	116763140	116771960	+	null					Not found	0	23.5688	13.7008	18.7771	37.2696	40.2644
Chr2:116799180-116810013	2	116799180	116810013	+	null					Not found	0	23.0719	68.3333	76.5935	91.4052	81.5503
Chr2:116810087-116819423	2	116810087	116819423	+	null					Not found	0	25.457	41.3472	46.9251	66.8042	51.9265
Chr2:116819477-116827658	2	116819477	116827658	+	null					Not found	0	29.6681	40.4043	55.2628	70.0723	68.1343
Chr2:117053713-117070416	2	117053713	117070416	+	null					Not found	0	21.0875	48.8046	72.0385	69.892	65.5962
Chr2:117839664-117857436	2	117839664	117857436	+	4930412B13Rik	ENSMUSG00000086221	RIKEN cDNA 4930412B13 gene [Source:MGI Symbol;Acc:MGI:1921188]	+	gene	overlapping	0	26.1806	24.7869	39.3587	50.9674	45.6478
Chr2:118326174-118337646	2	118326174	118337646	+	Gpr176	ENSMUSG00000040133	G protein-coupled receptor 176 [Source:MGI Symbol;Acc:MGI:2685858]	-	gene	overlapping	0	21.6809	7.46333	19.9916	29.1442	24.7613
Chr2:118599658-118607534	2	118599658	118607534	+	Bub1b	ENSMUSG00000040084	budding uninhibited by benzimidazoles 1 homolog, beta (S. cerevisiae) [Source:MGI Symbol;Acc:MGI:1333889]	+	gene	overlapping	0	20.3942	57.5647	73.6436	77.9589	72.4589
Chr2:119113019-119120833	2	119113019	119120833	+	Rad51	ENSMUSG00000027323	RAD51 homolog (S. cerevisiae) [Source:MGI Symbol;Acc:MGI:97890]	+	gene	overlapping	0	26.6251	45.1423	57.3988	71.7673	63.8158
Chr2:121217351-121231208	2	121217351	121231208	+	Trp53bp1	ENSMUSG00000043909	transformation related protein 53 binding protein 1 [Source:MGI Symbol;Acc:MGI:1351320]	-	gene	overlapping	0	20.9609	67.3437	71.5852	88.3046	71.6284
Chr2:123794239-123816930	2	123794239	123816930	+	null					Not found	0	33.5314	52.7239	76.9512	86.2553	89.9817
Chr2:126034813-126045577	2	126034813	126045577	+	4930525F21Rik	ENSMUSG00000027209	RIKEN cDNA 4930525F21 gene [Source:MGI Symbol;Acc:MGI:1923073]	-	gene	overlapping	0	23.2841	45.5968	43.3558	68.8809	64.3615
Chr2:126070254-126084651	2	126070254	126084651	+	4930525F21Rik	ENSMUSG00000027209	RIKEN cDNA 4930525F21 gene [Source:MGI Symbol;Acc:MGI:1923073]	-	gene	overlapping	0	21.7304	48.5602	59.224	70.2906	62.598
Chr2:127133668-127139503	2	127133668	127139503	+	Ncaph	ENSMUSG00000034906	non-SMC condensin I complex, subunit H [Source:MGI Symbol;Acc:MGI:2444777]	-	gene	overlapping	0	29.5863	29.178	26.4843	58.7643	31.123
Chr2:129947800-129955848	2	129947800	129955848	+	null					Not found	0	33.8336	11.3679	30.1379	45.2015	35.3892
Chr2:131206973-131212764	2	131206973	131212764	+	2310035K24Rik	ENSMUSG00000068264	RIKEN cDNA 2310035K24 gene [Source:MGI Symbol;Acc:MGI:1916846]	+	gene	overlapping	0	22.3208	28.7391	32.7582	51.0599	21.6605
Chr2:131233852-131240034	2	131233852	131240034	+	Mavs	ENSMUSG00000037523	mitochondrial antiviral signaling protein [Source:MGI Symbol;Acc:MGI:2444773]	+	gene	overlapping	0	24.5019	41.6915	43.7252	66.1934	51.5661
Chr2:131677687-131693319	2	131677687	131693319	+	Gm14280	ENSMUSG00000086831	predicted gene 14280 [Source:MGI Symbol;Acc:MGI:3650415]	-	gene	overlapping	0	38.0067	21.4302	44.6961	59.4368	63.9211
Chr2:131693552-131712674	2	131693552	131712674	+	Gm14280	ENSMUSG00000086831	predicted gene 14280 [Source:MGI Symbol;Acc:MGI:3650415]	-	gene	overlapping	0	22.5664	38.6552	48.4043	61.2216	63.1383
Chr2:131742134-131751588	2	131742134	131751588	+	null					Not found	0	38.8849	21.3424	39.2205	60.2273	57.3382
Chr2:133594667-133615034	2	133594667	133615034	+	null					Not found	0	21.008	13.8784	13.2017	34.8864	38.5846
Chr2:133626434-133637135	2	133626434	133637135	+	null					Not found	0	29.0524	8.54679	8.33644	37.5992	38.8374
Chr2:133637211-133656004	2	133637211	133656004	+	null					Not found	0	34.0129	7.06094	16.8157	41.0738	37.8342
Chr2:133674025-133691578	2	133674025	133691578	+	null					Not found	0	28.5639	5.3613	11.9518	33.9252	29.4255
Chr2:133755211-133771095	2	133755211	133771095	+	null					Not found	0	24.6395	10.0027	11.9304	34.6422	26.9539
Chr2:133809462-133821698	2	133809462	133821698	+	null					Not found	0	37.4737	4.86111	NaN	42.3348	18.092
Chr2:134370268-134393564	2	134370268	134393564	+	null					Not found	0	21.0289	44.43	52.9136	65.4589	54.8792
Chr2:134986904-135002261	2	134986904	135002261	+	Plcb1	ENSMUSG00000051177	phospholipase C, beta 1 [Source:MGI Symbol;Acc:MGI:97613]	+	gene	overlapping	0	22.7936	57.1978	85.4104	79.9914	78.4213
Chr2:135119659-135137800	2	135119659	135137800	+	Plcb1	ENSMUSG00000051177	phospholipase C, beta 1 [Source:MGI Symbol;Acc:MGI:97613]	+	gene	overlapping	0	22.0591	56.1522	70.334	78.2113	69.3152
Chr2:135963500-135969154	2	135963500	135969154	+	Plcb4	ENSMUSG00000039943	phospholipase C, beta 4 [Source:MGI Symbol;Acc:MGI:107464]	+	gene	overlapping	0	43.3654	28.2009	47.5793	71.5662	67.9938
Chr2:135969224-135976863	2	135969224	135976863	+	Plcb4	ENSMUSG00000039943	phospholipase C, beta 4 [Source:MGI Symbol;Acc:MGI:107464]	+	gene	overlapping	0	29.2357	33.4597	47.4346	62.6955	70.8375
Chr2:135977278-135985983	2	135977278	135985983	+	Plcb4	ENSMUSG00000039943	phospholipase C, beta 4 [Source:MGI Symbol;Acc:MGI:107464]	+	gene	overlapping	0	28.0351	44.014	62.7727	72.0491	79.473
Chr2:135986061-135995629	2	135986061	135995629	+	Plcb4	ENSMUSG00000039943	phospholipase C, beta 4 [Source:MGI Symbol;Acc:MGI:107464]	+	gene	overlapping	0	56.1744	31.9276	70.8341	88.102	86.5961
Chr2:135995647-136004270	2	135995647	136004270	+	Plcb4	ENSMUSG00000039943	phospholipase C, beta 4 [Source:MGI Symbol;Acc:MGI:107464]	+	gene	overlapping	0	35.2883	47.6086	70.4825	82.8969	82.07
Chr2:138553888-138565075	2	138553888	138565075	+	Btbd3	ENSMUSG00000062098	BTB (POZ) domain containing 3 [Source:MGI Symbol;Acc:MGI:2385155]	+	gene	overlapping	0	21.6347	15.6771	23.3253	37.3118	23.694
Chr2:139784261-139799753	2	139784261	139799753	+	null					Not found	0	22.1753	11.66	26.6179	33.8353	27.1924
Chr2:142328079-142339623	2	142328079	142339623	+	Macrod2	ENSMUSG00000068205	MACRO domain containing 2 [Source:MGI Symbol;Acc:MGI:1920149]	+	gene	overlapping	0	30.8182	26.9946	39.7999	57.8129	43.6989
Chr2:142339648-142361265	2	142339648	142361265	+	Macrod2	ENSMUSG00000068205	MACRO domain containing 2 [Source:MGI Symbol;Acc:MGI:1920149]	+	gene	overlapping	0	21.1982	58.8261	62.0285	80.0243	71.5195
Chr2:144776475-144790539	2	144776475	144790539	+	null					Not found	0	27.7866	35.0255	52.0174	62.8121	62.0871
Chr2:144919943-144941969	2	144919943	144941969	+	null					Not found	0	20.7375	48.4449	35.1577	69.1824	64.9794
Chr2:144942434-144966620	2	144942434	144966620	+	null					Not found	0	23.708	31.1887	40.8859	54.8968	59.034
Chr2:145144518-145158779	2	145144518	145158779	+	null					Not found	0	28.0146	21.3393	45.4624	49.3539	49.5029
Chr2:151800535-151813019	2	151800535	151813019	+	null					Not found	0	25.8375	33.2986	37.9906	59.1361	48.0478
Chr2:152057567-152069046	2	152057567	152069046	+	null					Not found	0	21.6582	16.8982	22.2021	38.5563	30.6741
Chr2:152463023-152472905	2	152463023	152472905	+	Defb23	ENSMUSG00000074681	defensin beta 23 [Source:MGI Symbol;Acc:MGI:3644405]	-	gene	overlapping	0	21.7978	18.1829	35.8628	39.9807	42.2529
Chr2:152968549-152981180	2	152968549	152981180	+	Ttll9	ENSMUSG00000074673	tubulin tyrosine ligase-like family, member 9 [Source:MGI Symbol;Acc:MGI:1913589]	+	gene	overlapping	0	39.5499	18.9998	29.259	58.5498	57.9515
Chr2:152981186-152988963	2	152981186	152988963	+	Ttll9	ENSMUSG00000074673	tubulin tyrosine ligase-like family, member 9 [Source:MGI Symbol;Acc:MGI:1913589]	+	gene	overlapping	0	44.1476	15.0188	30.5957	59.1663	58.1251
Chr2:152988995-152995867	2	152988995	152995867	+	Ttll9	ENSMUSG00000074673	tubulin tyrosine ligase-like family, member 9 [Source:MGI Symbol;Acc:MGI:1913589]	+	gene	overlapping	0	44.173	31.4045	39.6322	75.5775	83.1345
Chr2:155372504-155381788	2	155372504	155381788	+	Trp53inp2	ENSMUSG00000038375	transformation related protein 53 inducible nuclear protein 2 [Source:MGI Symbol;Acc:MGI:1915978]	+	gene	overlapping	0	24.5594	16.1001	25.087	40.6595	21.347
Chr2:157029025-157034293	2	157029025	157034293	+	9830001H06Rik	ENSMUSG00000055485	RIKEN cDNA 9830001H06 gene [Source:MGI Symbol;Acc:MGI:2444575]	-	gene	overlapping	0	22.8816	33.0148	12.9878	55.8964	46.4339
Chr2:157034478-157039968	2	157034478	157039968	+	9830001H06Rik	ENSMUSG00000055485	RIKEN cDNA 9830001H06 gene [Source:MGI Symbol;Acc:MGI:2444575]	-	gene	overlapping	0	20.4339	36.7697	15.4757	57.2037	47.5917
Chr2:157051949-157058933	2	157051949	157058933	+	9830001H06Rik	ENSMUSG00000055485	RIKEN cDNA 9830001H06 gene [Source:MGI Symbol;Acc:MGI:2444575]	-	gene	overlapping	0	27.9646	51.1364	32.4218	79.101	66.9405
Chr2:158100006-158108624	2	158100006	158108624	+	Rprd1b	ENSMUSG00000027651	regulation of nuclear pre-mRNA domain containing 1B [Source:MGI Symbol;Acc:MGI:1917720]	+	gene	overlapping	0	25.5645	48.4597	67.1949	74.0243	73.8688
Chr2:158116047-158122441	2	158116047	158122441	+	Rprd1b	ENSMUSG00000027651	regulation of nuclear pre-mRNA domain containing 1B [Source:MGI Symbol;Acc:MGI:1917720]	+	gene	overlapping	0	22.7153	64.114	71.604	86.8293	77.8361
Chr2:158308507-158317072	2	158308507	158317072	+	Lbp	ENSMUSG00000016024	lipopolysaccharide binding protein [Source:MGI Symbol;Acc:MGI:1098776]	+	gene	overlapping	0	32.3904	35.9631	56.015	68.3535	66.8885
Chr2:158317198-158326499	2	158317198	158326499	+	Lbp	ENSMUSG00000016024	lipopolysaccharide binding protein [Source:MGI Symbol;Acc:MGI:1098776]	+	gene	overlapping	0	31.7616	47.0803	55.6511	78.8419	76.7701
Chr2:158376087-158382519	2	158376087	158382519	+	Snhg11	ENSMUSG00000044349	small nucleolar RNA host gene 11 [Source:MGI Symbol;Acc:MGI:2441845]	+	gene	overlapping	0	24.2629	8.64314	21.2003	32.906	27.7947
Chr2:158624631-158626254	2	158624631	158626254	+	Actr5	ENSMUSG00000037761	ARP5 actin-related protein 5 homolog (yeast) [Source:MGI Symbol;Acc:MGI:1924748]	+	gene	overlapping	0	23.6472	6.72556	6.47236	30.3728	5.25814
Chr2:158689774-158696124	2	158689774	158696124	+	Ppp1r16b	ENSMUSG00000037754	protein phosphatase 1, regulatory (inhibitor) subunit 16B [Source:MGI Symbol;Acc:MGI:2151841]	+	gene	overlapping	0	28.2185	19.8958	44.0031	48.1143	43.7775
Chr2:158702132-158710250	2	158702132	158710250	+	Ppp1r16b	ENSMUSG00000037754	protein phosphatase 1, regulatory (inhibitor) subunit 16B [Source:MGI Symbol;Acc:MGI:2151841]	+	gene	overlapping	0	31.3577	23.7351	48.995	55.0928	50.9437
Chr2:158717051-158726509	2	158717051	158726509	+	Ppp1r16b	ENSMUSG00000037754	protein phosphatase 1, regulatory (inhibitor) subunit 16B [Source:MGI Symbol;Acc:MGI:2151841]	+	gene	overlapping	0	29.9953	9.46574	33.9409	39.4611	35.8647
Chr2:158743814-158750634	2	158743814	158750634	+	Ppp1r16b	ENSMUSG00000037754	protein phosphatase 1, regulatory (inhibitor) subunit 16B [Source:MGI Symbol;Acc:MGI:2151841]	+	gene	overlapping	0	26.2281	11.7724	37.023	38.0005	43.9479
Chr2:158750700-158759547	2	158750700	158759547	+	Ppp1r16b	ENSMUSG00000037754	protein phosphatase 1, regulatory (inhibitor) subunit 16B [Source:MGI Symbol;Acc:MGI:2151841]	+	gene	overlapping	0	30.8375	32.6754	49.3322	63.5129	55.243
Chr2:158882765-158891970	2	158882765	158891970	+	null					Not found	0	34.2889	32.8471	42.8231	67.136	57.9884
Chr2:158892130-158901696	2	158892130	158901696	+	null					Not found	0	33.878	16.198	34.508	50.076	47.9638
Chr2:158901735-158911553	2	158901735	158911553	+	null					Not found	0	40.9094	18.4591	35.3638	59.3686	52.7527
Chr2:158911874-158920500	2	158911874	158920500	+	null					Not found	0	28.2414	43.5777	58.3786	71.8191	70.8921
Chr2:158920544-158931128	2	158920544	158931128	+	null					Not found	0	38.7467	54.6878	65.8936	93.4344	92.1978
Chr2:158931208-158947030	2	158931208	158947030	+	null					Not found	0	28.183	47.3787	45.421	75.5617	72.4754
Chr2:158947262-158957990	2	158947262	158957990	+	null					Not found	0	24.2343	52.4552	48.2862	76.6895	87.8928
Chr2:158957999-158973210	2	158957999	158973210	+	null					Not found	0	29.0605	67.0512	76.8956	96.1117	86.7041
Chr2:158973231-158986103	2	158973231	158986103	+	null					Not found	0	33.4943	50.1957	53.7726	83.69	79.5035
Chr2:158986431-159001065	2	158986431	159001065	+	null					Not found	0	23.9769	41.9576	47.2825	65.9345	63.7319
Chr2:159001101-159008888	2	159001101	159008888	+	null					Not found	0	36.9752	16.9596	20.2332	53.9348	41.9971
Chr2:159008899-159019604	2	159008899	159019604	+	null					Not found	0	32.5532	20.3187	25.9577	52.8719	57.6045
Chr2:159055534-159065467	2	159055534	159065467	+	null					Not found	0	24.0592	53.815	67.3243	77.8742	70.804
Chr2:159065470-159073626	2	159065470	159073626	+	null					Not found	0	36.6994	44.8136	66.2035	81.5129	76.4839
Chr2:159073798-159082790	2	159073798	159082790	+	null					Not found	0	23.4817	30.1036	39.8463	53.5852	55.1867
Chr2:159082820-159100353	2	159082820	159100353	+	null					Not found	0	24.9177	45.9726	55.0572	70.8903	63.7013
Chr2:159100446-159114675	2	159100446	159114675	+	null					Not found	0	33.5128	27.5834	35.377	61.0961	61.2467
Chr2:159114732-159129415	2	159114732	159129415	+	null					Not found	0	29.4619	6.38217	15.9796	35.844	39.3322
Chr2:160446079-160453360	2	160446079	160453360	+	null					Not found	0	28.4456	14.9531	19.5265	43.3987	27.4434
Chr2:160453486-160462113	2	160453486	160462113	+	null					Not found	0	40.3819	10.6955	15.078	51.0773	58.7976
Chr2:160462220-160473854	2	160462220	160473854	+	null					Not found	0	46.5091	10.4599	31.0464	56.969	62.5126
Chr2:160473879-160485045	2	160473879	160485045	+	null					Not found	0	40.6101	33.6693	42.1912	74.2793	69.6968
Chr2:160494674-160504469	2	160494674	160504469	+	null					Not found	0	38.043	27.9258	37.4046	65.9688	65.832
Chr2:161203112-161213565	2	161203112	161213565	+	Gm14243	ENSMUSG00000067745	predicted gene 14243 [Source:MGI Symbol;Acc:MGI:3651252]	+	gene	overlapping	0	23.2982	52.8036	60.8961	76.1018	65.8535
Chr2:161213594-161222226	2	161213594	161222226	+	Gm14243	ENSMUSG00000067745	predicted gene 14243 [Source:MGI Symbol;Acc:MGI:3651252]	+	gene	overlapping	0	22.0647	22.7844	23.4947	44.8491	38.0785
Chr2:162882463-162891388	2	162882463	162891388	+	null					Not found	0	28.5494	49.5343	75.9784	78.0837	82.5852
Chr2:162899079-162906110	2	162899079	162906110	+	null					Not found	0	29.2903	45.5391	40.5673	74.8294	59.9322
Chr2:163012030-163017547	2	163012030	163017547	+	Sgk2	ENSMUSG00000017868	serum/glucocorticoid regulated kinase 2 [Source:MGI Symbol;Acc:MGI:1351318]	+	gene	overlapping	0	20.4844	26.3622	41.7067	46.8466	32.4882
Chr2:164300859-164312310	2	164300859	164312310	+	null					Not found	0	20.088	20.119	34.3628	40.2071	39.4854
Chr2:165062104-165070329	2	165062104	165070329	+	Cd40	ENSMUSG00000017652	CD40 antigen [Source:MGI Symbol;Acc:MGI:88336]	+	gene	overlapping	0	28.4837	55.185	73.8287	83.6688	73.3648
Chr2:166411021-166417254	2	166411021	166417254	+	null					Not found	0	42.5707	42.0979	61.836	84.6686	81.222
Chr2:166417297-166424258	2	166417297	166424258	+	null					Not found	0	28.2139	21.807	25.4524	50.0208	43.7314
Chr2:166502678-166509924	2	166502678	166509924	+	Gm14267	ENSMUSG00000085682	predicted gene 14267 [Source:MGI Symbol;Acc:MGI:3649851]	-	gene	overlapping	0	44.5655	40.3171	41.5893	84.8826	88.1433
Chr2:166509956-166517725	2	166509956	166517725	+	null					Not found	0	34.8173	47.8659	60.6077	82.6832	86.057
Chr2:166517726-166523260	2	166517726	166523260	+	null					Not found	0	34.0343	17.9719	26.3273	52.0062	43.3993
Chr2:169935165-169943666	2	169935165	169943666	+	Tshz2	ENSMUSG00000047907	teashirt zinc finger family member 2 [Source:MGI Symbol;Acc:MGI:2153084]	+	gene	overlapping	0	31.2579	39.4545	56.7532	70.7124	65.8901
Chr2:169947591-169954831	2	169947591	169954831	+	Tshz2	ENSMUSG00000047907	teashirt zinc finger family member 2 [Source:MGI Symbol;Acc:MGI:2153084]	+	gene	overlapping	0	20.4602	39.4947	48.9489	59.955	54.6943
Chr2:170188826-170195244	2	170188826	170195244	+	null					Not found	0	29.2906	51.8371	60.877	81.1277	78.0109
Chr2:170201809-170208073	2	170201809	170208073	+	null					Not found	0	22.0985	13.9821	25.4498	36.0806	46.7586
Chr2:170208192-170214994	2	170208192	170214994	+	null					Not found	0	32.3215	41.7537	55.804	74.0751	73.1401
Chr2:170268617-170276674	2	170268617	170276674	+	null					Not found	0	21.5125	48.9259	60.8621	70.4384	61.6745
Chr2:170577088-170584775	2	170577088	170584775	+	Gm14637	ENSMUSG00000085225	predicted gene 14637 [Source:MGI Symbol;Acc:MGI:3705296]	+	gene	overlapping	0	28.3041	38.7926	53.2521	67.0966	63.9729
Chr2:170615540-170623199	2	170615540	170623199	+	null					Not found	0	22.8697	37.6508	46.6961	60.5205	60.4943
Chr2:170623277-170634192	2	170623277	170634192	+	null					Not found	0	23.7837	17.8788	30.5475	41.6625	45.7354
Chr2:170634209-170640258	2	170634209	170640258	+	null					Not found	0	25.4178	13.3834	20.0138	38.8012	32.4571
Chr2:171944759-171954544	2	171944759	171954544	+	null					Not found	0	23.9898	41.0865	56.5735	65.0763	57.7129
Chr2:173059156-173066543	2	173059156	173066543	+	null					Not found	0	21.0943	34.6605	35.4001	55.7548	55.052
Chr2:173232572-173238524	2	173232572	173238524	+	Pmepa1	ENSMUSG00000038400	prostate transmembrane protein, androgen induced 1 [Source:MGI Symbol;Acc:MGI:1929600]	-	gene	overlapping	0	22.857	51.8915	61.1083	74.7485	67.6565
Chr2:173950053-173969925	2	173950053	173969925	+	null					Not found	0	28.4284	38.5281	41.9714	66.9566	53.0369
Chr2:173969939-173981137	2	173969939	173981137	+	null					Not found	0	29.449	23.9671	32.001	53.4161	52.6441
Chr2:173981236-173991580	2	173981236	173991580	+	null					Not found	0	35.2503	28.2191	45.853	63.4695	63.897
Chr2:173991630-174000526	2	173991630	174000526	+	null					Not found	0	30.6515	20.607	36.5001	51.2585	59.9843
Chr2:175133338-175151020	2	175133338	175151020	+	Gm14399	ENSMUSG00000090093	predicted gene 14399 [Source:MGI Symbol;Acc:MGI:3650082]	-	gene	overlapping	0	38.5346	39.3622	60.1189	77.8968	48.0758
Chr2:177200508-177218997	2	177200508	177218997	+	Gm14410	ENSMUSG00000078870	predicted gene 14410 [Source:MGI Symbol;Acc:MGI:3709158]	-	gene	overlapping	0	35.7558	8.82576	31.7654	44.5815	31.1445
Chr2:178406887-178411561	2	178406887	178411561	+	Sycp2	ENSMUSG00000060445	synaptonemal complex protein 2 [Source:MGI Symbol;Acc:MGI:1933281]	-	gene	overlapping	0	30.7483	5.36036	12.5505	36.1086	30.6853
Chr2:180085668-180093963	2	180085668	180093963	+	Gtpbp5	ENSMUSG00000039069	GTP binding protein 5 [Source:MGI Symbol;Acc:MGI:106565]	+	gene	overlapping	0	22.2965	49.8901	63.1594	72.1867	53.7841
Chr2:180910956-180920749	2	180910956	180920749	+	Ythdf1	ENSMUSG00000038848	YTH domain family 1 [Source:MGI Symbol;Acc:MGI:1917431]	-	gene	overlapping	0	20.1877	42.7479	42.121	62.9356	39.0432
Chr2:181821584-181838439	2	181821584	181838439	+	Myt1	ENSMUSG00000010505	myelin transcription factor 1 [Source:MGI Symbol;Acc:MGI:1100535]	+	gene	overlapping	0	26.0925	47.5087	45.804	73.6013	47.6685
Chr3:3000174-3018334	3	3000174	3018334	+	null					Not found	0	24.3984	34.8667	34.4604	59.2651	65.3031
Chr3:3068723-3086523	3	3068723	3086523	+	null					Not found	0	49.3679	29.0876	42.9992	78.4554	76.8995
Chr3:3153229-3177643	3	3153229	3177643	+	null					Not found	0	42.5045	45.1316	60.9282	87.6361	85.2077
Chr3:3177654-3195591	3	3177654	3195591	+	null					Not found	0	21.4755	52.5201	39.9135	73.9957	77.7502
Chr3:3195618-3216249	3	3195618	3216249	+	null					Not found	0	34.5605	34.4058	33.7941	68.9663	70.0762
Chr3:3216787-3235173	3	3216787	3235173	+	null					Not found	0	27.1426	48.4948	45.6661	75.6374	77.6013
Chr3:4483260-4504500	3	4483260	4504500	+	null					Not found	0	21.7574	56.4879	67.6829	78.2453	58.1841
Chr3:5226544-5242826	3	5226544	5242826	+	Zfhx4	ENSMUSG00000025255	zinc finger homeodomain 4 [Source:MGI Symbol;Acc:MGI:2137668]	+	gene	overlapping	0	23.121	34.3601	42.8841	57.4811	58.2052
Chr3:5242896-5255605	3	5242896	5255605	+	Zfhx4	ENSMUSG00000025255	zinc finger homeodomain 4 [Source:MGI Symbol;Acc:MGI:2137668]	+	gene	overlapping	0	31.5442	36.8653	49.2269	68.4094	54.6671
Chr3:6780001-6799368	3	6780001	6799368	+	null					Not found	0	37.0894	43.2429	49.6811	80.3323	66.5554
Chr3:6799424-6807270	3	6799424	6807270	+	null					Not found	0	23.8224	51.6993	53.6346	75.5217	82.277
Chr3:6807370-6828271	3	6807370	6828271	+	null					Not found	0	29.3441	15.5332	14.6694	44.8773	49.8162
Chr3:8288131-8308768	3	8288131	8308768	+	null					Not found	0	24.3335	29.2009	25.4223	53.5344	45.5001
Chr3:11014592-11030134	3	11014592	11030134	+	AC158155.1	ENSMUSG00000094234	No description	-	gene	overlapping	0	24.1629	45.5258	63.703	69.6887	78.7623
Chr3:11030341-11051524	3	11030341	11051524	+	null					Not found	0	22.8592	57.8428	80.0853	80.702	77.4392
Chr3:11552052-11570526	3	11552052	11570526	+	null					Not found	0	20.5921	24.9241	53.782	45.5162	56.8904
Chr3:15387975-15407761	3	15387975	15407761	+	Sirpb1a	ENSMUSG00000095788	signal-regulatory protein beta 1A [Source:MGI Symbol;Acc:MGI:2444824]	-	gene	overlapping	0	23.5385	49.4729	51.2866	73.0113	68.1813
Chr3:17335883-17356281	3	17335883	17356281	+	null					Not found	0	29.2307	32.0427	45.2563	61.2734	44.5971
Chr3:17939592-17955237	3	17939592	17955237	+	Cypt12	ENSMUSG00000027564	cysteine-rich perinuclear theca 12 [Source:MGI Symbol;Acc:MGI:1922689]	+	gene	overlapping	0	22.1259	23.7186	45.6427	45.8444	38.0387
Chr3:21531020-21546374	3	21531020	21546374	+	null					Not found	0	56.0383	17.1621	39.0419	73.2004	66.8763
Chr3:22293734-22307809	3	22293734	22307809	+	null					Not found	0	31.3917	32.5368	63.3936	63.9286	64.4781
Chr3:22307822-22323994	3	22307822	22323994	+	null					Not found	0	37.6683	56.3202	83.3772	93.9886	81.5731
Chr3:22339167-22360453	3	22339167	22360453	+	null					Not found	0	27.623	35.3283	54.4978	62.9513	68.0619
Chr3:25559722-25576910	3	25559722	25576910	+	Nlgn1	ENSMUSG00000063887	neuroligin 1 [Source:MGI Symbol;Acc:MGI:2179435]	-	gene	overlapping	0	26.5304	18.0072	23.3741	44.5376	39.184
Chr3:25598386-25619209	3	25598386	25619209	+	Nlgn1	ENSMUSG00000063887	neuroligin 1 [Source:MGI Symbol;Acc:MGI:2179435]	-	gene	overlapping	0	21.5381	19.3158	39.7038	40.8539	44.0614
Chr3:25619219-25635740	3	25619219	25635740	+	Nlgn1	ENSMUSG00000063887	neuroligin 1 [Source:MGI Symbol;Acc:MGI:2179435]	-	gene	overlapping	0	37.1149	24.5069	50.1294	61.6218	58.283
Chr3:25635903-25654650	3	25635903	25654650	+	Nlgn1	ENSMUSG00000063887	neuroligin 1 [Source:MGI Symbol;Acc:MGI:2179435]	-	gene	overlapping	0	26.1517	32.3002	45.9295	58.4519	61.5837
Chr3:25678648-25697821	3	25678648	25697821	+	Nlgn1	ENSMUSG00000063887	neuroligin 1 [Source:MGI Symbol;Acc:MGI:2179435]	-	gene	overlapping	0	27.052	20.5929	33.0097	47.645	52.3932
Chr3:25698047-25715695	3	25698047	25715695	+	Nlgn1	ENSMUSG00000063887	neuroligin 1 [Source:MGI Symbol;Acc:MGI:2179435]	-	gene	overlapping	0	39.852	41.1938	61.4828	81.0458	79.2431
Chr3:25716623-25732268	3	25716623	25732268	+	Nlgn1	ENSMUSG00000063887	neuroligin 1 [Source:MGI Symbol;Acc:MGI:2179435]	-	gene	overlapping	0	50.9981	31.4888	55.8542	82.487	80.5471
Chr3:25732319-25754525	3	25732319	25754525	+	Nlgn1	ENSMUSG00000063887	neuroligin 1 [Source:MGI Symbol;Acc:MGI:2179435]	-	gene	overlapping	0	39.2451	26.8219	44.8474	66.067	69.4179
Chr3:25754570-25775078	3	25754570	25775078	+	Nlgn1	ENSMUSG00000063887	neuroligin 1 [Source:MGI Symbol;Acc:MGI:2179435]	-	gene	overlapping	0	45.9102	21.0119	51.55	66.9221	62.8135
Chr3:25775138-25795654	3	25775138	25795654	+	Nlgn1	ENSMUSG00000063887	neuroligin 1 [Source:MGI Symbol;Acc:MGI:2179435]	-	gene	overlapping	0	33.5351	24.8198	38.5613	58.3549	55.6734
Chr3:25795776-25818192	3	25795776	25818192	+	Nlgn1	ENSMUSG00000063887	neuroligin 1 [Source:MGI Symbol;Acc:MGI:2179435]	-	gene	overlapping	0	61.7817	24.1761	59.942	85.9578	82.1546
Chr3:25818270-25839481	3	25818270	25839481	+	Nlgn1	ENSMUSG00000063887	neuroligin 1 [Source:MGI Symbol;Acc:MGI:2179435]	-	gene	overlapping	0	46.3012	27.4269	58.6941	73.7281	70.2995
Chr3:25839875-25863322	3	25839875	25863322	+	Nlgn1	ENSMUSG00000063887	neuroligin 1 [Source:MGI Symbol;Acc:MGI:2179435]	-	gene	overlapping	0	22.8601	49.0785	74.8046	71.9386	80.5707
Chr3:25863336-25884046	3	25863336	25884046	+	Nlgn1	ENSMUSG00000063887	neuroligin 1 [Source:MGI Symbol;Acc:MGI:2179435]	-	gene	overlapping	0	23.9544	65.9103	85.544	89.8647	89.6697
Chr3:25884182-25906340	3	25884182	25906340	+	Nlgn1	ENSMUSG00000063887	neuroligin 1 [Source:MGI Symbol;Acc:MGI:2179435]	-	gene	overlapping	0	24.4437	74.42	94.9838	98.8636	98.7543
Chr3:26925496-26936950	3	26925496	26936950	+	Spata16	ENSMUSG00000039335	spermatogenesis associated 16 [Source:MGI Symbol;Acc:MGI:1918112]	+	gene	overlapping	0	30.195	53.7227	76.2528	83.9178	86.295
Chr3:26964995-26981524	3	26964995	26981524	+	Spata16	ENSMUSG00000039335	spermatogenesis associated 16 [Source:MGI Symbol;Acc:MGI:1918112]	+	gene	overlapping	0	20.2202	71.8301	87.8832	92.0503	85.7924
Chr3:29686373-29701343	3	29686373	29701343	+	Egfem1	ENSMUSG00000063600	EGF-like and EMI domain containing 1 [Source:MGI Symbol;Acc:MGI:1922990]	+	gene	overlapping	0	27.6146	51.9904	73.2978	79.605	79.5847
Chr3:31249551-31259154	3	31249551	31259154	+	Slc7a14	ENSMUSG00000069072	solute carrier family 7 (cationic amino acid transporter, y+ system), member 14 [Source:MGI Symbol;Acc:MGI:3040688]	-	gene	overlapping	0	30.9186	46.2422	71.5142	77.1608	74.2939
Chr3:31259313-31272054	3	31259313	31272054	+	Slc7a14	ENSMUSG00000069072	solute carrier family 7 (cationic amino acid transporter, y+ system), member 14 [Source:MGI Symbol;Acc:MGI:3040688]	-	gene	overlapping	0	24.9031	55.4057	72.2248	80.3088	78.8437
Chr3:31272063-31285012	3	31272063	31285012	+	Slc7a14	ENSMUSG00000069072	solute carrier family 7 (cationic amino acid transporter, y+ system), member 14 [Source:MGI Symbol;Acc:MGI:3040688]	-	gene	overlapping	0	24.5292	9.3227	25.8081	33.8519	41.6257
Chr3:31316493-31329517	3	31316493	31329517	+	Gm15496	ENSMUSG00000085953	predicted gene 15496 [Source:MGI Symbol;Acc:MGI:3782942]	+	gene	overlapping	0	55.0208	21.5344	46.0688	76.5552	68.2119
Chr3:31329644-31343058	3	31329644	31343058	+	null					Not found	0	39.2199	17.7186	34.1278	56.9385	60.0612
Chr3:31343116-31353353	3	31343116	31353353	+	null					Not found	0	28.6475	54.8035	68.4593	83.451	66.6302
Chr3:32708998-32715514	3	32708998	32715514	+	Actl6a	ENSMUSG00000027671	actin-like 6A [Source:MGI Symbol;Acc:MGI:1861453]	+	gene	overlapping	0	35.6037	40.4364	70.6558	76.0402	79.1171
Chr3:33380631-33398176	3	33380631	33398176	+	SNORA48	ENSMUSG00000088260	Small nucleolar RNA SNORA48 [Source:RFAM;Acc:RF00554]	-	gene	overlapping	0	31.3319	62.4151	91.3686	93.747	94.2417
Chr3:33398220-33413872	3	33398220	33413872	+	null					Not found	0	40.8226	21.3784	49.1822	62.2009	52.1878
Chr3:33586936-33600454	3	33586936	33600454	+	null					Not found	0	36.9677	16.6934	17.1654	53.6611	25.3127
Chr3:33623173-33638450	3	33623173	33638450	+	null					Not found	0	42.5097	35.9374	48.5583	78.4471	71.7521
Chr3:33927472-33941734	3	33927472	33941734	+	null					Not found	0	20.3387	6.66376	23.4151	27.0024	21.9136
Chr3:34818997-34827550	3	34818997	34827550	+	null					Not found	0	20.6127	14.2464	10.604	34.8591	27.3557
Chr3:34835773-34843067	3	34835773	34843067	+	null					Not found	0	26.7227	8.42049	16.5911	35.1432	30.5552
Chr3:34897617-34904227	3	34897617	34904227	+	null					Not found	0	24.7365	55.9921	53.9828	80.7286	75.6785
Chr3:34904393-34913018	3	34904393	34913018	+	null					Not found	0	23.1564	45.5738	44.4082	68.7302	74.8229
Chr3:34913080-34922492	3	34913080	34922492	+	null					Not found	0	35.2475	40.9445	36.8127	76.1921	69.4887
Chr3:34968713-34983884	3	34968713	34983884	+	null					Not found	0	26.2752	18.3002	28.132	44.5754	41.3139
Chr3:35020210-35030612	3	35020210	35030612	+	null					Not found	0	26.8248	23.3852	30.5941	50.21	55.6431
Chr3:35030681-35041027	3	35030681	35041027	+	null					Not found	0	22.8895	24.4477	34.4011	47.3373	53.5758
Chr3:35041448-35053622	3	35041448	35053622	+	null					Not found	0	33.4663	25.51	27.8586	58.9762	49.5949
Chr3:35053768-35062124	3	35053768	35062124	+	null					Not found	0	28.3281	15.6903	22.0173	44.0185	40.5492
Chr3:35255576-35269140	3	35255576	35269140	+	null					Not found	0	45.8814	36.1923	65.4943	82.0737	81.2557
Chr3:35269259-35283516	3	35269259	35283516	+	null					Not found	0	32.6544	42.053	57.0225	74.7073	74.6515
Chr3:35320631-35329114	3	35320631	35329114	+	AC158547.1	ENSMUSG00000093499	No description	+	gene	overlapping	0	20.2347	10.7737	15.5865	31.0084	27.9285
Chr3:35329202-35339537	3	35329202	35339537	+	null					Not found	0	29.106	39.314	50.7021	68.42	61.7889
Chr3:35339639-35348100	3	35339639	35348100	+	null					Not found	0	37.5741	45.0493	72.6609	82.6234	73.4752
Chr3:35348133-35356707	3	35348133	35356707	+	null					Not found	0	28.0889	68.5886	87.4714	96.6775	91.3329
Chr3:35356735-35363721	3	35356735	35363721	+	null					Not found	0	47.6679	29.9571	41.7374	77.625	74.3714
Chr3:35720731-35734545	3	35720731	35734545	+	null					Not found	0	23.1626	19.2768	27.3757	42.4395	31.9277
Chr3:37290126-37301991	3	37290126	37301991	+	null					Not found	0	20.1794	21.6757	35.2749	41.8551	50.9753
Chr3:37302688-37312414	3	37302688	37312414	+	Cetn4	ENSMUSG00000045031	centrin 4 [Source:MGI Symbol;Acc:MGI:2677454]	-	gene	overlapping	0	39.3793	30.5054	39.443	69.8847	52.3164
Chr3:38964816-38978187	3	38964816	38978187	+	Fat4	ENSMUSG00000046743	FAT tumor suppressor homolog 4 (Drosophila) [Source:MGI Symbol;Acc:MGI:3045256]	+	gene	overlapping	0	20.2081	39.6203	39.3333	59.8284	57.8045
Chr3:39779821-39789871	3	39779821	39789871	+	null					Not found	0	21.9633	50.1548	69.4032	72.1181	71.1571
Chr3:50564448-50576201	3	50564448	50576201	+	null					Not found	0	23.5689	5.72689	14.3157	29.2958	12.8518
Chr3:51225221-51229441	3	51225221	51229441	+	Ccrn4l	ENSMUSG00000023087	CCR4 carbon catabolite repression 4-like (S. cerevisiae) [Source:MGI Symbol;Acc:MGI:109382]	+	gene	overlapping	0	21.5473	19.4005	32.4705	40.9478	35.0794
Chr3:51403260-51408967	3	51403260	51408967	+	Ndufc1	ENSMUSG00000037152	NADH dehydrogenase (ubiquinone) 1, subcomplex unknown, 1 [Source:MGI Symbol;Acc:MGI:1913627]	-	gene	overlapping	0	23.176	59.5395	75.7538	82.7154	64.6794
Chr3:53363741-53369003	3	53363741	53369003	+	null					Not found	0	38.4524	27.0833	NaN	65.5357	64.924
Chr3:53776985-53795229	3	53776985	53795229	+	null					Not found	0	26.4697	40.3571	47.4499	66.8269	71.9414
Chr3:53796648-53806440	3	53796648	53806440	+	null					Not found	0	39.3821	38.9957	57.8419	78.3778	73.3284
Chr3:54369708-54381771	3	54369708	54381771	+	Postn	ENSMUSG00000027750	periostin, osteoblast specific factor [Source:MGI Symbol;Acc:MGI:1926321]	+	gene	overlapping	0	28.4184	17.011	31.4855	45.4293	34.4121
Chr3:54508253-54524234	3	54508253	54524234	+	null					Not found	0	21.1209	46.7795	50.0906	67.9004	64.0105
Chr3:54767989-54775958	3	54767989	54775958	+	Smad9	ENSMUSG00000027796	MAD homolog 9 (Drosophila) [Source:MGI Symbol;Acc:MGI:1859993]	+	gene	overlapping	0	38.2602	40.1091	61.5442	78.3694	73.2958
Chr3:54775979-54783705	3	54775979	54783705	+	Smad9	ENSMUSG00000027796	MAD homolog 9 (Drosophila) [Source:MGI Symbol;Acc:MGI:1859993]	+	gene	overlapping	0	31.815	6.0258	21.2662	37.8408	52.9779
Chr3:54783753-54791140	3	54783753	54791140	+	Smad9	ENSMUSG00000027796	MAD homolog 9 (Drosophila) [Source:MGI Symbol;Acc:MGI:1859993]	+	gene	overlapping	0	29.1928	19.4531	43.6761	48.6459	58.6176
Chr3:54791166-54797616	3	54791166	54797616	+	Smad9	ENSMUSG00000027796	MAD homolog 9 (Drosophila) [Source:MGI Symbol;Acc:MGI:1859993]	+	gene	overlapping	0	24.5304	14.8886	18.4011	39.4191	30.9982
Chr3:54797622-54805495	3	54797622	54805495	+	Smad9	ENSMUSG00000027796	MAD homolog 9 (Drosophila) [Source:MGI Symbol;Acc:MGI:1859993]	+	gene	overlapping	0	29.1425	56.4522	59.6053	85.5947	76.1105
Chr3:55297298-55309017	3	55297298	55309017	+	Dclk1	ENSMUSG00000027797	doublecortin-like kinase 1 [Source:MGI Symbol;Acc:MGI:1330861]	+	gene	overlapping	0	20.163	21.1182	41.3904	41.2812	43.4562
Chr3:56097255-56122221	3	56097255	56122221	+	Nbea	ENSMUSG00000027799	neurobeachin [Source:MGI Symbol;Acc:MGI:1347075]	-	gene	overlapping	0	21.1084	27.8024	48.4241	48.9108	39.6798
Chr3:56444809-56464669	3	56444809	56464669	+	SNORA17	ENSMUSG00000077710	Small nucleolar RNA SNORA17 [Source:RFAM;Acc:RF00560]	-	gene	overlapping	0	23.0901	27.7621	39.0774	50.8523	45.1249
Chr3:58123109-58133077	3	58123109	58133077	+	null					Not found	0	33.2784	15.614	36.3606	48.8924	47.8502
Chr3:66710832-66732086	3	66710832	66732086	+	null					Not found	0	22.6289	35.5223	44.4739	58.1512	54.6474
Chr3:66732089-66744348	3	66732089	66744348	+	null					Not found	0	30.0637	26.5876	43.8634	56.6513	49.5696
Chr3:66744352-66753984	3	66744352	66753984	+	null					Not found	0	21.0948	26.025	45.6858	47.1197	43.4142
Chr3:66886283-66900817	3	66886283	66900817	+	null					Not found	0	32.9639	44.246	70.8359	77.21	59.1593
Chr3:68609361-68616831	3	68609361	68616831	+	Schip1	ENSMUSG00000027777	schwannomin interacting protein 1 [Source:MGI Symbol;Acc:MGI:1353557]	+	gene	overlapping	0	26.2187	58.0332	71.8619	84.2519	85.9564
Chr3:69127022-69134696	3	69127022	69134696	+	Kpna4	ENSMUSG00000027782	karyopherin (importin) alpha 4 [Source:MGI Symbol;Acc:MGI:1100848]	-	gene	overlapping	0	25.6475	16.5732	39.0539	42.2208	27.5632
Chr3:69480283-69488350	3	69480283	69488350	+	Ppm1l	ENSMUSG00000027784	protein phosphatase 1 (formerly 2C)-like [Source:MGI Symbol;Acc:MGI:2139740]	+	gene	overlapping	0	26.8357	22.0647	27.6438	48.9004	37.8663
Chr3:69861262-69870578	3	69861262	69870578	+	null					Not found	0	29.5508	31.619	43.1225	61.1699	43.0985
Chr3:69951486-69964014	3	69951486	69964014	+	SNORA17	ENSMUSG00000077366	Small nucleolar RNA SNORA17 [Source:RFAM;Acc:RF00560]	-	gene	overlapping	0	20.5363	38.3851	50.4111	58.9214	60.6851
Chr3:76101257-76127372	3	76101257	76127372	+	Fstl5	ENSMUSG00000034098	follistatin-like 5 [Source:MGI Symbol;Acc:MGI:2442179]	+	gene	overlapping	0	23.6083	28.7175	42.7973	52.3257	39.9967
Chr3:76127477-76139390	3	76127477	76139390	+	Fstl5	ENSMUSG00000034098	follistatin-like 5 [Source:MGI Symbol;Acc:MGI:2442179]	+	gene	overlapping	0	29.9482	53.8746	82.9639	83.8228	69.4278
Chr3:76620005-76645152	3	76620005	76645152	+	Fstl5	ENSMUSG00000034098	follistatin-like 5 [Source:MGI Symbol;Acc:MGI:2442179]	+	gene	overlapping	0	20.9853	41.1584	63.2827	62.1437	45.8145
Chr3:77105278-77126513	3	77105278	77126513	+	SNORA17	ENSMUSG00000088481	Small nucleolar RNA SNORA17 [Source:RFAM;Acc:RF00560]	-	gene	overlapping	0	23.4063	52.7493	61.9311	76.1556	78.0841
Chr3:78898515-78909798	3	78898515	78909798	+	null					Not found	0	20.3369	4.36181	10.6064	24.6987	18.6268
Chr3:78909801-78919535	3	78909801	78919535	+	Gm10291	ENSMUSG00000070443	predicted pseudogene 10291 [Source:MGI Symbol;Acc:MGI:3641638]	+	gene	overlapping	0	36.6834	21.029	40.7793	57.7124	59.6461
Chr3:78919577-78930054	3	78919577	78930054	+	null					Not found	0	26.1589	22.5223	40.5504	48.6812	51.4102
Chr3:78930121-78942631	3	78930121	78942631	+	null					Not found	0	42.125	40.0758	61.9043	82.2007	72.9646
Chr3:82262761-82283928	3	82262761	82283928	+	null					Not found	0	21.2129	31.1219	52.8997	52.3348	49.8148
Chr3:82752728-82769160	3	82752728	82769160	+	null					Not found	0	23.6002	26.3769	29.5975	49.9771	38.0572
Chr3:83766580-83770533	3	83766580	83770533	+	Sfrp2	ENSMUSG00000027996	secreted frizzled-related protein 2 [Source:MGI Symbol;Acc:MGI:108078]	+	gene	overlapping	0	20.8441	9.29243	19.4548	30.1365	17.5725
Chr3:83776086-83785361	3	83776086	83785361	+	null					Not found	0	26.3603	27.8454	46.0414	54.2057	60.3897
Chr3:85765343-85777188	3	85765343	85777188	+	Arfip1	ENSMUSG00000074513	ADP-ribosylation factor interacting protein 1 [Source:MGI Symbol;Acc:MGI:1277120]	-	gene	overlapping	0	36.4414	13.9794	43.4928	50.4209	53.7733
Chr3:85777200-85788535	3	85777200	85788535	+	Arfip1	ENSMUSG00000074513	ADP-ribosylation factor interacting protein 1 [Source:MGI Symbol;Acc:MGI:1277120]	-	gene	overlapping	0	24.6118	23.4808	37.2203	48.0926	47.9424
Chr3:85788696-85803035	3	85788696	85803035	+	Arfip1	ENSMUSG00000074513	ADP-ribosylation factor interacting protein 1 [Source:MGI Symbol;Acc:MGI:1277120]	-	gene	overlapping	0	31.0142	46.8973	71.8267	77.9115	78.2187
Chr3:85803118-85821041	3	85803118	85821041	+	Arfip1	ENSMUSG00000074513	ADP-ribosylation factor interacting protein 1 [Source:MGI Symbol;Acc:MGI:1277120]	-	gene	overlapping	0	38.6446	40.058	60.1712	78.7026	75.5342
Chr3:85821096-85833132	3	85821096	85833132	+	Arfip1	ENSMUSG00000074513	ADP-ribosylation factor interacting protein 1 [Source:MGI Symbol;Acc:MGI:1277120]	-	gene	overlapping	0	50.4865	24.5379	66.3364	75.0243	72.5169
Chr3:85833210-85845410	3	85833210	85845410	+	Arfip1	ENSMUSG00000074513	ADP-ribosylation factor interacting protein 1 [Source:MGI Symbol;Acc:MGI:1277120]	-	gene	overlapping	0	42.44	17.6879	58.2268	60.1278	75.0023
Chr3:85845436-85859119	3	85845436	85859119	+	Arfip1	ENSMUSG00000074513	ADP-ribosylation factor interacting protein 1 [Source:MGI Symbol;Acc:MGI:1277120]	-	gene	overlapping	0	37.9927	48.0952	77.8887	86.0879	84.8791
Chr3:85859466-85872090	3	85859466	85872090	+	Arfip1	ENSMUSG00000074513	ADP-ribosylation factor interacting protein 1 [Source:MGI Symbol;Acc:MGI:1277120]	-	gene	overlapping	0	37.6601	46.5081	83.332	84.1683	86.4577
Chr3:85872095-85883677	3	85872095	85883677	+	Arfip1	ENSMUSG00000074513	ADP-ribosylation factor interacting protein 1 [Source:MGI Symbol;Acc:MGI:1277120]	-	gene	overlapping	0	34.3882	34.6385	63.0769	69.0267	62.5991
Chr3:85883826-85887838	3	85883826	85887838	+	Arfip1	ENSMUSG00000074513	ADP-ribosylation factor interacting protein 1 [Source:MGI Symbol;Acc:MGI:1277120]	-	gene	overlapping	0	22.3537	10.8425	33.4637	33.1962	30.7305
Chr3:85887839-85902190	3	85887839	85902190	+	null					Not found	0	34.4794	11.4951	47.2354	45.9744	44.0314
Chr3:87744808-87749613	3	87744808	87749613	+	4933430H15Rik	ENSMUSG00000023084	RIKEN cDNA 4933430H15 gene [Source:MGI Symbol;Acc:MGI:1921735]	-	gene	overlapping	0	22.0857	25.8513	43.9338	47.937	35.1553
Chr3:87930327-87933424	3	87930327	87933424	+	Rrnad1	ENSMUSG00000004896	ribosomal RNA adenine dimethylase domain containing 1 [Source:MGI Symbol;Acc:MGI:2387197]	-	gene	overlapping	0	29.9833	26.3855	41.131	56.3688	37.6214
Chr3:88294310-88297804	3	88294310	88297804	+	1700021C14Rik	ENSMUSG00000010538	RIKEN cDNA 1700021C14 gene [Source:MGI Symbol;Acc:MGI:1924177]	-	gene	overlapping	0	21.4977	9.06801	13.3514	30.5657	15.9844
Chr3:88577687-88584342	3	88577687	88584342	+	Ssr2	ENSMUSG00000041355	signal sequence receptor, beta [Source:MGI Symbol;Acc:MGI:1913506]	+	gene	overlapping	0	26.765	34.8911	45.403	61.6561	60.4363
Chr3:88943669-88950278	3	88943669	88950278	+	Dap3	ENSMUSG00000068921	death associated protein 3 [Source:MGI Symbol;Acc:MGI:1929538]	-	gene	overlapping	0	21.661	11.1336	21.5982	32.7946	14.0689
Chr3:89182729-89187353	3	89182729	89187353	+	Scamp3	ENSMUSG00000028049	secretory carrier membrane protein 3 [Source:MGI Symbol;Acc:MGI:1346346]	+	gene	overlapping	0	26.8377	58.5579	83.6842	85.3956	77.6077
Chr3:89870916-89877540	3	89870916	89877540	+	Il6ra	ENSMUSG00000027947	interleukin 6 receptor, alpha [Source:MGI Symbol;Acc:MGI:105304]	-	gene	overlapping	0	30.6217	20.9113	25.942	51.5329	54.3788
Chr3:89877604-89886302	3	89877604	89886302	+	Il6ra	ENSMUSG00000027947	interleukin 6 receptor, alpha [Source:MGI Symbol;Acc:MGI:105304]	-	gene	overlapping	0	39.8125	33.1283	42.0843	72.9408	66.9586
Chr3:89886304-89895981	3	89886304	89895981	+	Il6ra	ENSMUSG00000027947	interleukin 6 receptor, alpha [Source:MGI Symbol;Acc:MGI:105304]	-	gene	overlapping	0	30.7985	9.69578	12.2399	40.4942	40.7662
Chr3:89938233-89944190	3	89938233	89944190	+	Atp8b2	ENSMUSG00000060671	ATPase, class I, type 8B, member 2 [Source:MGI Symbol;Acc:MGI:1859660]	-	gene	overlapping	0	36.9714	28.7396	34.5961	65.7109	54.7802
Chr3:89950828-89957036	3	89950828	89957036	+	Atp8b2	ENSMUSG00000060671	ATPase, class I, type 8B, member 2 [Source:MGI Symbol;Acc:MGI:1859660]	-	gene	overlapping	0	21.8966	33.8865	35.1878	55.7831	51.6718
Chr3:90363559-90373071	3	90363559	90373071	+	null					Not found	0	25.787	16.549	25.8564	42.336	29.3002
Chr3:93696565-93706972	3	93696565	93706972	+	null					Not found	0	30.5315	23.6056	38.6479	54.137	41.4627
Chr3:94210124-94222266	3	94210124	94222266	+	null					Not found	0	22.2694	34.3672	50.7912	56.6366	55.2384
Chr3:94923754-94934378	3	94923754	94934378	+	Selenbp1	ENSMUSG00000068874	selenium binding protein 1 [Source:MGI Symbol;Acc:MGI:96825]	+	gene	overlapping	0	25.2754	60.2338	70.6124	85.5093	68.1244
Chr3:94967464-94975003	3	94967464	94975003	+	Pi4kb	ENSMUSG00000038861	phosphatidylinositol 4-kinase, catalytic, beta polypeptide [Source:MGI Symbol;Acc:MGI:1334433]	+	gene	overlapping	0	24.8753	38.529	29.2137	63.4043	39.4556
Chr3:95283470-95290935	3	95283470	95290935	+	Fam63a	ENSMUSG00000038712	family with sequence similarity 63, member A [Source:MGI Symbol;Acc:MGI:1922257]	+	gene	overlapping	0	21.7118	45.8391	53.0343	67.5509	56.2087
Chr3:96629769-96635588	3	96629769	96635588	+	Rbm8a	ENSMUSG00000038374	RNA binding motif protein 8a [Source:MGI Symbol;Acc:MGI:1913129]	+	gene	overlapping	0	26.4638	27.6872	30.0287	54.151	38.8848
Chr3:97045320-97054435	3	97045320	97054435	+	Gja5	ENSMUSG00000057123	gap junction protein, alpha 5 [Source:MGI Symbol;Acc:MGI:95716]	+	gene	overlapping	0	29.5758	37.8051	63.3796	67.3809	65.9748
Chr3:97247853-97255955	3	97247853	97255955	+	null					Not found	0	24.1456	7.03472	24.298	31.1803	30.0001
Chr3:98339119-98343576	3	98339119	98343576	+	Phgdh	ENSMUSG00000053398	3-phosphoglycerate dehydrogenase [Source:MGI Symbol;Acc:MGI:1355330]	-	gene	overlapping	0	24.6622	38.7559	42.1433	63.4181	45.4411
Chr3:99234488-99240332	3	99234488	99240332	+	Wars2	ENSMUSG00000004233	tryptophanyl tRNA synthetase 2 (mitochondrial) [Source:MGI Symbol;Acc:MGI:1917810]	+	gene	overlapping	0	26.0894	45.1753	52.5111	71.2647	65.7849
Chr3:100321766-100341546	3	100321766	100341546	+	null					Not found	0	26.8269	39.2646	46.4852	66.0915	57.5538
Chr3:100376613-100392548	3	100376613	100392548	+	null					Not found	0	32.2865	21.3722	38.053	53.6587	53.4567
Chr3:100769300-100778772	3	100769300	100778772	+	null					Not found	0	27.1304	54.657	75.5066	81.7874	73.1636
Chr3:101536389-101545555	3	101536389	101545555	+	null					Not found	0	20.9622	20.5905	30.0247	41.5527	37.8852
Chr3:101853106-101863129	3	101853106	101863129	+	Slc22a15	ENSMUSG00000033147	solute carrier family 22 (organic anion/cation transporter), member 15 [Source:MGI Symbol;Acc:MGI:3607704]	-	gene	overlapping	0	22.799	42.3684	55.1574	65.1673	72.724
Chr3:102995801-103001820	3	102995801	103001820	+	Sike1	ENSMUSG00000027854	suppressor of IKBKE 1 [Source:MGI Symbol;Acc:MGI:1913891]	+	gene	overlapping	0	31.8819	47.1151	75.0911	78.997	54.746
Chr3:105215683-105226817	3	105215683	105226817	+	null					Not found	0	22.5591	31.772	56.4822	54.331	59.3654
Chr3:105307736-105323768	3	105307736	105323768	+	null					Not found	0	22.1999	22.9693	32.4539	45.1692	44.4021
Chr3:105349149-105361656	3	105349149	105361656	+	null					Not found	0	24.5371	58.5579	70.6445	83.0951	75.3542
Chr3:105594729-105607234	3	105594729	105607234	+	Kcnd3	ENSMUSG00000040896	potassium voltage-gated channel, Shal-related family, member 3 [Source:MGI Symbol;Acc:MGI:1928743]	+	gene	overlapping	0	26.8838	53.5402	70.3063	80.424	65.5849
Chr3:105704179-105708659	3	105704179	105708659	+	6530418L21Rik	ENSMUSG00000048458	RIKEN cDNA 6530418L21 gene [Source:MGI Symbol;Acc:MGI:1923497]	+	gene	overlapping	0	21.225	41.2311	56.5591	62.4561	68.9756
Chr3:106931271-106959241	3	106931271	106959241	+	null					Not found	0	20.2193	67.0381	74.9749	87.2574	88.0091
Chr3:106959721-106979932	3	106959721	106979932	+	null					Not found	0	23.5349	36.1068	47.5867	59.6418	56.9127
Chr3:107828382-107837951	3	107828382	107837951	+	null					Not found	0	35.3584	32.9928	37.0226	68.3511	61.1318
Chr3:107837996-107849177	3	107837996	107849177	+	null					Not found	0	26.2715	11.7663	5.97629	38.0378	30.876
Chr3:108722140-108730044	3	108722140	108730044	+	Gpsm2	ENSMUSG00000027883	G-protein signalling modulator 2 (AGS3-like, C. elegans) [Source:MGI Symbol;Acc:MGI:1923373]	-	gene	overlapping	0	25.2856	17.2298	36.4669	42.5153	36.2228
Chr3:109090471-109103378	3	109090471	109103378	+	4930443G12Rik	ENSMUSG00000027880	RIKEN cDNA 4930443G12 gene [Source:MGI Symbol;Acc:MGI:1921936]	+	gene	overlapping	0	23.2145	15.5692	19.5451	38.7837	36.2657
Chr3:109775289-109784144	3	109775289	109784144	+	Ntng1	ENSMUSG00000059857	netrin G1 [Source:MGI Symbol;Acc:MGI:1934028]	-	gene	overlapping	0	20.375	64.7826	79.4678	85.1575	85.2894
Chr3:113616806-113630093	3	113616806	113630093	+	Rnpc3	ENSMUSG00000027981	RNA-binding region (RNP1, RRM) containing 3 [Source:MGI Symbol;Acc:MGI:1914475]	-	gene	overlapping	0	30.4659	40.4865	41.818	70.9524	56.6329
Chr3:116662272-116666646	3	116662272	116666646	+	Hiat1	ENSMUSG00000089911	hippocampus abundant gene transcript 1 [Source:MGI Symbol;Acc:MGI:1201609]	-	gene	overlapping	0	25.1042	19.8572	39.0486	44.9614	23.4529
Chr3:117072380-117091213	3	117072380	117091213	+	1700061I17Rik	ENSMUSG00000028009	RIKEN cDNA 1700061I17 gene [Source:MGI Symbol;Acc:MGI:1920612]	-	gene	overlapping	0	26.1779	57.2722	71.7497	83.4501	84.1923
Chr3:117091407-117102306	3	117091407	117102306	+	null					Not found	0	26.1801	55.4644	58.4556	81.6445	69.7879
Chr3:117575411-117582105	3	117575411	117582105	+	4833424O15Rik	ENSMUSG00000033342	RIKEN cDNA 4833424O15 gene [Source:MGI Symbol;Acc:MGI:1923019]	+	gene	overlapping	0	40.1938	41.0297	67.651	81.2235	64.417
Chr3:120226274-120248732	3	120226274	120248732	+	null					Not found	0	20.6331	58.1893	73.5192	78.8224	69.3348
Chr3:120524896-120541704	3	120524896	120541704	+	null					Not found	0	22.1762	39.7338	60.9255	61.91	54.4183
Chr3:121390716-121400417	3	121390716	121400417	+	null					Not found	0	33.3473	13.9964	26.4842	47.3437	30.1989
Chr3:125979703-126002033	3	125979703	126002033	+	null					Not found	0	25.1683	29.6137	41.6794	54.782	38.5923
Chr3:126569693-126589799	3	126569693	126589799	+	null					Not found	0	34.2182	39.4975	66.3139	73.7156	74.2358
Chr3:126597949-126606020	3	126597949	126606020	+	Camk2d	ENSMUSG00000053819	calcium/calmodulin-dependent protein kinase II, delta [Source:MGI Symbol;Acc:MGI:1341265]	+	gene	overlapping	0	22.3068	8.05078	29.648	30.3576	22.2546
Chr3:127675177-127683515	3	127675177	127683515	+	Alpk1	ENSMUSG00000028028	alpha-kinase 1 [Source:MGI Symbol;Acc:MGI:1918731]	-	gene	overlapping	0	22.2745	17.6629	17.0888	39.9374	34.8968
Chr3:129400912-129408300	3	129400912	129408300	+	null					Not found	0	37.6972	25.2703	53.109	62.9674	54.1684
Chr3:129408364-129416539	3	129408364	129416539	+	null					Not found	0	31.7625	28.0858	63.6984	59.8482	50.3016
Chr3:129560770-129569509	3	129560770	129569509	+	Elovl6	ENSMUSG00000041220	ELOVL family member 6, elongation of long chain fatty acids (yeast) [Source:MGI Symbol;Acc:MGI:2156528]	+	gene	overlapping	0	21.2139	51.228	67.4729	72.4419	80.3277
Chr3:129569514-129576651	3	129569514	129576651	+	Elovl6	ENSMUSG00000041220	ELOVL family member 6, elongation of long chain fatty acids (yeast) [Source:MGI Symbol;Acc:MGI:2156528]	+	gene	overlapping	0	38.4561	46.1845	71.3949	84.6407	87.2049
Chr3:129771354-129782061	3	129771354	129782061	+	null					Not found	0	21.1566	27.9975	45.7459	49.1541	55.4843
Chr3:132340200-132358045	3	132340200	132358045	+	null					Not found	0	23.8873	37.1751	19.9333	61.0624	61.087
Chr3:132358140-132378646	3	132358140	132378646	+	null					Not found	0	36.0433	51.5088	43.56	87.5521	81.8642
Chr3:132379575-132396483	3	132379575	132396483	+	null					Not found	0	25.12	66.2858	55.9807	91.4058	69.9887
Chr3:132396552-132408880	3	132396552	132408880	+	null					Not found	0	30.4491	60.6869	36.4459	91.1359	88.7794
Chr3:133110899-133124575	3	133110899	133124575	+	Ints12	ENSMUSG00000028016	integrator complex subunit 12 [Source:MGI Symbol;Acc:MGI:1919043]	+	gene	overlapping	0	32.1286	24.3043	40.9001	56.4329	55.5921
Chr3:133129952-133137966	3	133129952	133137966	+	D630013G24Rik	ENSMUSG00000040969	RIKEN cDNA D630013G24 gene [Source:MGI Symbol;Acc:MGI:2442801]	-	gene	overlapping	0	31.136	63.3062	87.757	94.4423	91.0393
Chr3:133138056-133149416	3	133138056	133149416	+	D630013G24Rik	ENSMUSG00000040969	RIKEN cDNA D630013G24 gene [Source:MGI Symbol;Acc:MGI:2442801]	-	gene	overlapping	0	46.2026	29.4454	54.2086	75.648	64.8468
Chr3:135351876-135369148	3	135351876	135369148	+	Nhedc1	ENSMUSG00000050150	Na+/H+ exchanger domain containing 1 [Source:MGI Symbol;Acc:MGI:1921696]	+	gene	overlapping	0	24.6464	69.8742	83.5056	94.5206	90.2164
Chr3:135369503-135382303	3	135369503	135382303	+	Nhedc1	ENSMUSG00000050150	Na+/H+ exchanger domain containing 1 [Source:MGI Symbol;Acc:MGI:1921696]	+	gene	overlapping	0	42.2261	40.9834	49.1959	83.2095	79.1585
Chr3:135382366-135393775	3	135382366	135393775	+	Nhedc1	ENSMUSG00000050150	Na+/H+ exchanger domain containing 1 [Source:MGI Symbol;Acc:MGI:1921696]	+	gene	overlapping	0	31.7987	56.3393	72.2441	88.138	86.7177
Chr3:136607032-136620994	3	136607032	136620994	+	null					Not found	0	20.1287	70.5562	78.2825	90.685	83.3687
Chr3:137727345-137737972	3	137727345	137737972	+	null					Not found	0	29.112	41.3787	43.1624	70.4907	58.4676
Chr3:137934152-137943562	3	137934152	137943562	+	Dapp1	ENSMUSG00000028159	dual adaptor for phosphotyrosine and 3-phosphoinositides 1 [Source:MGI Symbol;Acc:MGI:1347063]	-	gene	overlapping	0	24.5187	17.9527	25.5531	42.4713	35.4095
Chr3:138436267-138443091	3	138436267	138443091	+	null					Not found	0	29.9292	21.3399	46.4879	51.2691	41.2262
Chr3:138701369-138706900	3	138701369	138706900	+	null					Not found	0	22.5361	44.487	62.3724	67.0231	59.1243
Chr3:139152120-139169295	3	139152120	139169295	+	null					Not found	0	26.5662	59.7611	60.3396	86.3274	83.1323
Chr3:142561754-142574437	3	142561754	142574437	+	Gbp3	ENSMUSG00000028268	guanylate binding protein 3 [Source:MGI Symbol;Acc:MGI:1926263]	+	gene	overlapping	0	25.4708	13.0198	17.9314	38.4906	43.3664
Chr3:144225685-144232502	3	144225685	144232502	+	null					Not found	0	23.21	35.1282	36.0337	58.3382	53.0419
Chr3:144232552-144238734	3	144232552	144238734	+	null					Not found	0	28.2882	48.1853	50.3931	76.4735	76.2838
Chr3:144249272-144258025	3	144249272	144258025	+	null					Not found	0	23.5361	70.6264	91.9879	94.1625	91.5182
Chr3:145297144-145309502	3	145297144	145309502	+	Col24a1	ENSMUSG00000028197	collagen, type XXIV, alpha 1 [Source:MGI Symbol;Acc:MGI:1918605]	+	gene	overlapping	0	21.7554	62.6517	75.5434	84.4071	82.2074
Chr3:145331600-145340246	3	145331600	145340246	+	Col24a1	ENSMUSG00000028197	collagen, type XXIV, alpha 1 [Source:MGI Symbol;Acc:MGI:1918605]	+	gene	overlapping	0	26.2605	38.1083	63.7845	64.3688	64.1519
Chr3:145389553-145396997	3	145389553	145396997	+	Col24a1	ENSMUSG00000028197	collagen, type XXIV, alpha 1 [Source:MGI Symbol;Acc:MGI:1918605]	+	gene	overlapping	0	38.8016	38.6161	67.1898	77.4178	79.2332
Chr3:145397004-145406082	3	145397004	145406082	+	Col24a1	ENSMUSG00000028197	collagen, type XXIV, alpha 1 [Source:MGI Symbol;Acc:MGI:1918605]	+	gene	overlapping	0	27.6748	43.6322	62.2952	71.307	57.5675
Chr3:145406146-145417691	3	145406146	145417691	+	Col24a1	ENSMUSG00000028197	collagen, type XXIV, alpha 1 [Source:MGI Symbol;Acc:MGI:1918605]	+	gene	overlapping	0	38.147	40.0085	65.7163	78.1555	72.6235
Chr3:145417721-145429489	3	145417721	145429489	+	Col24a1	ENSMUSG00000028197	collagen, type XXIV, alpha 1 [Source:MGI Symbol;Acc:MGI:1918605]	+	gene	overlapping	0	26.6032	45.3774	57.7711	71.9806	74.7417
Chr3:145429697-145439735	3	145429697	145439735	+	Col24a1	ENSMUSG00000028197	collagen, type XXIV, alpha 1 [Source:MGI Symbol;Acc:MGI:1918605]	+	gene	overlapping	0	29.4268	33.7202	56.6935	63.147	61.4136
Chr3:145439771-145451443	3	145439771	145451443	+	Col24a1	ENSMUSG00000028197	collagen, type XXIV, alpha 1 [Source:MGI Symbol;Acc:MGI:1918605]	+	gene	overlapping	0	21.818	14.3848	30.9601	36.2028	46.6219
Chr3:145511462-145521777	3	145511462	145521777	+	Col24a1	ENSMUSG00000028197	collagen, type XXIV, alpha 1 [Source:MGI Symbol;Acc:MGI:1918605]	+	gene	overlapping	0	34.6662	18.5752	42.9001	53.2413	53.3358
Chr3:146500040-146507398	3	146500040	146507398	+	Gng5	ENSMUSG00000068523	guanine nucleotide binding protein (G protein), gamma 5 [Source:MGI Symbol;Acc:MGI:109164]	+	gene	overlapping	0	21.2814	57.2786	48.7021	78.56	49.9901
Chr3:146890813-146902218	3	146890813	146902218	+	Ttll7	ENSMUSG00000036745	tubulin tyrosine ligase-like family, member 7 [Source:MGI Symbol;Acc:MGI:1918142]	+	gene	overlapping	0	23.0119	21.5816	27.5754	44.5935	37.0345
Chr3:146902238-146913428	3	146902238	146913428	+	Ttll7	ENSMUSG00000036745	tubulin tyrosine ligase-like family, member 7 [Source:MGI Symbol;Acc:MGI:1918142]	+	gene	overlapping	0	55.5389	19.5783	42.2095	75.1172	67.1737
Chr3:146918970-146928180	3	146918970	146928180	+	Ttll7	ENSMUSG00000036745	tubulin tyrosine ligase-like family, member 7 [Source:MGI Symbol;Acc:MGI:1918142]	+	gene	overlapping	0	36.2998	61.5538	NaN	97.8535	91.4764
Chr3:146928203-146934897	3	146928203	146934897	+	Ttll7	ENSMUSG00000036745	tubulin tyrosine ligase-like family, member 7 [Source:MGI Symbol;Acc:MGI:1918142]	+	gene	overlapping	0	33.1026	57.3173	75.3777	90.42	94.684
Chr3:146935003-146944022	3	146935003	146944022	+	Ttll7	ENSMUSG00000036745	tubulin tyrosine ligase-like family, member 7 [Source:MGI Symbol;Acc:MGI:1918142]	+	gene	overlapping	0	36.78	61.1341	79.2941	97.9141	92.2214
Chr3:146944035-146951532	3	146944035	146951532	+	Ttll7	ENSMUSG00000036745	tubulin tyrosine ligase-like family, member 7 [Source:MGI Symbol;Acc:MGI:1918142]	+	gene	overlapping	0	41.4229	51.0053	73.0742	92.4282	88.6752
Chr3:146951556-146960298	3	146951556	146960298	+	Ttll7	ENSMUSG00000036745	tubulin tyrosine ligase-like family, member 7 [Source:MGI Symbol;Acc:MGI:1918142]	+	gene	overlapping	0	58.0889	35.9178	69.4929	94.0067	90.492
Chr3:146960607-146971938	3	146960607	146971938	+	Ttll7	ENSMUSG00000036745	tubulin tyrosine ligase-like family, member 7 [Source:MGI Symbol;Acc:MGI:1918142]	+	gene	overlapping	0	37.1759	59.8559	77.2397	97.0318	91.4747
Chr3:146971950-146983393	3	146971950	146983393	+	Ttll7	ENSMUSG00000036745	tubulin tyrosine ligase-like family, member 7 [Source:MGI Symbol;Acc:MGI:1918142]	+	gene	overlapping	0	37.379	51.6742	77.2477	89.0532	93.8153
Chr3:147976672-147985484	3	147976672	147985484	+	null					Not found	0	36.3861	17.3196	46.1561	53.7056	65.5526
Chr3:147986521-147994826	3	147986521	147994826	+	null					Not found	0	33.2522	15.0212	22.3012	48.2734	44.0723
Chr3:147994903-148004755	3	147994903	148004755	+	null					Not found	0	47.542	14.053	47.0384	61.5951	64.2808
Chr3:148005067-148015438	3	148005067	148015438	+	null					Not found	0	36.1946	21.7468	39.2624	57.9414	44.007
Chr3:148127153-148143122	3	148127153	148143122	+	null					Not found	0	22.2743	49.1667	65.2988	71.441	56.0572
Chr3:148695270-148707817	3	148695270	148707817	+	null					Not found	0	23.4954	8.74765	NaN	32.243	24.8525
Chr3:148729721-148739447	3	148729721	148739447	+	null					Not found	0	28.3501	50.8997	53.0564	79.2498	76.8378
Chr3:148740107-148750500	3	148740107	148750500	+	null					Not found	0	22.7939	60.7339	73.5002	83.5278	72.7238
Chr3:148812662-148817845	3	148812662	148817845	+	Lphn2	ENSMUSG00000028184	latrophilin 2 [Source:MGI Symbol;Acc:MGI:2139714]	-	gene	overlapping	0	39.0945	25.2512	43.3782	64.3457	56.7391
Chr3:148822142-148827642	3	148822142	148827642	+	Lphn2	ENSMUSG00000028184	latrophilin 2 [Source:MGI Symbol;Acc:MGI:2139714]	-	gene	overlapping	0	35.0412	46.7708	70.3886	81.8121	67.7446
Chr3:148827994-148835235	3	148827994	148835235	+	Lphn2	ENSMUSG00000028184	latrophilin 2 [Source:MGI Symbol;Acc:MGI:2139714]	-	gene	overlapping	0	22.9906	52.6292	70.8915	75.6198	66.2182
Chr3:148835303-148839219	3	148835303	148839219	+	Lphn2	ENSMUSG00000028184	latrophilin 2 [Source:MGI Symbol;Acc:MGI:2139714]	-	gene	overlapping	0	33.2753	45.0323	64.7145	78.3076	80.2538
Chr3:148839252-148849315	3	148839252	148849315	+	Lphn2	ENSMUSG00000028184	latrophilin 2 [Source:MGI Symbol;Acc:MGI:2139714]	-	gene	overlapping	0	28.4051	50.2557	69.4979	78.6608	68.9753
Chr3:148849506-148856286	3	148849506	148856286	+	Lphn2	ENSMUSG00000028184	latrophilin 2 [Source:MGI Symbol;Acc:MGI:2139714]	-	gene	overlapping	0	24.8631	54.2557	75.3484	79.1188	75.6898
Chr3:148861764-148869955	3	148861764	148869955	+	Lphn2	ENSMUSG00000028184	latrophilin 2 [Source:MGI Symbol;Acc:MGI:2139714]	-	gene	overlapping	0	24.658	25.1433	50.538	49.8013	49.0018
Chr3:148887510-148895265	3	148887510	148895265	+	Lphn2	ENSMUSG00000028184	latrophilin 2 [Source:MGI Symbol;Acc:MGI:2139714]	-	gene	overlapping	0	23.0185	40.7473	50.5482	63.7658	39.7498
Chr3:148895306-148901913	3	148895306	148901913	+	Lphn2	ENSMUSG00000028184	latrophilin 2 [Source:MGI Symbol;Acc:MGI:2139714]	-	gene	overlapping	0	21.4141	42.14	63.501	63.5541	60.3827
Chr3:148901933-148910702	3	148901933	148910702	+	Lphn2	ENSMUSG00000028184	latrophilin 2 [Source:MGI Symbol;Acc:MGI:2139714]	-	gene	overlapping	0	23.5527	29.1839	48.8119	52.7366	57.4644
Chr3:149384105-149396392	3	149384105	149396392	+	null					Not found	0	23.8342	41.4773	56.2736	65.3114	76.3097
Chr3:149396516-149406507	3	149396516	149406507	+	null					Not found	0	34.0063	32.8409	44.1105	66.8472	57.6492
Chr3:151019177-151041195	3	151019177	151041195	+	Mir3963	ENSMUSG00000092830	microRNA 3963 [Source:MGI Symbol;Acc:MGI:4950402]	-	gene	overlapping	0	23.3128	33.985	48.9299	57.2978	55.9192
Chr3:153500988-153510749	3	153500988	153510749	+	St6galnac3	ENSMUSG00000052544	ST6 euraminyl-2,3-beta-galactosyl-1,3)-N-acetylgalactosaminide alpha-2,6-sialyltransferase 3 [Source:MGI Symbol;Acc:MGI:1341828]	-	gene	overlapping	0	21.5187	28.6323	42.5652	50.1511	50.823
Chr3:154425613-154436610	3	154425613	154436610	+	null					Not found	0	25.0042	42.3537	54.4431	67.3579	53.8927
Chr3:154451119-154461275	3	154451119	154461275	+	null					Not found	0	27.4737	30.6188	48.5719	58.0925	54.6662
Chr3:154461301-154466945	3	154461301	154466945	+	null					Not found	0	29.5966	29.436	62.7809	59.0326	65.091
Chr3:154482596-154495348	3	154482596	154495348	+	null					Not found	0	31.2861	35.4747	64.0377	66.7608	69.1809
Chr3:154507010-154514894	3	154507010	154514894	+	null					Not found	0	22.9802	9.24388	27.9124	32.2241	26.3256
Chr3:154558340-154568200	3	154558340	154568200	+	null					Not found	0	25.8056	20.1706	29.543	45.9761	37.0944
Chr4:3772569-3784582	4	3772569	3784582	+	Lyn	ENSMUSG00000042228	Yamaguchi sarcoma viral (v-yes-1) oncogene homolog [Source:MGI Symbol;Acc:MGI:96892]	+	gene	overlapping	0	23.4667	35.1323	45.4733	58.5991	64.3033
Chr4:4131493-4138449	4	4131493	4138449	+	Penk	ENSMUSG00000045573	preproenkephalin [Source:MGI Symbol;Acc:MGI:104629]	-	gene	overlapping	0	21.2718	2.26599	7.69065	23.5378	12.0911
Chr4:4172410-4192967	4	4172410	4192967	+	A830012C17Rik	ENSMUSG00000085996	RIKEN cDNA A830012C17 gene [Source:MGI Symbol;Acc:MGI:2441830]	+	gene	overlapping	0	36.9524	46.7763	76.7345	83.7288	80.3686
Chr4:6832093-6842999	4	6832093	6842999	+	Tox	ENSMUSG00000041272	thymocyte selection-associated high mobility group box [Source:MGI Symbol;Acc:MGI:2181659]	-	gene	overlapping	0	23.9483	21.5334	33.1179	45.4817	40.751
Chr4:7937692-7953970	4	7937692	7953970	+	null					Not found	0	24.9975	36.771	47.462	61.7685	59.3932
Chr4:8019212-8041353	4	8019212	8041353	+	null					Not found	0	20.4824	33.9051	48.9242	54.3875	53.5524
Chr4:8108692-8117555	4	8108692	8117555	+	null					Not found	0	45.3321	14.3733	41.2002	59.7054	63.1841
Chr4:8117558-8124377	4	8117558	8124377	+	null					Not found	0	31.6153	41.9643	51.3276	73.5795	67.298
Chr4:8443733-8458082	4	8443733	8458082	+	null					Not found	0	21.4841	25	30.7955	46.4841	43.6877
Chr4:9485650-9496855	4	9485650	9496855	+	Asph	ENSMUSG00000028207	aspartate-beta-hydroxylase [Source:MGI Symbol;Acc:MGI:1914186]	-	gene	overlapping	0	26.576	43.4345	65.495	70.0105	66.5439
Chr4:9497050-9508960	4	9497050	9508960	+	Asph	ENSMUSG00000028207	aspartate-beta-hydroxylase [Source:MGI Symbol;Acc:MGI:1914186]	-	gene	overlapping	0	25.1822	45.9496	59.2451	71.1318	48.1003
Chr4:10579355-10597333	4	10579355	10597333	+	1700123O12Rik	ENSMUSG00000086080	RIKEN cDNA 1700123O12 gene [Source:MGI Symbol;Acc:MGI:1920874]	-	gene	overlapping	0	21.93	55.2904	71.1175	77.2204	65.322
Chr4:11377669-11385352	4	11377669	11385352	+	Esrp1	ENSMUSG00000040728	epithelial splicing regulatory protein 1 [Source:MGI Symbol;Acc:MGI:1917326]	-	gene	overlapping	0	21.3582	51.1189	70.3176	72.4771	62.3349
Chr4:11549694-11559047	4	11549694	11559047	+	1110037F02Rik	ENSMUSG00000040720	RIKEN cDNA 1110037F02 gene [Source:MGI Symbol;Acc:MGI:1913435]	+	gene	overlapping	0	22.2191	53.1913	66.8517	75.4104	56.5139
Chr4:11824893-11842027	4	11824893	11842027	+	null					Not found	0	21.9887	35.6301	48.6936	57.6188	68.625
Chr4:12214687-12230091	4	12214687	12230091	+	null					Not found	0	26.4656	37.7737	36.263	64.2392	46.7393
Chr4:12240902-12252407	4	12240902	12252407	+	null					Not found	0	25.2549	43.9426	30.123	69.1975	68.1315
Chr4:12252507-12266146	4	12252507	12266146	+	null					Not found	0	41.0883	36.4484	64.9716	77.5367	72.6372
Chr4:12448596-12461681	4	12448596	12461681	+	null					Not found	0	22.741	19.274	22.1459	42.0151	37.0242
Chr4:12645008-12662827	4	12645008	12662827	+	null					Not found	0	27.7092	39.3801	47.0584	67.0893	58.387
Chr4:12793753-12810039	4	12793753	12810039	+	null					Not found	0	20.417	58.0502	72.6737	78.4672	71.6612
Chr4:13217080-13235441	4	13217080	13235441	+	null					Not found	0	22.2513	13.4975	32.1494	35.7488	42.6442
Chr4:14218771-14232025	4	14218771	14232025	+	1700120G11Rik	ENSMUSG00000086068	RIKEN cDNA 1700120G11 gene [Source:MGI Symbol;Acc:MGI:1920849]	-	gene	overlapping	0	24.6188	27.9218	45.4368	52.5406	49.6255
Chr4:14286921-14302324	4	14286921	14302324	+	null					Not found	0	24.3259	40.7585	39.9436	65.0844	44.3281
Chr4:15812054-15831083	4	15812054	15831083	+	AL928542.1	ENSMUSG00000094515	No description	+	gene	overlapping	0	29.7605	29.7795	52.7821	59.54	61.9901
Chr4:16924000-16951807	4	16924000	16951807	+	null					Not found	0	21.1465	44.0432	63.5711	65.1897	66.1934
Chr4:20357989-20378201	4	20357989	20378201	+	Nkain3	ENSMUSG00000055761	Na+/K+ transporting ATPase interacting 3 [Source:MGI Symbol;Acc:MGI:2444830]	-	gene	overlapping	0	21.9589	75.8085	91.0434	97.7675	86.5867
Chr4:20448387-20466365	4	20448387	20466365	+	Nkain3	ENSMUSG00000055761	Na+/K+ transporting ATPase interacting 3 [Source:MGI Symbol;Acc:MGI:2444830]	-	gene	overlapping	0	29.2076	27.793	51.1363	57.0007	57.9859
Chr4:22263414-22276773	4	22263414	22276773	+	null					Not found	0	28.814	23.548	36.6137	52.362	45.3179
Chr4:28446742-28463195	4	28446742	28463195	+	null					Not found	0	22.6935	37.3882	51.0349	60.0817	47.7881
Chr4:30089343-30118098	4	30089343	30118098	+	null					Not found	0	37.5115	22.453	39.9338	59.9645	49.6394
Chr4:30822288-30851791	4	30822288	30851791	+	null					Not found	0	24.841	34.118	52.9918	58.9589	60.6075
Chr4:31035707-31052976	4	31035707	31052976	+	null					Not found	0	35.9582	49.9439	57.1792	85.9021	78.9917
Chr4:31053017-31076943	4	31053017	31076943	+	null					Not found	0	21.6894	44.3161	60.5056	66.0055	64.0116
Chr4:31281345-31301853	4	31281345	31301853	+	null					Not found	0	29.9512	59.9588	82.8285	89.91	81.528
Chr4:31404145-31413148	4	31404145	31413148	+	null					Not found	0	25.1076	31.7511	38.2202	56.8588	58.1193
Chr4:31413259-31422499	4	31413259	31422499	+	null					Not found	0	23.093	26.044	30.9142	49.1371	36.5367
Chr4:31422801-31435492	4	31422801	31435492	+	null					Not found	0	24.8314	32.4736	40.2954	57.305	61.442
Chr4:31435649-31455182	4	31435649	31455182	+	null					Not found	0	28.8365	41.3412	59.6742	70.1777	73.674
Chr4:31455445-31467275	4	31455445	31467275	+	null					Not found	0	31.1048	25.0214	31.3018	56.1262	52.9976
Chr4:34249410-34261897	4	34249410	34261897	+	null					Not found	0	30.67	42.5374	45.1533	73.2074	64.2046
Chr4:34387237-34402101	4	34387237	34402101	+	null					Not found	0	30.0637	46.0623	58.3902	76.1259	65.0485
Chr4:34402191-34412633	4	34402191	34412633	+	null					Not found	0	33.4969	44.9179	64.2192	78.4149	71.7001
Chr4:40244246-40254429	4	40244246	40254429	+	null					Not found	0	22.8211	23.8859	31.3993	46.707	48.4707
Chr4:40477855-40486737	4	40477855	40486737	+	4933428C19Rik	ENSMUSG00000086355	RIKEN cDNA 4933428C19 gene [Source:MGI Symbol;Acc:MGI:1918543]	-	gene	overlapping	0	26.0442	10.3141	18.1377	36.3583	25.3764
Chr4:40553988-40570649	4	40553988	40570649	+	null					Not found	0	21.3683	32.5845	51.4567	53.9528	61.2545
Chr4:40583128-40595417	4	40583128	40595417	+	null					Not found	0	26.4957	57.3819	56.5476	83.8775	65.44
Chr4:40607726-40621977	4	40607726	40621977	+	null					Not found	0	25.9989	52.0534	65.6044	78.0524	82.9167
Chr4:40635762-40642722	4	40635762	40642722	+	null					Not found	0	44.6111	28.9463	63.2517	73.5574	78.7508
Chr4:40659331-40667990	4	40659331	40667990	+	null					Not found	0	24.5447	60.3642	81.5274	84.9089	83.6874
Chr4:40668025-40677666	4	40668025	40677666	+	null					Not found	0	29.304	40.6056	56.7811	69.9095	72.1998
Chr4:42767622-42778030	4	42767622	42778030	+	4930578G10Rik	ENSMUSG00000054885	RIKEN cDNA 4930578G10 gene [Source:MGI Symbol;Acc:MGI:1923202]	+	gene	overlapping	0	28.104	34.768	46.9569	62.872	58.8889
Chr4:43028132-43031608	4	43028132	43031608	+	Stoml2	ENSMUSG00000028455	stomatin (Epb7.2)-like 2 [Source:MGI Symbol;Acc:MGI:1913842]	-	gene	overlapping	0	21.7994	40.7325	51.9305	62.5319	45.8497
Chr4:43796768-43810368	4	43796768	43810368	+	null					Not found	0	28.2985	26.7685	36.4166	55.0669	38.9823
Chr4:44522221-44530469	4	44522221	44530469	+	null					Not found	0	20.8651	50.1291	56.6812	70.9942	72.287
Chr4:44530643-44536677	4	44530643	44536677	+	Pax5	ENSMUSG00000014030	paired box gene 5 [Source:MGI Symbol;Acc:MGI:97489]	-	gene	overlapping	0	25.5162	27.4549	32.082	52.9712	53.9015
Chr4:45529079-45530115	4	45529079	45530115	+	Shb	ENSMUSG00000044813	src homology 2 domain-containing transforming protein B [Source:MGI Symbol;Acc:MGI:98294]	-	gene	overlapping	0	26.4739	5.15669	20.4326	31.6306	20.7628
Chr4:45830253-45837119	4	45830253	45837119	+	null					Not found	0	32.1436	12.7304	28.5215	44.874	42.4474
Chr4:45890854-45900560	4	45890854	45900560	+	E230008N13Rik	ENSMUSG00000035539	RIKEN cDNA E230008N13 gene [Source:MGI Symbol;Acc:MGI:2685871]	+	gene	overlapping	0	20.3821	73.1228	88.5628	93.5049	92.2971
Chr4:45930061-45938313	4	45930061	45938313	+	E230008N13Rik	ENSMUSG00000035539	RIKEN cDNA E230008N13 gene [Source:MGI Symbol;Acc:MGI:2685871]	+	gene	overlapping	0	27.5742	63.286	72.4399	90.8601	90.2388
Chr4:46042600-46048731	4	46042600	46048731	+	Tmod1	ENSMUSG00000028328	tropomodulin 1 [Source:MGI Symbol;Acc:MGI:98775]	+	gene	overlapping	0	40.1048	34.4747	28.0029	74.5795	64.1548
Chr4:46048996-46057042	4	46048996	46057042	+	Tmod1	ENSMUSG00000028328	tropomodulin 1 [Source:MGI Symbol;Acc:MGI:98775]	+	gene	overlapping	0	41.8199	41.8974	42.0034	83.7173	73.1266
Chr4:46057105-46063890	4	46057105	46063890	+	Tmod1	ENSMUSG00000028328	tropomodulin 1 [Source:MGI Symbol;Acc:MGI:98775]	+	gene	overlapping	0	33.218	59.3271	73.8555	92.545	87.4613
Chr4:47738583-47750345	4	47738583	47750345	+	null					Not found	0	26.3309	18.674	28.3093	45.0049	39.9321
Chr4:47750384-47768734	4	47750384	47768734	+	null					Not found	0	21.4635	55.2764	73.9599	76.7398	75.3472
Chr4:49697163-49709503	4	49697163	49709503	+	Grin3a	ENSMUSG00000039579	glutamate receptor ionotropic, NMDA3A [Source:MGI Symbol;Acc:MGI:1933206]	-	gene	overlapping	0	30.1458	23.4521	45.7028	53.5979	48.4724
Chr4:51977498-52001638	4	51977498	52001638	+	C630028M04Rik	ENSMUSG00000085515	RIKEN cDNA C630028M04 gene [Source:MGI Symbol;Acc:MGI:3045376]	-	gene	overlapping	0	21.524	20.7201	31.0562	42.2441	37.1963
Chr4:52628615-52644118	4	52628615	52644118	+	null					Not found	0	24.3824	11.8527	21.213	36.2351	27.4281
Chr4:54163892-54181298	4	54163892	54181298	+	null					Not found	0	24.5058	57.4246	67.5619	81.9304	72.6366
Chr4:54181336-54198525	4	54181336	54198525	+	null					Not found	0	39.8105	32.5565	54.5783	72.367	62.632
Chr4:54198782-54216422	4	54198782	54216422	+	null					Not found	0	23.6588	13.665	25.9666	37.3238	35.9108
Chr4:54816969-54832659	4	54816969	54832659	+	null					Not found	0	28.6323	42.2691	56.3945	70.9014	63.6019
Chr4:57018465-57027044	4	57018465	57027044	+	Epb4.1l4b	ENSMUSG00000028434	erythrocyte protein band 4.1-like 4b [Source:MGI Symbol;Acc:MGI:1859149]	-	gene	overlapping	0	29.2252	62.5134	79.5705	91.7386	84.127
Chr4:57027150-57035553	4	57027150	57035553	+	Epb4.1l4b	ENSMUSG00000028434	erythrocyte protein band 4.1-like 4b [Source:MGI Symbol;Acc:MGI:1859149]	-	gene	overlapping	0	22.0726	66.0283	71.6175	88.1009	80.4438
Chr4:58610787-58619186	4	58610787	58619186	+	null					Not found	0	23.836	13.5492	42.0132	37.3852	49.673
Chr4:59040582-59052914	4	59040582	59052914	+	Gm20503	ENSMUSG00000092345	predicted gene 20503 [Source:MGI Symbol;Acc:MGI:5141968]	+	gene	overlapping	0	24.8171	62.7909	74.5453	87.608	71.6301
Chr4:59626530-59635062	4	59626530	59635062	+	E130308A19Rik	ENSMUSG00000045071	RIKEN cDNA E130308A19 gene [Source:MGI Symbol;Acc:MGI:2442164]	+	gene	overlapping	0	22.0852	52.0298	64.6637	74.1149	48.3585
Chr4:62729821-62738694	4	62729821	62738694	+	null					Not found	0	20.2233	60.5733	70.4143	80.7966	79.1518
Chr4:62804499-62814442	4	62804499	62814442	+	SNORA17	ENSMUSG00000077161	Small nucleolar RNA SNORA17 [Source:RFAM;Acc:RF00560]	+	gene	overlapping	0	40.0393	33.4635	62.5335	73.5028	74.5638
Chr4:62814521-62825331	4	62814521	62825331	+	null					Not found	0	29.5408	26.369	51.5147	55.9098	60.5112
Chr4:62825351-62840421	4	62825351	62840421	+	null					Not found	0	25.881	56.6358	70.4585	82.5168	84.4513
Chr4:62840427-62852510	4	62840427	62852510	+	null					Not found	0	42.7101	42.1878	61.5473	84.8979	86.9291
Chr4:62874389-62883500	4	62874389	62883500	+	null					Not found	0	21.9569	20.7272	17.8792	42.6841	51.3882
Chr4:66368156-66386463	4	66368156	66386463	+	Astn2	ENSMUSG00000028373	astrotactin 2 [Source:MGI Symbol;Acc:MGI:1889277]	-	gene	overlapping	0	24.4138	44.7034	71.0667	69.1172	71.3051
Chr4:66409523-66426525	4	66409523	66426525	+	null					Not found	0	22.4881	14.5351	24.8869	37.0232	43.3624
Chr4:66426854-66447566	4	66426854	66447566	+	null					Not found	0	22.7845	27.9368	33.7059	50.7213	58.7291
Chr4:66447906-66468758	4	66447906	66468758	+	null					Not found	0	20.6603	27.283	51.9657	47.9433	55.3617
Chr4:66468926-66488433	4	66468926	66488433	+	null					Not found	0	43.0232	39.2879	60.2189	82.3111	74.1075
Chr4:66762779-66775874	4	66762779	66775874	+	null					Not found	0	21.1164	72.3416	85.9433	93.458	84.9276
Chr4:72526288-72543429	4	72526288	72543429	+	null					Not found	0	25.6291	42.0693	67.741	67.6984	59.2813
Chr4:76875699-76892454	4	76875699	76892454	+	Ptprd	ENSMUSG00000028399	protein tyrosine phosphatase, receptor type, D [Source:MGI Symbol;Acc:MGI:97812]	-	gene	overlapping	0	20.5752	61.5093	69.665	82.0845	80.1918
Chr4:81717531-81733449	4	81717531	81733449	+	null					Not found	0	21.8182	32.6791	48.1404	54.4974	51.4361
Chr4:82036252-82043579	4	82036252	82043579	+	Gm11264	ENSMUSG00000087110	predicted gene 11264 [Source:MGI Symbol;Acc:MGI:3649480]	-	gene	overlapping	0	28.656	9.77564	29.3964	38.4316	40.5889
Chr4:82043929-82059844	4	82043929	82059844	+	Gm11264	ENSMUSG00000087110	predicted gene 11264 [Source:MGI Symbol;Acc:MGI:3649480]	-	gene	overlapping	0	30.819	41.5404	65.6585	72.3594	61.3404
Chr4:82095538-82105776	4	82095538	82105776	+	Gm5860	ENSMUSG00000085022	predicted gene 5860 [Source:MGI Symbol;Acc:MGI:3646172]	+	gene	overlapping	0	35.8812	32.8192	58.6981	68.7004	66.0078
Chr4:82105933-82123151	4	82105933	82123151	+	null					Not found	0	31.291	27.6788	36.1916	58.9698	49.0829
Chr4:84545329-84549233	4	84545329	84549233	+	Bnc2	ENSMUSG00000028487	basonuclin 2 [Source:MGI Symbol;Acc:MGI:2443805]	-	gene	overlapping	0	33.8437	23.7242	41.8491	57.568	39.499
Chr4:85210196-85223897	4	85210196	85223897	+	Sh3gl2	ENSMUSG00000028488	SH3-domain GRB2-like 2 [Source:MGI Symbol;Acc:MGI:700009]	+	gene	overlapping	0	26.3888	39.8115	58.334	66.2003	59.6984
Chr4:85244234-85258537	4	85244234	85258537	+	Sh3gl2	ENSMUSG00000028488	SH3-domain GRB2-like 2 [Source:MGI Symbol;Acc:MGI:700009]	+	gene	overlapping	0	22.1489	61.0624	91.098	83.2113	87.7205
Chr4:85258582-85268645	4	85258582	85268645	+	Sh3gl2	ENSMUSG00000028488	SH3-domain GRB2-like 2 [Source:MGI Symbol;Acc:MGI:700009]	+	gene	overlapping	0	21.6855	73.1859	91.1904	94.8713	94.7979
Chr4:85268740-85283129	4	85268740	85283129	+	Sh3gl2	ENSMUSG00000028488	SH3-domain GRB2-like 2 [Source:MGI Symbol;Acc:MGI:700009]	+	gene	overlapping	0	20.5633	74.7892	93.9419	95.3526	97.9251
Chr4:85339291-85353972	4	85339291	85353972	+	Sh3gl2	ENSMUSG00000028488	SH3-domain GRB2-like 2 [Source:MGI Symbol;Acc:MGI:700009]	+	gene	overlapping	0	31.0688	34.7247	58.1704	65.7935	63.893
Chr4:85354140-85368128	4	85354140	85368128	+	Sh3gl2	ENSMUSG00000028488	SH3-domain GRB2-like 2 [Source:MGI Symbol;Acc:MGI:700009]	+	gene	overlapping	0	22.6468	73.7802	94.0872	96.427	91.4267
Chr4:85368346-85380065	4	85368346	85380065	+	Sh3gl2	ENSMUSG00000028488	SH3-domain GRB2-like 2 [Source:MGI Symbol;Acc:MGI:700009]	+	gene	overlapping	0	34.6956	52.5609	84.3306	87.2565	88.6847
Chr4:85392306-85402794	4	85392306	85402794	+	Sh3gl2	ENSMUSG00000028488	SH3-domain GRB2-like 2 [Source:MGI Symbol;Acc:MGI:700009]	+	gene	overlapping	0	21.2965	17.3492	29.2269	38.6457	39.2584
Chr4:87557786-87572459	4	87557786	87572459	+	null					Not found	0	24.5011	18.4028	26.8215	42.9038	26.5014
Chr4:88376246-88381428	4	88376246	88381428	+	BC057079	ENSMUSG00000038368	cDNA sequence BC057079 [Source:MGI Symbol;Acc:MGI:2676921]	+	gene	overlapping	0	29.2616	13.5062	13.5707	42.7679	10.9336
Chr4:88969613-88987590	4	88969613	88987590	+	null					Not found	0	24.7397	27.2445	40.9516	51.9842	49.8188
Chr4:95124052-95140122	4	95124052	95140122	+	BC042782	ENSMUSG00000087366	cDNA sequence BC042782 [Source:MGI Symbol;Acc:MGI:2652837]	+	gene	overlapping	0	23.092	64.4252	73.7866	87.5172	86.4414
Chr4:95153660-95161315	4	95153660	95161315	+	BC042782	ENSMUSG00000087366	cDNA sequence BC042782 [Source:MGI Symbol;Acc:MGI:2652837]	+	gene	overlapping	0	28.8262	12.5494	17.6533	41.3757	34.1061
Chr4:97486503-97509610	4	97486503	97509610	+	null					Not found	0	25.5263	22.243	37.8838	47.7692	43.1728
Chr4:97509617-97523679	4	97509617	97523679	+	null					Not found	0	35.3207	22.3858	47.0366	57.7065	52.7266
Chr4:100567429-100580940	4	100567429	100580940	+	null					Not found	0	21.042	67.1904	74.8541	88.2324	78.3042
Chr4:103119493-103124370	4	103119493	103124370	+	Mier1	ENSMUSG00000028522	mesoderm induction early response 1 homolog (Xenopus laevis [Source:MGI Symbol;Acc:MGI:1918398]	+	gene	overlapping	0	35.641	54.353	75.4789	89.994	86.3949
Chr4:104869268-104881285	4	104869268	104881285	+	C8a	ENSMUSG00000035031	complement component 8, alpha polypeptide [Source:MGI Symbol;Acc:MGI:2668347]	-	gene	overlapping	0	21.1986	16.0844	23.8119	37.283	42.0141
Chr4:104891333-104901443	4	104891333	104901443	+	null					Not found	0	25.3078	33.7406	39.5021	59.0484	52.8045
Chr4:105887987-105901985	4	105887987	105901985	+	null					Not found	0	24.5365	22.2874	39.3375	46.824	32.8506
Chr4:106843040-106853149	4	106843040	106853149	+	Gm12746	ENSMUSG00000086940	predicted gene 12746 [Source:MGI Symbol;Acc:MGI:3652135]	-	gene	overlapping	0	30.273	35.9144	32.5508	66.1874	60.5738
Chr4:106887009-106899192	4	106887009	106899192	+	null					Not found	0	35.5587	35.02	43.1632	70.5788	46.7576
Chr4:107520629-107527379	4	107520629	107527379	+	Glis1	ENSMUSG00000034762	GLIS family zinc finger 1 [Source:MGI Symbol;Acc:MGI:2386723]	+	gene	overlapping	0	34.082	5.26786	20.1204	39.3499	29.3816
Chr4:107571778-107579670	4	107571778	107579670	+	Glis1	ENSMUSG00000034762	GLIS family zinc finger 1 [Source:MGI Symbol;Acc:MGI:2386723]	+	gene	overlapping	0	23.1745	69.1919	68.0346	92.3663	89.6814
Chr4:107579805-107585764	4	107579805	107585764	+	Glis1	ENSMUSG00000034762	GLIS family zinc finger 1 [Source:MGI Symbol;Acc:MGI:2386723]	+	gene	overlapping	0	24.565	33.5701	42.2193	58.1351	58.7749
Chr4:107585815-107590646	4	107585815	107590646	+	Glis1	ENSMUSG00000034762	GLIS family zinc finger 1 [Source:MGI Symbol;Acc:MGI:2386723]	+	gene	overlapping	0	23.2208	71.5222	81.5361	94.743	90.2455
Chr4:109436740-109448636	4	109436740	109448636	+	Ttc39a	ENSMUSG00000028555	tetratricopeptide repeat domain 39A [Source:MGI Symbol;Acc:MGI:2444350]	+	gene	overlapping	0	20.2737	31.8829	44.8678	52.1566	38.7529
Chr4:114073769-114094854	4	114073769	114094854	+	null					Not found	0	33.1509	29.8512	NaN	63.0021	42.5414
Chr4:114269416-114289166	4	114269416	114289166	+	null					Not found	0	22.254	61.8687	77.0645	84.1227	78.1056
Chr4:115063340-115069919	4	115063340	115069919	+	Tal1	ENSMUSG00000028717	T cell acute lymphocytic leukemia 1 [Source:MGI Symbol;Acc:MGI:98480]	+	gene	overlapping	0	32.137	2.84018	27.9372	34.9772	28.5868
Chr4:115170267-115191838	4	115170267	115191838	+	null					Not found	0	23.7953	32.0051	36.4843	55.8004	41.1025
Chr4:117929158-117935844	4	117929158	117935844	+	Artn	ENSMUSG00000028539	artemin [Source:MGI Symbol;Acc:MGI:1333791]	-	gene	overlapping	0	27.1577	42.8674	52.4777	70.0251	48.9447
Chr4:118504421-118514830	4	118504421	118514830	+	null					Not found	0	22.8149	8.55186	22.5379	31.3668	29.2539
Chr4:119292585-119294185	4	119292585	119294185	+	Ybx1	ENSMUSG00000028639	Y box protein 1 [Source:MGI Symbol;Acc:MGI:99146]	-	gene	overlapping	0	33.9913	25.9046	28.0237	59.8958	26.9594
Chr4:124085151-124095859	4	124085151	124095859	+	null					Not found	0	31.1004	22.8328	30.6831	53.9331	52.3227
Chr4:126753898-126762248	4	126753898	126762248	+	AU040320	ENSMUSG00000028830	expressed sequence AU040320 [Source:MGI Symbol;Acc:MGI:2140475]	+	gene	overlapping	0	23.3637	14.212	35.2184	37.5757	20.1325
Chr4:128421456-128429574	4	128421456	128429574	+	Csmd2	ENSMUSG00000028804	CUB and Sushi multiple domains 2 [Source:MGI Symbol;Acc:MGI:2386401]	+	gene	overlapping	0	24.8707	48.9503	69.5918	73.8209	70.3148
Chr4:128442409-128449227	4	128442409	128449227	+	Csmd2	ENSMUSG00000028804	CUB and Sushi multiple domains 2 [Source:MGI Symbol;Acc:MGI:2386401]	+	gene	overlapping	0	35.3944	39.0649	52.8776	74.4593	66.5915
Chr4:128458910-128467924	4	128458910	128467924	+	Csmd2	ENSMUSG00000028804	CUB and Sushi multiple domains 2 [Source:MGI Symbol;Acc:MGI:2386401]	+	gene	overlapping	0	37.8324	45.5534	71.595	83.3858	89.6502
Chr4:128468178-128475812	4	128468178	128475812	+	Csmd2	ENSMUSG00000028804	CUB and Sushi multiple domains 2 [Source:MGI Symbol;Acc:MGI:2386401]	+	gene	overlapping	0	28.7453	44.3875	66.6256	73.1328	67.9703
Chr4:128475877-128484864	4	128475877	128484864	+	Csmd2	ENSMUSG00000028804	CUB and Sushi multiple domains 2 [Source:MGI Symbol;Acc:MGI:2386401]	+	gene	overlapping	0	36.5476	51.6319	81.4286	88.1796	83.9075
Chr4:128494122-128500779	4	128494122	128500779	+	Csmd2	ENSMUSG00000028804	CUB and Sushi multiple domains 2 [Source:MGI Symbol;Acc:MGI:2386401]	+	gene	overlapping	0	37.2307	36.017	55.3845	73.2477	79.6308
Chr4:128510257-128516599	4	128510257	128516599	+	Csmd2	ENSMUSG00000028804	CUB and Sushi multiple domains 2 [Source:MGI Symbol;Acc:MGI:2386401]	+	gene	overlapping	0	33.4342	34.5807	47.9287	68.0149	66.8812
Chr4:128546777-128554784	4	128546777	128554784	+	Csmd2	ENSMUSG00000028804	CUB and Sushi multiple domains 2 [Source:MGI Symbol;Acc:MGI:2386401]	+	gene	overlapping	0	33.3982	60.8405	80.8193	94.2387	89.0596
Chr4:129618589-129623576	4	129618589	129623576	+	Tmem234	ENSMUSG00000028797	transmembrane protein 234 [Source:MGI Symbol;Acc:MGI:1924049]	+	gene	overlapping	0	21.1766	55.3375	58.2097	76.5141	48.7645
Chr4:130889359-130897000	4	130889359	130897000	+	null					Not found	0	22.2693	4.8326	15.5106	27.1019	26.7412
Chr4:130897059-130905722	4	130897059	130905722	+	null					Not found	0	27.3426	4.35668	18.1979	31.6992	22.1598
Chr4:130926055-130934798	4	130926055	130934798	+	Laptm5	ENSMUSG00000028581	lysosomal-associated protein transmembrane 5 [Source:MGI Symbol;Acc:MGI:108046]	+	gene	overlapping	0	26.2958	61.947	70.7745	88.2428	80.4068
Chr4:130975062-130982012	4	130975062	130982012	+	Gm12973	ENSMUSG00000085804	predicted gene 12973 [Source:MGI Symbol;Acc:MGI:3650042]	+	gene	overlapping	0	25.4766	61.3889	78.7061	86.8655	81.5835
Chr4:131843455-131850323	4	131843455	131850323	+	Mecr	ENSMUSG00000028910	mitochondrial trans-2-enoyl-CoA reductase [Source:MGI Symbol;Acc:MGI:1349441]	+	gene	overlapping	0	20.717	12.6969	27.9424	33.4138	29.2901
Chr4:133479892-133484673	4	133479892	133484673	+	Gm13257	ENSMUSG00000086850	predicted gene 13257 [Source:MGI Symbol;Acc:MGI:3651057]	-	gene	overlapping	0	20.2369	26.7145	37.2857	46.9514	35.5637
Chr4:134279743-134286954	4	134279743	134286954	+	Pdik1l	ENSMUSG00000050890	PDLIM1 interacting kinase 1 like [Source:MGI Symbol;Acc:MGI:2385213]	-	gene	overlapping	0	20.6871	58.0629	58.3531	78.75	58.471
Chr4:134926663-134931399	4	134926663	134931399	+	D4Wsu53e	ENSMUSG00000037266	DNA segment, Chr 4, Wayne State University 53, expressed [Source:MGI Symbol;Acc:MGI:106498]	+	gene	overlapping	0	21.4094	23.285	21.1437	44.6944	25.2149
Chr4:136021954-136031157	4	136021954	136031157	+	Rpl11	ENSMUSG00000059291	ribosomal protein L11 [Source:MGI Symbol;Acc:MGI:1914275]	-	gene	overlapping	0	29.8847	31.6715	60.0564	61.5562	57.3671
Chr4:141835317-141843187	4	141835317	141843187	+	Ctrc	ENSMUSG00000062478	chymotrypsin C (caldecrin) [Source:MGI Symbol;Acc:MGI:1923951]	-	gene	overlapping	0	25.9738	15.1835	31.1139	41.1573	28.8376
Chr4:141922133-141929195	4	141922133	141929195	+	Fhad1	ENSMUSG00000051435	forkhead-associated (FHA) phosphopeptide binding domain 1 [Source:MGI Symbol;Acc:MGI:1920323]	-	gene	overlapping	0	24.711	63.8185	73.59	88.5294	86.4197
Chr4:141929229-141935395	4	141929229	141935395	+	Fhad1	ENSMUSG00000051435	forkhead-associated (FHA) phosphopeptide binding domain 1 [Source:MGI Symbol;Acc:MGI:1920323]	-	gene	overlapping	0	21.3353	73.1699	79.2045	94.5052	88.1234
Chr4:142336872-142343325	4	142336872	142343325	+	Gm13052	ENSMUSG00000085816	predicted gene 13052 [Source:MGI Symbol;Acc:MGI:3651990]	-	gene	overlapping	0	21.4398	69.3833	86.03	90.8231	84.0711
Chr4:142497055-142503444	4	142497055	142503444	+	null					Not found	0	30.2246	13.0952	23.2307	43.3199	37.6058
Chr4:143054108-143062312	4	143054108	143062312	+	null					Not found	0	28.5431	22.6536	42.0192	51.1967	48.4052
Chr4:143299840-143308351	4	143299840	143308351	+	null					Not found	0	27.2109	33.6413	43.2029	60.8521	52.8822
Chr4:151109437-151117968	4	151109437	151117968	+	Camta1	ENSMUSG00000014592	calmodulin binding transcription activator 1 [Source:MGI Symbol;Acc:MGI:2140230]	-	gene	overlapping	0	27.455	8.38474	31.3263	35.8397	40.9388
Chr4:151117972-151128377	4	151117972	151128377	+	Camta1	ENSMUSG00000014592	calmodulin binding transcription activator 1 [Source:MGI Symbol;Acc:MGI:2140230]	-	gene	overlapping	0	38.746	19.8046	36.1379	58.5506	47.2105
Chr4:151128427-151130944	4	151128427	151130944	+	Camta1	ENSMUSG00000014592	calmodulin binding transcription activator 1 [Source:MGI Symbol;Acc:MGI:2140230]	-	gene	overlapping	0	39.3541	2.94444	15.2299	42.2985	34.4638
Chr4:151137632-151142753	4	151137632	151142753	+	Camta1	ENSMUSG00000014592	calmodulin binding transcription activator 1 [Source:MGI Symbol;Acc:MGI:2140230]	-	gene	overlapping	0	21.3726	5.47658	16.9009	26.8492	26.4699
Chr4:151142763-151145492	4	151142763	151145492	+	Camta1	ENSMUSG00000014592	calmodulin binding transcription activator 1 [Source:MGI Symbol;Acc:MGI:2140230]	-	gene	overlapping	0	29.0364	7.57402	29.931	36.6104	50.1307
Chr4:151145496-151151138	4	151145496	151151138	+	Camta1	ENSMUSG00000014592	calmodulin binding transcription activator 1 [Source:MGI Symbol;Acc:MGI:2140230]	-	gene	overlapping	0	35.4499	22.1091	33.0064	57.559	52.641
Chr4:151151166-151158464	4	151151166	151158464	+	Camta1	ENSMUSG00000014592	calmodulin binding transcription activator 1 [Source:MGI Symbol;Acc:MGI:2140230]	-	gene	overlapping	0	27.2069	22.2603	35.4323	49.4673	56.7429
Chr4:151158569-151165019	4	151158569	151165019	+	Camta1	ENSMUSG00000014592	calmodulin binding transcription activator 1 [Source:MGI Symbol;Acc:MGI:2140230]	-	gene	overlapping	0	37.6932	14.1786	42.8259	51.8718	55.6649
Chr4:151165117-151170687	4	151165117	151170687	+	Camta1	ENSMUSG00000014592	calmodulin binding transcription activator 1 [Source:MGI Symbol;Acc:MGI:2140230]	-	gene	overlapping	0	52.3966	5.776	40.1347	58.1726	54.8123
Chr4:151170710-151177250	4	151170710	151177250	+	Camta1	ENSMUSG00000014592	calmodulin binding transcription activator 1 [Source:MGI Symbol;Acc:MGI:2140230]	-	gene	overlapping	0	33.197	11.0873	27.0765	44.2843	46.2561
Chr4:151177328-151186758	4	151177328	151186758	+	Camta1	ENSMUSG00000014592	calmodulin binding transcription activator 1 [Source:MGI Symbol;Acc:MGI:2140230]	-	gene	overlapping	0	61.9181	35.725	68.7167	97.6431	89.4818
Chr4:151186794-151194483	4	151186794	151194483	+	Camta1	ENSMUSG00000014592	calmodulin binding transcription activator 1 [Source:MGI Symbol;Acc:MGI:2140230]	-	gene	overlapping	0	61.0792	14.7929	43.173	75.8721	66.6491
Chr4:151194510-151200869	4	151194510	151200869	+	Camta1	ENSMUSG00000014592	calmodulin binding transcription activator 1 [Source:MGI Symbol;Acc:MGI:2140230]	-	gene	overlapping	0	72.2369	6.0493	33.8143	78.2862	75.1808
Chr4:151200873-151207735	4	151200873	151207735	+	Camta1	ENSMUSG00000014592	calmodulin binding transcription activator 1 [Source:MGI Symbol;Acc:MGI:2140230]	-	gene	overlapping	0	42.0694	22.0696	17.9181	64.139	45.733
Chr4:151220466-151226938	4	151220466	151226938	+	Camta1	ENSMUSG00000014592	calmodulin binding transcription activator 1 [Source:MGI Symbol;Acc:MGI:2140230]	-	gene	overlapping	0	34.1791	7.84886	14.2168	42.028	39.3314
Chr4:151227012-151234235	4	151227012	151234235	+	Camta1	ENSMUSG00000014592	calmodulin binding transcription activator 1 [Source:MGI Symbol;Acc:MGI:2140230]	-	gene	overlapping	0	22.4421	9.49232	11.249	31.9344	32.4412
Chr4:151735219-151740730	4	151735219	151740730	+	Camta1	ENSMUSG00000014592	calmodulin binding transcription activator 1 [Source:MGI Symbol;Acc:MGI:2140230]	-	gene	overlapping	0	21.7851	66.2685	64.8659	88.0537	79.2596
Chr4:152326126-152330230	4	152326126	152330230	+	Rpl22	ENSMUSG00000028936	ribosomal protein L22 [Source:MGI Symbol;Acc:MGI:99262]	+	gene	overlapping	0	22.0852	56.3796	78.7501	78.4647	73.2114
Chr4:153774894-153781227	4	153774894	153781227	+	null					Not found	0	30.0647	15.027	25.9779	45.0916	33.617
Chr4:153850660-153857910	4	153850660	153857910	+	null					Not found	0	23.9557	44.267	64.9339	68.2227	55.449
Chr4:153931758-153937577	4	153931758	153937577	+	null					Not found	0	28.0069	12.2115	21.9829	40.2184	35.8845
Chr4:153937719-153945921	4	153937719	153945921	+	null					Not found	0	21.2379	71.988	76.5668	93.2259	83.682
Chr4:154689546-154699481	4	154689546	154699481	+	null					Not found	0	20.5704	37.4504	25.3283	58.0207	46.236
Chr4:155943719-155945025	4	155943719	155945025	+	Ube2j2	ENSMUSG00000023286	ubiquitin-conjugating enzyme E2, J2 homolog (yeast) [Source:MGI Symbol;Acc:MGI:2153608]	+	gene	overlapping	0	32.678	14.9381	34.4916	47.6161	13.5757
Chr5:4261459-4273257	5	4261459	4273257	+	null					Not found	0	21.0899	68.7987	89.5791	89.8886	89.8874
Chr5:4533385-4547287	5	4533385	4547287	+	null					Not found	0	26.142	48.6204	59.4524	74.7624	76.8177
Chr5:4564060-4581460	5	4564060	4581460	+	null					Not found	0	37.5552	54.9542	78.4797	92.5094	82.35
Chr5:4732554-4745194	5	4732554	4745194	+	null					Not found	0	35.3166	13.5334	22.3831	48.85	39.894
Chr5:5663964-5672386	5	5663964	5672386	+	A330021E22Rik	ENSMUSG00000040473	RIKEN cDNA A330021E22 gene [Source:MGI Symbol;Acc:MGI:2443778]	-	gene	overlapping	0	26.8694	41.444	51.0806	68.3133	52.0528
Chr5:6435245-6457551	5	6435245	6457551	+	null					Not found	0	37.7515	26.6519	27.0838	64.4034	44.4467
Chr5:6457553-6471785	5	6457553	6471785	+	null					Not found	0	48.2463	43.2481	55.3992	91.4944	67.769
Chr5:6871765-6889482	5	6871765	6889482	+	Zfp804b	ENSMUSG00000092094	zinc finger protein 804B [Source:MGI Symbol;Acc:MGI:2685287]	-	gene	overlapping	0	21.2521	53.2375	49.4933	74.4896	62.4853
Chr5:7755259-7772972	5	7755259	7772972	+	null					Not found	0	21.0833	34.7718	46.1055	55.8551	54.3363
Chr5:7944232-7953001	5	7944232	7953001	+	null					Not found	0	31.2222	59.7421	90.6607	90.9643	85.2385
Chr5:11918751-11940019	5	11918751	11940019	+	Gm6460	ENSMUSG00000067848	predicted gene 6460 [Source:MGI Symbol;Acc:MGI:3644247]	+	gene	overlapping	0	20.6812	46.1137	56.5432	66.7949	75.7604
Chr5:14184376-14198472	5	14184376	14198472	+	Sema3e	ENSMUSG00000063531	sema domain, immunoglobulin domain (Ig), short basic domain, secreted, (semaphorin) 3E [Source:MGI Symbol;Acc:MGI:1340034]	+	gene	overlapping	0	31.9968	58.4281	72.8648	90.4249	83.3614
Chr5:14198754-14215887	5	14198754	14215887	+	Sema3e	ENSMUSG00000063531	sema domain, immunoglobulin domain (Ig), short basic domain, secreted, (semaphorin) 3E [Source:MGI Symbol;Acc:MGI:1340034]	+	gene	overlapping	0	21.9063	33.3369	35.3578	55.2433	44.1992
Chr5:15934800-15936891	5	15934800	15936891	+	Cacna2d1	ENSMUSG00000040118	calcium channel, voltage-dependent, alpha2/delta subunit 1 [Source:MGI Symbol;Acc:MGI:88295]	+	gene	overlapping	0	25.9039	22.3611	28.6481	48.265	22.2792
Chr5:16468346-16489574	5	16468346	16489574	+	null					Not found	0	22.1678	42.8297	60.0752	64.9976	67.0485
Chr5:20732336-20742461	5	20732336	20742461	+	null					Not found	0	21.2579	49.0315	55.8108	70.2894	53.4344
Chr5:21227518-21236844	5	21227518	21236844	+	Pion	ENSMUSG00000039934	pigeon homolog (Drosophila) [Source:MGI Symbol;Acc:MGI:2442259]	+	gene	overlapping	0	22.8941	69.4024	80.8533	92.2965	81.0309
Chr5:21250378-21261322	5	21250378	21261322	+	Pion	ENSMUSG00000039934	pigeon homolog (Drosophila) [Source:MGI Symbol;Acc:MGI:2442259]	+	gene	overlapping	0	22.5862	71.8072	88.4037	94.3934	94.3376
Chr5:21261374-21271285	5	21261374	21271285	+	Pion	ENSMUSG00000039934	pigeon homolog (Drosophila) [Source:MGI Symbol;Acc:MGI:2442259]	+	gene	overlapping	0	22.6048	64.7815	73.7722	87.3864	78.8742
Chr5:21325903-21336773	5	21325903	21336773	+	Ccdc146	ENSMUSG00000064280	coiled-coil domain containing 146 [Source:MGI Symbol;Acc:MGI:1922422]	-	gene	overlapping	0	33.33	48.6115	56.5696	81.9415	72.2105
Chr5:21369315-21376383	5	21369315	21376383	+	Ccdc146	ENSMUSG00000064280	coiled-coil domain containing 146 [Source:MGI Symbol;Acc:MGI:1922422]	-	gene	overlapping	0	26.0226	7.8387	12.4401	33.8613	30.6458
Chr5:21385464-21397354	5	21385464	21397354	+	Ccdc146	ENSMUSG00000064280	coiled-coil domain containing 146 [Source:MGI Symbol;Acc:MGI:1922422]	-	gene	overlapping	0	23.4538	41.4805	40.0017	64.9342	68.6111
Chr5:23142331-23155628	5	23142331	23155628	+	null					Not found	0	24.2403	35.1569	54.0482	59.3972	61.0915
Chr5:24425247-24428266	5	24425247	24428266	+	Slc4a2	ENSMUSG00000028962	solute carrier family 4 (anion exchanger), member 2 [Source:MGI Symbol;Acc:MGI:109351]	+	gene	overlapping	0	22.7777	52.0046	63.2768	74.7824	57.8209
Chr5:24470609-24474586	5	24470609	24474586	+	Agap3	ENSMUSG00000023353	ArfGAP with GTPase domain, ankyrin repeat and PH domain 3 [Source:MGI Symbol;Acc:MGI:2183446]	+	gene	overlapping	0	31.5252	44.0948	53.1034	75.62	67.8045
Chr5:24474590-24476781	5	24474590	24476781	+	Agap3	ENSMUSG00000023353	ArfGAP with GTPase domain, ankyrin repeat and PH domain 3 [Source:MGI Symbol;Acc:MGI:2183446]	+	gene	overlapping	0	47.144	24.5974	42.1276	71.7414	77.5796
Chr5:26625522-26657223	5	26625522	26657223	+	null					Not found	0	20.5419	61.3794	68.2911	81.9213	80.2758
Chr5:26725361-26742167	5	26725361	26742167	+	null					Not found	0	24.7369	16.1411	14.5864	40.878	24.6269
Chr5:27684923-27700096	5	27684923	27700096	+	Dpp6	ENSMUSG00000061576	dipeptidylpeptidase 6 [Source:MGI Symbol;Acc:MGI:94921]	+	gene	overlapping	0	20.311	72.9348	82.1044	93.2458	83.0734
Chr5:28499851-28513681	5	28499851	28513681	+	null					Not found	0	21.0321	48.8163	60.3571	69.8484	59.9474
Chr5:31048203-31053996	5	31048203	31053996	+	Slc5a6	ENSMUSG00000006641	solute carrier family 5 (sodium-dependent vitamin transporter), member 6 [Source:MGI Symbol;Acc:MGI:2660847]	-	gene	overlapping	0	20.7839	15.6405	15.9707	36.4244	14.3732
Chr5:31093152-31094988	5	31093152	31094988	+	Slc30a3	ENSMUSG00000029151	solute carrier family 30 (zinc transporter), member 3 [Source:MGI Symbol;Acc:MGI:1345280]	-	gene	overlapping	0	23.0495	1.99675	9.35673	25.0463	17.1423
Chr5:31588933-31596835	5	31588933	31596835	+	null					Not found	0	31.5605	29.4602	29.9144	61.0207	51.7742
Chr5:32263611-32274060	5	32263611	32274060	+	Plb1	ENSMUSG00000029134	phospholipase B1 [Source:MGI Symbol;Acc:MGI:1922406]	+	gene	overlapping	0	21.195	64.0362	73.3764	85.2311	83.2987
Chr5:35644546-35655241	5	35644546	35655241	+	Htra3	ENSMUSG00000029096	HtrA serine peptidase 3 [Source:MGI Symbol;Acc:MGI:1925808]	-	gene	overlapping	0	22.1077	56.4217	44.2302	78.5294	77.4179
Chr5:35664725-35671136	5	35664725	35671136	+	Htra3	ENSMUSG00000029096	HtrA serine peptidase 3 [Source:MGI Symbol;Acc:MGI:1925808]	-	gene	overlapping	0	21.6921	51.9602	41.8947	73.6523	57.1188
Chr5:37216139-37221575	5	37216139	37221575	+	null					Not found	0	30.1599	31.875	66.8996	62.0349	52.1829
Chr5:38269421-38276592	5	38269421	38276592	+	Tmem128	ENSMUSG00000067365	transmembrane protein 128 [Source:MGI Symbol;Acc:MGI:1913559]	+	gene	overlapping	0	22.0958	51.2257	52.0208	73.3215	58.7226
Chr5:38353125-38364607	5	38353125	38364607	+	Slc2a9	ENSMUSG00000005107	solute carrier family 2 (facilitated glucose transporter), member 9 [Source:MGI Symbol;Acc:MGI:2152844]	-	gene	overlapping	0	26.3831	29.2452	48.6642	55.6283	59.942
Chr5:39730423-39755702	5	39730423	39755702	+	Hs3st1	ENSMUSG00000051022	heparan sulfate (glucosamine) 3-O-sulfotransferase 1 [Source:MGI Symbol;Acc:MGI:1201606]	-	gene	overlapping	0	24.2475	22.6814	27.974	46.9288	38.3717
Chr5:41031054-41055557	5	41031054	41055557	+	null					Not found	0	21.3336	15.9432	21.7667	37.2769	27.4132
Chr5:41056228-41077481	5	41056228	41077481	+	null					Not found	0	23.3553	5.24175	15.0931	28.597	12.9046
Chr5:42286109-42304795	5	42286109	42304795	+	null					Not found	0	30.4597	34.4064	49.3306	64.8661	56.8226
Chr5:43835165-43840797	5	43835165	43840797	+	Bst1	ENSMUSG00000029082	bone marrow stromal cell antigen 1 [Source:MGI Symbol;Acc:MGI:105370]	+	gene	overlapping	0	21.9326	19.3794	30.9647	41.312	26.164
Chr5:49067267-49090322	5	49067267	49090322	+	Kcnip4	ENSMUSG00000029088	Kv channel interacting protein 4 [Source:MGI Symbol;Acc:MGI:1933131]	-	gene	overlapping	0	44.4871	32.9095	66.5677	77.3966	78.0887
Chr5:49090334-49108221	5	49090334	49108221	+	Kcnip4	ENSMUSG00000029088	Kv channel interacting protein 4 [Source:MGI Symbol;Acc:MGI:1933131]	-	gene	overlapping	0	48.4137	18.8925	48.6312	67.3062	80.4584
Chr5:49108394-49129733	5	49108394	49129733	+	Kcnip4	ENSMUSG00000029088	Kv channel interacting protein 4 [Source:MGI Symbol;Acc:MGI:1933131]	-	gene	overlapping	0	27.4459	27.9718	45.2879	55.4177	71.7083
Chr5:49130472-49155111	5	49130472	49155111	+	Kcnip4	ENSMUSG00000029088	Kv channel interacting protein 4 [Source:MGI Symbol;Acc:MGI:1933131]	-	gene	overlapping	0	52.8463	37.5294	72.5147	90.3758	87.8241
Chr5:49155112-49177664	5	49155112	49177664	+	Kcnip4	ENSMUSG00000029088	Kv channel interacting protein 4 [Source:MGI Symbol;Acc:MGI:1933131]	-	gene	overlapping	0	33.8709	57.8598	79.5915	91.7307	88.8506
Chr5:49203271-49225860	5	49203271	49225860	+	Kcnip4	ENSMUSG00000029088	Kv channel interacting protein 4 [Source:MGI Symbol;Acc:MGI:1933131]	-	gene	overlapping	0	34.1128	60.8425	88.0129	94.9554	90.6304
Chr5:49225873-49244424	5	49225873	49244424	+	Kcnip4	ENSMUSG00000029088	Kv channel interacting protein 4 [Source:MGI Symbol;Acc:MGI:1933131]	-	gene	overlapping	0	36.5826	56.4296	83.9003	93.0122	93.5229
Chr5:49244528-49261849	5	49244528	49261849	+	Kcnip4	ENSMUSG00000029088	Kv channel interacting protein 4 [Source:MGI Symbol;Acc:MGI:1933131]	-	gene	overlapping	0	26.2156	64.7255	83.231	90.9411	79.6562
Chr5:49281295-49301548	5	49281295	49301548	+	Kcnip4	ENSMUSG00000029088	Kv channel interacting protein 4 [Source:MGI Symbol;Acc:MGI:1933131]	-	gene	overlapping	0	21.0496	73.0891	91.3178	94.1388	88.3541
Chr5:50746691-50768184	5	50746691	50768184	+	null					Not found	0	22.089	20.1767	25.2058	42.2657	33.4322
Chr5:50768278-50788993	5	50768278	50788993	+	null					Not found	0	28.9718	35.2	38.2457	64.1718	57.6722
Chr5:52177883-52190063	5	52177883	52190063	+	Dhx15	ENSMUSG00000029169	DEAH (Asp-Glu-Ala-His) box polypeptide 15 [Source:MGI Symbol;Acc:MGI:1099786]	-	gene	overlapping	0	31.7895	53.4127	56.0616	85.2022	58.4726
Chr5:52712665-52724924	5	52712665	52724924	+	null					Not found	0	20.6362	7.72386	16.6077	28.3601	28.0447
Chr5:53473470-53482156	5	53473470	53482156	+	null					Not found	0	34.1045	40.3263	57.6041	74.4309	62.5792
Chr5:53706330-53714202	5	53706330	53714202	+	Cckar	ENSMUSG00000029193	cholecystokinin A receptor [Source:MGI Symbol;Acc:MGI:99478]	-	gene	overlapping	0	31.3991	47.308	69.1869	78.7071	62.6599
Chr5:53753373-53766611	5	53753373	53766611	+	null					Not found	0	25.0652	54.1339	62.6568	79.1991	76.9177
Chr5:53766767-53781684	5	53766767	53781684	+	null					Not found	0	26.392	61.8783	75.0933	88.2703	69.3441
Chr5:53924121-53933092	5	53924121	53933092	+	null					Not found	0	33.5763	18.0827	34.6108	51.659	50.7174
Chr5:65391221-65395517	5	65391221	65395517	+	Rpl9	ENSMUSG00000047215	ribosomal protein L9 [Source:MGI Symbol;Acc:MGI:1298373]	-	gene	overlapping	0	31.5641	19.7238	23.7461	51.2879	25.8407
Chr5:66003176-66009951	5	66003176	66009951	+	9130230L23Rik	ENSMUSG00000054598	RIKEN cDNA 9130230L23 gene [Source:MGI Symbol;Acc:MGI:3041166]	-	gene	overlapping	0	39.4919	4.97368	10.7293	44.4656	31.7256
Chr5:66009954-66018742	5	66009954	66018742	+	Rbm47	ENSMUSG00000070780	RNA binding motif protein 47 [Source:MGI Symbol;Acc:MGI:2384294]	-	gene	overlapping	0	27.5786	64.1819	63.5213	91.7605	88.3471
Chr5:66018943-66023507	5	66018943	66023507	+	Rbm47	ENSMUSG00000070780	RNA binding motif protein 47 [Source:MGI Symbol;Acc:MGI:2384294]	-	gene	overlapping	0	35.1813	58.6775	59.4999	93.8588	90.448
Chr5:66023546-66026980	5	66023546	66026980	+	Rbm47	ENSMUSG00000070780	RNA binding motif protein 47 [Source:MGI Symbol;Acc:MGI:2384294]	-	gene	overlapping	0	22.6909	74.5202	61.5765	97.2111	98.1621
Chr5:66053115-66062288	5	66053115	66062288	+	Rbm47	ENSMUSG00000070780	RNA binding motif protein 47 [Source:MGI Symbol;Acc:MGI:2384294]	-	gene	overlapping	0	21.3274	72.3671	58.5664	93.6944	86.8405
Chr5:66069599-66076012	5	66069599	66076012	+	Rbm47	ENSMUSG00000070780	RNA binding motif protein 47 [Source:MGI Symbol;Acc:MGI:2384294]	-	gene	overlapping	0	27.9963	5.39773	10.842	33.3941	24.6649
Chr5:66076075-66082242	5	66076075	66082242	+	Rbm47	ENSMUSG00000070780	RNA binding motif protein 47 [Source:MGI Symbol;Acc:MGI:2384294]	-	gene	overlapping	0	39.3493	13.5172	19.9203	52.8665	44.51
Chr5:66082260-66090186	5	66082260	66090186	+	Rbm47	ENSMUSG00000070780	RNA binding motif protein 47 [Source:MGI Symbol;Acc:MGI:2384294]	-	gene	overlapping	0	36.3967	24.0505	27.5057	60.4472	73.8356
Chr5:66090204-66099944	5	66090204	66099944	+	Rbm47	ENSMUSG00000070780	RNA binding motif protein 47 [Source:MGI Symbol;Acc:MGI:2384294]	-	gene	overlapping	0	56.2644	39.1558	39.7237	95.4203	91.8482
Chr5:66099966-66110375	5	66099966	66110375	+	Rbm47	ENSMUSG00000070780	RNA binding motif protein 47 [Source:MGI Symbol;Acc:MGI:2384294]	-	gene	overlapping	0	45.4929	40.4412	41.9958	85.934	83.9565
Chr5:66110387-66118588	5	66110387	66118588	+	Rbm47	ENSMUSG00000070780	RNA binding motif protein 47 [Source:MGI Symbol;Acc:MGI:2384294]	-	gene	overlapping	0	55.3746	31.6458	47.3564	87.0203	79.763
Chr5:66118662-66127981	5	66118662	66127981	+	Rbm47	ENSMUSG00000070780	RNA binding motif protein 47 [Source:MGI Symbol;Acc:MGI:2384294]	-	gene	overlapping	0	65.615	27.9752	50.1901	93.5902	90.8807
Chr5:66127993-66137591	5	66127993	66137591	+	Rbm47	ENSMUSG00000070780	RNA binding motif protein 47 [Source:MGI Symbol;Acc:MGI:2384294]	-	gene	overlapping	0	50.3195	35.2639	48.3877	85.5833	93.2979
Chr5:66138261-66147142	5	66138261	66147142	+	Rbm47	ENSMUSG00000070780	RNA binding motif protein 47 [Source:MGI Symbol;Acc:MGI:2384294]	-	gene	overlapping	0	68.1536	17.5019	37.9645	85.6555	76.2096
Chr5:66147284-66151498	5	66147284	66151498	+	Rbm47	ENSMUSG00000070780	RNA binding motif protein 47 [Source:MGI Symbol;Acc:MGI:2384294]	-	gene	overlapping	0	64.4068	28.2261	22.3186	92.633	57.3506
Chr5:66151499-66156526	5	66151499	66156526	+	Rbm47	ENSMUSG00000070780	RNA binding motif protein 47 [Source:MGI Symbol;Acc:MGI:2384294]	-	gene	overlapping	0	35.9236	10.6768	22.0587	46.6004	48.9044
Chr5:66156562-66166680	5	66156562	66166680	+	Rbm47	ENSMUSG00000070780	RNA binding motif protein 47 [Source:MGI Symbol;Acc:MGI:2384294]	-	gene	overlapping	0	31.3838	35.6141	42.5537	66.9979	63.8614
Chr5:66166700-66175183	5	66166700	66175183	+	Rbm47	ENSMUSG00000070780	RNA binding motif protein 47 [Source:MGI Symbol;Acc:MGI:2384294]	-	gene	overlapping	0	29.3618	27.5588	40.3481	56.9206	50.3293
Chr5:66175219-66183815	5	66175219	66183815	+	null					Not found	0	26.444	23.046	40.6435	49.4899	45.2185
Chr5:66183817-66191145	5	66183817	66191145	+	null					Not found	0	22.3271	2.62495	9.14085	24.9521	14.671
Chr5:66191174-66200679	5	66191174	66200679	+	null					Not found	0	32.9356	4.39722	11.1256	37.3329	25.5885
Chr5:66200743-66211724	5	66200743	66211724	+	null					Not found	0	32.3288	22.1257	38.9821	54.4545	55.1638
Chr5:68026247-68043436	5	68026247	68043436	+	Grxcr1	ENSMUSG00000068082	glutaredoxin, cysteine rich 1 [Source:MGI Symbol;Acc:MGI:3577767]	+	gene	overlapping	0	30.5218	21.8579	26.777	52.3796	46.6619
Chr5:68115959-68137484	5	68115959	68137484	+	Grxcr1	ENSMUSG00000068082	glutaredoxin, cysteine rich 1 [Source:MGI Symbol;Acc:MGI:3577767]	+	gene	overlapping	0	26.8762	40.0762	71.9604	66.9523	66.1239
Chr5:73003902-73007643	5	73003902	73007643	+	Slc10a4	ENSMUSG00000029219	solute carrier family 10 (sodium/bile acid cotransporter family), member 4 [Source:MGI Symbol;Acc:MGI:3606480]	+	gene	overlapping	0	38.6732	9.34094	31.4943	48.0141	22.2099
Chr5:74170967-74176726	5	74170967	74176726	+	null					Not found	0	20.4353	69.4608	70.4461	89.8962	91.7201
Chr5:75668669-75678944	5	75668669	75678944	+	null					Not found	0	30.4326	48.6218	40.8952	79.0544	68.1383
Chr5:75678975-75690440	5	75678975	75690440	+	null					Not found	0	46.1368	37.8916	30.7634	84.0284	73.5135
Chr5:75690485-75698765	5	75690485	75698765	+	null					Not found	0	27.0526	12.5344	7.4102	39.587	39.0011
Chr5:75933742-75940298	5	75933742	75940298	+	Kdr	ENSMUSG00000062960	kinase insert domain protein receptor [Source:MGI Symbol;Acc:MGI:96683]	-	gene	overlapping	0	36.7476	42.345	61.2489	79.0926	78.18
Chr5:75940439-75948838	5	75940439	75948838	+	Kdr	ENSMUSG00000062960	kinase insert domain protein receptor [Source:MGI Symbol;Acc:MGI:96683]	-	gene	overlapping	0	26.4766	53.8235	73.8857	80.3002	88.096
Chr5:75948853-75957180	5	75948853	75957180	+	Kdr	ENSMUSG00000062960	kinase insert domain protein receptor [Source:MGI Symbol;Acc:MGI:96683]	-	gene	overlapping	0	40.2443	42.698	65.508	82.9423	86.5507
Chr5:75957233-75965837	5	75957233	75965837	+	Kdr	ENSMUSG00000062960	kinase insert domain protein receptor [Source:MGI Symbol;Acc:MGI:96683]	-	gene	overlapping	0	26.7858	24.0545	38.5626	50.8403	46.651
Chr5:77038417-77047051	5	77038417	77047051	+	1700023E05Rik	ENSMUSG00000029248	RIKEN cDNA 1700023E05 gene [Source:MGI Symbol;Acc:MGI:1919118]	+	gene	overlapping	0	26.7623	32.9677	66.441	59.73	71.3071
Chr5:77208409-77214863	5	77208409	77214863	+	Spink2	ENSMUSG00000053030	serine peptidase inhibitor, Kazal type 2 [Source:MGI Symbol;Acc:MGI:1917232]	-	gene	overlapping	0	23.2037	25.2764	30.5091	48.48	47.5214
Chr5:81180373-81200147	5	81180373	81200147	+	Lphn3	ENSMUSG00000037605	latrophilin 3 [Source:MGI Symbol;Acc:MGI:2441950]	+	gene	overlapping	0	20.3471	73.0962	79.6853	93.4433	86.229
Chr5:81410256-81426833	5	81410256	81426833	+	Lphn3	ENSMUSG00000037605	latrophilin 3 [Source:MGI Symbol;Acc:MGI:2441950]	+	gene	overlapping	0	21.5878	73.4155	83.6473	95.0033	88.2874
Chr5:82222422-82245153	5	82222422	82245153	+	null					Not found	0	33.596	28.5136	41.9128	62.1096	53.2757
Chr5:86056904-86065587	5	86056904	86065587	+	Cenpc1	ENSMUSG00000029253	centromere protein C1 [Source:MGI Symbol;Acc:MGI:99700]	-	gene	overlapping	0	36.5602	48.1076	68.067	84.6678	68.6219
Chr5:87829716-87845332	5	87829716	87845332	+	4930432K09Rik	ENSMUSG00000002240	RIKEN cDNA 4930432K09 gene [Source:MGI Symbol;Acc:MGI:1921029]	+	gene	overlapping	0	25.0368	49.0804	48.3291	74.1172	56.7029
Chr5:88765023-88769498	5	88765023	88769498	+	Dck	ENSMUSG00000029366	deoxycytidine kinase [Source:MGI Symbol;Acc:MGI:102726]	+	gene	overlapping	0	29.3072	67.0946	70.792	96.4018	93.9133
Chr5:89968539-89982952	5	89968539	89982952	+	null					Not found	0	33.0481	45.5343	54.3009	78.5824	65.5234
Chr5:89983031-90000838	5	89983031	90000838	+	null					Not found	0	24.1408	30.4169	43.2828	54.5577	50.2674
Chr5:90000851-90016493	5	90000851	90016493	+	null					Not found	0	24.2264	25.0172	28.88	49.2436	45.6115
Chr5:90016530-90029743	5	90016530	90029743	+	null					Not found	0	38.4116	26.7866	39.5722	65.1982	58.2712
Chr5:90029745-90044384	5	90029745	90044384	+	null					Not found	0	33.1917	34.6571	47.6288	67.8488	68.4192
Chr5:90772735-90781493	5	90772735	90781493	+	Pf4	ENSMUSG00000029373	platelet factor 4 [Source:MGI Symbol;Acc:MGI:1888711]	+	gene	overlapping	0	21.6076	14.55	32.8828	36.1576	32.5553
Chr5:90781561-90790057	5	90781561	90790057	+	Cxcl3	ENSMUSG00000029379	chemokine (C-X-C motif) ligand 3 [Source:MGI Symbol;Acc:MGI:3037818]	+	gene	overlapping	0	41.9937	9.69481	34.0985	51.6886	45.9689
Chr5:91631431-91641506	5	91631431	91641506	+	null					Not found	0	35.4631	8.33333	16.9136	43.7964	24.8719
Chr5:92995707-93004633	5	92995707	93004633	+	null					Not found	0	31.9952	34.3717	60.0264	66.3669	58.5935
Chr5:94468802-94494057	5	94468802	94494057	+	null					Not found	0	23.0178	26.3177	27.5716	49.3355	29.8604
Chr5:97284240-97296437	5	97284240	97296437	+	null					Not found	0	27.2539	27.2382	44.0021	54.492	50.4187
Chr5:97422822-97437707	5	97422822	97437707	+	null					Not found	0	20.1148	60.9587	87.9233	81.0736	78.0436
Chr5:99002288-99012843	5	99002288	99012843	+	Prkg2	ENSMUSG00000029334	protein kinase, cGMP-dependent, type II [Source:MGI Symbol;Acc:MGI:108173]	-	gene	overlapping	0	25.1103	39.5537	53.4916	64.664	48.5539
Chr5:99012895-99023361	5	99012895	99023361	+	Prkg2	ENSMUSG00000029334	protein kinase, cGMP-dependent, type II [Source:MGI Symbol;Acc:MGI:108173]	-	gene	overlapping	0	27.5896	37.6375	53.8115	65.2271	59.2985
Chr5:99023440-99032439	5	99023440	99032439	+	Prkg2	ENSMUSG00000029334	protein kinase, cGMP-dependent, type II [Source:MGI Symbol;Acc:MGI:108173]	-	gene	overlapping	0	25.241	61.6345	76.7198	86.8755	79.0543
Chr5:99037103-99041561	5	99037103	99041561	+	Prkg2	ENSMUSG00000029334	protein kinase, cGMP-dependent, type II [Source:MGI Symbol;Acc:MGI:108173]	-	gene	overlapping	0	23.3368	63.5891	66.4402	86.9259	42.6037
Chr5:101142139-101156062	5	101142139	101156062	+	null					Not found	0	33.3489	17.1757	39.4932	50.5245	54.8182
Chr5:101156184-101167858	5	101156184	101167858	+	null					Not found	0	35.9632	23.1838	40.1021	59.147	49.1467
Chr5:101825083-101831294	5	101825083	101831294	+	null					Not found	0	20.2498	31.1657	39.2019	51.4154	45.5856
Chr5:102187440-102196910	5	102187440	102196910	+	null					Not found	0	40.8586	18.4028	25.4971	59.2614	47.9482
Chr5:102196954-102203179	5	102196954	102203179	+	null					Not found	0	45.7627	14.2838	33.5809	60.0464	56.608
Chr5:102203337-102209313	5	102203337	102209313	+	null					Not found	0	35.1366	34.9008	56.1846	70.0374	73.2837
Chr5:102209324-102215126	5	102209324	102215126	+	null					Not found	0	44.1016	23.1403	54.1424	67.2419	75.0523
Chr5:102215173-102227473	5	102215173	102227473	+	null					Not found	0	48.7814	43.8079	78.0139	92.5893	83.3862
Chr5:102227531-102239936	5	102227531	102239936	+	null					Not found	0	29.3107	45.4207	53.5814	74.7314	80.2534
Chr5:102240008-102248071	5	102240008	102248071	+	null					Not found	0	35.5805	28.5261	31.6922	64.1066	60.395
Chr5:102248080-102259889	5	102248080	102259889	+	null					Not found	0	56.2465	22.9657	41.5591	79.2121	78.4643
Chr5:102904396-102912879	5	102904396	102912879	+	Mapk10	ENSMUSG00000046709	mitogen-activated protein kinase 10 [Source:MGI Symbol;Acc:MGI:1346863]	-	gene	overlapping	0	38.3812	20.3026	26.8881	58.6838	54.2382
Chr5:102912882-102921847	5	102912882	102921847	+	Mapk10	ENSMUSG00000046709	mitogen-activated protein kinase 10 [Source:MGI Symbol;Acc:MGI:1346863]	-	gene	overlapping	0	37.8472	28.2414	45.6432	66.0886	60.8237
Chr5:102921849-102933349	5	102921849	102933349	+	Mapk10	ENSMUSG00000046709	mitogen-activated protein kinase 10 [Source:MGI Symbol;Acc:MGI:1346863]	-	gene	overlapping	0	27.6652	70.287	88.2796	97.9523	93.9809
Chr5:102933669-102944675	5	102933669	102944675	+	Mapk10	ENSMUSG00000046709	mitogen-activated protein kinase 10 [Source:MGI Symbol;Acc:MGI:1346863]	-	gene	overlapping	0	51.244	33.75	50.0963	84.994	79.7947
Chr5:102944692-102952863	5	102944692	102952863	+	Mapk10	ENSMUSG00000046709	mitogen-activated protein kinase 10 [Source:MGI Symbol;Acc:MGI:1346863]	-	gene	overlapping	0	56.6809	20.0347	31.1472	76.7156	74.4397
Chr5:102952895-102963524	5	102952895	102963524	+	Mapk10	ENSMUSG00000046709	mitogen-activated protein kinase 10 [Source:MGI Symbol;Acc:MGI:1346863]	-	gene	overlapping	0	33.6077	46.6486	69.6386	80.2562	87.2288
Chr5:102963530-102976066	5	102963530	102976066	+	Mapk10	ENSMUSG00000046709	mitogen-activated protein kinase 10 [Source:MGI Symbol;Acc:MGI:1346863]	-	gene	overlapping	0	31.4522	54.9203	76.32	86.3725	86.7583
Chr5:102976086-102986065	5	102976086	102986065	+	Mapk10	ENSMUSG00000046709	mitogen-activated protein kinase 10 [Source:MGI Symbol;Acc:MGI:1346863]	-	gene	overlapping	0	26.3328	54.0349	61.9065	80.3677	75.8901
Chr5:102993942-103001799	5	102993942	103001799	+	Mapk10	ENSMUSG00000046709	mitogen-activated protein kinase 10 [Source:MGI Symbol;Acc:MGI:1346863]	-	gene	overlapping	0	37.2769	50.6254	65.5103	87.9023	87.4083
Chr5:103011040-103021627	5	103011040	103021627	+	Mapk10	ENSMUSG00000046709	mitogen-activated protein kinase 10 [Source:MGI Symbol;Acc:MGI:1346863]	-	gene	overlapping	0	26.0376	51.9249	68.584	77.9625	75.494
Chr5:103033014-103045643	5	103033014	103045643	+	Mapk10	ENSMUSG00000046709	mitogen-activated protein kinase 10 [Source:MGI Symbol;Acc:MGI:1346863]	-	gene	overlapping	0	43.991	36.5273	54.3534	80.5184	80.2806
Chr5:103080013-103091736	5	103080013	103091736	+	Mapk10	ENSMUSG00000046709	mitogen-activated protein kinase 10 [Source:MGI Symbol;Acc:MGI:1346863]	-	gene	overlapping	0	39.5798	34.7622	36.6543	74.342	75.6163
Chr5:103091800-103099849	5	103091800	103099849	+	Mapk10	ENSMUSG00000046709	mitogen-activated protein kinase 10 [Source:MGI Symbol;Acc:MGI:1346863]	-	gene	overlapping	0	33.3508	58.1414	78.0523	91.4922	91.3514
Chr5:103112645-103122704	5	103112645	103122704	+	Mapk10	ENSMUSG00000046709	mitogen-activated protein kinase 10 [Source:MGI Symbol;Acc:MGI:1346863]	-	gene	overlapping	0	32.5456	62.3622	80.9097	94.9078	93.7039
Chr5:103130722-103138803	5	103130722	103138803	+	Mapk10	ENSMUSG00000046709	mitogen-activated protein kinase 10 [Source:MGI Symbol;Acc:MGI:1346863]	-	gene	overlapping	0	39.687	49.2989	70.2383	88.9859	90.778
Chr5:103147098-103160089	5	103147098	103160089	+	Mapk10	ENSMUSG00000046709	mitogen-activated protein kinase 10 [Source:MGI Symbol;Acc:MGI:1346863]	-	gene	overlapping	0	23.9781	60.4336	75.5139	84.4118	76.8634
Chr5:103173429-103181755	5	103173429	103181755	+	Mapk10	ENSMUSG00000046709	mitogen-activated protein kinase 10 [Source:MGI Symbol;Acc:MGI:1346863]	-	gene	overlapping	0	36.1157	56.4102	78.1785	92.5258	88.2883
Chr5:103181795-103193482	5	103181795	103193482	+	Mapk10	ENSMUSG00000046709	mitogen-activated protein kinase 10 [Source:MGI Symbol;Acc:MGI:1346863]	-	gene	overlapping	0	46.0974	20.5104	43.0784	66.6078	50.4948
Chr5:103193682-103203067	5	103193682	103203067	+	Mapk10	ENSMUSG00000046709	mitogen-activated protein kinase 10 [Source:MGI Symbol;Acc:MGI:1346863]	-	gene	overlapping	0	27.367	18.1449	30.4612	45.5119	49.296
Chr5:103203143-103212396	5	103203143	103212396	+	Mapk10	ENSMUSG00000046709	mitogen-activated protein kinase 10 [Source:MGI Symbol;Acc:MGI:1346863]	-	gene	overlapping	0	21.154	21.6987	44.6704	42.8527	48.298
Chr5:103348838-103356946	5	103348838	103356946	+	null					Not found	0	30.1671	20.6999	24.6821	50.867	50.8459
Chr5:103357152-103364995	5	103357152	103364995	+	null					Not found	0	24.4524	5.04164	7.59479	29.4941	40.0888
Chr5:104096679-104106973	5	104096679	104106973	+	Sparcl1	ENSMUSG00000029309	SPARC-like 1 [Source:MGI Symbol;Acc:MGI:108110]	-	gene	overlapping	0	21.9447	48.2473	59.1651	70.192	61.4204
Chr5:104200904-104211126	5	104200904	104211126	+	Dmp1	ENSMUSG00000029307	dentin matrix protein 1 [Source:MGI Symbol;Acc:MGI:94910]	+	gene	overlapping	0	24.2945	13.6454	25.1203	37.9398	32.887
Chr5:104475111-104480395	5	104475111	104480395	+	Pkd2	ENSMUSG00000034462	polycystic kidney disease 2 [Source:MGI Symbol;Acc:MGI:1099818]	+	gene	overlapping	0	22.4125	59.4821	76.4087	81.8945	86.4569
Chr5:104926965-104936730	5	104926965	104936730	+	Abcg3	ENSMUSG00000029299	ATP-binding cassette, sub-family G (WHITE), member 3 [Source:MGI Symbol;Acc:MGI:1351624]	-	gene	overlapping	0	27.004	36.4792	65.0715	63.4832	65.4779
Chr5:105700319-105703197	5	105700319	105703197	+	Lrrc8d	ENSMUSG00000046079	leucine rich repeat containing 8D [Source:MGI Symbol;Acc:MGI:1922368]	+	gene	overlapping	0	36.1974	27.8467	44.5936	64.0441	46.3202
Chr5:105986294-105993766	5	105986294	105993766	+	null					Not found	0	30.8492	20.2618	27.707	51.111	41.822
Chr5:105993810-106003521	5	105993810	106003521	+	null					Not found	0	26.3753	46.4366	52.7433	72.8119	64.9452
Chr5:106070148-106079419	5	106070148	106079419	+	AC124083.1	ENSMUSG00000095052	No description	-	gene	overlapping	0	46.1033	33.9306	69.2618	80.0339	83.1139
Chr5:106079474-106089512	5	106079474	106089512	+	null					Not found	0	54.5526	16.9867	56.7634	71.5392	74.2506
Chr5:106089591-106097073	5	106089591	106097073	+	null					Not found	0	53.586	21.9741	57.691	75.5602	72.3051
Chr5:106097352-106104950	5	106097352	106104950	+	null					Not found	0	58.7119	32.144	69.9095	90.8559	86.3973
Chr5:106105064-106112869	5	106105064	106112869	+	null					Not found	0	45.4045	7.8776	31.6545	53.2821	44.9699
Chr5:106121387-106131863	5	106121387	106131863	+	null					Not found	0	51.2972	9.82738	38.946	61.1246	48.7031
Chr5:106286685-106297502	5	106286685	106297502	+	null					Not found	0	21.256	19.8053	45.2084	41.0613	40.8026
Chr5:106705267-106714405	5	106705267	106714405	+	null					Not found	0	32.7803	32.6727	61.2278	65.4531	58.0151
Chr5:111587625-111599393	5	111587625	111599393	+	C130026L21Rik	ENSMUSG00000052848	RIKEN cDNA C130026L21 gene [Source:MGI Symbol;Acc:MGI:3041189]	+	gene	overlapping	0	20.0184	35.5959	45.5351	55.6143	46.6767
Chr5:111608051-111619974	5	111608051	111619974	+	null					Not found	0	21.3926	27.4355	34.4466	48.8281	41.722
Chr5:111712040-111724054	5	111712040	111724054	+	null					Not found	0	28.6579	62.7824	76.428	91.4403	93.8036
Chr5:111724175-111731678	5	111724175	111731678	+	null					Not found	0	37.5975	45.4179	62.5284	83.0153	83.2126
Chr5:111731711-111741586	5	111731711	111741586	+	E130006D01Rik	ENSMUSG00000085271	RIKEN cDNA E130006D01 gene [Source:MGI Symbol;Acc:MGI:2685527]	-	gene	overlapping	0	46.011	41.1232	56.3512	87.1342	86.2176
Chr5:111820197-111830636	5	111820197	111830636	+	null					Not found	0	21.5435	18.4375	26.2761	39.981	39.1605
Chr5:111957383-111963468	5	111957383	111963468	+	null					Not found	0	25.7816	25.6986	34.2792	51.4802	50.463
Chr5:111963476-111975454	5	111963476	111975454	+	null					Not found	0	23.1735	46.3011	58.5042	69.4746	66.9563
Chr5:112153886-112161910	5	112153886	112161910	+	null					Not found	0	24.3901	53.9575	62.3088	78.3476	61.0058
Chr5:113206642-113214022	5	113206642	113214022	+	null					Not found	0	24.5286	53.3188	75.025	77.8475	66.4234
Chr5:113719363-113726143	5	113719363	113726143	+	1700069L16Rik	ENSMUSG00000042184	RIKEN cDNA 1700069L16 gene [Source:MGI Symbol;Acc:MGI:1920726]	-	gene	overlapping	0	27.5224	38.515	56.243	66.0374	47.4765
Chr5:113763809-113769164	5	113763809	113769164	+	Sart3	ENSMUSG00000018974	squamous cell carcinoma antigen recognized by T cells 3 [Source:MGI Symbol;Acc:MGI:1858230]	-	gene	overlapping	0	21.7006	47.1161	64.7995	68.8167	66.0056
Chr5:113818002-113823440	5	113818002	113823440	+	Selplg	ENSMUSG00000048163	selectin, platelet (p-selectin) ligand [Source:MGI Symbol;Acc:MGI:106689]	-	gene	overlapping	0	24.9666	38.1201	45.3564	63.0867	61.6635
Chr5:114643788-114649422	5	114643788	114649422	+	Trpv4	ENSMUSG00000014158	transient receptor potential cation channel, subfamily V, member 4 [Source:MGI Symbol;Acc:MGI:1926945]	-	gene	overlapping	0	35.0577	35.4715	57.9086	70.5293	67.4869
Chr5:114692849-114699143	5	114692849	114699143	+	null					Not found	0	22.4256	14.9471	33.8953	37.3728	36.5862
Chr5:114874739-114879523	5	114874739	114879523	+	4930519G04Rik	ENSMUSG00000029564	RIKEN cDNA 4930519G04 gene [Source:MGI Symbol;Acc:MGI:1914843]	+	gene	overlapping	0	24.8819	50.0521	65.3461	74.9339	62.7748
Chr5:115317252-115324849	5	115317252	115324849	+	Gm13830	ENSMUSG00000086368	predicted gene 13830 [Source:MGI Symbol;Acc:MGI:3651141]	+	gene	overlapping	0	28.402	22.3554	31.7654	50.7574	50.3876
Chr5:115327453-115330107	5	115327453	115330107	+	Srsf9	ENSMUSG00000029538	serine/arginine-rich splicing factor 9 [Source:MGI Symbol;Acc:MGI:104896]	+	gene	overlapping	0	41.1892	36.5794	59.7465	77.7686	46.68
Chr5:116829971-116841350	5	116829971	116841350	+	null					Not found	0	31.2438	47.0299	74.6257	78.2737	77.8509
Chr5:116841353-116851415	5	116841353	116851415	+	null					Not found	0	29.5749	61.422	89.6904	90.9969	92.5311
Chr5:116851510-116857661	5	116851510	116857661	+	null					Not found	0	32.6841	30.2846	51.0237	62.9687	69.638
Chr5:117130806-117135580	5	117130806	117135580	+	Taok3	ENSMUSG00000061288	TAO kinase 3 [Source:MGI Symbol;Acc:MGI:3041177]	+	gene	overlapping	0	21.0297	73.2235	79.8285	94.2532	86.7961
Chr5:118028988-118036999	5	118028988	118036999	+	Tesc	ENSMUSG00000029359	tescalcin [Source:MGI Symbol;Acc:MGI:1930803]	+	gene	overlapping	0	23.3882	24.2539	50.4262	47.6422	46.5879
Chr5:118301517-118309470	5	118301517	118309470	+	null					Not found	0	21.093	68.6619	84.5578	89.7549	86.4013
Chr5:119456036-119463958	5	119456036	119463958	+	null					Not found	0	26.4153	59.0186	71.3223	85.4339	71.912
Chr5:119904514-119910544	5	119904514	119910544	+	null					Not found	0	22.1171	47.0192	61.5016	69.1363	59.5208
Chr5:119932638-119943883	5	119932638	119943883	+	null					Not found	0	33.6269	61.7911	82.6064	95.418	92.1929
Chr5:119943903-119952612	5	119943903	119952612	+	null					Not found	0	41.2668	24.4591	46.9807	65.7259	53.5208
Chr5:119952646-119960985	5	119952646	119960985	+	null					Not found	0	25.3411	11.785	30.2578	37.1261	24.0725
Chr5:119961022-119969316	5	119961022	119969316	+	null					Not found	0	25.4264	7.72132	14.852	33.1477	35.9273
Chr5:119975288-119983379	5	119975288	119983379	+	null					Not found	0	31.1554	29.2091	53.2081	60.3645	52.0822
Chr5:122354701-122362820	5	122354701	122362820	+	Vps29	ENSMUSG00000029462	vacuolar protein sorting 29 (S. pombe) [Source:MGI Symbol;Acc:MGI:1928344]	+	gene	overlapping	0	25.8524	58.1397	62.273	83.9921	63.469
Chr5:123005948-123011936	5	123005948	123011936	+	Kdm2b	ENSMUSG00000029475	lysine (K)-specific demethylase 2B [Source:MGI Symbol;Acc:MGI:1354737]	-	gene	overlapping	0	21.4476	59.8697	79.418	81.3172	83.8384
Chr5:123272726-123279311	5	123272726	123279311	+	Wdr66	ENSMUSG00000029442	WD repeat domain 66 [Source:MGI Symbol;Acc:MGI:1918495]	+	gene	overlapping	0	31.7361	42.9707	52.5114	74.7068	68.7346
Chr5:123301423-123306945	5	123301423	123306945	+	Wdr66	ENSMUSG00000029442	WD repeat domain 66 [Source:MGI Symbol;Acc:MGI:1918495]	+	gene	overlapping	0	26.4398	35.5529	41.4638	61.9927	51.6576
Chr5:124116188-124119554	5	124116188	124119554	+	Arl6ip4	ENSMUSG00000029404	ADP-ribosylation factor-like 6 interacting protein 4 [Source:MGI Symbol;Acc:MGI:1929500]	+	gene	overlapping	0	23.4254	43.6182	61.112	67.0435	53.5559
Chr5:124416013-124425128	5	124416013	124425128	+	Sbno1	ENSMUSG00000038095	sno, strawberry notch homolog 1 (Drosophila) [Source:MGI Symbol;Acc:MGI:2384298]	-	gene	overlapping	0	24.227	49.3732	68.5052	73.6002	60.7588
Chr5:126561839-126577838	5	126561839	126577838	+	null					Not found	0	20.2657	39.2176	46.8651	59.4833	54.9854
Chr5:128680105-128688219	5	128680105	128688219	+	null					Not found	0	20.0927	14.0332	42.3425	34.1259	36.9511
Chr5:129650029-129658042	5	129650029	129658042	+	Zfp11	ENSMUSG00000051034	zinc finger protein 11 [Source:MGI Symbol;Acc:MGI:99156]	-	gene	overlapping	0	23.0195	44.3293	66.9751	67.3488	69.693
Chr5:129658095-129665196	5	129658095	129665196	+	Zfp11	ENSMUSG00000051034	zinc finger protein 11 [Source:MGI Symbol;Acc:MGI:99156]	-	gene	overlapping	0	20.9168	44.2229	76.4564	65.1397	63.0037
Chr5:130722433-130742003	5	130722433	130742003	+	Caln1	ENSMUSG00000060371	calneuron 1 [Source:MGI Symbol;Acc:MGI:2155987]	+	gene	overlapping	0	20.0016	52.9562	60.5132	72.9578	66.5769
Chr5:131354775-131372940	5	131354775	131372940	+	null					Not found	0	21.205	42.9167	40.0564	64.1216	67.6129
Chr5:132970183-132982648	5	132970183	132982648	+	null					Not found	0	27.3639	50.5727	74.431	77.9366	79.3793
Chr5:133010157-133025930	5	133010157	133025930	+	null					Not found	0	20.5386	72.9479	87.8638	93.4865	85.3044
Chr5:135001538-135009058	5	135001538	135009058	+	null					Not found	0	24.5398	37.3876	36.4448	61.9274	44.9127
Chr5:135243893-135249965	5	135243893	135249965	+	Baz1b	ENSMUSG00000002748	bromodomain adjacent to zinc finger domain, 1B [Source:MGI Symbol;Acc:MGI:1353499]	+	gene	overlapping	0	26.4082	58.5191	64.7973	84.9274	61.5144
Chr5:135435091-135442290	5	135435091	135442290	+	Hip1	ENSMUSG00000039959	huntingtin interacting protein 1 [Source:MGI Symbol;Acc:MGI:1099804]	-	gene	overlapping	0	25.8852	63.7296	77.966	89.6148	93.9773
Chr5:135442292-135450372	5	135442292	135450372	+	Hip1	ENSMUSG00000039959	huntingtin interacting protein 1 [Source:MGI Symbol;Acc:MGI:1099804]	-	gene	overlapping	0	48.8093	45.0179	67.4843	93.8272	85.3192
Chr5:135450493-135457127	5	135450493	135457127	+	Hip1	ENSMUSG00000039959	huntingtin interacting protein 1 [Source:MGI Symbol;Acc:MGI:1099804]	-	gene	overlapping	0	44.3492	51.8524	71.7585	96.2016	88.7868
Chr5:135457151-135463162	5	135457151	135463162	+	Hip1	ENSMUSG00000039959	huntingtin interacting protein 1 [Source:MGI Symbol;Acc:MGI:1099804]	-	gene	overlapping	0	43.2047	41.822	55.2697	85.0267	86.09
Chr5:135463173-135470329	5	135463173	135470329	+	Hip1	ENSMUSG00000039959	huntingtin interacting protein 1 [Source:MGI Symbol;Acc:MGI:1099804]	-	gene	overlapping	0	41.9981	20.5806	31.9267	62.5786	69.3615
Chr5:135470367-135478540	5	135470367	135478540	+	Hip1	ENSMUSG00000039959	huntingtin interacting protein 1 [Source:MGI Symbol;Acc:MGI:1099804]	-	gene	overlapping	0	50.6313	19.0603	27.398	69.6916	69.2822
Chr5:135478581-135485282	5	135478581	135485282	+	Hip1	ENSMUSG00000039959	huntingtin interacting protein 1 [Source:MGI Symbol;Acc:MGI:1099804]	-	gene	overlapping	0	27.3964	38.3115	48.2807	65.7079	79.3716
Chr5:135992760-135998320	5	135992760	135998320	+	Dtx2	ENSMUSG00000004947	deltex 2 homolog (Drosophila) [Source:MGI Symbol;Acc:MGI:1921448]	+	gene	overlapping	0	29.8078	7.14962	16.3441	36.9575	26.6702
Chr5:136230857-136234477	5	136230857	136234477	+	Sh2b2	ENSMUSG00000005057	SH2B adaptor protein 2 [Source:MGI Symbol;Acc:MGI:1345171]	-	gene	overlapping	0	27.2263	38.4334	47.7146	65.6597	45.1592
Chr5:136706029-136714029	5	136706029	136714029	+	null					Not found	0	35.0126	36.364	49.3656	71.3766	69.3025
Chr5:136714041-136720299	5	136714041	136720299	+	null					Not found	0	46.1101	12.8055	42.4888	58.9156	59.8956
Chr5:136720334-136726883	5	136720334	136726883	+	null					Not found	0	46.9752	21.2585	34.4503	68.2337	62.9856
Chr5:136726894-136735493	5	136726894	136735493	+	null					Not found	0	29.1319	17.2917	16.7826	46.4236	44.803
Chr5:137582299-137586609	5	137582299	137586609	+	Tfr2	ENSMUSG00000029716	transferrin receptor 2 [Source:MGI Symbol;Acc:MGI:1354956]	+	gene	overlapping	0	36.7383	9.16715	19.9037	45.9055	36.9847
Chr5:137739188-137741834	5	137739188	137741834	+	6430598A04Rik	ENSMUSG00000045348	RIKEN cDNA 6430598A04 gene [Source:MGI Symbol;Acc:MGI:2443880]	-	gene	overlapping	0	27.1926	26.9479	31.1212	54.1404	31.342
Chr5:137784461-137786225	5	137784461	137786225	+	Mepce	ENSMUSG00000029726	methylphosphate capping enzyme [Source:MGI Symbol;Acc:MGI:106477]	-	gene	overlapping	0	21.0009	65.3351	56.9005	86.336	66.294
Chr5:138993247-138994807	5	138993247	138994807	+	Pdgfa	ENSMUSG00000025856	platelet derived growth factor, alpha [Source:MGI Symbol;Acc:MGI:97527]	-	gene	overlapping	0	22.0599	3.73932	19.7147	25.7992	20.8583
Chr5:139081108-139089515	5	139081108	139089515	+	Prkar1b	ENSMUSG00000025855	protein kinase, cAMP dependent regulatory, type I beta [Source:MGI Symbol;Acc:MGI:97759]	-	gene	overlapping	0	38.7731	31.762	65.4863	70.5351	70.3682
Chr5:139089616-139101858	5	139089616	139101858	+	Prkar1b	ENSMUSG00000025855	protein kinase, cAMP dependent regulatory, type I beta [Source:MGI Symbol;Acc:MGI:97759]	-	gene	overlapping	0	22.632	33.6363	54.1002	56.2683	59.4185
Chr5:139374901-139380495	5	139374901	139380495	+	3110082I17Rik	ENSMUSG00000053553	RIKEN cDNA 3110082I17 gene [Source:MGI Symbol;Acc:MGI:1920462]	-	gene	overlapping	0	24.3491	28.9014	55.1057	53.2505	54.1158
Chr5:139515575-139522099	5	139515575	139522099	+	null					Not found	0	23.5976	53.7106	57.7202	77.3082	69.3037
Chr5:139729154-139736243	5	139729154	139736243	+	Micall2	ENSMUSG00000036718	MICAL-like 2 [Source:MGI Symbol;Acc:MGI:2444818]	-	gene	overlapping	0	27.2336	49.0773	54.6624	76.3109	63.2278
Chr5:141136621-141144725	5	141136621	141144725	+	null					Not found	0	21.0849	48.6806	48.9203	69.7654	57.6418
Chr5:142216667-142222672	5	142216667	142222672	+	null					Not found	0	21.1925	69.2407	77.0735	90.4332	80.0991
Chr5:143175793-143180693	5	143175793	143180693	+	Rbak	ENSMUSG00000061898	RB-associated KRAB repressor [Source:MGI Symbol;Acc:MGI:1927369]	-	gene	overlapping	0	27.1112	46.5943	59.6455	73.7056	51.1084
Chr5:143353550-143359094	5	143353550	143359094	+	Grid2ip	ENSMUSG00000010825	glutamate receptor, ionotropic, delta 2 (Grid2) interacting protein 1 [Source:MGI Symbol;Acc:MGI:2176213]	+	gene	overlapping	0	32.5003	7.06087	23.4009	39.5612	29.2617
Chr5:143359124-143364409	5	143359124	143364409	+	Grid2ip	ENSMUSG00000010825	glutamate receptor, ionotropic, delta 2 (Grid2) interacting protein 1 [Source:MGI Symbol;Acc:MGI:2176213]	+	gene	overlapping	0	51.4936	22.6114	59.0795	74.105	59.1928
Chr5:143364428-143370382	5	143364428	143370382	+	Grid2ip	ENSMUSG00000010825	glutamate receptor, ionotropic, delta 2 (Grid2) interacting protein 1 [Source:MGI Symbol;Acc:MGI:2176213]	+	gene	overlapping	0	39.5268	33.3368	62.8445	72.8636	62.4883
Chr5:143373968-143379360	5	143373968	143379360	+	Grid2ip	ENSMUSG00000010825	glutamate receptor, ionotropic, delta 2 (Grid2) interacting protein 1 [Source:MGI Symbol;Acc:MGI:2176213]	+	gene	overlapping	0	44.5958	31.0137	62.1281	75.6094	65.8262
Chr5:143385630-143389648	5	143385630	143389648	+	Grid2ip	ENSMUSG00000010825	glutamate receptor, ionotropic, delta 2 (Grid2) interacting protein 1 [Source:MGI Symbol;Acc:MGI:2176213]	+	gene	overlapping	0	49.8779	39.8076	76.4727	89.6855	75.483
Chr5:144082854-144091319	5	144082854	144091319	+	null					Not found	0	23.1316	44.1759	60.0786	67.3075	59.026
Chr5:146558062-146572127	5	146558062	146572127	+	Gm3415	ENSMUSG00000095557	predicted gene 3415 [Source:MGI Symbol;Acc:MGI:3781593]	+	gene	overlapping	0	23.3286	58.7338	62.4352	82.0623	75.2358
Chr5:149843945-149850882	5	149843945	149850882	+	null					Not found	0	22.6432	10.7837	21.6572	33.4269	34.7274
Chr5:151025770-151035400	5	151025770	151035400	+	null					Not found	0	33.1466	24.5032	56.2606	57.6498	59.3228
Chr6:3926358-3941239	6	3926358	3941239	+	null					Not found	0	28.2158	53.1174	71.8554	81.3332	78.4875
Chr6:6352213-6361745	6	6352213	6361745	+	Gm20619	ENSMUSG00000093482	predicted gene 20619 [Source:MGI Symbol;Acc:MGI:5313066]	+	gene	overlapping	0	20.9258	60.2554	79.9045	81.1811	76.866
Chr6:6756961-6772006	6	6756961	6772006	+	null					Not found	0	23.563	51.0517	59.2108	74.6147	74.1277
Chr6:7105871-7113176	6	7105871	7113176	+	null					Not found	0	29.8754	56.0096	72.9862	85.885	81.2963
Chr6:8927875-8937240	6	8927875	8937240	+	null					Not found	0	31.5679	26.9771	26.5632	58.545	50.4846
Chr6:8937281-8948192	6	8937281	8948192	+	null					Not found	0	25.8782	43.1182	60.3307	68.9963	72.1513
Chr6:8957741-8968947	6	8957741	8968947	+	Nxph1	ENSMUSG00000046178	neurexophilin 1 [Source:MGI Symbol;Acc:MGI:107492]	+	gene	overlapping	0	26.8793	22.5166	16.4395	49.3958	37.8411
Chr6:8997303-9019413	6	8997303	9019413	+	Nxph1	ENSMUSG00000046178	neurexophilin 1 [Source:MGI Symbol;Acc:MGI:107492]	+	gene	overlapping	0	24.9926	23.6121	18.4083	48.6047	51.7129
Chr6:9077818-9095402	6	9077818	9095402	+	Nxph1	ENSMUSG00000046178	neurexophilin 1 [Source:MGI Symbol;Acc:MGI:107492]	+	gene	overlapping	0	23.1896	27.822	27.5222	51.0116	39.623
Chr6:9517345-9537464	6	9517345	9537464	+	null					Not found	0	25.9552	40.75	55.7501	66.7052	68.9459
Chr6:9537531-9567005	6	9537531	9567005	+	null					Not found	0	26.2654	60.9753	72.9355	87.2407	84.1458
Chr6:11906493-11912652	6	11906493	11912652	+	Ndufa4	ENSMUSG00000029632	NADH dehydrogenase (ubiquinone) 1 alpha subcomplex, 4 [Source:MGI Symbol;Acc:MGI:107686]	-	gene	overlapping	0	20.1437	13.6172	35.3084	33.761	22.0321
Chr6:11912661-11926080	6	11912661	11926080	+	Phf14	ENSMUSG00000029629	PHD finger protein 14 [Source:MGI Symbol;Acc:MGI:1923539]	+	gene	overlapping	0	22.758	51.1348	66.7596	73.8927	54.6209
Chr6:15914654-15931250	6	15914654	15931250	+	null					Not found	0	23.15	28.6773	36.5468	51.8273	29.5809
Chr6:16522580-16538859	6	16522580	16538859	+	null					Not found	0	36.2763	44.7971	80.8562	81.0735	86.1322
Chr6:16538861-16551139	6	16538861	16551139	+	null					Not found	0	33.5961	29.9714	66.6325	63.5674	64.9575
Chr6:16856702-16877158	6	16856702	16877158	+	Tfec	ENSMUSG00000029553	transcription factor EC [Source:MGI Symbol;Acc:MGI:1333760]	-	gene	overlapping	0	22.007	29.6589	43.0489	51.6659	54.1703
Chr6:16893977-16909244	6	16893977	16909244	+	Tfec	ENSMUSG00000029553	transcription factor EC [Source:MGI Symbol;Acc:MGI:1333760]	-	gene	overlapping	0	30.0425	7.79802	23.9882	37.8405	32.265
Chr6:16925297-16945679	6	16925297	16945679	+	null					Not found	0	22.7453	53.8744	69.1773	76.6198	73.7093
Chr6:17154617-17170056	6	17154617	17170056	+	Gm4876	ENSMUSG00000054556	predicted gene 4876 [Source:MGI Symbol;Acc:MGI:3647654]	-	gene	overlapping	0	21.1876	28.5546	33.6473	49.7422	50.2584
Chr6:18018011-18027293	6	18018011	18027293	+	Wnt2	ENSMUSG00000010797	wingless-related MMTV integration site 2 [Source:MGI Symbol;Acc:MGI:98954]	-	gene	overlapping	0	31.4133	45.5793	73.9505	76.9926	64.5415
Chr6:18436443-18449686	6	18436443	18449686	+	Cttnbp2	ENSMUSG00000000416	cortactin binding protein 2 [Source:MGI Symbol;Acc:MGI:1353467]	-	gene	overlapping	0	30.7822	36.7117	37.7127	67.4939	56.3985
Chr6:18449703-18465726	6	18449703	18465726	+	Cttnbp2	ENSMUSG00000000416	cortactin binding protein 2 [Source:MGI Symbol;Acc:MGI:1353467]	-	gene	overlapping	0	30.8452	62.4051	53.0577	93.2503	79.2342
Chr6:18499715-18511586	6	18499715	18511586	+	Cttnbp2	ENSMUSG00000000416	cortactin binding protein 2 [Source:MGI Symbol;Acc:MGI:1353467]	-	gene	overlapping	0	45.3884	30.2369	36.054	75.6254	65.5559
Chr6:20732775-20757019	6	20732775	20757019	+	null					Not found	0	29.3868	22.3597	36.7496	51.7464	46.3851
Chr6:20757060-20779358	6	20757060	20779358	+	null					Not found	0	21.0256	20.7586	20.9201	41.7841	36.472
Chr6:21491704-21515350	6	21491704	21515350	+	Kcnd2	ENSMUSG00000060882	potassium voltage-gated channel, Shal-related family, member 2 [Source:MGI Symbol;Acc:MGI:102663]	+	gene	overlapping	0	25.3849	56.8204	78.5076	82.2053	87.4025
Chr6:24202282-24221424	6	24202282	24221424	+	null					Not found	0	21.9985	19.1254	38.6389	41.1239	46.3236
Chr6:24236038-24259769	6	24236038	24259769	+	null					Not found	0	23.6651	18.3049	30.5062	41.97	39.9072
Chr6:27823987-27845624	6	27823987	27845624	+	Grm8	ENSMUSG00000024211	glutamate receptor, metabotropic 8 [Source:MGI Symbol;Acc:MGI:1351345]	-	gene	overlapping	0	28.7724	61.8221	78.2254	90.5945	86.3146
Chr6:28832978-28838475	6	28832978	28838475	+	Snd1	ENSMUSG00000001424	staphylococcal nuclease and tudor domain containing 1 [Source:MGI Symbol;Acc:MGI:1929266]	+	gene	overlapping	0	21.002	65.9524	96.0886	86.9544	77.6711
Chr6:31532398-31541938	6	31532398	31541938	+	Podxl	ENSMUSG00000025608	podocalyxin-like [Source:MGI Symbol;Acc:MGI:1351317]	-	gene	overlapping	0	26.437	24.2372	29.9829	50.6742	45.4704
Chr6:32081412-32094154	6	32081412	32094154	+	null					Not found	0	24.7247	51.4161	72.6655	76.1409	76.532
Chr6:32346777-32360066	6	32346777	32360066	+	Plxna4	ENSMUSG00000029765	plexin A4 [Source:MGI Symbol;Acc:MGI:2179061]	-	gene	overlapping	0	21.8041	51.4574	68.1131	73.2615	68.2897
Chr6:32360187-32372538	6	32360187	32372538	+	Plxna4	ENSMUSG00000029765	plexin A4 [Source:MGI Symbol;Acc:MGI:2179061]	-	gene	overlapping	0	31.3307	44.6837	76.0883	76.0144	71.6862
Chr6:32372923-32380862	6	32372923	32380862	+	Plxna4	ENSMUSG00000029765	plexin A4 [Source:MGI Symbol;Acc:MGI:2179061]	-	gene	overlapping	0	23.4604	60.3844	73.3094	83.8448	84.0264
Chr6:32380913-32390044	6	32380913	32390044	+	Plxna4	ENSMUSG00000029765	plexin A4 [Source:MGI Symbol;Acc:MGI:2179061]	-	gene	overlapping	0	26.4146	43.7928	66.8189	70.2073	71.1153
Chr6:32390067-32403621	6	32390067	32403621	+	Plxna4	ENSMUSG00000029765	plexin A4 [Source:MGI Symbol;Acc:MGI:2179061]	-	gene	overlapping	0	28.9072	31.6046	59.7906	60.5118	60.6318
Chr6:32412245-32426069	6	32412245	32426069	+	Plxna4	ENSMUSG00000029765	plexin A4 [Source:MGI Symbol;Acc:MGI:2179061]	-	gene	overlapping	0	21.4855	70.6514	85.8152	92.1369	90.3927
Chr6:32440554-32451240	6	32440554	32451240	+	Plxna4	ENSMUSG00000029765	plexin A4 [Source:MGI Symbol;Acc:MGI:2179061]	-	gene	overlapping	0	28.8109	66.5849	91.2963	95.3958	93.1539
Chr6:32523955-32536195	6	32523955	32536195	+	Plxna4	ENSMUSG00000029765	plexin A4 [Source:MGI Symbol;Acc:MGI:2179061]	-	gene	overlapping	0	25.5516	64.8972	91.6178	90.4487	90.7816
Chr6:32536268-32551630	6	32536268	32551630	+	Plxna4	ENSMUSG00000029765	plexin A4 [Source:MGI Symbol;Acc:MGI:2179061]	-	gene	overlapping	0	29.3195	57.6237	83.2917	86.9433	83.4615
Chr6:34873111-34878029	6	34873111	34878029	+	Tmem140	ENSMUSG00000057137	transmembrane protein 140 [Source:MGI Symbol;Acc:MGI:1915737]	+	gene	overlapping	0	24.3867	59.0324	67.0864	83.4191	75.1659
Chr6:34878033-34881665	6	34878033	34881665	+	3110062M04Rik	ENSMUSG00000046806	RIKEN cDNA 3110062M04 gene [Source:MGI Symbol;Acc:MGI:1925662]	-	gene	overlapping	0	20.0265	55.0595	54.9499	75.086	54.9948
Chr6:37609549-37617655	6	37609549	37617655	+	null					Not found	0	26.4127	20.4172	36.8692	46.8298	45.1805
Chr6:37821729-37838850	6	37821729	37838850	+	null					Not found	0	34.307	23.4365	43.5628	57.7435	57.46
Chr6:38311255-38319933	6	38311255	38319933	+	Zc3hav1	ENSMUSG00000029826	zinc finger CCCH type, antiviral 1 [Source:MGI Symbol;Acc:MGI:1926031]	-	gene	overlapping	0	25.4629	68.484	87.5519	93.9469	91.3463
Chr6:38335247-38344344	6	38335247	38344344	+	Zc3hav1	ENSMUSG00000029826	zinc finger CCCH type, antiviral 1 [Source:MGI Symbol;Acc:MGI:1926031]	-	gene	overlapping	0	23.6393	49.3361	56.5103	72.9754	61.1709
Chr6:39005774-39015440	6	39005774	39015440	+	Tbxas1	ENSMUSG00000029925	thromboxane A synthase 1, platelet [Source:MGI Symbol;Acc:MGI:98497]	+	gene	overlapping	0	21.9338	34.608	45.6834	56.5418	55.7485
Chr6:40324900-40332396	6	40324900	40332396	+	Agk	ENSMUSG00000029916	acylglycerol kinase [Source:MGI Symbol;Acc:MGI:1917173]	+	gene	overlapping	0	36.8334	49.16	78.613	85.9933	67.6104
Chr6:42245667-42254924	6	42245667	42254924	+	Gstk1	ENSMUSG00000029864	glutathione S-transferase kappa 1 [Source:MGI Symbol;Acc:MGI:1923513]	+	gene	overlapping	0	33.4241	35.1397	46.9511	68.5638	47.069
Chr6:47623531-47642911	6	47623531	47642911	+	Y_RNA	ENSMUSG00000087897	Y RNA [Source:RFAM;Acc:RF00019]	+	gene	overlapping	0	30.5919	45.9936	76.6833	76.5855	77.0403
Chr6:49267931-49276520	6	49267931	49276520	+	null					Not found	0	29.6683	7.4031	10.9741	37.0714	37.1086
Chr6:49276584-49289300	6	49276584	49289300	+	null					Not found	0	23.0454	16.3824	16.7021	39.4278	42.2008
Chr6:50232404-50244771	6	50232404	50244771	+	Dfna5	ENSMUSG00000029821	deafness, autosomal dominant 5 (human) [Source:MGI Symbol;Acc:MGI:1889850]	-	gene	overlapping	0	25.4264	51.4176	70.4972	76.8439	81.4137
Chr6:50810042-50817196	6	50810042	50817196	+	null					Not found	0	32.1493	49.7973	71.3478	81.9466	81.9924
Chr6:50817322-50823691	6	50817322	50823691	+	null					Not found	0	40.1791	51.3672	67.814	91.5463	83.1751
Chr6:50835987-50847204	6	50835987	50847204	+	G930045G22Rik	ENSMUSG00000073072	RIKEN cDNA G930045G22 gene [Source:MGI Symbol;Acc:MGI:3588242]	-	gene	overlapping	0	26.1367	33.3982	44.2773	59.5349	63.1211
Chr6:50847223-50859629	6	50847223	50859629	+	G930045G22Rik	ENSMUSG00000073072	RIKEN cDNA G930045G22 gene [Source:MGI Symbol;Acc:MGI:3588242]	-	gene	overlapping	0	30.4142	48.9875	62.4438	79.4017	90.6625
Chr6:53783060-53790760	6	53783060	53790760	+	null					Not found	0	26.0151	57.5	NaN	83.5151	82.6511
Chr6:53904551-53915875	6	53904551	53915875	+	Cpvl	ENSMUSG00000052955	carboxypeptidase, vitellogenic-like [Source:MGI Symbol;Acc:MGI:1918537]	-	gene	overlapping	0	50.3305	9.9375	32.8103	60.268	47.2831
Chr6:53915976-53925173	6	53915976	53925173	+	Cpvl	ENSMUSG00000052955	carboxypeptidase, vitellogenic-like [Source:MGI Symbol;Acc:MGI:1918537]	-	gene	overlapping	0	27.0012	40.9819	46.5482	67.9831	66.0658
Chr6:53925191-53937725	6	53925191	53937725	+	Cpvl	ENSMUSG00000052955	carboxypeptidase, vitellogenic-like [Source:MGI Symbol;Acc:MGI:1918537]	-	gene	overlapping	0	27.2866	5.05208	17.1138	32.3387	32.4068
Chr6:54511147-54520663	6	54511147	54520663	+	Scrn1	ENSMUSG00000019124	secernin 1 [Source:MGI Symbol;Acc:MGI:1917188]	-	gene	overlapping	0	25.1573	17.8282	17.9967	42.9854	41.1891
Chr6:55170928-55181730	6	55170928	55181730	+	Inmt	ENSMUSG00000003477	indolethylamine N-methyltransferase [Source:MGI Symbol;Acc:MGI:102963]	-	gene	overlapping	0	23.9672	25.9987	49.3918	49.9659	51.4444
Chr6:55468480-55477334	6	55468480	55477334	+	Adcyap1r1	ENSMUSG00000029778	adenylate cyclase activating polypeptide 1 receptor 1 [Source:MGI Symbol;Acc:MGI:108449]	+	gene	overlapping	0	21.0945	40.397	55.7033	61.4915	55.3036
Chr6:55810364-55826782	6	55810364	55826782	+	null					Not found	0	33.7469	22.5338	45.6503	56.2807	46.069
Chr6:61301111-61311955	6	61301111	61311955	+	Fam190a	ENSMUSG00000039578	family with sequence similarity 190, member A [Source:MGI Symbol;Acc:MGI:3045354]	+	gene	overlapping	0	27.7852	30.5523	50.9234	58.3375	50.9044
Chr6:61322508-61337285	6	61322508	61337285	+	Fam190a	ENSMUSG00000039578	family with sequence similarity 190, member A [Source:MGI Symbol;Acc:MGI:3045354]	+	gene	overlapping	0	24.7555	46.3446	73.2021	71.1002	75.1071
Chr6:64655190-64663098	6	64655190	64663098	+	Grid2	ENSMUSG00000071424	glutamate receptor, ionotropic, delta 2 [Source:MGI Symbol;Acc:MGI:95813]	+	gene	overlapping	0	26.7922	20.5449	31.108	47.3371	35.1438
Chr6:66572110-66584502	6	66572110	66584502	+	null					Not found	0	46.1311	36.3418	79.9832	82.4728	86.6769
Chr6:66665619-66683910	6	66665619	66683910	+	Vmn1r35	ENSMUSG00000060699	vomeronasal 1 receptor 35 [Source:MGI Symbol;Acc:MGI:2159444]	-	gene	overlapping	0	29.663	50.5398	62.4355	80.2028	73.24
Chr6:66883555-66896444	6	66883555	66896444	+	4930597O21Rik	ENSMUSG00000053442	RIKEN cDNA 4930597O21 gene [Source:MGI Symbol;Acc:MGI:1922623]	-	gene	overlapping	0	34.1772	46.3868	69.2498	80.564	52.7447
Chr6:72275719-72285190	6	72275719	72285190	+	null					Not found	0	25.0279	4.83326	20.9562	29.8611	17.4515
Chr6:72552865-72560219	6	72552865	72560219	+	Capg	ENSMUSG00000056737	capping protein (actin filament), gelsolin-like [Source:MGI Symbol;Acc:MGI:1098259]	+	gene	overlapping	0	23.0279	10.0937	17.6283	33.1216	34.5204
Chr6:73049191-73057116	6	73049191	73057116	+	Dnahc6	ENSMUSG00000052861	dynein, axonemal, heavy chain 6 [Source:MGI Symbol;Acc:MGI:107744]	-	gene	overlapping	0	35.7172	32.9367	55.5749	68.6539	73.8528
Chr6:73057133-73065731	6	73057133	73065731	+	Dnahc6	ENSMUSG00000052861	dynein, axonemal, heavy chain 6 [Source:MGI Symbol;Acc:MGI:107744]	-	gene	overlapping	0	24.3559	67.4332	82.1531	91.7891	82.6705
Chr6:73065734-73073035	6	73065734	73073035	+	Dnahc6	ENSMUSG00000052861	dynein, axonemal, heavy chain 6 [Source:MGI Symbol;Acc:MGI:107744]	-	gene	overlapping	0	44.7171	18.3112	49.2384	63.0284	61.1784
Chr6:73141214-73148494	6	73141214	73148494	+	Dnahc6	ENSMUSG00000052861	dynein, axonemal, heavy chain 6 [Source:MGI Symbol;Acc:MGI:107744]	-	gene	overlapping	0	22.0139	41.5324	40.7649	63.5463	50.9696
Chr6:73761342-73780849	6	73761342	73780849	+	null					Not found	0	24.0134	22.0514	47.8455	46.0648	43.0585
Chr6:78435639-78456204	6	78435639	78456204	+	null					Not found	0	51.9499	30.8355	54.7627	82.7854	76.3704
Chr6:78456210-78479325	6	78456210	78479325	+	Reg3g	ENSMUSG00000030017	regenerating islet-derived 3 gamma [Source:MGI Symbol;Acc:MGI:109406]	-	gene	overlapping	0	28.7303	46.6647	60.1526	75.395	76.5161
Chr6:79315133-79337329	6	79315133	79337329	+	null					Not found	0	26.7267	39.4007	57.0575	66.1274	56.5315
Chr6:83456714-83461440	6	83456714	83461440	+	null					Not found	0	23.8453	36.8267	49.8226	60.672	59.0932
Chr6:83592187-83600868	6	83592187	83600868	+	null					Not found	0	28.4649	28.9621	39.7215	57.4269	51.7611
Chr6:83914661-83922988	6	83914661	83922988	+	Zfml	ENSMUSG00000030016	zinc finger, matrin-like [Source:MGI Symbol;Acc:MGI:1203484]	+	gene	overlapping	0	37.562	30.2651	46.2932	67.8272	36.4493
Chr6:86748832-86755786	6	86748832	86755786	+	Anxa4	ENSMUSG00000029994	annexin A4 [Source:MGI Symbol;Acc:MGI:88030]	-	gene	overlapping	0	32.3508	40.8229	72.7502	73.1737	66.9387
Chr6:86755842-86764177	6	86755842	86764177	+	Anxa4	ENSMUSG00000029994	annexin A4 [Source:MGI Symbol;Acc:MGI:88030]	-	gene	overlapping	0	20.5593	59.1266	81.9467	79.6859	70.7986
Chr6:86785148-86793241	6	86785148	86793241	+	Anxa4	ENSMUSG00000029994	annexin A4 [Source:MGI Symbol;Acc:MGI:88030]	-	gene	overlapping	0	29.2569	58.7753	81.4165	88.0322	81.8836
Chr6:87133480-87143178	6	87133480	87143178	+	Antxr1	ENSMUSG00000033420	anthrax toxin receptor 1 [Source:MGI Symbol;Acc:MGI:1916788]	-	gene	overlapping	0	32.1025	50.3877	79.2803	82.4901	86.7701
Chr6:87152063-87160100	6	87152063	87160100	+	Antxr1	ENSMUSG00000033420	anthrax toxin receptor 1 [Source:MGI Symbol;Acc:MGI:1916788]	-	gene	overlapping	0	39.8353	19.6314	50.6365	59.4667	64.3095
Chr6:87160136-87167992	6	87160136	87167992	+	Antxr1	ENSMUSG00000033420	anthrax toxin receptor 1 [Source:MGI Symbol;Acc:MGI:1916788]	-	gene	overlapping	0	28.0506	55.0843	83.3752	83.1349	87.8971
Chr6:87178216-87186409	6	87178216	87186409	+	Antxr1	ENSMUSG00000033420	anthrax toxin receptor 1 [Source:MGI Symbol;Acc:MGI:1916788]	-	gene	overlapping	0	32.2727	49.2392	69.2721	81.5119	92.8851
Chr6:87186543-87193694	6	87186543	87193694	+	Antxr1	ENSMUSG00000033420	anthrax toxin receptor 1 [Source:MGI Symbol;Acc:MGI:1916788]	-	gene	overlapping	0	37.5663	33.2285	57.7892	70.7948	74.7901
Chr6:87193845-87202018	6	87193845	87202018	+	Antxr1	ENSMUSG00000033420	anthrax toxin receptor 1 [Source:MGI Symbol;Acc:MGI:1916788]	-	gene	overlapping	0	32.8703	23.0489	50.7126	55.9192	60.5391
Chr6:87239163-87248730	6	87239163	87248730	+	Antxr1	ENSMUSG00000033420	anthrax toxin receptor 1 [Source:MGI Symbol;Acc:MGI:1916788]	-	gene	overlapping	0	24.244	11.5683	30.4758	35.8123	35.4885
Chr6:90547871-90557145	6	90547871	90557145	+	Aldh1l1	ENSMUSG00000030088	aldehyde dehydrogenase 1 family, member L1 [Source:MGI Symbol;Acc:MGI:1340024]	+	gene	overlapping	0	25.9472	68.2197	89.2422	94.1669	90.0361
Chr6:90637348-90645797	6	90637348	90645797	+	Slc41a3	ENSMUSG00000030089	solute carrier family 41, member 3 [Source:MGI Symbol;Acc:MGI:1918949]	+	gene	overlapping	0	27.3881	52.6268	61.2052	80.0149	71.0847
Chr6:91640751-91649441	6	91640751	91649441	+	null					Not found	0	22.5815	63.3974	83.5504	85.9789	81.0719
Chr6:91649484-91661581	6	91649484	91661581	+	null					Not found	0	23.9303	47.6123	61.1501	71.5426	71.3231
Chr6:91661594-91671090	6	91661594	91671090	+	null					Not found	0	31.3076	13.7688	40.1118	45.0764	53.0208
Chr6:92781641-92787866	6	92781641	92787866	+	Adamts9	ENSMUSG00000030022	a disintegrin-like and metallopeptidase (reprolysin type) with thrombospondin type 1 motif, 9 [Source:MGI Symbol;Acc:MGI:1916320]	-	gene	overlapping	0	23.2469	49.3244	72.2136	72.5713	77.4772
Chr6:92787989-92797397	6	92787989	92797397	+	Adamts9	ENSMUSG00000030022	a disintegrin-like and metallopeptidase (reprolysin type) with thrombospondin type 1 motif, 9 [Source:MGI Symbol;Acc:MGI:1916320]	-	gene	overlapping	0	26.9161	36.0004	56.1067	62.9165	72.6355
Chr6:93014083-93029943	6	93014083	93029943	+	null					Not found	0	23.399	58.2343	72.7849	81.6333	86.4341
Chr6:97055113-97061125	6	97055113	97061125	+	Fam19a4	ENSMUSG00000046500	family with sequence similarity 19, member A4 [Source:MGI Symbol;Acc:MGI:2444563]	-	gene	overlapping	0	20.8196	26.1916	29.4099	47.0112	32.4982
Chr6:98354244-98366350	6	98354244	98366350	+	null					Not found	0	23.5263	18.4809	23.7478	42.0071	27.0195
Chr6:99521894-99522940	6	99521894	99522940	+	Foxp1	ENSMUSG00000030067	forkhead box P1 [Source:MGI Symbol;Acc:MGI:1914004]	-	gene	overlapping	0	55.888	43.2191	79.0782	99.1072	58.531
Chr6:100474722-100484408	6	100474722	100484408	+	null					Not found	0	20.1418	5.22907	7.47484	25.3709	22.6554
Chr6:100484529-100495181	6	100484529	100495181	+	SNORA17	ENSMUSG00000087929	Small nucleolar RNA SNORA17 [Source:RFAM;Acc:RF00560]	-	gene	overlapping	0	43.7329	11.9001	28.9315	55.633	58.2368
Chr6:100495213-100502709	6	100495213	100502709	+	null					Not found	0	45.7454	1.71734	14.9407	47.4627	47.0332
Chr6:100502875-100513000	6	100502875	100513000	+	null					Not found	0	35.5414	6.41784	21.0931	41.9593	37.9115
Chr6:102206568-102225882	6	102206568	102225882	+	Cntn3	ENSMUSG00000030075	contactin 3 [Source:MGI Symbol;Acc:MGI:99534]	-	gene	overlapping	0	34.4763	19.1659	24.3482	53.6421	43.0152
Chr6:102311642-102329307	6	102311642	102329307	+	Cntn3	ENSMUSG00000030075	contactin 3 [Source:MGI Symbol;Acc:MGI:99534]	-	gene	overlapping	0	26.2383	22.4835	43.7201	48.7218	49.5286
Chr6:102352546-102370038	6	102352546	102370038	+	Cntn3	ENSMUSG00000030075	contactin 3 [Source:MGI Symbol;Acc:MGI:99534]	-	gene	overlapping	0	29.7175	44.0161	69.5812	73.7336	78.4663
Chr6:102384235-102394382	6	102384235	102394382	+	Cntn3	ENSMUSG00000030075	contactin 3 [Source:MGI Symbol;Acc:MGI:99534]	-	gene	overlapping	0	23.0556	62.2204	87.5487	85.276	83.6087
Chr6:102417625-102437502	6	102417625	102437502	+	Cntn3	ENSMUSG00000030075	contactin 3 [Source:MGI Symbol;Acc:MGI:99534]	-	gene	overlapping	0	22.8826	66.4638	85.6239	89.3464	71.906
Chr6:102454480-102475776	6	102454480	102475776	+	Cntn3	ENSMUSG00000030075	contactin 3 [Source:MGI Symbol;Acc:MGI:99534]	-	gene	overlapping	0	21.2124	63.4386	86.5482	84.6511	76.0434
Chr6:103213583-103218206	6	103213583	103218206	+	null					Not found	0	24.9579	40.7738	56.227	65.7317	66.6512
Chr6:104263648-104276441	6	104263648	104276441	+	null					Not found	0	27.3038	42.4441	61.6686	69.7479	59.9938
Chr6:104304266-104321800	6	104304266	104321800	+	null					Not found	0	25.1268	63.9472	87.9139	89.0741	85.8252
Chr6:105141505-105166080	6	105141505	105166080	+	null					Not found	0	27.9648	12.5548	37.9774	40.5196	35.5791
Chr6:105279219-105300646	6	105279219	105300646	+	null					Not found	0	20.1346	54.3269	58.2902	74.4614	70.5356
Chr6:107623128-107644319	6	107623128	107644319	+	null					Not found	0	28.1931	31.5094	52.4803	59.7026	60.2473
Chr6:107752068-107776773	6	107752068	107776773	+	null					Not found	0	26.9804	54.5002	74.7085	81.4806	74.0826
Chr6:111685019-111707704	6	111685019	111707704	+	null					Not found	0	20.945	47.9576	77.0875	68.9026	67.4698
Chr6:113237902-113245324	6	113237902	113245324	+	Mtmr14	ENSMUSG00000030269	myotubularin related protein 14 [Source:MGI Symbol;Acc:MGI:1916075]	+	gene	overlapping	0	21.0895	44.1202	46.3674	65.2098	52.026
Chr6:113624243-113630125	6	113624243	113630125	+	Vhl	ENSMUSG00000033933	von Hippel-Lindau tumor suppressor [Source:MGI Symbol;Acc:MGI:103223]	+	gene	overlapping	0	28.5095	52.1573	41.6597	80.6668	55.0254
Chr6:113920048-113932255	6	113920048	113932255	+	Atp2b2	ENSMUSG00000030302	ATPase, Ca++ transporting, plasma membrane 2 [Source:MGI Symbol;Acc:MGI:105368]	-	gene	overlapping	0	25.3312	22.6455	25.2347	47.9766	47.1418
Chr6:115583972-115591342	6	115583972	115591342	+	2510049J12Rik	ENSMUSG00000068011	RIKEN cDNA 2510049J12 gene [Source:MGI Symbol;Acc:MGI:1917541]	-	gene	overlapping	0	23.236	69.1827	67.7091	92.4187	85.4251
Chr6:115954042-115959398	6	115954042	115959398	+	Plxnd1	ENSMUSG00000030123	plexin D1 [Source:MGI Symbol;Acc:MGI:2154244]	-	gene	overlapping	0	22.6622	44.3609	50.7355	67.0231	48.9424
Chr6:117384256-117399657	6	117384256	117399657	+	null					Not found	0	22.92	21.6667	27.5663	44.5866	46.7364
Chr6:117568466-117575587	6	117568466	117575587	+	Gm9946	ENSMUSG00000054488	predicted gene 9946 [Source:MGI Symbol;Acc:MGI:3643134]	+	gene	overlapping	0	34.517	46.6772	82.5916	81.1941	80.3449
Chr6:117591118-117599501	6	117591118	117599501	+	null					Not found	0	28.6302	65.8923	80.0566	94.5224	89
Chr6:117907903-117916604	6	117907903	117916604	+	Hnrnpf	ENSMUSG00000042079	heterogeneous nuclear ribonucleoprotein F [Source:MGI Symbol;Acc:MGI:2138741]	+	gene	overlapping	0	20.9937	60.8071	75.1783	81.8008	74.5254
Chr6:117989538-117997145	6	117989538	117997145	+	null					Not found	0	23.1492	18.0038	24.3315	41.153	34.1449
Chr6:118562301-118569941	6	118562301	118569941	+	null					Not found	0	22.5455	36.5814	48.4439	59.127	39.358
Chr6:122627685-122633960	6	122627685	122633960	+	Dppa3	ENSMUSG00000046323	developmental pluripotency-associated 3 [Source:MGI Symbol;Acc:MGI:1920958]	+	gene	overlapping	0	22.8336	30.6223	42.7723	53.4559	50.4201
Chr6:124318566-124329643	6	124318566	124329643	+	Cd163	ENSMUSG00000008845	CD163 antigen [Source:MGI Symbol;Acc:MGI:2135946]	+	gene	overlapping	0	31.2261	33.3695	47.0656	64.5956	65.3164
Chr6:124487939-124500431	6	124487939	124500431	+	C1rl	ENSMUSG00000038527	complement component 1, r subcomponent-like [Source:MGI Symbol;Acc:MGI:2660692]	+	gene	overlapping	0	23.7952	38.4942	47.4657	62.2894	58.7398
Chr6:124500443-124508584	6	124500443	124508584	+	C1rl	ENSMUSG00000038527	complement component 1, r subcomponent-like [Source:MGI Symbol;Acc:MGI:2660692]	+	gene	overlapping	0	44.3356	24.7588	46.1744	69.0944	62.0093
Chr6:124808184-124811709	6	124808184	124811709	+	Spsb2	ENSMUSG00000038451	splA/ryanodine receptor domain and SOCS box containing 2 [Source:MGI Symbol;Acc:MGI:1315199]	+	gene	overlapping	0	26.8228	48.9119	60.8638	75.7347	78.2613
Chr6:124872513-124882597	6	124872513	124882597	+	Cd4	ENSMUSG00000023274	CD4 antigen [Source:MGI Symbol;Acc:MGI:88335]	-	gene	overlapping	0	23.5004	68.5176	83.5403	92.018	89.9737
Chr6:124882704-124890983	6	124882704	124890983	+	Cd4	ENSMUSG00000023274	CD4 antigen [Source:MGI Symbol;Acc:MGI:88335]	-	gene	overlapping	0	32.7933	62.4792	79.5049	95.2724	91.4713
Chr6:124932705-124939049	6	124932705	124939049	+	Mlf2	ENSMUSG00000030120	myeloid leukemia factor 2 [Source:MGI Symbol;Acc:MGI:1353554]	+	gene	overlapping	0	21.8256	71.7357	90.1547	93.5613	91.9035
Chr6:125096004-125097335	6	125096004	125097335	+	Chd4	ENSMUSG00000063870	chromodomain helicase DNA binding protein 4 [Source:MGI Symbol;Acc:MGI:1344380]	+	gene	overlapping	0	31.7667	42.4236	54.8273	74.1903	51.4836
Chr6:125649685-125657178	6	125649685	125657178	+	Vwf	ENSMUSG00000001930	Von Willebrand factor homolog [Source:MGI Symbol;Acc:MGI:98941]	+	gene	overlapping	0	45.826	42.9124	80.1632	88.7384	79.3184
Chr6:125657180-125666142	6	125657180	125666142	+	Vwf	ENSMUSG00000001930	Von Willebrand factor homolog [Source:MGI Symbol;Acc:MGI:98941]	+	gene	overlapping	0	26.2936	60.5539	68.6485	86.8475	77.9955
Chr6:125666307-125677887	6	125666307	125677887	+	Vwf	ENSMUSG00000001930	Von Willebrand factor homolog [Source:MGI Symbol;Acc:MGI:98941]	+	gene	overlapping	0	34.146	48.8266	73.3445	82.9726	85.0774
Chr6:125677900-125687973	6	125677900	125687973	+	Vwf	ENSMUSG00000001930	Von Willebrand factor homolog [Source:MGI Symbol;Acc:MGI:98941]	+	gene	overlapping	0	35.3196	54.7065	75.3935	90.0261	86.5059
Chr6:126564751-126573024	6	126564751	126573024	+	Kcna5	ENSMUSG00000045534	potassium voltage-gated channel, shaker-related subfamily, member 5 [Source:MGI Symbol;Acc:MGI:96662]	-	gene	overlapping	0	28.0667	65.5689	80.5706	93.6356	85.0141
Chr6:126599080-126608109	6	126599080	126608109	+	Kcna5	ENSMUSG00000045534	potassium voltage-gated channel, shaker-related subfamily, member 5 [Source:MGI Symbol;Acc:MGI:96662]	-	gene	overlapping	0	23.6284	49.5069	68.232	73.1353	69.5371
Chr6:127518071-127524589	6	127518071	127524589	+	null					Not found	0	47.5735	40.199	75.1615	87.7725	73.2361
Chr6:127524644-127537635	6	127524644	127537635	+	null					Not found	0	28.5214	63.1895	83.5988	91.7109	83.4479
Chr6:127554171-127562786	6	127554171	127562786	+	null					Not found	0	41.5405	37.4724	47.1403	79.0129	69.6036
Chr6:127562898-127572098	6	127562898	127572098	+	null					Not found	0	32.0833	46.0276	56.6459	78.1109	62.559
Chr6:127572246-127582078	6	127572246	127582078	+	Efcab4b	ENSMUSG00000061414	EF-hand calcium binding domain 4B [Source:MGI Symbol;Acc:MGI:2685919]	+	gene	overlapping	0	43.6792	23.1456	42.7979	66.8248	53.7162
Chr6:127582116-127589629	6	127582116	127589629	+	Efcab4b	ENSMUSG00000061414	EF-hand calcium binding domain 4B [Source:MGI Symbol;Acc:MGI:2685919]	+	gene	overlapping	0	48.8016	15.9923	42.7766	64.794	60.5163
Chr6:127589715-127600055	6	127589715	127600055	+	Efcab4b	ENSMUSG00000061414	EF-hand calcium binding domain 4B [Source:MGI Symbol;Acc:MGI:2685919]	+	gene	overlapping	0	36.8644	19.7479	32.0371	56.6123	47.9535
Chr6:127600117-127611429	6	127600117	127611429	+	Efcab4b	ENSMUSG00000061414	EF-hand calcium binding domain 4B [Source:MGI Symbol;Acc:MGI:2685919]	+	gene	overlapping	0	39.55	31.9519	46.3226	71.5019	59.8283
Chr6:127611452-127619725	6	127611452	127619725	+	Efcab4b	ENSMUSG00000061414	EF-hand calcium binding domain 4B [Source:MGI Symbol;Acc:MGI:2685919]	+	gene	overlapping	0	40.7385	34.7619	54.224	75.5004	66.2632
Chr6:127619726-127629898	6	127619726	127629898	+	Efcab4b	ENSMUSG00000061414	EF-hand calcium binding domain 4B [Source:MGI Symbol;Acc:MGI:2685919]	+	gene	overlapping	0	40.5163	40.8896	57.5661	81.4059	70.2583
Chr6:127629911-127640660	6	127629911	127640660	+	Efcab4b	ENSMUSG00000061414	EF-hand calcium binding domain 4B [Source:MGI Symbol;Acc:MGI:2685919]	+	gene	overlapping	0	27.2867	56.8341	63.1983	84.1208	72.8915
Chr6:127640755-127655089	6	127640755	127655089	+	null					Not found	0	24.7409	66.6659	73.2299	91.4067	77.1734
Chr6:127655152-127662291	6	127655152	127662291	+	null					Not found	0	25.0893	17.3433	20.3851	42.4326	44.2471
Chr6:127662329-127669508	6	127662329	127669508	+	null					Not found	0	22.2108	15.6359	35.6373	37.8467	40.7555
Chr6:127669670-127679111	6	127669670	127679111	+	null					Not found	0	41.2259	14.832	32.0151	56.0579	36.7616
Chr6:128376801-128384837	6	128376801	128384837	+	4933413G19Rik	ENSMUSG00000079304	RIKEN cDNA 4933413G19 gene [Source:MGI Symbol;Acc:MGI:1918399]	+	gene	overlapping	0	28.4019	51.7551	66.7134	80.157	68.2504
Chr6:128474540-128480250	6	128474540	128480250	+	Gm10069	ENSMUSG00000059659	predicted gene 10069 [Source:MGI Symbol;Acc:MGI:3641875]	+	gene	overlapping	0	28.0681	34.2311	30.3167	62.2992	48.0495
Chr6:128480266-128488927	6	128480266	128488927	+	Pzp	ENSMUSG00000030359	pregnancy zone protein [Source:MGI Symbol;Acc:MGI:87854]	-	gene	overlapping	0	24.7407	18.121	19.32	42.8617	37.9511
Chr6:128489000-128496909	6	128489000	128496909	+	Pzp	ENSMUSG00000030359	pregnancy zone protein [Source:MGI Symbol;Acc:MGI:87854]	-	gene	overlapping	0	22.709	51.1255	38.012	73.8345	69.9141
Chr6:128496969-128508310	6	128496969	128508310	+	Pzp	ENSMUSG00000030359	pregnancy zone protein [Source:MGI Symbol;Acc:MGI:87854]	-	gene	overlapping	0	24.178	61.333	59.0902	85.511	86.5198
Chr6:128549063-128559595	6	128549063	128559595	+	BC048546	ENSMUSG00000047228	cDNA sequence BC048546 [Source:MGI Symbol;Acc:MGI:3039594]	-	gene	overlapping	0	20.1644	64.3053	81.9703	84.4697	82.1929
Chr6:128559678-128568370	6	128559678	128568370	+	BC048546	ENSMUSG00000047228	cDNA sequence BC048546 [Source:MGI Symbol;Acc:MGI:3039594]	-	gene	overlapping	0	30.1094	13.9662	24.9638	44.0756	33.8954
Chr6:135458946-135470275	6	135458946	135470275	+	null					Not found	0	21.4456	64.0057	66.3182	85.4513	79.3641
Chr6:135480588-135497035	6	135480588	135497035	+	null					Not found	0	34.6079	39.6932	62.8092	74.301	70.3279
Chr6:135497211-135509286	6	135497211	135509286	+	null					Not found	0	32.8341	42.9032	64.5543	75.7372	67.8932
Chr6:135708970-135718356	6	135708970	135718356	+	null					Not found	0	20.9206	8.13301	9.738	29.0536	30.33
Chr6:135718633-135730345	6	135718633	135730345	+	Grin2b	ENSMUSG00000030209	glutamate receptor, ionotropic, NMDA2B (epsilon 2) [Source:MGI Symbol;Acc:MGI:95821]	-	gene	overlapping	0	25.5001	25.0584	35.2936	50.5585	55.0321
Chr6:135730416-135733704	6	135730416	135733704	+	Grin2b	ENSMUSG00000030209	glutamate receptor, ionotropic, NMDA2B (epsilon 2) [Source:MGI Symbol;Acc:MGI:95821]	-	gene	overlapping	0	42.1688	36.7321	53.2412	78.9009	76.9201
Chr6:135733721-135744089	6	135733721	135744089	+	Grin2b	ENSMUSG00000030209	glutamate receptor, ionotropic, NMDA2B (epsilon 2) [Source:MGI Symbol;Acc:MGI:95821]	-	gene	overlapping	0	42.5771	38.7163	71.2631	81.2934	81.1432
Chr6:135744177-135758003	6	135744177	135758003	+	Grin2b	ENSMUSG00000030209	glutamate receptor, ionotropic, NMDA2B (epsilon 2) [Source:MGI Symbol;Acc:MGI:95821]	-	gene	overlapping	0	42.2335	27.4416	52.2973	69.6751	61.2341
Chr6:135758115-135768023	6	135758115	135768023	+	Grin2b	ENSMUSG00000030209	glutamate receptor, ionotropic, NMDA2B (epsilon 2) [Source:MGI Symbol;Acc:MGI:95821]	-	gene	overlapping	0	40.8927	32.1817	52.1114	73.0744	69.0951
Chr6:135779252-135789985	6	135779252	135789985	+	Grin2b	ENSMUSG00000030209	glutamate receptor, ionotropic, NMDA2B (epsilon 2) [Source:MGI Symbol;Acc:MGI:95821]	-	gene	overlapping	0	36.2592	28.9728	48.2643	65.232	64.5886
Chr6:135800241-135809049	6	135800241	135809049	+	Grin2b	ENSMUSG00000030209	glutamate receptor, ionotropic, NMDA2B (epsilon 2) [Source:MGI Symbol;Acc:MGI:95821]	-	gene	overlapping	0	41.8633	22.7398	48.5969	64.6031	59.8687
Chr6:135809921-135823254	6	135809921	135823254	+	Grin2b	ENSMUSG00000030209	glutamate receptor, ionotropic, NMDA2B (epsilon 2) [Source:MGI Symbol;Acc:MGI:95821]	-	gene	overlapping	0	49.9985	19.8193	56.9361	69.8178	70.3768
Chr6:135823274-135833502	6	135823274	135833502	+	Grin2b	ENSMUSG00000030209	glutamate receptor, ionotropic, NMDA2B (epsilon 2) [Source:MGI Symbol;Acc:MGI:95821]	-	gene	overlapping	0	41.4631	18.9878	41.7909	60.451	54.5312
Chr6:135833520-135846722	6	135833520	135846722	+	Grin2b	ENSMUSG00000030209	glutamate receptor, ionotropic, NMDA2B (epsilon 2) [Source:MGI Symbol;Acc:MGI:95821]	-	gene	overlapping	0	30.8531	52.2374	74.9565	83.0905	79.0921
Chr6:135846748-135856844	6	135846748	135856844	+	Grin2b	ENSMUSG00000030209	glutamate receptor, ionotropic, NMDA2B (epsilon 2) [Source:MGI Symbol;Acc:MGI:95821]	-	gene	overlapping	0	33.3312	45.656	77.8732	78.9872	69.9366
Chr6:136710260-136717630	6	136710260	136717630	+	Gucy2c	ENSMUSG00000042638	guanylate cyclase 2c [Source:MGI Symbol;Acc:MGI:106903]	-	gene	overlapping	0	21.6069	54.8054	58.8129	76.4124	84.5683
Chr6:136723647-136728629	6	136723647	136728629	+	Gucy2c	ENSMUSG00000042638	guanylate cyclase 2c [Source:MGI Symbol;Acc:MGI:106903]	-	gene	overlapping	0	38.5815	30.9543	39.0849	69.5358	56.8784
Chr6:138145465-138156160	6	138145465	138156160	+	Mgst1	ENSMUSG00000008540	microsomal glutathione S-transferase 1 [Source:MGI Symbol;Acc:MGI:1913850]	+	gene	overlapping	0	34.8011	26.7796	30.7552	61.5808	50.7177
Chr6:138270309-138291041	6	138270309	138291041	+	null					Not found	0	22.9264	25.0585	43.5888	47.9848	37.2548
Chr6:138307326-138318469	6	138307326	138318469	+	null					Not found	0	25.7971	10.0249	22.8541	35.8221	28.6797
Chr6:138318473-138332925	6	138318473	138332925	+	null					Not found	0	28.7098	31.6438	46.8512	60.3536	62.1501
Chr6:138414476-138422376	6	138414476	138422376	+	Lmo3	ENSMUSG00000030226	LIM domain only 3 [Source:MGI Symbol;Acc:MGI:102810]	-	gene	overlapping	0	26.8266	59.7613	74.8846	86.588	76.53
Chr6:138422377-138429685	6	138422377	138429685	+	Lmo3	ENSMUSG00000030226	LIM domain only 3 [Source:MGI Symbol;Acc:MGI:102810]	-	gene	overlapping	0	23.0804	13.8463	34.3616	36.9267	38.2737
Chr6:140350187-140359433	6	140350187	140359433	+	null					Not found	0	32.8867	29.8947	49.6018	62.7814	55.5063
Chr6:140663961-140672274	6	140663961	140672274	+	Aebp2	ENSMUSG00000030232	AE binding protein 2 [Source:MGI Symbol;Acc:MGI:1338038]	+	gene	overlapping	0	43.1069	53.5328	72.5931	96.6397	91.8087
Chr6:140672290-140679879	6	140672290	140679879	+	Aebp2	ENSMUSG00000030232	AE binding protein 2 [Source:MGI Symbol;Acc:MGI:1338038]	+	gene	overlapping	0	38.2663	35.3512	52.982	73.6175	61.8832
Chr6:140852192-140860188	6	140852192	140860188	+	null					Not found	0	37.0324	24.5123	28.4363	61.5447	55.3658
Chr6:140885994-140894731	6	140885994	140894731	+	null					Not found	0	25.1673	46.9219	60.8054	72.0892	73.8305
Chr6:140957264-140970444	6	140957264	140970444	+	null					Not found	0	28.1552	33.637	35.6834	61.7922	51.6865
Chr6:142728301-142738660	6	142728301	142738660	+	null					Not found	0	20.3105	67.2677	81.6883	87.5781	78.797
Chr6:143393792-143399987	6	143393792	143399987	+	null					Not found	0	20.6442	35.5058	38.1897	56.15	52.3221
Chr6:143834560-143841472	6	143834560	143841472	+	Sox5	ENSMUSG00000041540	SRY-box containing gene 5 [Source:MGI Symbol;Acc:MGI:98367]	-	gene	overlapping	0	26.9194	44.1334	57.6607	71.0528	63.499
Chr6:143859659-143866639	6	143859659	143866639	+	Sox5	ENSMUSG00000041540	SRY-box containing gene 5 [Source:MGI Symbol;Acc:MGI:98367]	-	gene	overlapping	0	28.0756	29.0275	52.4049	57.1031	59.5369
Chr6:143866711-143879171	6	143866711	143879171	+	Sox5	ENSMUSG00000041540	SRY-box containing gene 5 [Source:MGI Symbol;Acc:MGI:98367]	-	gene	overlapping	0	24.7871	38.0612	66.1173	62.8483	68.8715
Chr6:143902005-143910373	6	143902005	143910373	+	Sox5	ENSMUSG00000041540	SRY-box containing gene 5 [Source:MGI Symbol;Acc:MGI:98367]	-	gene	overlapping	0	27.3298	31.0092	57.5084	58.339	64.1268
Chr6:143910596-143918408	6	143910596	143918408	+	Sox5	ENSMUSG00000041540	SRY-box containing gene 5 [Source:MGI Symbol;Acc:MGI:98367]	-	gene	overlapping	0	26.1825	24.7104	48.303	50.8929	45.6063
Chr6:143918433-143925610	6	143918433	143925610	+	Sox5	ENSMUSG00000041540	SRY-box containing gene 5 [Source:MGI Symbol;Acc:MGI:98367]	-	gene	overlapping	0	24.6914	38.7783	65.2913	63.4697	56.4942
Chr6:144000276-144009171	6	144000276	144009171	+	Sox5	ENSMUSG00000041540	SRY-box containing gene 5 [Source:MGI Symbol;Acc:MGI:98367]	-	gene	overlapping	0	27.447	26.0497	50.7193	53.4967	52.2013
Chr6:144009470-144022632	6	144009470	144022632	+	Sox5	ENSMUSG00000041540	SRY-box containing gene 5 [Source:MGI Symbol;Acc:MGI:98367]	-	gene	overlapping	0	38.7352	35.9543	75.8317	74.6894	79.2377
Chr6:144022745-144033257	6	144022745	144033257	+	Sox5	ENSMUSG00000041540	SRY-box containing gene 5 [Source:MGI Symbol;Acc:MGI:98367]	-	gene	overlapping	0	34.4964	42.5496	66.6373	77.046	71.6234
Chr6:144033525-144041494	6	144033525	144041494	+	Sox5	ENSMUSG00000041540	SRY-box containing gene 5 [Source:MGI Symbol;Acc:MGI:98367]	-	gene	overlapping	0	32.8873	41.3698	74.0846	74.257	76.3298
Chr6:144119057-144129420	6	144119057	144129420	+	Sox5	ENSMUSG00000041540	SRY-box containing gene 5 [Source:MGI Symbol;Acc:MGI:98367]	-	gene	overlapping	0	30.5435	48.9356	79.2735	79.4791	78.9848
Chr6:144129446-144139179	6	144129446	144139179	+	Sox5	ENSMUSG00000041540	SRY-box containing gene 5 [Source:MGI Symbol;Acc:MGI:98367]	-	gene	overlapping	0	24.3839	53.5081	70.7975	77.8921	86.2266
Chr6:144139409-144146044	6	144139409	144146044	+	Sox5	ENSMUSG00000041540	SRY-box containing gene 5 [Source:MGI Symbol;Acc:MGI:98367]	-	gene	overlapping	0	50.6104	23.4038	68.5047	74.0142	71.0883
Chr6:144146097-144153139	6	144146097	144153139	+	Sox5	ENSMUSG00000041540	SRY-box containing gene 5 [Source:MGI Symbol;Acc:MGI:98367]	-	gene	overlapping	0	31.0659	22.6963	50.5265	53.7623	48.3349
Chr6:144180840-144190583	6	144180840	144190583	+	Sox5	ENSMUSG00000041540	SRY-box containing gene 5 [Source:MGI Symbol;Acc:MGI:98367]	-	gene	overlapping	0	20.1141	37.2053	51.4998	57.3194	50.6404
Chr6:144328220-144338104	6	144328220	144338104	+	Sox5	ENSMUSG00000041540	SRY-box containing gene 5 [Source:MGI Symbol;Acc:MGI:98367]	-	gene	overlapping	0	23.8412	40.4996	57.8004	64.3408	61.6566
Chr6:144352923-144362754	6	144352923	144362754	+	Sox5	ENSMUSG00000041540	SRY-box containing gene 5 [Source:MGI Symbol;Acc:MGI:98367]	-	gene	overlapping	0	21.0767	29.6516	47.3794	50.7283	57.1072
Chr6:144378528-144386490	6	144378528	144386490	+	Sox5	ENSMUSG00000041540	SRY-box containing gene 5 [Source:MGI Symbol;Acc:MGI:98367]	-	gene	overlapping	0	30.0177	19.2634	33.5953	49.2811	43.9017
Chr6:144386593-144396479	6	144386593	144396479	+	Sox5	ENSMUSG00000041540	SRY-box containing gene 5 [Source:MGI Symbol;Acc:MGI:98367]	-	gene	overlapping	0	36.9576	34.7021	56.6601	71.6597	66.3582
Chr6:144406978-144414876	6	144406978	144414876	+	Sox5	ENSMUSG00000041540	SRY-box containing gene 5 [Source:MGI Symbol;Acc:MGI:98367]	-	gene	overlapping	0	33.7308	44.9526	65.9531	78.6833	78.8722
Chr6:144414910-144424825	6	144414910	144424825	+	Sox5	ENSMUSG00000041540	SRY-box containing gene 5 [Source:MGI Symbol;Acc:MGI:98367]	-	gene	overlapping	0	40.661	38.912	70.2543	79.573	78.931
Chr6:144469296-144475928	6	144469296	144475928	+	Sox5	ENSMUSG00000041540	SRY-box containing gene 5 [Source:MGI Symbol;Acc:MGI:98367]	-	gene	overlapping	0	29.4915	36.1842	55.3031	65.6757	68.674
Chr6:144494143-144501211	6	144494143	144501211	+	Sox5	ENSMUSG00000041540	SRY-box containing gene 5 [Source:MGI Symbol;Acc:MGI:98367]	-	gene	overlapping	0	21.2514	52.4522	62.6487	73.7036	80.1932
Chr6:144501235-144512111	6	144501235	144512111	+	Sox5	ENSMUSG00000041540	SRY-box containing gene 5 [Source:MGI Symbol;Acc:MGI:98367]	-	gene	overlapping	0	35.6577	43.4028	65.3346	79.0605	79.3419
Chr6:144512119-144520424	6	144512119	144520424	+	Sox5	ENSMUSG00000041540	SRY-box containing gene 5 [Source:MGI Symbol;Acc:MGI:98367]	-	gene	overlapping	0	41.9637	42.4218	71.7677	84.3855	81.0918
Chr6:144520448-144531558	6	144520448	144531558	+	Sox5	ENSMUSG00000041540	SRY-box containing gene 5 [Source:MGI Symbol;Acc:MGI:98367]	-	gene	overlapping	0	25.2929	52.7374	70.7396	78.0303	80.5122
Chr6:144531659-144540372	6	144531659	144540372	+	Sox5	ENSMUSG00000041540	SRY-box containing gene 5 [Source:MGI Symbol;Acc:MGI:98367]	-	gene	overlapping	0	20.4035	56.1782	75.5181	76.5817	80.765
Chr6:144540905-144550229	6	144540905	144550229	+	Sox5	ENSMUSG00000041540	SRY-box containing gene 5 [Source:MGI Symbol;Acc:MGI:98367]	-	gene	overlapping	0	32.1006	51.7679	69.9801	83.8685	76.1938
Chr6:144550238-144562774	6	144550238	144562774	+	Sox5	ENSMUSG00000041540	SRY-box containing gene 5 [Source:MGI Symbol;Acc:MGI:98367]	-	gene	overlapping	0	31.2282	35.095	58.8059	66.3232	67.6136
Chr6:144575452-144582610	6	144575452	144582610	+	Sox5	ENSMUSG00000041540	SRY-box containing gene 5 [Source:MGI Symbol;Acc:MGI:98367]	-	gene	overlapping	0	31.3057	51.118	75.8754	82.4237	83.0947
Chr6:144582611-144591478	6	144582611	144591478	+	Sox5	ENSMUSG00000041540	SRY-box containing gene 5 [Source:MGI Symbol;Acc:MGI:98367]	-	gene	overlapping	0	20.7659	57.3884	80.2144	78.1542	86.0341
Chr6:144591499-144600726	6	144591499	144600726	+	Sox5	ENSMUSG00000041540	SRY-box containing gene 5 [Source:MGI Symbol;Acc:MGI:98367]	-	gene	overlapping	0	37.1519	44.1351	73.0471	81.287	84.24
Chr6:144600840-144610056	6	144600840	144610056	+	Sox5	ENSMUSG00000041540	SRY-box containing gene 5 [Source:MGI Symbol;Acc:MGI:98367]	-	gene	overlapping	0	29.2244	58.1847	78.7124	87.4091	85.9687
Chr6:144610130-144620843	6	144610130	144620843	+	Sox5	ENSMUSG00000041540	SRY-box containing gene 5 [Source:MGI Symbol;Acc:MGI:98367]	-	gene	overlapping	0	22.0018	67.5885	85.005	89.5903	81.257
Chr6:144620863-144633578	6	144620863	144633578	+	Sox5	ENSMUSG00000041540	SRY-box containing gene 5 [Source:MGI Symbol;Acc:MGI:98367]	-	gene	overlapping	0	22.8406	53.8153	68.8729	76.6558	80.5233
Chr6:144633603-144643559	6	144633603	144643559	+	Sox5	ENSMUSG00000041540	SRY-box containing gene 5 [Source:MGI Symbol;Acc:MGI:98367]	-	gene	overlapping	0	31.624	49.0094	88.9652	80.6334	92.6145
Chr6:144643625-144652981	6	144643625	144652981	+	Sox5	ENSMUSG00000041540	SRY-box containing gene 5 [Source:MGI Symbol;Acc:MGI:98367]	-	gene	overlapping	0	29.3068	57.9291	77.5111	87.2359	84.8726
Chr6:144652990-144664873	6	144652990	144664873	+	Sox5	ENSMUSG00000041540	SRY-box containing gene 5 [Source:MGI Symbol;Acc:MGI:98367]	-	gene	overlapping	0	22.3526	35.0843	38.4238	57.4369	46.8763
Chr6:144664954-144676480	6	144664954	144676480	+	Sox5	ENSMUSG00000041540	SRY-box containing gene 5 [Source:MGI Symbol;Acc:MGI:98367]	-	gene	overlapping	0	42.5787	36.7257	70.5978	79.3044	79.1192
Chr6:144676722-144687860	6	144676722	144687860	+	Sox5	ENSMUSG00000041540	SRY-box containing gene 5 [Source:MGI Symbol;Acc:MGI:98367]	-	gene	overlapping	0	27.0158	53.8691	72.3188	80.8848	78.1209
Chr6:144687871-144697827	6	144687871	144697827	+	Sox5	ENSMUSG00000041540	SRY-box containing gene 5 [Source:MGI Symbol;Acc:MGI:98367]	-	gene	overlapping	0	23.2557	66.9199	82.353	90.1756	87.2821
Chr6:144711162-144720707	6	144711162	144720707	+	Sox5	ENSMUSG00000041540	SRY-box containing gene 5 [Source:MGI Symbol;Acc:MGI:98367]	-	gene	overlapping	0	21.6724	31.8043	48.227	53.4767	57.2787
Chr6:144935169-144942876	6	144935169	144942876	+	null					Not found	0	21.4756	26.7929	40.0288	48.2685	44.246
Chr6:144947807-144954659	6	144947807	144954659	+	null					Not found	0	27.6035	59.7331	82.3488	87.3366	73.9003
Chr6:145496208-145502649	6	145496208	145502649	+	Ifltd1	ENSMUSG00000054966	intermediate filament tail domain containing 1 [Source:MGI Symbol;Acc:MGI:1921321]	-	gene	overlapping	0	29.5101	43.2475	52.8331	72.7576	61.644
Chr6:145502664-145511633	6	145502664	145511633	+	Ifltd1	ENSMUSG00000054966	intermediate filament tail domain containing 1 [Source:MGI Symbol;Acc:MGI:1921321]	-	gene	overlapping	0	23.2313	40.2466	41.857	63.4778	60.0114
Chr6:145511715-145519500	6	145511715	145519500	+	Ifltd1	ENSMUSG00000054966	intermediate filament tail domain containing 1 [Source:MGI Symbol;Acc:MGI:1921321]	-	gene	overlapping	0	28.2674	36.8269	45.1792	65.0943	59.9156
Chr6:145519807-145526207	6	145519807	145526207	+	Ifltd1	ENSMUSG00000054966	intermediate filament tail domain containing 1 [Source:MGI Symbol;Acc:MGI:1921321]	-	gene	overlapping	0	34.4153	39.068	52.7451	73.4833	76.4299
Chr6:145526350-145534311	6	145526350	145534311	+	Ifltd1	ENSMUSG00000054966	intermediate filament tail domain containing 1 [Source:MGI Symbol;Acc:MGI:1921321]	-	gene	overlapping	0	41.7978	36.1521	58.6312	77.9499	68.0586
Chr6:145551726-145562180	6	145551726	145562180	+	Ifltd1	ENSMUSG00000054966	intermediate filament tail domain containing 1 [Source:MGI Symbol;Acc:MGI:1921321]	-	gene	overlapping	0	29.7826	34.4411	44.5719	64.2237	63.006
Chr6:145571578-145579846	6	145571578	145579846	+	Ifltd1	ENSMUSG00000054966	intermediate filament tail domain containing 1 [Source:MGI Symbol;Acc:MGI:1921321]	-	gene	overlapping	0	40.2746	36.5297	52.2534	76.8043	75.8643
Chr6:145579925-145586542	6	145579925	145586542	+	Ifltd1	ENSMUSG00000054966	intermediate filament tail domain containing 1 [Source:MGI Symbol;Acc:MGI:1921321]	-	gene	overlapping	0	21.4257	49.9735	46.9536	71.3993	67.1966
Chr6:145586828-145596529	6	145586828	145596529	+	Ifltd1	ENSMUSG00000054966	intermediate filament tail domain containing 1 [Source:MGI Symbol;Acc:MGI:1921321]	-	gene	overlapping	0	31.4917	44.4173	48.6682	75.909	63.0187
Chr6:145596570-145606374	6	145596570	145606374	+	Ifltd1	ENSMUSG00000054966	intermediate filament tail domain containing 1 [Source:MGI Symbol;Acc:MGI:1921321]	-	gene	overlapping	0	27.4602	42.4185	59.8022	69.8787	70.3182
Chr6:145606570-145614525	6	145606570	145614525	+	Ifltd1	ENSMUSG00000054966	intermediate filament tail domain containing 1 [Source:MGI Symbol;Acc:MGI:1921321]	-	gene	overlapping	0	23.9527	32.1171	45.6088	56.0698	57.6325
Chr6:147739086-147753470	6	147739086	147753470	+	null					Not found	0	21.9155	57.4544	76.5352	79.3699	74.4882
Chr6:148170845-148178585	6	148170845	148178585	+	Far2	ENSMUSG00000030303	fatty acyl CoA reductase 2 [Source:MGI Symbol;Acc:MGI:2687035]	+	gene	overlapping	0	21.0336	58.353	62.268	79.3866	76.0778
Chr7:3204642-3212915	7	3204642	3212915	+	null					Not found	0	20.5434	69.0995	74.4386	89.6428	82.2407
Chr7:3664956-3669916	7	3664956	3669916	+	Leng1	ENSMUSG00000078813	leukocyte receptor cluster (LRC) member 1 [Source:MGI Symbol;Acc:MGI:1917007]	-	gene	overlapping	0	38.187	40.1902	59.3786	78.3772	58.3527
Chr7:4909440-4915285	7	4909440	4915285	+	Zfp628	ENSMUSG00000074406	zinc finger protein 628 [Source:MGI Symbol;Acc:MGI:2665174]	+	gene	overlapping	0	30.8933	61.5343	75.8594	92.4276	78.6465
Chr7:5029202-5030839	7	5029202	5030839	+	Zfp865	ENSMUSG00000074405	zinc finger protein 865 [Source:MGI Symbol;Acc:MGI:2442656]	+	gene	overlapping	0	44.6204	27.5625	33.5512	72.1829	34.1998
Chr7:5632413-5656963	7	5632413	5656963	+	null					Not found	0	26.0982	29.5474	43.7264	55.6456	51.2085
Chr7:6321792-6331221	7	6321792	6331221	+	Zfp583	ENSMUSG00000030443	zinc finger protein 583 [Source:MGI Symbol;Acc:MGI:2682297]	-	gene	overlapping	0	20.3076	42.3571	41.0073	62.6647	47.0827
Chr7:8515546-8540806	7	8515546	8540806	+	null					Not found	0	29.2789	30.6349	35.0599	59.9137	54.8876
Chr7:11221408-11239575	7	11221408	11239575	+	null					Not found	0	21.2813	71.7759	85.3077	93.0572	87.8507
Chr7:11451051-11468301	7	11451051	11468301	+	null					Not found	0	38.5198	10.321	22.0611	48.8408	48.0035
Chr7:12873869-12883208	7	12873869	12883208	+	Zfp128	ENSMUSG00000060397	zinc finger protein 128 [Source:MGI Symbol;Acc:MGI:2389445]	+	gene	overlapping	0	22.526	68.8908	77.2377	91.4169	80.437
Chr7:13806749-13831919	7	13806749	13831919	+	Sult2a1	ENSMUSG00000078798	sulfotransferase family 2A, dehydroepiandrosterone (DHEA)-preferring, member 1 [Source:MGI Symbol;Acc:MGI:98430]	-	gene	overlapping	0	30.0115	30.174	45.0839	60.1855	64.853
Chr7:16400572-16401640	7	16400572	16401640	+	Zc3h4	ENSMUSG00000059273	zinc finger CCCH-type containing 4 [Source:MGI Symbol;Acc:MGI:2682314]	+	gene	overlapping	0	22.9986	0.675676	2.86719	23.6742	6.21867
Chr7:17056420-17062344	7	17056420	17062344	+	Hif3a	ENSMUSG00000004328	hypoxia inducible factor 3, alpha subunit [Source:MGI Symbol;Acc:MGI:1859778]	-	gene	overlapping	0	25.1578	4.40984	18.7362	29.5677	18.9659
Chr7:17332400-17353909	7	17332400	17353909	+	null					Not found	0	29.7564	55.571	68.9956	85.3274	80.5139
Chr7:19508650-19513572	7	19508650	19513572	+	Trappc6a	ENSMUSG00000002043	trafficking protein particle complex 6A [Source:MGI Symbol;Acc:MGI:1914341]	+	gene	overlapping	0	23.9485	57.0501	67.7212	80.9986	54.2376
Chr7:19628585-19629898	7	19628585	19629898	+	Relb	ENSMUSG00000002983	avian reticuloendotheliosis viral (v-rel) oncogene related B [Source:MGI Symbol;Acc:MGI:103289]	-	gene	overlapping	0	21.2285	29.6781	28.3349	50.9066	36.1643
Chr7:19890032-19899259	7	19890032	19899259	+	null					Not found	0	28.0302	7.75366	7.19048	35.7839	16.4628
Chr7:22756711-22771247	7	22756711	22771247	+	Vmn1r157	ENSMUSG00000095619	vomeronasal 1 receptor 157 [Source:MGI Symbol;Acc:MGI:3646139]	+	gene	overlapping	0	36.8618	41.3426	42.9108	78.2044	72.4074
Chr7:25578456-25587475	7	25578456	25587475	+	null					Not found	0	24.3057	23.3373	37.6239	47.643	46.41
Chr7:25587555-25600679	7	25587555	25600679	+	null					Not found	0	20.8145	9.2816	28.9036	30.0961	40.82
Chr7:26288729-26303615	7	26288729	26303615	+	null					Not found	0	27.6947	29.7415	43.2146	57.4362	54.0105
Chr7:26745058-26768228	7	26745058	26768228	+	Cyp2b19	ENSMUSG00000066704	cytochrome P450, family 2, subfamily b, polypeptide 19 [Source:MGI Symbol;Acc:MGI:107303]	+	gene	overlapping	0	21.0271	64.0929	62.21	85.12	79.4448
Chr7:26950371-26960100	7	26950371	26960100	+	null					Not found	0	26.0304	47.1766	53.9731	73.207	69.213
Chr7:27163742-27166434	7	27163742	27166434	+	Egln2	ENSMUSG00000058709	EGL nine homolog 2 (C. elegans) [Source:MGI Symbol;Acc:MGI:1932287]	-	gene	overlapping	0	20.8404	66.9973	77.4268	87.8378	69.1979
Chr7:29715858-29725687	7	29715858	29725687	+	Catsperg2	ENSMUSG00000049123	cation channel, sperm-associated, gamma 2 [Source:MGI Symbol;Acc:MGI:1923968]	-	gene	overlapping	0	27.416	9.98551	26.1978	37.4015	25.2303
Chr7:29928335-29933888	7	29928335	29933888	+	Zfp74	ENSMUSG00000059975	zinc finger protein 74 [Source:MGI Symbol;Acc:MGI:107784]	-	gene	overlapping	0	28.2337	37.2317	54.7699	65.4654	46.5827
Chr7:30232049-30234035	7	30232049	30234035	+	Tbcb	ENSMUSG00000006095	tubulin folding cofactor B [Source:MGI Symbol;Acc:MGI:1913661]	-	gene	overlapping	0	20.7207	13.3769	31.8727	34.0976	21.9565
Chr7:30819100-30824434	7	30819100	30824434	+	Ffar2	ENSMUSG00000051314	free fatty acid receptor 2 [Source:MGI Symbol;Acc:MGI:2441731]	-	gene	overlapping	0	21.7387	67.9351	81.0979	89.6738	77.7976
Chr7:34514234-34525083	7	34514234	34525083	+	Gm12766	ENSMUSG00000085124	predicted gene 12766 [Source:MGI Symbol;Acc:MGI:3652050]	+	gene	overlapping	0	21.6366	58.0913	88.2381	79.7279	84.2871
Chr7:36076800-36083026	7	36076800	36083026	+	null					Not found	0	39.931	26.0073	39.8826	65.9383	62.7977
Chr7:36083047-36091840	7	36083047	36091840	+	null					Not found	0	37.544	25.9142	30.8391	63.4583	46.5194
Chr7:36091841-36100852	7	36091841	36100852	+	null					Not found	0	38.0148	24.8392	25.9918	62.854	62.7399
Chr7:36100890-36111100	7	36100890	36111100	+	null					Not found	0	20.4931	62.8485	58.7136	83.3416	83.9926
Chr7:36119923-36129455	7	36119923	36129455	+	null					Not found	0	23.3334	24.5635	22.4624	47.8969	47.5845
Chr7:36129561-36136915	7	36129561	36136915	+	null					Not found	0	23.0089	18.1944	12.7511	41.2034	43.4419
Chr7:36136916-36147676	7	36136916	36147676	+	null					Not found	0	25.6784	15.5312	9.49437	41.2097	24.995
Chr7:36163926-36175063	7	36163926	36175063	+	null					Not found	0	21.2727	12.792	9.09901	34.0647	24.6646
Chr7:36175064-36185638	7	36175064	36185638	+	null					Not found	0	23.2817	43.1297	55.3868	66.4114	57.724
Chr7:36193474-36201781	7	36193474	36201781	+	null					Not found	0	30.2126	32.2302	47.9348	62.4428	56.9212
Chr7:36201786-36210840	7	36201786	36210840	+	null					Not found	0	20.2891	58.0123	51.6315	78.3015	74.707
Chr7:36549383-36559905	7	36549383	36559905	+	null					Not found	0	21.438	22.7174	31.6918	44.1554	46.795
Chr7:36773653-36783432	7	36773653	36783432	+	null					Not found	0	32.8938	13.4363	15.5518	46.3301	48.6727
Chr7:36783461-36791746	7	36783461	36791746	+	null					Not found	0	48.848	9.49031	11.8646	58.3383	47.1168
Chr7:37389211-37396009	7	37389211	37396009	+	null					Not found	0	26.918	21.8735	42.3347	48.7915	47.9805
Chr7:37416270-37427099	7	37416270	37427099	+	null					Not found	0	21.6608	25.0625	46.4637	46.7233	42.7179
Chr7:37427117-37435707	7	37427117	37435707	+	null					Not found	0	24.4405	39.7769	49.0582	64.2174	60.9483
Chr7:37458535-37466862	7	37458535	37466862	+	null					Not found	0	21.9945	19.4925	23.412	41.487	34.8018
Chr7:37609046-37621024	7	37609046	37621024	+	Zfp536	ENSMUSG00000043456	zinc finger protein 536 [Source:MGI Symbol;Acc:MGI:1926102]	-	gene	overlapping	0	20.7783	9.15706	23.4808	29.9353	27.7286
Chr7:37710610-37718811	7	37710610	37718811	+	Zfp536	ENSMUSG00000043456	zinc finger protein 536 [Source:MGI Symbol;Acc:MGI:1926102]	-	gene	overlapping	0	22.0383	12.8603	19.3956	34.8986	17.4143
Chr7:39590835-39606741	7	39590835	39606741	+	null					Not found	0	20.3274	23.07	35.045	43.3974	43.5911
Chr7:39740476-39750499	7	39740476	39750499	+	null					Not found	0	21.168	2.34375	13.1482	23.5118	15.0766
Chr7:40917372-40935582	7	40917372	40935582	+	Vstm2b	ENSMUSG00000039257	V-set and transmembrane domain containing 2B [Source:MGI Symbol;Acc:MGI:1914525]	+	gene	overlapping	0	25.8098	51.9601	58.5755	77.7699	74.5157
Chr7:43345519-43357650	7	43345519	43357650	+	Siglec5	ENSMUSG00000039013	sialic acid binding Ig-like lectin 5 [Source:MGI Symbol;Acc:MGI:2681107]	+	gene	overlapping	0	25.1567	15.9487	25.0317	41.1054	42.5022
Chr7:43674669-43676883	7	43674669	43676883	+	Ctu1	ENSMUSG00000038888	cytosolic thiouridylase subunit 1 homolog (S. pombe) [Source:MGI Symbol;Acc:MGI:2385277]	+	gene	overlapping	0	29.669	36.2799	55.8784	65.9489	57.8276
Chr7:43711103-43720405	7	43711103	43720405	+	Klk13	ENSMUSG00000054046	kallikrein related-peptidase 13 [Source:MGI Symbol;Acc:MGI:3615275]	+	gene	overlapping	0	23.2501	62.5545	81.2671	85.8046	87.4615
Chr7:43918577-43927462	7	43918577	43927462	+	null					Not found	0	32.3844	12.4611	23.7487	44.8455	41.4901
Chr7:43936599-43943567	7	43936599	43943567	+	Klk15	ENSMUSG00000055193	kallikrein related-peptidase 15 [Source:MGI Symbol;Acc:MGI:2447533]	+	gene	overlapping	0	44.1703	34.3787	29.4972	78.549	78.5679
Chr7:43943591-43961626	7	43943591	43961626	+	Klk1b7-ps	ENSMUSG00000060161	kallikrein 1-related peptidase b7, pseudogene [Source:MGI Symbol;Acc:MGI:892027]	+	gene	overlapping	0	39.6877	14.9549	20.6327	54.6426	58.0477
Chr7:43961710-43980909	7	43961710	43980909	+	Klk1b1	ENSMUSG00000063133	kallikrein 1-related peptidase b1 [Source:MGI Symbol;Acc:MGI:892019]	+	gene	overlapping	0	44.5951	22.4373	28.1406	67.0324	54.7586
Chr7:43981100-44000053	7	43981100	44000053	+	Klk1b11	ENSMUSG00000044485	kallikrein 1-related peptidase b11 [Source:MGI Symbol;Acc:MGI:892023]	+	gene	overlapping	0	39.1783	21.6472	21.3064	60.8254	58.2298
Chr7:44000477-44021458	7	44000477	44021458	+	Klk1b26	ENSMUSG00000053719	kallikrein 1-related petidase b26 [Source:MGI Symbol;Acc:MGI:891981]	+	gene	overlapping	0	41.349	17.7282	22.3557	59.0773	55.2117
Chr7:44032575-44048428	7	44032575	44048428	+	null					Not found	0	45.5498	28.2317	37.6812	73.7814	64.2735
Chr7:44048575-44062179	7	44048575	44062179	+	Klk1b27	ENSMUSG00000063177	kallikrein 1-related peptidase b27 [Source:MGI Symbol;Acc:MGI:891980]	+	gene	overlapping	0	26.3005	24.5429	29.2875	50.8433	56.9143
Chr7:44420337-44428728	7	44420337	44428728	+	null					Not found	0	29.297	24.3274	32.3133	53.6244	51.4295
Chr7:44525282-44530345	7	44525282	44530345	+	Spib	ENSMUSG00000008193	Spi-B transcription factor (Spi-1/PU.1 related) [Source:MGI Symbol;Acc:MGI:892986]	-	gene	overlapping	0	29.6592	40.0175	49.6479	69.6767	67.9163
Chr7:45098345-45104487	7	45098345	45104487	+	Fcgrt	ENSMUSG00000003420	Fc receptor, IgG, alpha chain transporter [Source:MGI Symbol;Acc:MGI:103017]	-	gene	overlapping	0	28.1716	14.886	31.2665	43.0576	45.1624
Chr7:45558438-45565795	7	45558438	45565795	+	Hsd17b14	ENSMUSG00000030825	hydroxysteroid (17-beta) dehydrogenase 14 [Source:MGI Symbol;Acc:MGI:1913315]	+	gene	overlapping	0	27.5952	47.1998	61.5638	74.795	51.8917
Chr7:45674903-45680544	7	45674903	45680544	+	Sec1	ENSMUSG00000040364	secretory blood group 1 [Source:MGI Symbol;Acc:MGI:1928893]	-	gene	overlapping	0	38.5707	20.4994	36.2874	59.07	37.007
Chr7:45739702-45745054	7	45739702	45745054	+	Sult2b1	ENSMUSG00000003271	sulfotransferase family, cytosolic, 2B, member 1 [Source:MGI Symbol;Acc:MGI:1926342]	-	gene	overlapping	0	37.2488	8.38659	13.3619	45.6354	35.286
Chr7:45745105-45753153	7	45745105	45753153	+	Sult2b1	ENSMUSG00000003271	sulfotransferase family, cytosolic, 2B, member 1 [Source:MGI Symbol;Acc:MGI:1926342]	-	gene	overlapping	0	22.5922	18.1678	25.836	40.76	35.312
Chr7:45826771-45831010	7	45826771	45831010	+	Grwd1	ENSMUSG00000053801	glutamate-rich WD repeat containing 1 [Source:MGI Symbol;Acc:MGI:2141989]	-	gene	overlapping	0	36.0228	50.5052	65.2644	86.528	56.5374
Chr7:46954636-46958612	7	46954636	46958612	+	Uevld	ENSMUSG00000043262	UEV and lactate/malate dehyrogenase domains [Source:MGI Symbol;Acc:MGI:1860490]	-	gene	overlapping	0	20.5094	28.904	33.0819	49.4133	27.2758
Chr7:47262737-47274609	7	47262737	47274609	+	null					Not found	0	27.3626	59.707	64.6764	87.0696	75.403
Chr7:48249756-48263625	7	48249756	48263625	+	null					Not found	0	23.7055	72.8431	78.9588	96.5486	81.6685
Chr7:48304774-48326090	7	48304774	48326090	+	null					Not found	0	21.2276	37.0679	55.1639	58.2955	60.9534
Chr7:49189283-49200157	7	49189283	49200157	+	null					Not found	0	26.8277	67.6823	81.836	94.51	82.9217
Chr7:49220317-49233318	7	49220317	49233318	+	null					Not found	0	24.7494	54.4913	69.2832	79.2408	77.6392
Chr7:49348575-49357722	7	49348575	49357722	+	Nav2	ENSMUSG00000052512	neuron navigator 2 [Source:MGI Symbol;Acc:MGI:2183691]	+	gene	overlapping	0	20.1746	50.9996	65.1235	71.1742	64.5769
Chr7:49895274-49904706	7	49895274	49904706	+	null					Not found	0	24.4596	11.9774	14.2257	36.437	24.0171
Chr7:50046171-50057822	7	50046171	50057822	+	Nell1	ENSMUSG00000055409	NEL-like 1 (chicken) [Source:MGI Symbol;Acc:MGI:2443902]	+	gene	overlapping	0	21.1392	70.8796	86.6345	92.0189	81.0853
Chr7:50216253-50230390	7	50216253	50230390	+	Nell1	ENSMUSG00000055409	NEL-like 1 (chicken) [Source:MGI Symbol;Acc:MGI:2443902]	+	gene	overlapping	0	27.9965	26.1749	41.1376	54.1714	52.9264
Chr7:50696690-50719974	7	50696690	50719974	+	Nell1	ENSMUSG00000055409	NEL-like 1 (chicken) [Source:MGI Symbol;Acc:MGI:2443902]	+	gene	overlapping	0	20.7518	52.3491	63.8067	73.101	71.9189
Chr7:51299461-51314958	7	51299461	51314958	+	null					Not found	0	27.9016	14.763	31.9944	42.6646	39.8119
Chr7:52175951-52197880	7	52175951	52197880	+	null					Not found	0	21.4682	68.3697	79.3336	89.8379	77.9916
Chr7:56039825-56049997	7	56039825	56049997	+	null					Not found	0	21.7973	46.3692	61.4286	68.1665	53.1921
Chr7:56493723-56511982	7	56493723	56511982	+	Oca2	ENSMUSG00000030450	oculocutaneous albinism II [Source:MGI Symbol;Acc:MGI:97454]	+	gene	overlapping	0	24.8363	48.3451	69.7411	73.1814	70.6675
Chr7:57076772-57099922	7	57076772	57099922	+	Gabrg3	ENSMUSG00000055026	gamma-aminobutyric acid (GABA) A receptor, subunit gamma 3 [Source:MGI Symbol;Acc:MGI:95624]	-	gene	overlapping	0	26.8964	42.2792	59.5191	69.1756	61.22
Chr7:58741105-58756056	7	58741105	58756056	+	Atp10a	ENSMUSG00000025324	ATPase, class V, type 10A [Source:MGI Symbol;Acc:MGI:1330809]	+	gene	overlapping	0	31.9244	20.191	39.3715	52.1154	50.2942
Chr7:58756535-58770284	7	58756535	58770284	+	Atp10a	ENSMUSG00000025324	ATPase, class V, type 10A [Source:MGI Symbol;Acc:MGI:1330809]	+	gene	overlapping	0	20.0518	52.3719	54.211	72.4237	68.149
Chr7:58770421-58785685	7	58770421	58785685	+	Atp10a	ENSMUSG00000025324	ATPase, class V, type 10A [Source:MGI Symbol;Acc:MGI:1330809]	+	gene	overlapping	0	20.2579	63.1132	71.981	83.371	84.9056
Chr7:58797398-58812238	7	58797398	58812238	+	Atp10a	ENSMUSG00000025324	ATPase, class V, type 10A [Source:MGI Symbol;Acc:MGI:1330809]	+	gene	overlapping	0	34.3186	23.0929	40.0407	57.4115	58.069
Chr7:59336830-59354012	7	59336830	59354012	+	SNORD115	ENSMUSG00000077615	Small nucleolar RNA SNORD115 [Source:RFAM;Acc:RF00105]	-	gene	overlapping	0	21.7439	47.7479	48.6398	69.4918	65.9286
Chr7:61913423-61939993	7	61913423	61939993	+	null					Not found	0	25.7929	58.6269	75.8042	84.4197	84.0259
Chr7:63960292-63971343	7	63960292	63971343	+	U3	ENSMUSG00000088081	Small nucleolar RNA U3 [Source:RFAM;Acc:RF00012]	-	gene	overlapping	0	32.3724	16.1253	29.9828	48.4977	42.6698
Chr7:64026868-64036901	7	64026868	64036901	+	null					Not found	0	20.0822	14.9686	31.4	35.0508	37.0946
Chr7:64065541-64077667	7	64065541	64077667	+	null					Not found	0	31.1851	27.2456	35.4644	58.4307	40.274
Chr7:64077703-64095143	7	64077703	64095143	+	null					Not found	0	20.0204	18.4924	30.4256	38.5128	39.7735
Chr7:65195746-65205680	7	65195746	65205680	+	null					Not found	0	23.9579	24.6719	37.9721	48.6299	64.039
Chr7:65205715-65212653	7	65205715	65212653	+	null					Not found	0	42.1702	13.6542	27.6747	55.8244	48.1769
Chr7:65212658-65226662	7	65212658	65226662	+	null					Not found	0	20.0228	17.9625	19.2974	37.9853	52.3573
Chr7:66007955-66014942	7	66007955	66014942	+	Pcsk6	ENSMUSG00000030513	proprotein convertase subtilisin/kexin type 6 [Source:MGI Symbol;Acc:MGI:102897]	+	gene	overlapping	0	22.8336	18.6252	17.5199	41.4588	36.8827
Chr7:66014945-66027619	7	66014945	66027619	+	Pcsk6	ENSMUSG00000030513	proprotein convertase subtilisin/kexin type 6 [Source:MGI Symbol;Acc:MGI:102897]	+	gene	overlapping	0	22.5461	46.818	58.5224	69.3641	70.2979
Chr7:66027635-66036329	7	66027635	66036329	+	Pcsk6	ENSMUSG00000030513	proprotein convertase subtilisin/kexin type 6 [Source:MGI Symbol;Acc:MGI:102897]	+	gene	overlapping	0	40.9332	20.2288	40.997	61.162	50.7087
Chr7:66043581-66049695	7	66043581	66049695	+	Pcsk6	ENSMUSG00000030513	proprotein convertase subtilisin/kexin type 6 [Source:MGI Symbol;Acc:MGI:102897]	+	gene	overlapping	0	38.7486	56.0994	75.8499	94.848	90.7966
Chr7:66545507-66556658	7	66545507	66556658	+	null					Not found	0	21.6269	12.3535	24.3998	33.9804	23.772
Chr7:67138181-67146891	7	67138181	67146891	+	Adamts17	ENSMUSG00000058145	a disintegrin-like and metallopeptidase (reprolysin type) with thrombospondin type 1 motif, 17 [Source:MGI Symbol;Acc:MGI:3588195]	+	gene	overlapping	0	26.3014	47.9796	61.9854	74.281	62.226
Chr7:67840865-67849263	7	67840865	67849263	+	null					Not found	0	30.3231	15.974	24.7388	46.2971	33.9492
Chr7:68936794-68952883	7	68936794	68952883	+	SNORA21	ENSMUSG00000065940	Small nucleolar RNA SNORA21 [Source:RFAM;Acc:RF00412]	-	gene	overlapping	0	20.2038	32.0819	53.1024	52.2857	55.6228
Chr7:70938489-70953809	7	70938489	70953809	+	null					Not found	0	30.5636	41.2982	48.8693	71.8618	66.1486
Chr7:70953814-70971617	7	70953814	70971617	+	null					Not found	0	21.6146	42.1362	47.2176	63.7509	63.2534
Chr7:71026169-71038772	7	71026169	71038772	+	null					Not found	0	28.1849	37.8645	51.1462	66.0494	61.6084
Chr7:71050221-71064857	7	71050221	71064857	+	null					Not found	0	37.9867	51.0606	69.7546	89.0472	76.7893
Chr7:71064879-71076126	7	71064879	71076126	+	null					Not found	0	40.098	7.92379	18.8033	48.0218	44.0835
Chr7:71076143-71094955	7	71076143	71094955	+	null					Not found	0	29.5665	22.0276	25.9837	51.5941	50.4971
Chr7:71222422-71232055	7	71222422	71232055	+	null					Not found	0	30.0845	24.2185	38.4792	54.303	58.3458
Chr7:71232155-71247930	7	71232155	71247930	+	null					Not found	0	25.7696	32.433	46.2411	58.2025	61.0991
Chr7:71248016-71266390	7	71248016	71266390	+	null					Not found	0	39.5811	37.0056	54.3151	76.5867	67.1185
Chr7:71273920-71289470	7	71273920	71289470	+	null					Not found	0	22.7398	40.7269	48.2715	63.4667	71.1238
Chr7:71289472-71302571	7	71289472	71302571	+	null					Not found	0	21.7758	29.1468	30.4822	50.9226	46.3077
Chr7:71419915-71436719	7	71419915	71436719	+	null					Not found	0	22.6295	17.3173	29.0475	39.9468	37.3087
Chr7:71588815-71605801	7	71588815	71605801	+	null					Not found	0	24.999	51.2835	60.5413	76.2826	80.0779
Chr7:75769334-75776823	7	75769334	75776823	+	null					Not found	0	21.9155	41.6577	48.0364	63.5732	52.7439
Chr7:78844050-78847473	7	78844050	78847473	+	Det1	ENSMUSG00000030610	de-etiolated homolog 1 (Arabidopsis) [Source:MGI Symbol;Acc:MGI:1923625]	-	gene	overlapping	0	29.9668	28.5461	49.2181	58.5129	34.4834
Chr7:79465054-79466185	7	79465054	79466185	+	Polg	ENSMUSG00000039176	polymerase (DNA directed), gamma [Source:MGI Symbol;Acc:MGI:1196389]	-	gene	overlapping	0	20.1243	39.0937	55.4211	59.2179	46.4277
Chr7:79592655-79599739	7	79592655	79599739	+	Rhcg	ENSMUSG00000030549	Rhesus blood group-associated C glycoprotein [Source:MGI Symbol;Acc:MGI:1888517]	-	gene	overlapping	0	26.2346	9.83867	12.1158	36.0733	43.8047
Chr7:79617968-79626696	7	79617968	79626696	+	null					Not found	0	31.2377	41.2343	41.428	72.472	72.5247
Chr7:79626795-79636997	7	79626795	79636997	+	null					Not found	0	40.798	51.6165	56.1101	92.4145	75.9107
Chr7:81181792-81191799	7	81181792	81191799	+	null					Not found	0	26.1024	33.8986	42.0276	60.001	45.9508
Chr7:83131214-83145615	7	83131214	83145615	+	null					Not found	0	21.3053	9.26053	19.5733	30.5659	36.1347
Chr7:87455169-87479849	7	87455169	87479849	+	Tyr	ENSMUSG00000004651	tyrosinase [Source:MGI Symbol;Acc:MGI:98880]	-	gene	overlapping	0	20.8378	43.3119	40.0211	64.1496	71.6456
Chr7:88601702-88626246	7	88601702	88626246	+	null					Not found	0	20.4904	10.1072	12.5294	30.5976	29.7823
Chr7:88655195-88677644	7	88655195	88677644	+	null					Not found	0	21.1098	33.7922	43.9287	54.902	49.0524
Chr7:88701875-88719577	7	88701875	88719577	+	null					Not found	0	28.5883	8.33755	14.7503	36.9258	43.8183
Chr7:88719596-88741984	7	88719596	88741984	+	null					Not found	0	33.4552	19.1583	35.6163	52.6135	45.0497
Chr7:88742438-88773452	7	88742438	88773452	+	null					Not found	0	21.7551	50.0858	58.0806	71.8409	74.0222
Chr7:88999928-89016065	7	88999928	89016065	+	null					Not found	0	32.3375	47.7679	81.1789	80.1053	78.4552
Chr7:89070664-89090815	7	89070664	89090815	+	null					Not found	0	30.5594	8.66332	19.8943	39.2227	35.1917
Chr7:89091325-89109548	7	89091325	89109548	+	null					Not found	0	36.3323	15.5636	32.3551	51.8959	49.5053
Chr7:91264461-91281603	7	91264461	91281603	+	Dlg2	ENSMUSG00000052572	discs, large homolog 2 (Drosophila) [Source:MGI Symbol;Acc:MGI:1344351]	+	gene	overlapping	0	23.3688	14.2057	NaN	37.5744	17.7147
Chr7:92477872-92499374	7	92477872	92499374	+	null					Not found	0	27.5526	9.9127	32.5463	37.4653	37.1387
Chr7:92561681-92575213	7	92561681	92575213	+	Ccdc90b	ENSMUSG00000030613	coiled-coil domain containing 90B [Source:MGI Symbol;Acc:MGI:1913615]	+	gene	overlapping	0	31.2337	54.3237	80.3108	85.5574	66.9984
Chr7:96442497-96453874	7	96442497	96453874	+	Odz4	ENSMUSG00000048078	odd Oz/ten-m homolog 4 (Drosophila) [Source:MGI Symbol;Acc:MGI:2447063]	+	gene	overlapping	0	28.2238	18.6828	36.8865	46.9066	36.4721
Chr7:96559055-96568609	7	96559055	96568609	+	Odz4	ENSMUSG00000048078	odd Oz/ten-m homolog 4 (Drosophila) [Source:MGI Symbol;Acc:MGI:2447063]	+	gene	overlapping	0	27.1896	8.52876	27.927	35.7184	36.685
Chr7:96568757-96579639	7	96568757	96579639	+	Odz4	ENSMUSG00000048078	odd Oz/ten-m homolog 4 (Drosophila) [Source:MGI Symbol;Acc:MGI:2447063]	+	gene	overlapping	0	41.5092	38.1803	69.6713	79.6895	74.7181
Chr7:96643904-96653753	7	96643904	96653753	+	Odz4	ENSMUSG00000048078	odd Oz/ten-m homolog 4 (Drosophila) [Source:MGI Symbol;Acc:MGI:2447063]	+	gene	overlapping	0	23.6348	13.0334	25.0408	36.6682	39.0294
Chr7:96653851-96661462	7	96653851	96661462	+	Odz4	ENSMUSG00000048078	odd Oz/ten-m homolog 4 (Drosophila) [Source:MGI Symbol;Acc:MGI:2447063]	+	gene	overlapping	0	22.6727	5.49092	23.8228	28.1636	17.0316
Chr7:96681661-96689930	7	96681661	96689930	+	Odz4	ENSMUSG00000048078	odd Oz/ten-m homolog 4 (Drosophila) [Source:MGI Symbol;Acc:MGI:2447063]	+	gene	overlapping	0	20.0996	10.0048	20.0595	30.1044	22.302
Chr7:96699753-96707963	7	96699753	96707963	+	Odz4	ENSMUSG00000048078	odd Oz/ten-m homolog 4 (Drosophila) [Source:MGI Symbol;Acc:MGI:2447063]	+	gene	overlapping	0	21.8924	49.6983	69.2159	71.5907	72.4847
Chr7:96708040-96718690	7	96708040	96718690	+	Odz4	ENSMUSG00000048078	odd Oz/ten-m homolog 4 (Drosophila) [Source:MGI Symbol;Acc:MGI:2447063]	+	gene	overlapping	0	23.2245	31.6639	47.0103	54.8884	49.0099
Chr7:96718709-96728764	7	96718709	96728764	+	Odz4	ENSMUSG00000048078	odd Oz/ten-m homolog 4 (Drosophila) [Source:MGI Symbol;Acc:MGI:2447063]	+	gene	overlapping	0	42.4725	15.1512	41.4831	57.6237	49.7984
Chr7:96728971-96738977	7	96728971	96738977	+	Odz4	ENSMUSG00000048078	odd Oz/ten-m homolog 4 (Drosophila) [Source:MGI Symbol;Acc:MGI:2447063]	+	gene	overlapping	0	35.1578	24.8996	47.3345	60.0575	49.8623
Chr7:96749031-96755916	7	96749031	96755916	+	Odz4	ENSMUSG00000048078	odd Oz/ten-m homolog 4 (Drosophila) [Source:MGI Symbol;Acc:MGI:2447063]	+	gene	overlapping	0	35.6902	14.1413	40.2371	49.8315	44.6995
Chr7:96755945-96764428	7	96755945	96764428	+	Odz4	ENSMUSG00000048078	odd Oz/ten-m homolog 4 (Drosophila) [Source:MGI Symbol;Acc:MGI:2447063]	+	gene	overlapping	0	20.1634	12.561	29.5245	32.7245	31.0247
Chr7:96764484-96771044	7	96764484	96771044	+	Odz4	ENSMUSG00000048078	odd Oz/ten-m homolog 4 (Drosophila) [Source:MGI Symbol;Acc:MGI:2447063]	+	gene	overlapping	0	30.0114	11.7875	33.639	41.7989	37.8248
Chr7:96771076-96778405	7	96771076	96778405	+	Odz4	ENSMUSG00000048078	odd Oz/ten-m homolog 4 (Drosophila) [Source:MGI Symbol;Acc:MGI:2447063]	+	gene	overlapping	0	39.8235	34.6991	45.2285	74.5225	54.5261
Chr7:96778740-96788581	7	96778740	96788581	+	Odz4	ENSMUSG00000048078	odd Oz/ten-m homolog 4 (Drosophila) [Source:MGI Symbol;Acc:MGI:2447063]	+	gene	overlapping	0	39.4133	31.8564	60.9679	71.2697	70.2564
Chr7:96788595-96797374	7	96788595	96797374	+	Odz4	ENSMUSG00000048078	odd Oz/ten-m homolog 4 (Drosophila) [Source:MGI Symbol;Acc:MGI:2447063]	+	gene	overlapping	0	30.2577	21.6355	40.4734	51.8932	49.9996
Chr7:96797399-96804234	7	96797399	96804234	+	Odz4	ENSMUSG00000048078	odd Oz/ten-m homolog 4 (Drosophila) [Source:MGI Symbol;Acc:MGI:2447063]	+	gene	overlapping	0	31.5994	12.0497	28.2015	43.649	35.2163
Chr7:96814265-96826864	7	96814265	96826864	+	Odz4	ENSMUSG00000048078	odd Oz/ten-m homolog 4 (Drosophila) [Source:MGI Symbol;Acc:MGI:2447063]	+	gene	overlapping	0	34.6657	25.1706	48.2107	59.8364	53.4268
Chr7:96826964-96835879	7	96826964	96835879	+	Odz4	ENSMUSG00000048078	odd Oz/ten-m homolog 4 (Drosophila) [Source:MGI Symbol;Acc:MGI:2447063]	+	gene	overlapping	0	35.4181	8.96275	22.5524	44.3808	30.8009
Chr7:96835953-96844601	7	96835953	96844601	+	Odz4	ENSMUSG00000048078	odd Oz/ten-m homolog 4 (Drosophila) [Source:MGI Symbol;Acc:MGI:2447063]	+	gene	overlapping	0	33.364	27.3561	48.1291	60.7201	55.5842
Chr7:96844650-96856751	7	96844650	96856751	+	Odz4	ENSMUSG00000048078	odd Oz/ten-m homolog 4 (Drosophila) [Source:MGI Symbol;Acc:MGI:2447063]	+	gene	overlapping	0	33.7924	38.0807	65.6898	71.873	65.9691
Chr7:96856800-96867247	7	96856800	96867247	+	Odz4	ENSMUSG00000048078	odd Oz/ten-m homolog 4 (Drosophila) [Source:MGI Symbol;Acc:MGI:2447063]	+	gene	overlapping	0	44.3359	24.562	51.6515	68.8979	56.1136
Chr7:96867267-96873867	7	96867267	96873867	+	Odz4	ENSMUSG00000048078	odd Oz/ten-m homolog 4 (Drosophila) [Source:MGI Symbol;Acc:MGI:2447063]	+	gene	overlapping	0	41.5775	16.5088	45.5766	58.0863	45.825
Chr7:96873893-96882472	7	96873893	96882472	+	Odz4	ENSMUSG00000048078	odd Oz/ten-m homolog 4 (Drosophila) [Source:MGI Symbol;Acc:MGI:2447063]	+	gene	overlapping	0	29.1276	14.3849	36.0311	43.5125	46.8727
Chr7:96889093-96895667	7	96889093	96895667	+	Odz4	ENSMUSG00000048078	odd Oz/ten-m homolog 4 (Drosophila) [Source:MGI Symbol;Acc:MGI:2447063]	+	gene	overlapping	0	49.9549	20.0416	59.8971	69.9965	71.191
Chr7:96895681-96903884	7	96895681	96903884	+	Odz4	ENSMUSG00000048078	odd Oz/ten-m homolog 4 (Drosophila) [Source:MGI Symbol;Acc:MGI:2447063]	+	gene	overlapping	0	32.9127	37.7784	44.3479	70.6911	65.1639
Chr7:96903889-96910777	7	96903889	96910777	+	Odz4	ENSMUSG00000048078	odd Oz/ten-m homolog 4 (Drosophila) [Source:MGI Symbol;Acc:MGI:2447063]	+	gene	overlapping	0	33.2342	11.2105	35.0129	44.4447	37.94
Chr7:97326908-97332229	7	97326908	97332229	+	Usp35	ENSMUSG00000035713	ubiquitin specific peptidase 35 [Source:MGI Symbol;Acc:MGI:2685339]	-	gene	overlapping	0	34.5321	16.5562	30.089	51.0883	38.26
Chr7:97332230-97340047	7	97332230	97340047	+	Kctd21	ENSMUSG00000044952	potassium channel tetramerisation domain containing 21 [Source:MGI Symbol;Acc:MGI:3643121]	+	gene	overlapping	0	22.786	34.8565	46.769	57.6425	59.9352
Chr7:100706516-100715379	7	100706516	100715379	+	Fam168a	ENSMUSG00000029461	family with sequence similarity 168, member A [Source:MGI Symbol;Acc:MGI:2442372]	+	gene	overlapping	0	36.2197	13.1153	24.3113	49.335	24.2415
Chr7:101403971-101410963	7	101403971	101410963	+	Arap1	ENSMUSG00000032812	ArfGAP with RhoGAP domain, ankyrin repeat and PH domain 1 [Source:MGI Symbol;Acc:MGI:1916960]	+	gene	overlapping	0	21.7281	38.9312	45.4875	60.6593	55.4515
Chr7:101513281-101521250	7	101513281	101521250	+	null					Not found	0	35.163	54.504	68.6608	89.667	84.6061
Chr7:104202469-104214076	7	104202469	104214076	+	null					Not found	0	23.6241	19.7967	35.6585	43.4208	27.4702
Chr7:106692809-106709365	7	106692809	106709365	+	null					Not found	0	20.288	12.8675	14.3091	33.1555	20.0457
Chr7:107313459-107328002	7	107313459	107328002	+	AC127431.1	ENSMUSG00000076951	No description	-	gene	overlapping	0	20.1596	23.4119	23.7517	43.5714	22.9429
Chr7:112584741-112597207	7	112584741	112597207	+	Parva	ENSMUSG00000030770	parvin, alpha [Source:MGI Symbol;Acc:MGI:1931144]	+	gene	overlapping	0	34.4177	44.8327	66.8877	79.2504	74.1625
Chr7:113854625-113870551	7	113854625	113870551	+	Spon1	ENSMUSG00000038156	spondin 1, (f-spondin) extracellular matrix protein [Source:MGI Symbol;Acc:MGI:2385287]	+	gene	overlapping	0	20.4977	38.8258	52.9151	59.3235	48.5801
Chr7:113884994-113896627	7	113884994	113896627	+	Spon1	ENSMUSG00000038156	spondin 1, (f-spondin) extracellular matrix protein [Source:MGI Symbol;Acc:MGI:2385287]	+	gene	overlapping	0	20.0157	63.1299	64.4079	83.1456	73.4207
Chr7:115291953-115303456	7	115291953	115303456	+	null					Not found	0	21.8449	28.8181	29.9541	50.663	46.6948
Chr7:117936849-117948675	7	117936849	117948675	+	null					Not found	0	26.5758	21.8664	29.4455	48.4422	39.511
Chr7:117980742-117995676	7	117980742	117995676	+	null					Not found	0	20.9356	43.4135	58.5778	64.3491	66.3271
Chr7:120842607-120844475	7	120842607	120844475	+	Eef2k	ENSMUSG00000035064	eukaryotic elongation factor-2 kinase [Source:MGI Symbol;Acc:MGI:1195261]	+	gene	overlapping	0	65.9644	26.6953	60.3884	92.6597	81.4571
Chr7:121319626-121333663	7	121319626	121333663	+	null					Not found	0	29.7876	8.60636	20.2938	38.394	32.4668
Chr7:121492115-121500659	7	121492115	121500659	+	Hs3st2	ENSMUSG00000046321	heparan sulfate (glucosamine) 3-O-sulfotransferase 2 [Source:MGI Symbol;Acc:MGI:1333802]	+	gene	overlapping	0	26.9241	29.6943	43.2084	56.6184	43.3331
Chr7:121510033-121521574	7	121510033	121521574	+	null					Not found	0	21.2527	33.4891	40.7373	54.7418	52.8458
Chr7:122369238-122380496	7	122369238	122380496	+	Prkcb	ENSMUSG00000052889	protein kinase C, beta [Source:MGI Symbol;Acc:MGI:97596]	+	gene	overlapping	0	33.4358	33.3126	60.0588	66.7484	65.7006
Chr7:122380805-122389652	7	122380805	122389652	+	Prkcb	ENSMUSG00000052889	protein kinase C, beta [Source:MGI Symbol;Acc:MGI:97596]	+	gene	overlapping	0	20.8969	43.5877	64.4617	64.4846	67.2737
Chr7:122389796-122402046	7	122389796	122402046	+	Prkcb	ENSMUSG00000052889	protein kinase C, beta [Source:MGI Symbol;Acc:MGI:97596]	+	gene	overlapping	0	24.0179	50.9313	65.9566	74.9492	71.9783
Chr7:122402171-122409410	7	122402171	122409410	+	Prkcb	ENSMUSG00000052889	protein kinase C, beta [Source:MGI Symbol;Acc:MGI:97596]	+	gene	overlapping	0	33.351	48.524	58.3198	81.875	64.001
Chr7:122416304-122426913	7	122416304	122426913	+	Prkcb	ENSMUSG00000052889	protein kinase C, beta [Source:MGI Symbol;Acc:MGI:97596]	+	gene	overlapping	0	24.9054	29.7359	47.659	54.6414	49.5131
Chr7:122427012-122436696	7	122427012	122436696	+	Prkcb	ENSMUSG00000052889	protein kinase C, beta [Source:MGI Symbol;Acc:MGI:97596]	+	gene	overlapping	0	31.3215	22.0242	42.1551	53.3457	43.1996
Chr7:122445218-122455777	7	122445218	122455777	+	Prkcb	ENSMUSG00000052889	protein kinase C, beta [Source:MGI Symbol;Acc:MGI:97596]	+	gene	overlapping	0	31.8546	41.0968	62.0784	72.9514	64.9746
Chr7:122481512-122488412	7	122481512	122488412	+	Prkcb	ENSMUSG00000052889	protein kinase C, beta [Source:MGI Symbol;Acc:MGI:97596]	+	gene	overlapping	0	29.9566	33.0642	57.0331	63.0209	61.7077
Chr7:122488489-122495558	7	122488489	122495558	+	Prkcb	ENSMUSG00000052889	protein kinase C, beta [Source:MGI Symbol;Acc:MGI:97596]	+	gene	overlapping	0	25.4781	38.9202	60.8845	64.3983	67.3978
Chr7:122495683-122505406	7	122495683	122505406	+	Prkcb	ENSMUSG00000052889	protein kinase C, beta [Source:MGI Symbol;Acc:MGI:97596]	+	gene	overlapping	0	27.0679	42.8656	60.6033	69.9335	67.2153
Chr7:122505436-122513905	7	122505436	122513905	+	Prkcb	ENSMUSG00000052889	protein kinase C, beta [Source:MGI Symbol;Acc:MGI:97596]	+	gene	overlapping	0	23.3409	40.5457	58.8299	63.8867	72.2151
Chr7:122514131-122523132	7	122514131	122523132	+	Prkcb	ENSMUSG00000052889	protein kinase C, beta [Source:MGI Symbol;Acc:MGI:97596]	+	gene	overlapping	0	20.8284	56.6285	78.9719	77.4568	79.8271
Chr7:122523215-122531729	7	122523215	122531729	+	Prkcb	ENSMUSG00000052889	protein kinase C, beta [Source:MGI Symbol;Acc:MGI:97596]	+	gene	overlapping	0	25.6014	50.9327	63.0659	76.5341	79.2014
Chr7:122543918-122553739	7	122543918	122553739	+	Prkcb	ENSMUSG00000052889	protein kinase C, beta [Source:MGI Symbol;Acc:MGI:97596]	+	gene	overlapping	0	22.8255	56.5817	69.906	79.4072	73.4172
Chr7:122554479-122565012	7	122554479	122565012	+	Prkcb	ENSMUSG00000052889	protein kinase C, beta [Source:MGI Symbol;Acc:MGI:97596]	+	gene	overlapping	0	32.3073	46.6537	68.8011	78.9611	70.1624
Chr7:122565059-122574615	7	122565059	122574615	+	Prkcb	ENSMUSG00000052889	protein kinase C, beta [Source:MGI Symbol;Acc:MGI:97596]	+	gene	overlapping	0	21.3617	46.8396	62.333	68.2013	73.2578
Chr7:122574636-122582978	7	122574636	122582978	+	Prkcb	ENSMUSG00000052889	protein kinase C, beta [Source:MGI Symbol;Acc:MGI:97596]	+	gene	overlapping	0	30.5457	38.9582	66.812	69.5038	67.6864
Chr7:122583129-122592816	7	122583129	122592816	+	Prkcb	ENSMUSG00000052889	protein kinase C, beta [Source:MGI Symbol;Acc:MGI:97596]	+	gene	overlapping	0	26.2638	49.4267	66.7848	75.6904	76.6633
Chr7:122592817-122600742	7	122592817	122600742	+	Prkcb	ENSMUSG00000052889	protein kinase C, beta [Source:MGI Symbol;Acc:MGI:97596]	+	gene	overlapping	0	33.4464	43.9897	68.3269	77.4361	68.4239
Chr7:122600760-122610368	7	122600760	122610368	+	Prkcb	ENSMUSG00000052889	protein kinase C, beta [Source:MGI Symbol;Acc:MGI:97596]	+	gene	overlapping	0	25.1743	54.1802	68.3384	79.3546	71.4409
Chr7:122610452-122622970	7	122610452	122622970	+	Prkcb	ENSMUSG00000052889	protein kinase C, beta [Source:MGI Symbol;Acc:MGI:97596]	+	gene	overlapping	0	26.4591	46.5858	68.6924	73.0448	69.4312
Chr7:122623133-122631873	7	122623133	122631873	+	Prkcb	ENSMUSG00000052889	protein kinase C, beta [Source:MGI Symbol;Acc:MGI:97596]	+	gene	overlapping	0	26.2557	41.616	50.9946	67.8717	67.0773
Chr7:122632005-122643348	7	122632005	122643348	+	Prkcb	ENSMUSG00000052889	protein kinase C, beta [Source:MGI Symbol;Acc:MGI:97596]	+	gene	overlapping	0	28.2931	33.8237	46.4999	62.1168	69.9341
Chr7:122643571-122651802	7	122643571	122651802	+	null					Not found	0	35.0199	13.6768	27.5583	48.6967	53.1126
Chr7:122673127-122685906	7	122673127	122685906	+	Cacng3	ENSMUSG00000066189	calcium channel, voltage-dependent, gamma subunit 3 [Source:MGI Symbol;Acc:MGI:1859165]	+	gene	overlapping	0	35.6147	23.6735	46.4959	59.2882	56.9416
Chr7:122685961-122701767	7	122685961	122701767	+	Cacng3	ENSMUSG00000066189	calcium channel, voltage-dependent, gamma subunit 3 [Source:MGI Symbol;Acc:MGI:1859165]	+	gene	overlapping	0	25.8882	18.5134	35.4939	44.4015	50.8427
Chr7:122701949-122712488	7	122701949	122712488	+	Cacng3	ENSMUSG00000066189	calcium channel, voltage-dependent, gamma subunit 3 [Source:MGI Symbol;Acc:MGI:1859165]	+	gene	overlapping	0	32.1746	21.4619	35.0736	53.6365	52.8648
Chr7:122725084-122738058	7	122725084	122738058	+	Cacng3	ENSMUSG00000066189	calcium channel, voltage-dependent, gamma subunit 3 [Source:MGI Symbol;Acc:MGI:1859165]	+	gene	overlapping	0	35.1491	20.7522	43.0933	55.9012	51.3424
Chr7:122738180-122750872	7	122738180	122750872	+	Cacng3	ENSMUSG00000066189	calcium channel, voltage-dependent, gamma subunit 3 [Source:MGI Symbol;Acc:MGI:1859165]	+	gene	overlapping	0	33.5399	33.1333	60.0436	66.6731	71.5592
Chr7:122750877-122762046	7	122750877	122762046	+	Cacng3	ENSMUSG00000066189	calcium channel, voltage-dependent, gamma subunit 3 [Source:MGI Symbol;Acc:MGI:1859165]	+	gene	overlapping	0	37.2552	48.7739	80.4393	86.0291	86.2344
Chr7:122762113-122771223	7	122762113	122771223	+	Cacng3	ENSMUSG00000066189	calcium channel, voltage-dependent, gamma subunit 3 [Source:MGI Symbol;Acc:MGI:1859165]	+	gene	overlapping	0	39.1044	14.22	51.7239	53.3244	57.6141
Chr7:122854629-122863344	7	122854629	122863344	+	null					Not found	0	20.5708	29.4172	47.8023	49.988	47.5316
Chr7:122901916-122910758	7	122901916	122910758	+	null					Not found	0	22.278	52.2139	75.2279	74.4919	70.2187
Chr7:124060580-124076400	7	124060580	124076400	+	Hs3st4	ENSMUSG00000078591	heparan sulfate (glucosamine) 3-O-sulfotransferase 4 [Source:MGI Symbol;Acc:MGI:1333792]	+	gene	overlapping	0	21.6163	18.0401	47.8327	39.6565	29.4745
Chr7:126474981-126479733	7	126474981	126479733	+	Sh2b1	ENSMUSG00000030733	SH2B adaptor protein 1 [Source:MGI Symbol;Acc:MGI:1201407]	-	gene	overlapping	0	20.1487	33.1309	36.4104	53.2796	28.1321
Chr7:126776960-126781212	7	126776960	126781212	+	Ypel3	ENSMUSG00000042675	yippee-like 3 (Drosophila) [Source:MGI Symbol;Acc:MGI:1913340]	+	gene	overlapping	0	33.7382	59.074	62.6332	92.8122	64.8048
Chr7:126976297-126981511	7	126976297	126981511	+	Cdipt	ENSMUSG00000030682	CDP-diacylglycerol--inositol 3-phosphatidyltransferase (phosphatidylinositol synthase) [Source:MGI Symbol;Acc:MGI:105491]	+	gene	overlapping	0	20.2705	48.6854	56.4917	68.9559	49.9384
Chr7:127055065-127064369	7	127055065	127064369	+	null					Not found	0	36.5092	56.1945	66.0269	92.7037	87.7152
Chr7:127290372-127299590	7	127290372	127299590	+	Itgal	ENSMUSG00000030830	integrin alpha L [Source:MGI Symbol;Acc:MGI:96606]	+	gene	overlapping	0	26.7206	58.6875	71.4336	85.4081	83.9004
Chr7:127307286-127314315	7	127307286	127314315	+	Itgal	ENSMUSG00000030830	integrin alpha L [Source:MGI Symbol;Acc:MGI:96606]	+	gene	overlapping	0	20.0151	67.4988	86.7825	87.5139	84.7671
Chr7:127314359-127323825	7	127314359	127323825	+	Itgal	ENSMUSG00000030830	integrin alpha L [Source:MGI Symbol;Acc:MGI:96606]	+	gene	overlapping	0	27.1044	65.8333	84.4482	92.9378	89.0155
Chr7:127764650-127769998	7	127764650	127769998	+	Fbxl19	ENSMUSG00000030811	F-box and leucine-rich repeat protein 19 [Source:MGI Symbol;Acc:MGI:3039600]	+	gene	overlapping	0	26.8264	23.4073	44.3347	50.2336	57.3118
Chr7:129201129-129215551	7	129201129	129215551	+	null					Not found	0	23.458	40.2973	51.774	63.7554	58.7093
Chr7:129215623-129223612	7	129215623	129223612	+	null					Not found	0	26.3315	41.7839	63.2491	68.1154	67.4482
Chr7:129223641-129234646	7	129223641	129234646	+	null					Not found	0	21.5153	44.1377	70.8504	65.653	74.3837
Chr7:129235136-129245511	7	129235136	129245511	+	null					Not found	0	34.7953	56.752	80.5114	91.5473	87.4869
Chr7:129245518-129256743	7	129245518	129256743	+	null					Not found	0	27.9796	48.3713	76.7373	76.3508	74.0832
Chr7:129256753-129261801	7	129256753	129261801	+	Ppapdc1a	ENSMUSG00000070366	phosphatidic acid phosphatase type 2 domain containing 1A [Source:MGI Symbol;Acc:MGI:2685936]	+	gene	overlapping	0	40.3987	40.1527	79.2057	80.5514	80.3181
Chr7:129261869-129275777	7	129261869	129275777	+	Ppapdc1a	ENSMUSG00000070366	phosphatidic acid phosphatase type 2 domain containing 1A [Source:MGI Symbol;Acc:MGI:2685936]	+	gene	overlapping	0	45.4637	47.2341	82.6105	92.6978	88.4838
Chr7:129276083-129287193	7	129276083	129287193	+	Ppapdc1a	ENSMUSG00000070366	phosphatidic acid phosphatase type 2 domain containing 1A [Source:MGI Symbol;Acc:MGI:2685936]	+	gene	overlapping	0	32.8664	59.2587	83.8508	92.1252	89.5076
Chr7:129287212-129299459	7	129287212	129299459	+	Ppapdc1a	ENSMUSG00000070366	phosphatidic acid phosphatase type 2 domain containing 1A [Source:MGI Symbol;Acc:MGI:2685936]	+	gene	overlapping	0	47.7073	35.5392	79.9674	83.2465	80.2243
Chr7:129309448-129322403	7	129309448	129322403	+	Ppapdc1a	ENSMUSG00000070366	phosphatidic acid phosphatase type 2 domain containing 1A [Source:MGI Symbol;Acc:MGI:2685936]	+	gene	overlapping	0	35.3801	49.7923	79.1376	85.1723	79.8536
Chr7:129322706-129339350	7	129322706	129339350	+	Ppapdc1a	ENSMUSG00000070366	phosphatidic acid phosphatase type 2 domain containing 1A [Source:MGI Symbol;Acc:MGI:2685936]	+	gene	overlapping	0	23.1458	74.8872	94.5423	98.0331	94.7819
Chr7:129339453-129353494	7	129339453	129353494	+	Ppapdc1a	ENSMUSG00000070366	phosphatidic acid phosphatase type 2 domain containing 1A [Source:MGI Symbol;Acc:MGI:2685936]	+	gene	overlapping	0	28.5169	37.0203	63.474	65.5373	81.7677
Chr7:129353525-129375240	7	129353525	129375240	+	Ppapdc1a	ENSMUSG00000070366	phosphatidic acid phosphatase type 2 domain containing 1A [Source:MGI Symbol;Acc:MGI:2685936]	+	gene	overlapping	0	30.0509	62.6059	87.702	92.6568	90.4329
Chr7:129375342-129387007	7	129375342	129387007	+	Ppapdc1a	ENSMUSG00000070366	phosphatidic acid phosphatase type 2 domain containing 1A [Source:MGI Symbol;Acc:MGI:2685936]	+	gene	overlapping	0	22.7279	73.7007	93.0612	96.4286	92.001
Chr7:129759749-129770984	7	129759749	129770984	+	null					Not found	0	50.8968	32.139	53.1618	83.0358	80.0146
Chr7:129771007-129778136	7	129771007	129778136	+	null					Not found	0	66.9332	15.0171	53.0004	81.9503	76.6414
Chr7:129778355-129790469	7	129778355	129790469	+	null					Not found	0	42.6072	49.5442	77.0658	92.1514	91.628
Chr7:129790537-129801328	7	129790537	129801328	+	null					Not found	0	44.1013	50.401	83.3413	94.5024	91.1763
Chr7:129816112-129826246	7	129816112	129826246	+	null					Not found	0	63.663	21.0707	71.3382	84.7337	84.3842
Chr7:129826290-129840487	7	129826290	129840487	+	null					Not found	0	38.194	41.4057	61.4906	79.5997	83.7041
Chr7:132108561-132121880	7	132108561	132121880	+	Fgfr2	ENSMUSG00000030849	fibroblast growth factor receptor 2 [Source:MGI Symbol;Acc:MGI:95523]	-	gene	overlapping	0	25.3606	26.8757	29.9786	52.2363	46.4943
Chr7:132121960-132135155	7	132121960	132135155	+	Fgfr2	ENSMUSG00000030849	fibroblast growth factor receptor 2 [Source:MGI Symbol;Acc:MGI:95523]	-	gene	overlapping	0	30.5857	25.6561	38.9843	56.2418	54.373
Chr7:132154707-132162451	7	132154707	132162451	+	Fgfr2	ENSMUSG00000030849	fibroblast growth factor receptor 2 [Source:MGI Symbol;Acc:MGI:95523]	-	gene	overlapping	0	34.9932	11.2447	21.0729	46.2379	28.2729
Chr7:132162557-132172489	7	132162557	132172489	+	Fgfr2	ENSMUSG00000030849	fibroblast growth factor receptor 2 [Source:MGI Symbol;Acc:MGI:95523]	-	gene	overlapping	0	34.1267	51.5823	73.0981	85.7091	78.8706
Chr7:132184430-132197853	7	132184430	132197853	+	Fgfr2	ENSMUSG00000030849	fibroblast growth factor receptor 2 [Source:MGI Symbol;Acc:MGI:95523]	-	gene	overlapping	0	20.6197	67.5437	87.0874	88.1633	87.0525
Chr7:132197953-132208196	7	132197953	132208196	+	Fgfr2	ENSMUSG00000030849	fibroblast growth factor receptor 2 [Source:MGI Symbol;Acc:MGI:95523]	-	gene	overlapping	0	32.9777	43.1115	74.933	76.0892	83.9167
Chr7:133358281-133367115	7	133358281	133367115	+	null					Not found	0	26.2599	64.1209	88.3292	90.3808	88.3031
Chr7:133367417-133378425	7	133367417	133378425	+	null					Not found	0	27.386	55.0518	72.7459	82.4378	74.2082
Chr7:133378477-133388133	7	133378477	133388133	+	null					Not found	0	33.436	48.1833	66.6915	81.6193	77.3217
Chr7:133498710-133508019	7	133498710	133508019	+	null					Not found	0	21.7805	33.332	44.7756	55.1125	49.5482
Chr7:133519883-133529403	7	133519883	133529403	+	null					Not found	0	29.7247	34.2292	55.734	63.9538	64.4255
Chr7:135795551-135804183	7	135795551	135804183	+	null					Not found	0	47.7341	46.014	86.2836	93.7481	91.6529
Chr7:135804196-135810999	7	135804196	135810999	+	null					Not found	0	23.8188	53.5498	86.407	77.3686	83.6135
Chr7:135811004-135823378	7	135811004	135823378	+	null					Not found	0	22.4638	68.8975	91.1206	91.3613	92.6773
Chr7:135833670-135842423	7	135833670	135842423	+	null					Not found	0	46.1532	31.9429	79.8517	78.0961	81.7909
Chr7:135850682-135856981	7	135850682	135856981	+	null					Not found	0	27.1434	6.34956	13.5276	33.4929	25.8177
Chr7:135906357-135922906	7	135906357	135922906	+	null					Not found	0	24.8328	15.1513	28.6493	39.9842	50.8277
Chr7:137710078-137719749	7	137710078	137719749	+	null					Not found	0	28.9231	56.1864	78.6149	85.1095	83.0584
Chr7:139618601-139625392	7	139618601	139625392	+	null					Not found	0	22.3603	67.3342	63.1388	89.6945	86.976
Chr7:141321133-141327392	7	141321133	141327392	+	Deaf1	ENSMUSG00000058886	deformed epidermal autoregulatory factor 1 (Drosophila) [Source:MGI Symbol;Acc:MGI:1858496]	-	gene	overlapping	0	21.9614	64.9057	75.0868	86.8671	85.8837
Chr7:141694382-141701620	7	141694382	141701620	+	CAAA01115770.1	ENSMUSG00000095400	Mucin MUC2 [Source:UniProtKB/TrEMBL;Acc:Q9R1L0]	+	gene	overlapping	0	20.0004	31.6597	39.6825	51.6601	42.4846
Chr7:141701623-141752695	7	141701623	141752695	+	Muc2	ENSMUSG00000025515	mucin 2 [Source:MGI Symbol;Acc:MGI:1339364]	+	gene	overlapping	0	23.4	44.9375	51.7812	68.3375	70.103
Chr7:142283093-142285989	7	142283093	142285989	+	null					Not found	0	25.6106	28.03	21.9495	53.6405	39.3956
Chr7:142324092-142334428	7	142324092	142334428	+	6330512M04Rik	ENSMUSG00000045777	RIKEN cDNA 6330512M04 gene [Source:MGI Symbol;Acc:MGI:2444776]	-	gene	overlapping	0	32.6388	55.8335	78.5504	88.4723	90.2103
Chr7:142334450-142345021	7	142334450	142345021	+	6330512M04Rik	ENSMUSG00000045777	RIKEN cDNA 6330512M04 gene [Source:MGI Symbol;Acc:MGI:2444776]	-	gene	overlapping	0	24.1716	17.9089	32.922	42.0805	33.3918
Chr7:142469863-142478312	7	142469863	142478312	+	Lsp1	ENSMUSG00000018819	lymphocyte specific 1 [Source:MGI Symbol;Acc:MGI:96832]	+	gene	overlapping	0	33.3414	50.7539	72.0046	84.0953	79.1188
Chr7:143922951-143937127	7	143922951	143937127	+	null					Not found	0	26.2192	31.0261	32.051	57.2453	54.0182
Chr7:144470336-144479137	7	144470336	144479137	+	Cttn	ENSMUSG00000031078	cortactin [Source:MGI Symbol;Acc:MGI:99695]	-	gene	overlapping	0	22.6356	29.4075	40.9379	52.0432	39.0589
Chr7:144937627-144939517	7	144937627	144939517	+	Ccnd1	ENSMUSG00000070348	cyclin D1 [Source:MGI Symbol;Acc:MGI:88313]	-	gene	overlapping	0	25.7289	4.21429	25.3343	29.9432	25.8501
Chr7:145131496-145144452	7	145131496	145144452	+	null					Not found	0	20.9709	7.62874	8.49003	28.5997	28.9895
Chr7:145144668-145159574	7	145144668	145159574	+	null					Not found	0	41.8437	21.148	25.6124	62.9917	65.0854
Chr7:145159649-145172526	7	145159649	145172526	+	null					Not found	0	34.2811	50.0525	56.0272	84.3336	84.8653
Chr7:145172621-145181628	7	145172621	145181628	+	null					Not found	0	20.7455	73.6542	76.9929	94.3997	94.5373
Chr7:145193189-145205483	7	145193189	145205483	+	null					Not found	0	20.8063	41.1271	54.34	61.9333	63.2858
Chr7:145205515-145214929	7	145205515	145214929	+	null					Not found	0	25.7178	71.1079	83.4995	96.8258	83.4702
Chr7:145278785-145287379	7	145278785	145287379	+	Tpcn2	ENSMUSG00000048677	two pore segment channel 2 [Source:MGI Symbol;Acc:MGI:2385297]	-	gene	overlapping	0	21.4283	49.6354	53.574	71.0638	60.2817
Chr8:3706285-3718312	8	3706285	3718312	+	Clec4g	ENSMUSG00000074491	C-type lectin domain family 4, member g [Source:MGI Symbol;Acc:MGI:1923113]	-	gene	overlapping	0	20.0033	42.9887	59.688	62.9919	57.4603
Chr8:4238943-4244905	8	4238943	4244905	+	Map2k7	ENSMUSG00000002948	mitogen-activated protein kinase kinase 7 [Source:MGI Symbol;Acc:MGI:1346871]	+	gene	overlapping	0	20.7134	62.5604	62.8542	83.2738	63.3969
Chr8:4377549-4386629	8	4377549	4386629	+	null					Not found	0	20.2714	54.5455	60.8698	74.8169	71.4815
Chr8:5401308-5426151	8	5401308	5426151	+	null					Not found	0	26.6522	50.1879	67.7528	76.8401	75.0819
Chr8:5426158-5442431	8	5426158	5442431	+	null					Not found	0	28.0803	24.9241	34.7696	53.0044	51.7508
Chr8:5458786-5483959	8	5458786	5483959	+	null					Not found	0	25.8949	27.5751	39.0881	53.47	45.9869
Chr8:5632050-5641923	8	5632050	5641923	+	Gm1840	ENSMUSG00000043192	predicted gene 1840 [Source:MGI Symbol;Acc:MGI:3037698]	+	gene	overlapping	0	23.2336	42.3472	57.1554	65.5808	65.7769
Chr8:7210575-7230755	8	7210575	7230755	+	null					Not found	0	26.386	52.1825	77.0892	78.5686	79.7353
Chr8:7696827-7718387	8	7696827	7718387	+	null					Not found	0	34.2304	45.0549	54.9413	79.2853	80.3924
Chr8:8429512-8439117	8	8429512	8439117	+	null					Not found	0	29.4234	11.0862	31.4723	40.5096	32.8152
Chr8:8439123-8448944	8	8439123	8448944	+	null					Not found	0	53.6072	17.8544	61.0211	71.4616	69.8283
Chr8:8449017-8457404	8	8449017	8457404	+	null					Not found	0	22.2043	48.5754	65.9552	70.7798	74.8285
Chr8:8457451-8470971	8	8457451	8470971	+	null					Not found	0	24.4393	60.3172	77.5655	84.7565	72.1551
Chr8:8489474-8497026	8	8489474	8497026	+	null					Not found	0	23.2246	58.8726	74.7483	82.0972	74.1769
Chr8:8556274-8566381	8	8556274	8566381	+	null					Not found	0	23.4011	17.7688	34.4741	41.1699	33.1832
Chr8:10127774-10139014	8	10127774	10139014	+	null					Not found	0	23.305	9.31136	21.0564	32.6164	30.8507
Chr8:10139038-10149638	8	10139038	10149638	+	null					Not found	0	47.1703	14.648	48.453	61.8183	63.0343
Chr8:10149709-10154207	8	10149709	10154207	+	null					Not found	0	36.6818	30.0491	70.5914	66.7308	66.9621
Chr8:10154219-10163004	8	10154219	10163004	+	null					Not found	0	27.9495	56.4557	76.4566	84.4052	82.3432
Chr8:10163055-10175639	8	10163055	10175639	+	null					Not found	0	42.8544	16.6735	50.7217	59.5279	57.6396
Chr8:10190367-10200256	8	10190367	10200256	+	null					Not found	0	20.6921	62.4088	81.8679	83.1009	79.7837
Chr8:10200264-10214806	8	10200264	10214806	+	null					Not found	0	23.6277	29.4646	45.7433	53.0923	52.1469
Chr8:10214951-10226984	8	10214951	10226984	+	null					Not found	0	28.9483	37.6882	66.7736	66.6365	70.3626
Chr8:10227040-10239398	8	10227040	10239398	+	null					Not found	0	37.535	36.6504	57.2045	74.1854	71.5315
Chr8:10239463-10249966	8	10239463	10249966	+	null					Not found	0	48.4966	23.2874	46.3015	71.784	62.2591
Chr8:10249980-10266476	8	10249980	10266476	+	null					Not found	0	44.2581	42.6085	70.6787	86.8666	79.3135
Chr8:10266510-10276705	8	10266510	10276705	+	Myo16	ENSMUSG00000039057	myosin XVI [Source:MGI Symbol;Acc:MGI:2685951]	+	gene	overlapping	0	42.65	35.5951	64.9805	78.2451	81.1125
Chr8:10289481-10304266	8	10289481	10304266	+	Myo16	ENSMUSG00000039057	myosin XVI [Source:MGI Symbol;Acc:MGI:2685951]	+	gene	overlapping	0	24.7959	4.79784	23.7208	29.5938	25.8253
Chr8:10304403-10318253	8	10304403	10318253	+	Myo16	ENSMUSG00000039057	myosin XVI [Source:MGI Symbol;Acc:MGI:2685951]	+	gene	overlapping	0	39.029	31.9664	56.0478	70.9954	66.7596
Chr8:10318345-10334300	8	10318345	10334300	+	Myo16	ENSMUSG00000039057	myosin XVI [Source:MGI Symbol;Acc:MGI:2685951]	+	gene	overlapping	0	37.1898	48.6414	76.0752	85.8311	84.0681
Chr8:10334510-10350339	8	10334510	10350339	+	Myo16	ENSMUSG00000039057	myosin XVI [Source:MGI Symbol;Acc:MGI:2685951]	+	gene	overlapping	0	40.1602	47.0942	70.4931	87.2544	79.4686
Chr8:10371268-10382118	8	10371268	10382118	+	Myo16	ENSMUSG00000039057	myosin XVI [Source:MGI Symbol;Acc:MGI:2685951]	+	gene	overlapping	0	31.7701	32.8589	58.2714	64.629	73.1974
Chr8:10382150-10393383	8	10382150	10393383	+	Myo16	ENSMUSG00000039057	myosin XVI [Source:MGI Symbol;Acc:MGI:2685951]	+	gene	overlapping	0	50.0945	23.0947	66.6373	73.1893	66.3418
Chr8:10393534-10403528	8	10393534	10403528	+	Myo16	ENSMUSG00000039057	myosin XVI [Source:MGI Symbol;Acc:MGI:2685951]	+	gene	overlapping	0	35.4968	11.2964	39.9597	46.7932	46.4379
Chr8:10403835-10412233	8	10403835	10412233	+	Myo16	ENSMUSG00000039057	myosin XVI [Source:MGI Symbol;Acc:MGI:2685951]	+	gene	overlapping	0	51.984	36.4975	68.2327	88.4815	81.8378
Chr8:10412561-10419656	8	10412561	10419656	+	Myo16	ENSMUSG00000039057	myosin XVI [Source:MGI Symbol;Acc:MGI:2685951]	+	gene	overlapping	0	41.1553	41.7611	68.5319	82.9165	84.7138
Chr8:10419690-10427896	8	10419690	10427896	+	Myo16	ENSMUSG00000039057	myosin XVI [Source:MGI Symbol;Acc:MGI:2685951]	+	gene	overlapping	0	36.9019	35.8511	65.6549	72.753	69.3545
Chr8:10427915-10438156	8	10427915	10438156	+	Myo16	ENSMUSG00000039057	myosin XVI [Source:MGI Symbol;Acc:MGI:2685951]	+	gene	overlapping	0	36.1787	11.0688	36.9162	47.2474	46.0112
Chr8:10438222-10445260	8	10438222	10445260	+	Myo16	ENSMUSG00000039057	myosin XVI [Source:MGI Symbol;Acc:MGI:2685951]	+	gene	overlapping	0	24.0252	24.345	49.7992	48.3702	47.1462
Chr8:10445264-10453066	8	10445264	10453066	+	Myo16	ENSMUSG00000039057	myosin XVI [Source:MGI Symbol;Acc:MGI:2685951]	+	gene	overlapping	0	32.1239	29.9886	66.4626	62.1125	64.0644
Chr8:10453128-10462816	8	10453128	10462816	+	Myo16	ENSMUSG00000039057	myosin XVI [Source:MGI Symbol;Acc:MGI:2685951]	+	gene	overlapping	0	22.9999	40.5014	52.5298	63.5012	62.5876
Chr8:10462938-10474645	8	10462938	10474645	+	Myo16	ENSMUSG00000039057	myosin XVI [Source:MGI Symbol;Acc:MGI:2685951]	+	gene	overlapping	0	20.8291	50.3851	51.6854	71.2142	66.4803
Chr8:10474830-10484687	8	10474830	10484687	+	Myo16	ENSMUSG00000039057	myosin XVI [Source:MGI Symbol;Acc:MGI:2685951]	+	gene	overlapping	0	40.886	40.9543	66.4078	81.8403	71.3081
Chr8:10484731-10495801	8	10484731	10495801	+	Myo16	ENSMUSG00000039057	myosin XVI [Source:MGI Symbol;Acc:MGI:2685951]	+	gene	overlapping	0	33.0373	56.3156	83.7896	89.3529	85.2944
Chr8:11233211-11241191	8	11233211	11241191	+	Col4a1	ENSMUSG00000031502	collagen, type IV, alpha 1 [Source:MGI Symbol;Acc:MGI:88454]	-	gene	overlapping	0	32.7798	34.1482	53.3272	66.928	70.8054
Chr8:11241260-11249009	8	11241260	11249009	+	Col4a1	ENSMUSG00000031502	collagen, type IV, alpha 1 [Source:MGI Symbol;Acc:MGI:88454]	-	gene	overlapping	0	23.856	57.8766	72.346	81.7326	73.4349
Chr8:11249035-11257481	8	11249035	11257481	+	Col4a1	ENSMUSG00000031502	collagen, type IV, alpha 1 [Source:MGI Symbol;Acc:MGI:88454]	-	gene	overlapping	0	25.3748	50.0205	61.2117	75.3953	65.9405
Chr8:11267312-11274484	8	11267312	11274484	+	Col4a1	ENSMUSG00000031502	collagen, type IV, alpha 1 [Source:MGI Symbol;Acc:MGI:88454]	-	gene	overlapping	0	25.6617	36.5583	43.7336	62.22	57.8493
Chr8:11280770-11289520	8	11280770	11289520	+	Col4a1	ENSMUSG00000031502	collagen, type IV, alpha 1 [Source:MGI Symbol;Acc:MGI:88454]	-	gene	overlapping	0	28.5136	35.0769	45.4413	63.5905	54.7234
Chr8:11289566-11298547	8	11289566	11298547	+	Col4a1	ENSMUSG00000031502	collagen, type IV, alpha 1 [Source:MGI Symbol;Acc:MGI:88454]	-	gene	overlapping	0	25.0717	48.0549	65.1265	73.1266	77.5392
Chr8:11298699-11307177	8	11298699	11307177	+	Col4a1	ENSMUSG00000031502	collagen, type IV, alpha 1 [Source:MGI Symbol;Acc:MGI:88454]	-	gene	overlapping	0	31.2713	35.7403	55.8752	67.0116	64.5389
Chr8:11483172-11493102	8	11483172	11493102	+	null					Not found	0	28.3569	22.1863	32.9531	50.5432	43.1273
Chr8:12540904-12548257	8	12540904	12548257	+	null					Not found	0	34.3714	22.3123	45.3096	56.6837	54.185
Chr8:13380323-13387877	8	13380323	13387877	+	Atp4b	ENSMUSG00000031449	ATPase, H+/K+ exchanging, beta polypeptide [Source:MGI Symbol;Acc:MGI:88114]	-	gene	overlapping	0	20.7968	10.6047	26.4106	31.4016	35.3058
Chr8:14878001-14885499	8	14878001	14885499	+	Cln8	ENSMUSG00000026317	ceroid-lipofuscinosis, neuronal 8 [Source:MGI Symbol;Acc:MGI:1349447]	+	gene	overlapping	0	22.9863	42.1646	67.7714	65.151	54.0692
Chr8:14956797-14961433	8	14956797	14961433	+	Arhgef10	ENSMUSG00000071176	Rho guanine nucleotide exchange factor (GEF) 10 [Source:MGI Symbol;Acc:MGI:2444453]	+	gene	overlapping	0	21.4474	34.01	40.6913	55.4574	36.2842
Chr8:15313811-15324647	8	15313811	15324647	+	null					Not found	0	20.3175	33.0384	42.0109	53.3559	53.8861
Chr8:15659465-15672413	8	15659465	15672413	+	null					Not found	0	23.3048	46.6889	59.892	69.9937	67.988
Chr8:17026944-17043330	8	17026944	17043330	+	Csmd1	ENSMUSG00000060924	CUB and Sushi multiple domains 1 [Source:MGI Symbol;Acc:MGI:2137383]	-	gene	overlapping	0	20.4325	48.1363	65.1752	68.5688	69.7319
Chr8:17409740-17432140	8	17409740	17432140	+	Csmd1	ENSMUSG00000060924	CUB and Sushi multiple domains 1 [Source:MGI Symbol;Acc:MGI:2137383]	-	gene	overlapping	0	21.1149	47.3644	40.8669	68.4793	55.0633
Chr8:18579877-18586192	8	18579877	18586192	+	null					Not found	0	32.3305	26.9111	43.7927	59.2416	51.8437
Chr8:22952925-22963135	8	22952925	22963135	+	null					Not found	0	34.6107	23.7969	46.9723	58.4076	56.3596
Chr8:22963156-22970314	8	22963156	22970314	+	null					Not found	0	37.3799	26.0919	52.1165	63.4718	52.2565
Chr8:22980759-22989010	8	22980759	22989010	+	Ank1	ENSMUSG00000031543	ankyrin 1, erythroid [Source:MGI Symbol;Acc:MGI:88024]	+	gene	overlapping	0	29.4461	28.6111	43.3362	58.0573	46.9646
Chr8:23093890-23099668	8	23093890	23099668	+	Ank1	ENSMUSG00000031543	ankyrin 1, erythroid [Source:MGI Symbol;Acc:MGI:88024]	+	gene	overlapping	0	26.2576	56.3975	76.1988	82.6551	82.5169
Chr8:23099738-23107588	8	23099738	23107588	+	Ank1	ENSMUSG00000031543	ankyrin 1, erythroid [Source:MGI Symbol;Acc:MGI:88024]	+	gene	overlapping	0	26.2485	48.7004	61.7152	74.9489	74.09
Chr8:23107590-23114070	8	23107590	23114070	+	Ank1	ENSMUSG00000031543	ankyrin 1, erythroid [Source:MGI Symbol;Acc:MGI:88024]	+	gene	overlapping	0	29.627	62.2543	75.2675	91.8813	79.9552
Chr8:23132043-23136842	8	23132043	23136842	+	Ank1	ENSMUSG00000031543	ankyrin 1, erythroid [Source:MGI Symbol;Acc:MGI:88024]	+	gene	overlapping	0	39.9805	30.1616	53.4864	70.1421	63.883
Chr8:23136904-23141209	8	23136904	23141209	+	Ank1	ENSMUSG00000031543	ankyrin 1, erythroid [Source:MGI Symbol;Acc:MGI:88024]	+	gene	overlapping	0	21.0263	20.7403	38.8783	41.7666	57.5147
Chr8:23141223-23146323	8	23141223	23146323	+	Ank1	ENSMUSG00000031543	ankyrin 1, erythroid [Source:MGI Symbol;Acc:MGI:88024]	+	gene	overlapping	0	31.4508	22.5758	44.0081	54.0266	55.8183
Chr8:23178452-23185758	8	23178452	23185758	+	Agpat6	ENSMUSG00000031545	1-acylglycerol-3-phosphate O-acyltransferase 6 (lysophosphatidic acid acyltransferase, zeta) [Source:MGI Symbol;Acc:MGI:2142716]	-	gene	overlapping	0	23.1231	46.4693	58.2909	69.5924	70.2034
Chr8:23549485-23559970	8	23549485	23559970	+	null					Not found	0	20.0206	19.4676	24.9203	39.4881	33.6537
Chr8:25518380-25519415	8	25518380	25519415	+	Fgfr1	ENSMUSG00000031565	fibroblast growth factor receptor 1 [Source:MGI Symbol;Acc:MGI:95522]	+	gene	overlapping	0	29.1961	7.5678	37.1614	36.7639	50.3867
Chr8:26608106-26623903	8	26608106	26623903	+	null					Not found	0	20.3988	31.5364	33.9906	51.9352	44.0154
Chr8:26680731-26692477	8	26680731	26692477	+	null					Not found	0	23.0047	17.9263	28.3534	40.931	42.0314
Chr8:26724768-26737799	8	26724768	26737799	+	null					Not found	0	20.8172	20.1331	22.5956	40.9503	45.1982
Chr8:26737809-26747693	8	26737809	26747693	+	null					Not found	0	29.7231	8.33701	15.669	38.0601	34.4412
Chr8:26759128-26768006	8	26759128	26768006	+	null					Not found	0	34.2603	32.7398	33.2417	67.0001	70.0868
Chr8:26768012-26775586	8	26768012	26775586	+	null					Not found	0	24.3735	68.7506	84.303	93.1241	89.0303
Chr8:26775758-26782708	8	26775758	26782708	+	null					Not found	0	33.0787	61.1543	73.265	94.2331	86.8987
Chr8:27490513-27505498	8	27490513	27505498	+	Poteg	ENSMUSG00000063932	POTE ankyrin domain family, member G [Source:MGI Symbol;Acc:MGI:1918202]	+	gene	overlapping	0	28.2514	9.26848	23.7474	37.5199	26.8884
Chr8:27576989-27589590	8	27576989	27589590	+	null					Not found	0	31.507	30.2522	43.8898	61.7591	56.0835
Chr8:27601659-27614171	8	27601659	27614171	+	Gm1698	ENSMUSG00000074404	predicted gene 1698 [Source:MGI Symbol;Acc:MGI:2686544]	+	gene	overlapping	0	30.8639	48.0357	69.7192	78.8996	70.4323
Chr8:29407186-29416331	8	29407186	29416331	+	null					Not found	0	22.4351	7.07071	NaN	29.5058	32.2481
Chr8:30736597-30760967	8	30736597	30760967	+	null					Not found	0	21.2485	47.5403	55.1869	68.7889	63.8852
Chr8:31715421-31727760	8	31715421	31727760	+	null					Not found	0	32.8096	26.6827	40.4625	59.4923	51.4801
Chr8:31756605-31767172	8	31756605	31767172	+	null					Not found	0	32.4372	53.7637	60.7569	86.201	85.664
Chr8:31767825-31782839	8	31767825	31782839	+	null					Not found	0	29.9432	53.3578	63.2112	83.3011	78.2529
Chr8:32203504-32217339	8	32203504	32217339	+	null					Not found	0	21.9221	45.1421	55.6762	67.0641	61.5318
Chr8:32217569-32227893	8	32217569	32227893	+	null					Not found	0	21.405	61.5645	63.4892	82.9696	73.2336
Chr8:33059858-33071608	8	33059858	33071608	+	null					Not found	0	29.0637	57.8519	79.2503	86.9155	84.1188
Chr8:33498130-33510592	8	33498130	33510592	+	null					Not found	0	31.9007	17.4803	19.9615	49.3809	29.0749
Chr8:35212128-35221045	8	35212128	35221045	+	null					Not found	0	24.9352	49.3054	74.4622	74.2407	79.3464
Chr8:35809048-35820500	8	35809048	35820500	+	null					Not found	0	27.2534	29.3388	40.323	56.5923	54.8172
Chr8:35905477-35916556	8	35905477	35916556	+	null					Not found	0	28.3492	15.7604	19.0489	44.1096	43.6052
Chr8:35981497-35995095	8	35981497	35995095	+	null					Not found	0	42.6731	16.7443	40.5812	59.4174	57.1995
Chr8:40505131-40511441	8	40505131	40511441	+	Zdhhc2	ENSMUSG00000039470	zinc finger, DHHC domain containing 2 [Source:MGI Symbol;Acc:MGI:1923452]	+	gene	overlapping	0	25.0115	52.2794	79.0438	77.2909	82.921
Chr8:40511448-40512312	8	40511448	40512312	+	Cnot7	ENSMUSG00000031601	CCR4-NOT transcription complex, subunit 7 [Source:MGI Symbol;Acc:MGI:1298230]	-	gene	overlapping	0	48.2944	8.99024	59.9955	57.2846	74.589
Chr8:41622851-41635973	8	41622851	41635973	+	null					Not found	0	25.2268	42.8922	38.3132	68.119	52.8747
Chr8:43886349-43904549	8	43886349	43904549	+	null					Not found	0	21.835	47.9587	73.8795	69.7937	74.9041
Chr8:44152171-44169023	8	44152171	44169023	+	null					Not found	0	20.156	39.4868	57.7928	59.6429	50.7625
Chr8:44867760-44879698	8	44867760	44879698	+	null					Not found	0	25.4238	45.1973	66.9065	70.621	66.7918
Chr8:44879729-44890490	8	44879729	44890490	+	null					Not found	0	33.5732	31.3235	66.5756	64.8967	57.9398
Chr8:45197549-45214159	8	45197549	45214159	+	null					Not found	0	28.7384	38.4082	57.9364	67.1466	65.6261
Chr8:46245320-46253019	8	46245320	46253019	+	null					Not found	0	26.2069	28.8223	45.347	55.0292	51.3744
Chr8:47343674-47350063	8	47343674	47350063	+	Stox2	ENSMUSG00000038143	storkhead box 2 [Source:MGI Symbol;Acc:MGI:1918319]	-	gene	overlapping	0	35.9098	16.0305	43.7031	51.9404	38.3851
Chr8:47370180-47377260	8	47370180	47377260	+	null					Not found	0	23.2888	46.4309	65.3042	69.7196	73.7593
Chr8:47606811-47613633	8	47606811	47613633	+	null					Not found	0	30.5989	7.86058	23.067	38.4594	36.0476
Chr8:47613742-47623152	8	47613742	47623152	+	null					Not found	0	33.0516	6.27858	22.2174	39.3302	44.0568
Chr8:47688152-47694994	8	47688152	47694994	+	null					Not found	0	36.1733	9.5395	27.5527	45.7128	41.7142
Chr8:47695034-47705209	8	47695034	47705209	+	null					Not found	0	33.7694	35.6523	49.6341	69.4217	65.8176
Chr8:47990595-47994388	8	47990595	47994388	+	null					Not found	0	21.7704	35.154	41.4183	56.9243	26.6138
[truncated: 2,160 more rows]

## Sheet: Hypermethylation IFC vs SOA
Additional file 16: Table S9. Differentially hypermethylated tiles (n=3477) with more than 20% methylation difference in IFC compared to SOA. Each tile contains information about the genome location, overlapping gene, Ensembl ID, gene description and methylation percentage in each sample.
Probe	Chromosome	Start	End	Probe Strand	Feature	ID	Description	Feature Strand	Type	Feature Orientation	Distance	Difference	IFC	SO	SOA	IV
Chr1:7386962-7398186	1	7386962	7398186	+	null					Not found	0	21.9246	60.8319	44.0084	38.9073	50.7898
Chr1:11892941-11919580	1	11892941	11919580	+	A830018L16Rik	ENSMUSG00000057715	RIKEN cDNA A830018L16 gene [Source:MGI Symbol;Acc:MGI:2444149]	+	gene	overlapping	0	22.192	39.9758	26.1692	17.7837	31.8841
Chr1:13599404-13613726	1	13599404	13613726	+	null					Not found	0	22.2074	37.2779	34.3862	15.0705	24.6176
Chr1:14516346-14539342	1	14516346	14539342	+	null					Not found	0	22.9427	29.5694	26.5193	6.62667	9.08626
Chr1:16041338-16055150	1	16041338	16055150	+	null					Not found	0	21.6382	29.3016	18.5134	7.66341	16.5419
Chr1:17328437-17346965	1	17328437	17346965	+	null					Not found	0	40.6139	70.8442	57.9554	30.2303	46.149
Chr1:17346977-17374013	1	17346977	17374013	+	null					Not found	0	25.9326	53.755	46.9623	27.8224	31.3644
Chr1:17411674-17434443	1	17411674	17434443	+	null					Not found	0	28.536	46.9562	34.6278	18.4202	40.1083
Chr1:20951387-20957099	1	20951387	20957099	+	Efhc1	ENSMUSG00000041809	EF-hand domain (C-terminal) containing 1 [Source:MGI Symbol;Acc:MGI:1919127]	+	gene	overlapping	0	23.6355	39.6688	27.9973	16.0334	23.8172
Chr1:21062091-21070190	1	21062091	21070190	+	Tram2	ENSMUSG00000041779	translocating chain-associating membrane protein 2 [Source:MGI Symbol;Acc:MGI:1924817]	-	gene	overlapping	0	23.4675	85.6913	84.7892	62.2238	63.5435
Chr1:21656557-21676129	1	21656557	21676129	+	Kcnq5	ENSMUSG00000028033	potassium voltage-gated channel, subfamily Q, member 5 [Source:MGI Symbol;Acc:MGI:1924937]	-	gene	overlapping	0	27.963	61.7984	43.5509	33.8355	39.9601
Chr1:26647240-26672725	1	26647240	26672725	+	null					Not found	0	26.2111	34.9591	26.3253	8.74799	17.0034
Chr1:26824313-26847344	1	26824313	26847344	+	null					Not found	0	30.2639	55.1816	27.7887	24.9177	29.6501
Chr1:27764703-27797246	1	27764703	27797246	+	null					Not found	0	22.0606	53.6719	29.9489	31.6113	33.4599
Chr1:27822034-27848148	1	27822034	27848148	+	null					Not found	0	27.6747	32.767	23.7957	5.09226	15.6371
Chr1:28032785-28063475	1	28032785	28063475	+	null					Not found	0	20.4453	30.2651	25.1093	9.81989	15.2579
Chr1:29110029-29141261	1	29110029	29141261	+	null					Not found	0	20.866	31.1274	18.7356	10.2615	13.8573
Chr1:29505437-29527789	1	29505437	29527789	+	null					Not found	0	27.7842	38.7401	27.7633	10.9559	33.0978
Chr1:30020422-30041809	1	30020422	30041809	+	null					Not found	0	30.4824	41.4717	15.0844	10.9893	13.0781
Chr1:30162521-30186031	1	30162521	30186031	+	null					Not found	0	23.595	40.7765	29.2347	17.1815	31.0129
Chr1:30962604-30976907	1	30962604	30976907	+	null					Not found	0	27.8363	57.8858	41.8153	30.0495	35.0809
Chr1:34732145-34740139	1	34732145	34740139	+	Arhgef4	ENSMUSG00000037509	Rho guanine nucleotide exchange factor (GEF) 4 [Source:MGI Symbol;Acc:MGI:2442507]	+	gene	overlapping	0	37.1014	63.3629	64.8622	26.2615	29.5526
Chr1:34750770-34757564	1	34750770	34757564	+	Arhgef4	ENSMUSG00000037509	Rho guanine nucleotide exchange factor (GEF) 4 [Source:MGI Symbol;Acc:MGI:2442507]	+	gene	overlapping	0	24.5888	64.0097	56.7035	39.4209	46.3737
Chr1:34768698-34781136	1	34768698	34781136	+	Arhgef4	ENSMUSG00000037509	Rho guanine nucleotide exchange factor (GEF) 4 [Source:MGI Symbol;Acc:MGI:2442507]	+	gene	overlapping	0	30.8665	82.7772	74.6353	51.9107	50.9282
Chr1:34781312-34789760	1	34781312	34789760	+	Arhgef4	ENSMUSG00000037509	Rho guanine nucleotide exchange factor (GEF) 4 [Source:MGI Symbol;Acc:MGI:2442507]	+	gene	overlapping	0	22.5244	51.3668	46.9867	28.8424	34.759
Chr1:36670592-36680998	1	36670592	36680998	+	Fam178b	ENSMUSG00000046337	family with sequence similarity 178, member B [Source:MGI Symbol;Acc:MGI:3026913]	-	gene	overlapping	0	24.5045	34.5973	26.5356	10.0928	11.5127
Chr1:37613128-37620471	1	37613128	37620471	+	2010300C02Rik	ENSMUSG00000026090	RIKEN cDNA 2010300C02 gene [Source:MGI Symbol;Acc:MGI:1919347]	-	gene	overlapping	0	20.4162	50.2225	26.667	29.8063	32.026
Chr1:38865404-38873092	1	38865404	38873092	+	Chst10	ENSMUSG00000026080	carbohydrate sulfotransferase 10 [Source:MGI Symbol;Acc:MGI:2138283]	-	gene	overlapping	0	22.9218	67.5398	65.4996	44.618	66.3281
Chr1:38908577-38918701	1	38908577	38918701	+	null					Not found	0	25.922	56.9606	47.404	31.0385	40.3194
Chr1:40029440-40039117	1	40029440	40039117	+	null					Not found	0	27.1581	87.3913	71.1604	60.2331	55.7021
Chr1:44006836-44027200	1	44006836	44027200	+	A530098C11Rik	ENSMUSG00000047343	RIKEN cDNA A530098C11 gene [Source:MGI Symbol;Acc:MGI:3611450]	-	gene	overlapping	0	22.852	65.8128	45.8628	42.9608	50.1431
Chr1:44887337-44903409	1	44887337	44903409	+	null					Not found	0	25.9088	47.3084	36.1059	21.3996	30.0649
Chr1:44925436-44951438	1	44925436	44951438	+	null					Not found	0	20.489	57.4735	62.3413	36.9845	29.151
Chr1:45633563-45646241	1	45633563	45646241	+	null					Not found	0	21.0764	49.7339	45.8449	28.6574	32.072
Chr1:47717301-47732076	1	47717301	47732076	+	null					Not found	0	27.6854	38.3023	36.623	10.6169	34.1133
Chr1:48368817-48402996	1	48368817	48402996	+	null					Not found	0	21.64	37.6636	32.0435	16.0236	21.6485
Chr1:48764175-48788561	1	48764175	48788561	+	null					Not found	0	21.5497	37.1693	37.6985	15.6196	26.0661
Chr1:48988901-49011625	1	48988901	49011625	+	null					Not found	0	28.5169	53.506	41.9072	24.9892	34.0155
Chr1:49011686-49041208	1	49011686	49041208	+	null					Not found	0	21.1663	31.9557	24.7056	10.7894	16.0315
Chr1:49210967-49239194	1	49210967	49239194	+	null					Not found	0	26.0126	42.4559	30.3186	16.4433	28.3672
Chr1:49816621-49831788	1	49816621	49831788	+	null					Not found	0	24.4853	53.8708	36.0102	29.3855	41.3542
Chr1:49850739-49876775	1	49850739	49876775	+	null					Not found	0	25.9637	42.7198	27.0053	16.7561	27.1003
Chr1:50582459-50613360	1	50582459	50613360	+	null					Not found	0	22.8725	39.8116	30.607	16.9391	29.4956
Chr1:52130870-52136592	1	52130870	52136592	+	Stat1	ENSMUSG00000026104	signal transducer and activator of transcription 1 [Source:MGI Symbol;Acc:MGI:103063]	+	gene	overlapping	0	24.527	73.2038	75.6804	48.6768	36.9796
Chr1:53755679-53773239	1	53755679	53773239	+	Stk17b	ENSMUSG00000026094	serine/threonine kinase 17b (apoptosis-inducing) [Source:MGI Symbol;Acc:MGI:2138162]	-	gene	overlapping	0	26.5827	90.5768	88.4501	63.9941	56.8092
Chr1:53773295-53784858	1	53773295	53784858	+	Stk17b	ENSMUSG00000026094	serine/threonine kinase 17b (apoptosis-inducing) [Source:MGI Symbol;Acc:MGI:2138162]	-	gene	overlapping	0	25.6471	39.2196	32.9064	13.5726	15.6678
Chr1:53955536-53971927	1	53955536	53971927	+	Hecw2	ENSMUSG00000042807	HECT, C2 and WW domain containing E3 ubiquitin protein ligase 2 [Source:MGI Symbol;Acc:MGI:2685817]	-	gene	overlapping	0	22.9562	37.6086	39.8936	14.6524	25.2165
Chr1:54557968-54569028	1	54557968	54569028	+	null					Not found	0	34.0631	51.429	50.1114	17.3659	25.9443
Chr1:55019395-55027237	1	55019395	55027237	+	Sf3b1	ENSMUSG00000025982	splicing factor 3b, subunit 1 [Source:MGI Symbol;Acc:MGI:1932339]	-	gene	overlapping	0	23.9929	42.572	29.3636	18.5791	25.3281
Chr1:58711443-58714462	1	58711443	58714462	+	Cflar	ENSMUSG00000026031	CASP8 and FADD-like apoptosis regulator [Source:MGI Symbol;Acc:MGI:1336166]	+	gene	overlapping	0	30.3889	37.8609	19.346	7.47193	19.054
Chr1:60033546-60042943	1	60033546	60042943	+	Ica1l	ENSMUSG00000026018	islet cell autoantigen 1-like [Source:MGI Symbol;Acc:MGI:1917625]	-	gene	overlapping	0	22.0259	48.7755	30.8086	26.7495	33.5099
Chr1:60553727-60566472	1	60553727	60566472	+	Raph1	ENSMUSG00000026014	Ras association (RalGDS/AF-6) and pleckstrin homology domains 1 [Source:MGI Symbol;Acc:MGI:1924550]	-	gene	overlapping	0	26.3648	67.6504	45.1314	41.2857	43.6192
Chr1:61639339-61653622	1	61639339	61653622	+	Pard3b	ENSMUSG00000052062	par-3 partitioning defective 3 homolog B (C. elegans) [Source:MGI Symbol;Acc:MGI:1919301]	+	gene	overlapping	0	20.1986	46.2986	42.288	26.0999	26.008
Chr1:62034044-62050240	1	62034044	62050240	+	Pard3b	ENSMUSG00000052062	par-3 partitioning defective 3 homolog B (C. elegans) [Source:MGI Symbol;Acc:MGI:1919301]	+	gene	overlapping	0	21.5802	78.8607	77.7278	57.2805	53.7739
Chr1:62177743-62194507	1	62177743	62194507	+	Pard3b	ENSMUSG00000052062	par-3 partitioning defective 3 homolog B (C. elegans) [Source:MGI Symbol;Acc:MGI:1919301]	+	gene	overlapping	0	20.5114	33.8719	37.1262	13.3605	15.5456
Chr1:62407739-62418108	1	62407739	62418108	+	Pard3b	ENSMUSG00000052062	par-3 partitioning defective 3 homolog B (C. elegans) [Source:MGI Symbol;Acc:MGI:1919301]	+	gene	overlapping	0	30.8194	59.3488	61.2484	28.5294	34.9319
Chr1:62418114-62429870	1	62418114	62429870	+	Pard3b	ENSMUSG00000052062	par-3 partitioning defective 3 homolog B (C. elegans) [Source:MGI Symbol;Acc:MGI:1919301]	+	gene	overlapping	0	30.3553	52.8956	55.3872	22.5403	26.5222
Chr1:62443226-62459627	1	62443226	62459627	+	Pard3b	ENSMUSG00000052062	par-3 partitioning defective 3 homolog B (C. elegans) [Source:MGI Symbol;Acc:MGI:1919301]	+	gene	overlapping	0	23.7297	43.3253	47.3924	19.5955	24.55
Chr1:62474644-62494056	1	62474644	62494056	+	Pard3b	ENSMUSG00000052062	par-3 partitioning defective 3 homolog B (C. elegans) [Source:MGI Symbol;Acc:MGI:1919301]	+	gene	overlapping	0	22.1105	44.3961	37.8676	22.2857	29.5875
Chr1:62509219-62524723	1	62509219	62524723	+	Pard3b	ENSMUSG00000052062	par-3 partitioning defective 3 homolog B (C. elegans) [Source:MGI Symbol;Acc:MGI:1919301]	+	gene	overlapping	0	27.7679	70.3622	69.6235	42.5943	44.5662
Chr1:62716380-62723262	1	62716380	62723262	+	Nrp2	ENSMUSG00000025969	neuropilin 2 [Source:MGI Symbol;Acc:MGI:1100492]	+	gene	overlapping	0	20.3477	26.4007	28.6387	6.05302	12.1863
Chr1:62739969-62748113	1	62739969	62748113	+	Nrp2	ENSMUSG00000025969	neuropilin 2 [Source:MGI Symbol;Acc:MGI:1100492]	+	gene	overlapping	0	23.3013	48.9133	42.0478	25.612	17.7574
Chr1:62756895-62765347	1	62756895	62765347	+	Nrp2	ENSMUSG00000025969	neuropilin 2 [Source:MGI Symbol;Acc:MGI:1100492]	+	gene	overlapping	0	34.1971	54.1542	41.2355	19.9571	20.1598
Chr1:62765396-62771805	1	62765396	62771805	+	Nrp2	ENSMUSG00000025969	neuropilin 2 [Source:MGI Symbol;Acc:MGI:1100492]	+	gene	overlapping	0	35.4744	50.9195	38.5661	15.4451	15.3537
Chr1:63273909-63288313	1	63273909	63288313	+	Zdbf2	ENSMUSG00000027520	zinc finger, DBF-type containing 2 [Source:MGI Symbol;Acc:MGI:1921134]	+	gene	overlapping	0	22.8356	61.092	61.0687	38.2565	40.3908
Chr1:63303502-63309400	1	63303502	63309400	+	Zdbf2	ENSMUSG00000027520	zinc finger, DBF-type containing 2 [Source:MGI Symbol;Acc:MGI:1921134]	+	gene	overlapping	0	31.4721	77.5627	59.997	46.0906	32.5393
Chr1:65102878-65109629	1	65102878	65109629	+	Cryga	ENSMUSG00000044429	crystallin, gamma A [Source:MGI Symbol;Acc:MGI:88521]	-	gene	overlapping	0	21.0888	49.3009	31.4059	28.2121	33.9332
Chr1:65315033-65330188	1	65315033	65330188	+	Pth2r	ENSMUSG00000025946	parathyroid hormone 2 receptor [Source:MGI Symbol;Acc:MGI:2180917]	+	gene	overlapping	0	22.6034	26.7973	10.2985	4.1939	14.6115
Chr1:65456841-65477753	1	65456841	65477753	+	null					Not found	0	21.067	22.5485	8.54943	1.48148	15.0276
Chr1:69396595-69412359	1	69396595	69412359	+	null					Not found	0	20.127	54.5285	41.5206	34.4016	43.2873
Chr1:69500650-69514033	1	69500650	69514033	+	null					Not found	0	22.8864	40.0688	42.6828	17.1824	23.7758
Chr1:69527851-69538920	1	69527851	69538920	+	Ikzf2	ENSMUSG00000025997	IKAROS family zinc finger 2 [Source:MGI Symbol;Acc:MGI:1342541]	-	gene	overlapping	0	23.3195	65.4425	53.1983	42.123	37.6163
Chr1:69641930-69652191	1	69641930	69652191	+	Ikzf2	ENSMUSG00000025997	IKAROS family zinc finger 2 [Source:MGI Symbol;Acc:MGI:1342541]	-	gene	overlapping	0	20.2132	67.9977	74.2387	47.7844	44.763
Chr1:74506593-74519816	1	74506593	74519816	+	Usp37	ENSMUSG00000033364	ubiquitin specific peptidase 37 [Source:MGI Symbol;Acc:MGI:2442483]	-	gene	overlapping	0	20.6344	69.4439	57.1811	48.8095	51.3997
Chr1:74603171-74607926	1	74603171	74607926	+	Stk36	ENSMUSG00000033276	serine/threonine kinase 36 (fused homolog, Drosophila) [Source:MGI Symbol;Acc:MGI:1920831]	+	gene	overlapping	0	23.2172	91.3422	87.7507	68.125	80.6489
Chr1:75333505-75342471	1	75333505	75342471	+	null					Not found	0	35.5194	68.1717	62.1995	32.6523	29.4193
Chr1:78309552-78311690	1	78309552	78311690	+	Sgpp2	ENSMUSG00000032908	sphingosine-1-phosphate phosphotase 2 [Source:MGI Symbol;Acc:MGI:3589109]	+	gene	overlapping	0	21.7354	89.8909	86.866	68.1555	64.676
Chr1:78311696-78320997	1	78311696	78320997	+	Sgpp2	ENSMUSG00000032908	sphingosine-1-phosphate phosphotase 2 [Source:MGI Symbol;Acc:MGI:3589109]	+	gene	overlapping	0	27.3477	93.0741	83.8939	65.7264	51.7288
Chr1:78321008-78330849	1	78321008	78330849	+	Sgpp2	ENSMUSG00000032908	sphingosine-1-phosphate phosphotase 2 [Source:MGI Symbol;Acc:MGI:3589109]	+	gene	overlapping	0	54.3057	81.7585	73.0384	27.4528	30.8382
Chr1:78330989-78340722	1	78330989	78340722	+	Sgpp2	ENSMUSG00000032908	sphingosine-1-phosphate phosphotase 2 [Source:MGI Symbol;Acc:MGI:3589109]	+	gene	overlapping	0	47.1697	81.9105	67.7026	34.7408	29.3007
Chr1:78340739-78351606	1	78340739	78351606	+	Sgpp2	ENSMUSG00000032908	sphingosine-1-phosphate phosphotase 2 [Source:MGI Symbol;Acc:MGI:3589109]	+	gene	overlapping	0	40.1461	93.5007	78.6885	53.3545	47.0211
Chr1:78351636-78363838	1	78351636	78363838	+	Sgpp2	ENSMUSG00000032908	sphingosine-1-phosphate phosphotase 2 [Source:MGI Symbol;Acc:MGI:3589109]	+	gene	overlapping	0	29.3734	82.284	82.7392	52.9106	50.7606
Chr1:78382922-78392773	1	78382922	78392773	+	Sgpp2	ENSMUSG00000032908	sphingosine-1-phosphate phosphotase 2 [Source:MGI Symbol;Acc:MGI:3589109]	+	gene	overlapping	0	21.8168	76.4876	75.0512	54.6708	44.3565
Chr1:78392848-78402417	1	78392848	78402417	+	Sgpp2	ENSMUSG00000032908	sphingosine-1-phosphate phosphotase 2 [Source:MGI Symbol;Acc:MGI:3589109]	+	gene	overlapping	0	34.4401	85.6828	81.2298	51.2427	52.5551
Chr1:78402631-78412444	1	78402631	78412444	+	Sgpp2	ENSMUSG00000032908	sphingosine-1-phosphate phosphotase 2 [Source:MGI Symbol;Acc:MGI:3589109]	+	gene	overlapping	0	22.9921	83.4941	83.1158	60.502	57.1635
Chr1:78658314-78666350	1	78658314	78666350	+	Acsl3	ENSMUSG00000032883	acyl-CoA synthetase long-chain family member 3 [Source:MGI Symbol;Acc:MGI:1921455]	+	gene	overlapping	0	20.0724	76.6964	61.1234	56.624	55.1559
Chr1:78759781-78774935	1	78759781	78774935	+	null					Not found	0	25.3555	34.6014	8.19173	9.24597	16.0365
Chr1:78775035-78785344	1	78775035	78785344	+	null					Not found	0	22.2823	36.0187	14.1107	13.7364	17.5171
Chr1:78785397-78799822	1	78785397	78799822	+	null					Not found	0	21.481	26.4609	12.8884	4.97992	23.4856
Chr1:79997174-80005543	1	79997174	80005543	+	null					Not found	0	24.7997	60.8182	39.6132	36.0185	36.9592
Chr1:82716035-82725004	1	82716035	82725004	+	Col4a3	ENSMUSG00000079465	collagen, type IV, alpha 3 [Source:MGI Symbol;Acc:MGI:104688]	+	gene	overlapping	0	26.3573	82.123	63.1688	55.7657	50.5093
Chr1:82733468-82747138	1	82733468	82747138	+	Mff	ENSMUSG00000026150	mitochondrial fission factor [Source:MGI Symbol;Acc:MGI:1922984]	+	gene	overlapping	0	20.9421	92.3538	87.8432	71.4117	81.3182
Chr1:85896561-85905023	1	85896561	85905023	+	Itm2c	ENSMUSG00000026223	integral membrane protein 2C [Source:MGI Symbol;Acc:MGI:1927594]	+	gene	overlapping	0	26.8667	71.299	59.8652	44.4324	50.8696
Chr1:86304054-86310704	1	86304054	86310704	+	B3gnt7	ENSMUSG00000079445	UDP-GlcNAc:betaGal beta-1,3-N-acetylglucosaminyltransferase 7 [Source:MGI Symbol;Acc:MGI:2384394]	+	gene	overlapping	0	25.0053	88.7805	84.0841	63.7752	78.5185
Chr1:86310718-86317904	1	86310718	86317904	+	null					Not found	0	28.2721	79.5429	85.8818	51.2708	68.6374
Chr1:87284580-87293855	1	87284580	87293855	+	Efhd1	ENSMUSG00000026255	EF hand domain containing 1 [Source:MGI Symbol;Acc:MGI:1921607]	+	gene	overlapping	0	20.6806	29.8831	16.1531	9.20254	13.9519
Chr1:87293943-87303083	1	87293943	87303083	+	Efhd1	ENSMUSG00000026255	EF hand domain containing 1 [Source:MGI Symbol;Acc:MGI:1921607]	+	gene	overlapping	0	26.2284	42.1417	24.2315	15.9133	20.4406
Chr1:88508161-88520759	1	88508161	88520759	+	Glrp1	ENSMUSG00000062310	glutamine repeat protein 1 [Source:MGI Symbol;Acc:MGI:108038]	-	gene	overlapping	0	23.484	40.7075	33.1651	17.2235	14.1032
Chr1:88638893-88651014	1	88638893	88651014	+	null					Not found	0	23.9398	71.5767	48.1721	47.6369	44.2571
Chr1:91306274-91312302	1	91306274	91312302	+	Scly	ENSMUSG00000026307	selenocysteine lyase [Source:MGI Symbol;Acc:MGI:1355310]	+	gene	overlapping	0	25.5245	37.5408	23.9542	12.0164	21.6139
Chr1:91425944-91433396	1	91425944	91433396	+	Per2	ENSMUSG00000055866	period homolog 2 (Drosophila) [Source:MGI Symbol;Acc:MGI:1195265]	-	gene	overlapping	0	30.3294	49.7733	61.8374	19.4438	32.2485
Chr1:91433406-91440567	1	91433406	91440567	+	Per2	ENSMUSG00000055866	period homolog 2 (Drosophila) [Source:MGI Symbol;Acc:MGI:1195265]	-	gene	overlapping	0	38.7776	55.5576	45.0249	16.7801	13.6922
Chr1:91448267-91454152	1	91448267	91454152	+	Per2	ENSMUSG00000055866	period homolog 2 (Drosophila) [Source:MGI Symbol;Acc:MGI:1195265]	-	gene	overlapping	0	25.8915	32.5158	34.968	6.62432	11.2101
Chr1:92999303-93009592	1	92999303	93009592	+	Aqp12	ENSMUSG00000045091	aquaporin 12 [Source:MGI Symbol;Acc:MGI:2664636]	+	gene	overlapping	0	25.4394	60.1179	36.5511	34.6785	35.5243
Chr1:93635578-93644821	1	93635578	93644821	+	Stk25	ENSMUSG00000026277	serine/threonine kinase 25 (yeast) [Source:MGI Symbol;Acc:MGI:1891699]	-	gene	overlapping	0	22.1185	65.3484	27.6081	43.2299	41.3559
Chr1:94462081-94475424	1	94462081	94475424	+	null					Not found	0	37.1253	59.6772	54.9965	22.5519	25.6446
Chr1:94482151-94504019	1	94482151	94504019	+	null					Not found	0	23.2297	63.8905	63.2096	40.6607	36.3603
Chr1:96714632-96733760	1	96714632	96733760	+	null					Not found	0	28.516	63.0357	58.0171	34.5197	47.1908
Chr1:97100396-97126751	1	97100396	97126751	+	Slco6c1	ENSMUSG00000026331	solute carrier organic anion transporter family, member 6c1 [Source:MGI Symbol;Acc:MGI:1921691]	-	gene	overlapping	0	28.1002	46.4769	25.0942	18.3768	20.8455
Chr1:97818554-97828119	1	97818554	97828119	+	Pam	ENSMUSG00000026335	peptidylglycine alpha-amidating monooxygenase [Source:MGI Symbol;Acc:MGI:97475]	-	gene	overlapping	0	34.9041	44.8843	20.5376	9.98017	12.3852
Chr1:97828273-97840891	1	97828273	97840891	+	Pam	ENSMUSG00000026335	peptidylglycine alpha-amidating monooxygenase [Source:MGI Symbol;Acc:MGI:97475]	-	gene	overlapping	0	54.1274	83.9611	68.8092	29.8337	26.6356
Chr1:97840989-97853497	1	97840989	97853497	+	Pam	ENSMUSG00000026335	peptidylglycine alpha-amidating monooxygenase [Source:MGI Symbol;Acc:MGI:97475]	-	gene	overlapping	0	25.9324	46.218	34.634	20.2856	14.9692
Chr1:97877917-97889963	1	97877917	97889963	+	Pam	ENSMUSG00000026335	peptidylglycine alpha-amidating monooxygenase [Source:MGI Symbol;Acc:MGI:97475]	-	gene	overlapping	0	37.4576	46.7854	38.1334	9.32773	12.3831
Chr1:97901381-97912702	1	97901381	97912702	+	Pam	ENSMUSG00000026335	peptidylglycine alpha-amidating monooxygenase [Source:MGI Symbol;Acc:MGI:97475]	-	gene	overlapping	0	29.9138	34.8114	21.1181	4.89762	11.6623
Chr1:97912741-97924317	1	97912741	97924317	+	Pam	ENSMUSG00000026335	peptidylglycine alpha-amidating monooxygenase [Source:MGI Symbol;Acc:MGI:97475]	-	gene	overlapping	0	49.2782	63.0087	41.3436	13.7304	9.63776
Chr1:97934541-97948277	1	97934541	97948277	+	Pam	ENSMUSG00000026335	peptidylglycine alpha-amidating monooxygenase [Source:MGI Symbol;Acc:MGI:97475]	-	gene	overlapping	0	43.9686	57.3663	42.4574	13.3977	15.1131
Chr1:97948424-97959718	1	97948424	97959718	+	Pam	ENSMUSG00000026335	peptidylglycine alpha-amidating monooxygenase [Source:MGI Symbol;Acc:MGI:97475]	-	gene	overlapping	0	31.7796	40.7612	36.0673	8.98154	11.6707
Chr1:97959773-97971200	1	97959773	97971200	+	Pam	ENSMUSG00000026335	peptidylglycine alpha-amidating monooxygenase [Source:MGI Symbol;Acc:MGI:97475]	-	gene	overlapping	0	51.8699	65.2243	58.2569	13.3544	16.7366
Chr1:97971278-97977084	1	97971278	97977084	+	Pam	ENSMUSG00000026335	peptidylglycine alpha-amidating monooxygenase [Source:MGI Symbol;Acc:MGI:97475]	-	gene	overlapping	0	23.5614	28.5154	25.8277	4.95403	6.53408
Chr1:98055657-98068345	1	98055657	98068345	+	Pam	ENSMUSG00000026335	peptidylglycine alpha-amidating monooxygenase [Source:MGI Symbol;Acc:MGI:97475]	-	gene	overlapping	0	20.6332	26.7054	19.9042	6.07224	10.5173
Chr1:99628096-99646050	1	99628096	99646050	+	null					Not found	0	24.4139	43.7556	27.8962	19.3417	24.3158
Chr1:101940471-101968810	1	101940471	101968810	+	null					Not found	0	23.1305	31.8099	21.5671	8.67938	11.6811
Chr1:102409324-102440786	1	102409324	102440786	+	SNORA17	ENSMUSG00000088510	Small nucleolar RNA SNORA17 [Source:RFAM;Acc:RF00560]	-	gene	overlapping	0	27.577	43.2092	37.778	15.6322	28.2407
Chr1:102466226-102491216	1	102466226	102491216	+	null					Not found	0	21.9884	42.8341	24.4895	20.8458	22.543
Chr1:103117772-103146869	1	103117772	103146869	+	null					Not found	0	20.8938	32.2753	24.6211	11.3814	16.3272
Chr1:103330406-103359877	1	103330406	103359877	+	null					Not found	0	24.0188	37.3712	33.0645	13.3524	19.6306
Chr1:103958880-103983183	1	103958880	103983183	+	null					Not found	0	24.5658	43.9996	28.4747	19.4338	17.3991
Chr1:104141061-104159122	1	104141061	104159122	+	null					Not found	0	26.7479	50.1876	41.2107	23.4397	42.5505
Chr1:104598569-104624363	1	104598569	104624363	+	null					Not found	0	25.8011	33.2171	18.7059	7.41599	14.4574
Chr1:104993935-105005752	1	104993935	105005752	+	Cdh20	ENSMUSG00000050840	cadherin 20 [Source:MGI Symbol;Acc:MGI:1346069]	+	gene	overlapping	0	22.7351	77.235	56.0154	54.4999	65.1292
Chr1:108716358-108734993	1	108716358	108734993	+	null					Not found	0	28.0896	56.6837	48.9084	28.5941	32.2484
Chr1:108735024-108754729	1	108735024	108754729	+	null					Not found	0	30.8902	35.5966	21.4803	4.70644	11.9263
Chr1:109098059-109119922	1	109098059	109119922	+	null					Not found	0	21.5321	33.4412	22.1126	11.9091	20.4517
Chr1:109472846-109499231	1	109472846	109499231	+	null					Not found	0	21.2584	38.0245	32.6278	16.7661	24.0056
Chr1:110632766-110660387	1	110632766	110660387	+	null					Not found	0	23.3231	59.3413	52.5319	36.0183	33.2457
Chr1:110698739-110723887	1	110698739	110723887	+	null					Not found	0	25.8513	46.5735	32.9221	20.7222	24.646
Chr1:111104831-111133712	1	111104831	111133712	+	null					Not found	0	21.0918	36.1682	24.0501	15.0764	23.2268
Chr1:114363918-114380239	1	114363918	114380239	+	null					Not found	0	22.6246	29.4841	8.94032	6.85948	12.7493
Chr1:117089716-117103862	1	117089716	117103862	+	null					Not found	0	28.7744	44.1613	39.5612	15.3869	30.5077
Chr1:117585344-117596786	1	117585344	117596786	+	null					Not found	0	20.6028	30.8336	17.3312	10.2308	21.3912
Chr1:118402213-118413446	1	118402213	118413446	+	Clasp1	ENSMUSG00000064302	CLIP associating protein 1 [Source:MGI Symbol;Acc:MGI:1923957]	+	gene	overlapping	0	20.2851	87.6993	81.7793	67.4142	63.0578
Chr1:118413580-118422896	1	118413580	118422896	+	Clasp1	ENSMUSG00000064302	CLIP associating protein 1 [Source:MGI Symbol;Acc:MGI:1923957]	+	gene	overlapping	0	28.6574	65.2046	67.6072	36.5471	40.8548
Chr1:119305385-119320129	1	119305385	119320129	+	null					Not found	0	22.4352	30.7685	22.0838	8.33333	8.06433
Chr1:123269043-123301046	1	123269043	123301046	+	null					Not found	0	23.9774	44.9919	35.512	21.0145	26.3929
Chr1:127835148-127847360	1	127835148	127847360	+	Ysk4	ENSMUSG00000051590	Yeast Sps1/Ste20-related kinase 4 (S. cerevisiae) [Source:MGI Symbol;Acc:MGI:1203481]	-	gene	overlapping	0	24.0917	62.9113	42.5987	38.8196	36.8582
Chr1:128356028-128360521	1	128356028	128360521	+	Mcm6	ENSMUSG00000026355	minichromosome maintenance deficient 6 (MIS5 homolog, S. pombe) (S. cerevisiae) [Source:MGI Symbol;Acc:MGI:1298227]	-	gene	overlapping	0	23.4039	44.3139	31.9239	20.91	28.5378
Chr1:129428347-129440730	1	129428347	129440730	+	Thsd7b	ENSMUSG00000042581	thrombospondin, type I, domain containing 7B [Source:MGI Symbol;Acc:MGI:2443925]	+	gene	overlapping	0	29.2312	36.25	26.6923	7.01885	25.3136
Chr1:131692799-131704753	1	131692799	131704753	+	5430435G22Rik	ENSMUSG00000052688	RIKEN cDNA 5430435G22 gene [Source:MGI Symbol;Acc:MGI:2442295]	+	gene	overlapping	0	23.2977	86.4865	72.7627	63.1887	70.695
Chr1:132648118-132654805	1	132648118	132654805	+	Nfasc	ENSMUSG00000026442	neurofascin [Source:MGI Symbol;Acc:MGI:104753]	-	gene	overlapping	0	31.8657	54.2719	58.4027	22.4062	38.4908
Chr1:132674546-132681047	1	132674546	132681047	+	Nfasc	ENSMUSG00000026442	neurofascin [Source:MGI Symbol;Acc:MGI:104753]	-	gene	overlapping	0	40.3615	66.8572	58.7306	26.4957	23.2592
Chr1:133392042-133397963	1	133392042	133397963	+	Sox13	ENSMUSG00000070643	SRY-box containing gene 13 [Source:MGI Symbol;Acc:MGI:98361]	-	gene	overlapping	0	22.1347	50.6166	42.694	28.4819	32.388
Chr1:133678272-133687413	1	133678272	133687413	+	Lax1	ENSMUSG00000051998	lymphocyte transmembrane adaptor 1 [Source:MGI Symbol;Acc:MGI:2443362]	-	gene	overlapping	0	45.1969	80.8219	72.8956	35.625	40.588
Chr1:133687487-133695902	1	133687487	133695902	+	Lax1	ENSMUSG00000051998	lymphocyte transmembrane adaptor 1 [Source:MGI Symbol;Acc:MGI:2443362]	-	gene	overlapping	0	40.3576	73.3933	60.1382	33.0357	28.4446
Chr1:134442066-134455277	1	134442066	134455277	+	null					Not found	0	22.3522	49.7447	43.0361	27.3925	23.9889
Chr1:134487048-134494723	1	134487048	134494723	+	Klhl12	ENSMUSG00000026455	kelch-like 12 (Drosophila) [Source:MGI Symbol;Acc:MGI:2385619]	+	gene	overlapping	0	32.9104	90.7465	71.1998	57.8362	63.8457
Chr1:135711941-135722079	1	135711941	135722079	+	Csrp1	ENSMUSG00000026421	cysteine and glycine-rich protein 1 [Source:MGI Symbol;Acc:MGI:88549]	+	gene	overlapping	0	24.4993	53.1686	31.853	28.6693	31.9036
Chr1:135952192-135958469	1	135952192	135958469	+	Igfn1	ENSMUSG00000051985	immunoglobulin-like and fibronectin type III domain containing 1 [Source:MGI Symbol;Acc:MGI:3045352]	-	gene	overlapping	0	22.3398	49.0565	34.0949	26.7168	35.733
Chr1:136955706-136964097	1	136955706	136964097	+	Nr5a2	ENSMUSG00000026398	nuclear receptor subfamily 5, group A, member 2 [Source:MGI Symbol;Acc:MGI:1346834]	-	gene	overlapping	0	36.4833	86.5685	65.0418	50.0852	41.2413
Chr1:136964180-136974383	1	136964180	136974383	+	null					Not found	0	26.9179	85.0539	64.1143	58.136	45.916
Chr1:138256321-138275728	1	138256321	138275728	+	Atp6v1g3	ENSMUSG00000026394	ATPase, H+ transporting, lysosomal V1 subunit G3 [Source:MGI Symbol;Acc:MGI:2450548]	+	gene	overlapping	0	24.7992	34.2168	33.1483	9.41759	12.2356
Chr1:139383893-139401123	1	139383893	139401123	+	null					Not found	0	21.1931	66.3782	55.2678	45.1851	48.655
Chr1:139454885-139459080	1	139454885	139459080	+	Aspm	ENSMUSG00000033952	asp (abnormal spindle)-like, microcephaly associated (Drosophila) [Source:MGI Symbol;Acc:MGI:1334448]	+	gene	overlapping	0	21.205	49.7283	38.0275	28.5233	36.0932
Chr1:140856331-140878589	1	140856331	140878589	+	null					Not found	0	22.656	44.8809	31.6065	22.2249	31.6591
Chr1:140935445-140959951	1	140935445	140959951	+	null					Not found	0	21.8484	27.2155	18.3616	5.36708	19.878
Chr1:141110870-141133575	1	141110870	141133575	+	null					Not found	0	20.191	25.3616	11.7372	5.17068	13.8978
Chr1:141807169-141833587	1	141807169	141833587	+	null					Not found	0	27.3571	32.8635	21.194	5.50634	18.4679
Chr1:143777596-143789289	1	143777596	143789289	+	Uchl5	ENSMUSG00000018189	ubiquitin carboxyl-terminal esterase L5 [Source:MGI Symbol;Acc:MGI:1914848]	+	gene	overlapping	0	22.927	90.758	55.1285	67.831	66.0701
Chr1:144001698-144005523	1	144001698	144005523	+	Rgs2	ENSMUSG00000026360	regulator of G-protein signaling 2 [Source:MGI Symbol;Acc:MGI:1098271]	-	gene	overlapping	0	21.35	29.0747	13.8654	7.72471	18.3311
Chr1:144627345-144655578	1	144627345	144655578	+	null					Not found	0	23.0434	30.9174	15.5447	7.87394	20.6323
Chr1:145963530-145982166	1	145963530	145982166	+	null					Not found	0	25.6892	49.4167	30.0611	23.7274	37.1382
Chr1:148544884-148556403	1	148544884	148556403	+	null					Not found	0	34.9941	59.5684	NaN	24.5743	37.2009
Chr1:151942304-151950237	1	151942304	151950237	+	1700025G04Rik	ENSMUSG00000032666	RIKEN cDNA 1700025G04 gene [Source:MGI Symbol;Acc:MGI:1916649]	-	gene	overlapping	0	22.4079	90.6321	82.5318	68.2242	75.3979
Chr1:152010705-152020478	1	152010705	152020478	+	1700025G04Rik	ENSMUSG00000032666	RIKEN cDNA 1700025G04 gene [Source:MGI Symbol;Acc:MGI:1916649]	-	gene	overlapping	0	28.0583	40.025	34.6022	11.9666	12.4784
Chr1:152020798-152029262	1	152020798	152029262	+	1700025G04Rik	ENSMUSG00000032666	RIKEN cDNA 1700025G04 gene [Source:MGI Symbol;Acc:MGI:1916649]	-	gene	overlapping	0	29.4676	43.4025	31.5705	13.935	17.4113
Chr1:152029281-152038757	1	152029281	152038757	+	1700025G04Rik	ENSMUSG00000032666	RIKEN cDNA 1700025G04 gene [Source:MGI Symbol;Acc:MGI:1916649]	-	gene	overlapping	0	21.5389	31.4697	22.9345	9.93081	8.03754
Chr1:152038838-152046127	1	152038838	152046127	+	1700025G04Rik	ENSMUSG00000032666	RIKEN cDNA 1700025G04 gene [Source:MGI Symbol;Acc:MGI:1916649]	-	gene	overlapping	0	43.3052	59.8141	64.4977	16.5089	20.4414
Chr1:152046169-152052832	1	152046169	152052832	+	1700025G04Rik	ENSMUSG00000032666	RIKEN cDNA 1700025G04 gene [Source:MGI Symbol;Acc:MGI:1916649]	-	gene	overlapping	0	51.8657	60.2212	52.7634	8.35559	13.8838
Chr1:152052847-152061043	1	152052847	152061043	+	1700025G04Rik	ENSMUSG00000032666	RIKEN cDNA 1700025G04 gene [Source:MGI Symbol;Acc:MGI:1916649]	-	gene	overlapping	0	29.5043	40.194	41.0541	10.6897	10.0289
Chr1:152061082-152067676	1	152061082	152067676	+	1700025G04Rik	ENSMUSG00000032666	RIKEN cDNA 1700025G04 gene [Source:MGI Symbol;Acc:MGI:1916649]	-	gene	overlapping	0	50.4262	74.2636	76.3522	23.8374	19.3439
Chr1:152067746-152077423	1	152067746	152077423	+	1700025G04Rik	ENSMUSG00000032666	RIKEN cDNA 1700025G04 gene [Source:MGI Symbol;Acc:MGI:1916649]	-	gene	overlapping	0	40.9534	76.4286	82.586	35.4752	32.2552
Chr1:152077432-152084802	1	152077432	152084802	+	1700025G04Rik	ENSMUSG00000032666	RIKEN cDNA 1700025G04 gene [Source:MGI Symbol;Acc:MGI:1916649]	-	gene	overlapping	0	59.7919	82.5903	67.5563	22.7984	22.0276
Chr1:152084805-152089945	1	152084805	152089945	+	1700025G04Rik	ENSMUSG00000032666	RIKEN cDNA 1700025G04 gene [Source:MGI Symbol;Acc:MGI:1916649]	-	gene	overlapping	0	42.4138	47.8879	27.7247	5.47414	6.94754
Chr1:152401408-152409065	1	152401408	152409065	+	Glt25d2	ENSMUSG00000032649	glycosyltransferase 25 domain containing 2 [Source:MGI Symbol;Acc:MGI:2138232]	+	gene	overlapping	0	22.4876	51.4512	48.7402	28.9636	29.2625
Chr1:152418323-152428468	1	152418323	152428468	+	Glt25d2	ENSMUSG00000032649	glycosyltransferase 25 domain containing 2 [Source:MGI Symbol;Acc:MGI:2138232]	+	gene	overlapping	0	27.4065	51.5307	33.8474	24.1242	24.8967
Chr1:152569149-152576588	1	152569149	152576588	+	Rgl1	ENSMUSG00000026482	ral guanine nucleotide dissociation stimulator,-like 1 [Source:MGI Symbol;Acc:MGI:107484]	-	gene	overlapping	0	20.4789	52.4626	54.1591	31.9837	46.135
Chr1:152599568-152606847	1	152599568	152606847	+	Rgl1	ENSMUSG00000026482	ral guanine nucleotide dissociation stimulator,-like 1 [Source:MGI Symbol;Acc:MGI:107484]	-	gene	overlapping	0	24.7252	48.8353	57.4194	24.1101	17.0671
Chr1:152606855-152612710	1	152606855	152612710	+	Rgl1	ENSMUSG00000026482	ral guanine nucleotide dissociation stimulator,-like 1 [Source:MGI Symbol;Acc:MGI:107484]	-	gene	overlapping	0	20.7852	46.4496	56.2215	25.6644	23.6742
Chr1:152612750-152619753	1	152612750	152619753	+	Rgl1	ENSMUSG00000026482	ral guanine nucleotide dissociation stimulator,-like 1 [Source:MGI Symbol;Acc:MGI:107484]	-	gene	overlapping	0	29.8757	66.3178	67.1102	36.4421	32.6289
Chr1:152704161-152713573	1	152704161	152713573	+	Rgl1	ENSMUSG00000026482	ral guanine nucleotide dissociation stimulator,-like 1 [Source:MGI Symbol;Acc:MGI:107484]	-	gene	overlapping	0	20.6664	30.7697	36.385	10.1033	15.2505
Chr1:152750939-152759909	1	152750939	152759909	+	Rgl1	ENSMUSG00000026482	ral guanine nucleotide dissociation stimulator,-like 1 [Source:MGI Symbol;Acc:MGI:107484]	-	gene	overlapping	0	23.2006	74.7159	77.5657	51.5153	51.0795
Chr1:153061966-153071649	1	153061966	153071649	+	Nmnat2	ENSMUSG00000042751	nicotinamide nucleotide adenylyltransferase 2 [Source:MGI Symbol;Acc:MGI:2444155]	+	gene	overlapping	0	29.095	70.5775	67.1622	41.4825	47.3969
Chr1:153427862-153435925	1	153427862	153435925	+	1700012A16Rik	ENSMUSG00000042708	RIKEN cDNA 1700012A16 gene [Source:MGI Symbol;Acc:MGI:1919086]	+	gene	overlapping	0	21.5985	40.7554	37.0428	19.157	21.991
Chr1:159232535-159239489	1	159232535	159239489	+	Rfwd2	ENSMUSG00000040782	ring finger and WD repeat domain 2 [Source:MGI Symbol;Acc:MGI:1347046]	+	gene	overlapping	0	25.0833	54.6402	32.1751	29.5569	29.6108
Chr1:164262656-164267913	1	164262656	164267913	+	Slc19a2	ENSMUSG00000040918	solute carrier family 19 (thiamine transporter), member 2 [Source:MGI Symbol;Acc:MGI:1928761]	+	gene	overlapping	0	25.7754	73.6563	65.1435	47.8809	46.4709
Chr1:166811489-166823369	1	166811489	166823369	+	null					Not found	0	20.1526	34.2163	22.3746	14.0637	19.4872
Chr1:167246905-167252283	1	167246905	167252283	+	Uck2	ENSMUSG00000026558	uridine-cytidine kinase 2 [Source:MGI Symbol;Acc:MGI:1931744]	-	gene	overlapping	0	22.9013	80.3767	84.1286	57.4754	49.5933
Chr1:167270138-167276083	1	167270138	167276083	+	Uck2	ENSMUSG00000026558	uridine-cytidine kinase 2 [Source:MGI Symbol;Acc:MGI:1931744]	-	gene	overlapping	0	29.3218	85.986	77.1453	56.6642	59.0913
Chr1:170211219-170215229	1	170211219	170215229	+	Uhmk1	ENSMUSG00000026667	U2AF homology motif (UHM) kinase 1 [Source:MGI Symbol;Acc:MGI:1341908]	-	gene	overlapping	0	26.5659	69.681	54.4035	43.1151	47.6923
Chr1:176276183-176282585	1	176276183	176282585	+	null					Not found	0	24.7348	29.8146	28.1355	5.07979	24.4892
Chr1:177865694-177878831	1	177865694	177878831	+	null					Not found	0	31.4476	63.6111	52.1356	32.1635	35.1142
Chr1:178556531-178568865	1	178556531	178568865	+	Kif26b	ENSMUSG00000026494	kinesin family member 26B [Source:MGI Symbol;Acc:MGI:2447076]	+	gene	overlapping	0	28.2421	66.6551	66.2698	38.413	44.3904
Chr1:178579656-178589777	1	178579656	178589777	+	Kif26b	ENSMUSG00000026494	kinesin family member 26B [Source:MGI Symbol;Acc:MGI:2447076]	+	gene	overlapping	0	21.7756	41.2616	37.4627	19.486	20.7392
Chr1:178636894-178645442	1	178636894	178645442	+	Kif26b	ENSMUSG00000026494	kinesin family member 26B [Source:MGI Symbol;Acc:MGI:2447076]	+	gene	overlapping	0	24.0744	45.1025	38.9478	21.0281	25.1752
Chr1:178655938-178667407	1	178655938	178667407	+	Kif26b	ENSMUSG00000026494	kinesin family member 26B [Source:MGI Symbol;Acc:MGI:2447076]	+	gene	overlapping	0	29.3439	61.2321	48.6698	31.8882	40.7894
Chr1:178667443-178677581	1	178667443	178677581	+	Kif26b	ENSMUSG00000026494	kinesin family member 26B [Source:MGI Symbol;Acc:MGI:2447076]	+	gene	overlapping	0	24.7005	39.0274	32.156	14.3269	23.6313
Chr1:178677799-178687728	1	178677799	178687728	+	Kif26b	ENSMUSG00000026494	kinesin family member 26B [Source:MGI Symbol;Acc:MGI:2447076]	+	gene	overlapping	0	23.3064	55.3851	54.6213	32.0787	38.4949
Chr1:178699316-178708081	1	178699316	178708081	+	Kif26b	ENSMUSG00000026494	kinesin family member 26B [Source:MGI Symbol;Acc:MGI:2447076]	+	gene	overlapping	0	33.8027	57.7141	39.5039	23.9114	22.4197
Chr1:178708089-178718337	1	178708089	178718337	+	Kif26b	ENSMUSG00000026494	kinesin family member 26B [Source:MGI Symbol;Acc:MGI:2447076]	+	gene	overlapping	0	36.4809	65.1015	57.8573	28.6206	31.2645
Chr1:178751849-178763463	1	178751849	178763463	+	Kif26b	ENSMUSG00000026494	kinesin family member 26B [Source:MGI Symbol;Acc:MGI:2447076]	+	gene	overlapping	0	24.7584	63.0794	56.2272	38.321	36.5342
Chr1:178866332-178875644	1	178866332	178875644	+	Kif26b	ENSMUSG00000026494	kinesin family member 26B [Source:MGI Symbol;Acc:MGI:2447076]	+	gene	overlapping	0	28.5751	67.7458	53.3683	39.1707	39.9655
Chr1:178895520-178911104	1	178895520	178911104	+	Kif26b	ENSMUSG00000026494	kinesin family member 26B [Source:MGI Symbol;Acc:MGI:2447076]	+	gene	overlapping	0	25.7933	73.8087	64.0577	48.0154	46.4305
Chr1:178911141-178916167	1	178911141	178916167	+	Kif26b	ENSMUSG00000026494	kinesin family member 26B [Source:MGI Symbol;Acc:MGI:2447076]	+	gene	overlapping	0	21.887	60.9921	76.1316	39.105	47.432
Chr1:179546632-179554152	1	179546632	179554152	+	Cnst	ENSMUSG00000038949	consortin, connexin sorting protein [Source:MGI Symbol;Acc:MGI:2445141]	+	gene	overlapping	0	21.7247	86.9033	70.4213	65.1786	84.6164
Chr1:182355627-182364090	1	182355627	182364090	+	null					Not found	0	27.0822	34.4175	26.5675	7.33532	9.67917
Chr1:182409248-182415516	1	182409248	182415516	+	Trp53bp2	ENSMUSG00000026510	transformation related protein 53 binding protein 2 [Source:MGI Symbol;Acc:MGI:2138319]	+	gene	overlapping	0	21.5338	50.2053	45.5991	28.6715	34.5169
Chr1:182824799-182833479	1	182824799	182833479	+	Susd4	ENSMUSG00000038576	sushi domain containing 4 [Source:MGI Symbol;Acc:MGI:2138351]	+	gene	overlapping	0	24.3127	70.0649	58.085	45.7522	61.1829
Chr1:183070701-183079404	1	183070701	183079404	+	null					Not found	0	26.6611	53.7887	34.0192	27.1276	33.2291
Chr1:184838741-184845289	1	184838741	184845289	+	Mosc2	ENSMUSG00000073481	MOCO sulphurase C-terminal domain containing 2 [Source:MGI Symbol;Acc:MGI:1914497]	-	gene	overlapping	0	21.4518	82.6891	69.2202	61.2372	75.8363
Chr1:184896315-184900802	1	184896315	184900802	+	Mark1	ENSMUSG00000026620	MAP/microtubule affinity-regulating kinase 1 [Source:MGI Symbol;Acc:MGI:2664902]	-	gene	overlapping	0	20.3577	30.1054	27.2145	9.74761	11.33
Chr1:184900819-184907770	1	184900819	184907770	+	Mark1	ENSMUSG00000026620	MAP/microtubule affinity-regulating kinase 1 [Source:MGI Symbol;Acc:MGI:2664902]	-	gene	overlapping	0	22.8132	93.5853	84.9121	70.7721	61.0995
Chr1:184907777-184914092	1	184907777	184914092	+	Mark1	ENSMUSG00000026620	MAP/microtubule affinity-regulating kinase 1 [Source:MGI Symbol;Acc:MGI:2664902]	-	gene	overlapping	0	26.1135	85.2883	86.9282	59.1748	56.9439
Chr1:184914096-184920812	1	184914096	184920812	+	Mark1	ENSMUSG00000026620	MAP/microtubule affinity-regulating kinase 1 [Source:MGI Symbol;Acc:MGI:2664902]	-	gene	overlapping	0	25.4542	42.4531	44.6615	16.9989	16.121
Chr1:184920860-184931339	1	184920860	184931339	+	Mark1	ENSMUSG00000026620	MAP/microtubule affinity-regulating kinase 1 [Source:MGI Symbol;Acc:MGI:2664902]	-	gene	overlapping	0	39.5557	83.5777	77.8336	44.022	37.6289
Chr1:184931362-184941084	1	184931362	184941084	+	Mark1	ENSMUSG00000026620	MAP/microtubule affinity-regulating kinase 1 [Source:MGI Symbol;Acc:MGI:2664902]	-	gene	overlapping	0	34.4628	71.9607	59.9026	37.4979	26.2084
Chr1:184941161-184952479	1	184941161	184952479	+	Mark1	ENSMUSG00000026620	MAP/microtubule affinity-regulating kinase 1 [Source:MGI Symbol;Acc:MGI:2664902]	-	gene	overlapping	0	46.592	72.367	56.8135	25.7749	24.5223
Chr1:184952801-184957251	1	184952801	184957251	+	Mark1	ENSMUSG00000026620	MAP/microtubule affinity-regulating kinase 1 [Source:MGI Symbol;Acc:MGI:2664902]	-	gene	overlapping	0	26.319	38.4098	37.7268	12.0909	15.9676
Chr1:184957262-184965969	1	184957262	184965969	+	Mark1	ENSMUSG00000026620	MAP/microtubule affinity-regulating kinase 1 [Source:MGI Symbol;Acc:MGI:2664902]	-	gene	overlapping	0	49.5771	62.6775	55.6541	13.1003	15.1503
Chr1:184966007-184975229	1	184966007	184975229	+	Mark1	ENSMUSG00000026620	MAP/microtubule affinity-regulating kinase 1 [Source:MGI Symbol;Acc:MGI:2664902]	-	gene	overlapping	0	38.7215	55.0596	59.972	16.3381	17.4224
Chr1:184975301-184986665	1	184975301	184986665	+	Mark1	ENSMUSG00000026620	MAP/microtubule affinity-regulating kinase 1 [Source:MGI Symbol;Acc:MGI:2664902]	-	gene	overlapping	0	38.9813	53.2851	50.0489	14.3038	25.0838
Chr1:184986670-184996188	1	184986670	184996188	+	Mark1	ENSMUSG00000026620	MAP/microtubule affinity-regulating kinase 1 [Source:MGI Symbol;Acc:MGI:2664902]	-	gene	overlapping	0	24.6946	28.6051	16.4352	3.9105	7.21922
Chr1:186408355-186414954	1	186408355	186414954	+	null					Not found	0	27.0515	41.6392	23.6142	14.5877	17.4431
Chr1:186415110-186425884	1	186415110	186425884	+	null					Not found	0	24.7076	63.5311	43.6546	38.8235	39.0946
Chr1:189906580-189912470	1	189906580	189912470	+	Smyd2	ENSMUSG00000026603	SET and MYND domain containing 2 [Source:MGI Symbol;Acc:MGI:1915889]	-	gene	overlapping	0	27.5711	50.4722	49.334	22.9011	14.9103
Chr1:191447569-191456938	1	191447569	191456938	+	null					Not found	0	20.33	30.5032	27.876	10.1733	22.7836
Chr1:191576039-191586321	1	191576039	191586321	+	Ints7	ENSMUSG00000037461	integrator complex subunit 7 [Source:MGI Symbol;Acc:MGI:1924315]	+	gene	overlapping	0	22.2366	66.0314	39.6861	43.7948	51.8591
Chr1:191669668-191685331	1	191669668	191685331	+	null					Not found	0	23.1403	84.8436	64.8318	61.7033	62.0568
Chr1:192060985-192070612	1	192060985	192070612	+	Traf5	ENSMUSG00000026637	TNF receptor-associated factor 5 [Source:MGI Symbol;Acc:MGI:107548]	-	gene	overlapping	0	22.0308	76.3988	62.9701	54.368	57.9467
Chr1:194620521-194637804	1	194620521	194637804	+	Plxna2	ENSMUSG00000026640	plexin A2 [Source:MGI Symbol;Acc:MGI:107684]	+	gene	overlapping	0	23.8602	64.2684	52.6043	40.4081	55.6407
Chr2:3118808-3130207	2	3118808	3130207	+	Fam171a1	ENSMUSG00000050530	family with sequence similarity 171, member A1 [Source:MGI Symbol;Acc:MGI:2442917]	+	gene	overlapping	0	26.4779	72.2302	59.5737	45.7523	66.0568
Chr2:3324120-3332653	2	3324120	3332653	+	Nmt2	ENSMUSG00000026643	N-myristoyltransferase 2 [Source:MGI Symbol;Acc:MGI:1202298]	+	gene	overlapping	0	21.9429	59.1276	49.2999	37.1846	54.7582
Chr2:4881100-4882094	2	4881100	4882094	+	Sephs1	ENSMUSG00000026662	selenophosphate synthetase 1 [Source:MGI Symbol;Acc:MGI:1923580]	+	gene	overlapping	0	21.4928	23.31	6.96955	1.81724	8.10185
Chr2:6127988-6130255	2	6127988	6130255	+	5430407P10Rik	ENSMUSG00000045319	RIKEN cDNA 5430407P10 gene [Source:MGI Symbol;Acc:MGI:2442238]	-	gene	overlapping	0	24.4764	38.9388	16.2736	14.4624	16.721
Chr2:6164670-6175122	2	6164670	6175122	+	null					Not found	0	24.9038	52.835	52.0678	27.9312	36.3217
Chr2:7509735-7531634	2	7509735	7531634	+	null					Not found	0	23.6446	74.6613	71.5285	51.0167	59.5592
Chr2:14033054-14041899	2	14033054	14041899	+	Ptpla	ENSMUSG00000063275	protein tyrosine phosphatase-like (proline instead of catalytic arginine), member a [Source:MGI Symbol;Acc:MGI:1353592]	-	gene	overlapping	0	28.6186	51.131	49.59	22.5124	28.4132
Chr2:16239240-16255324	2	16239240	16255324	+	null					Not found	0	21.7067	76.9952	70.1681	55.2885	61.9246
Chr2:18047794-18050814	2	18047794	18050814	+	2810030E01Rik	ENSMUSG00000054074	RIKEN cDNA 2810030E01 gene [Source:MGI Symbol;Acc:MGI:1919918]	-	gene	overlapping	0	20.0753	22.5764	25.8399	2.50111	8.95047
Chr2:19212138-19228451	2	19212138	19228451	+	Armc3	ENSMUSG00000037683	armadillo repeat containing 3 [Source:MGI Symbol;Acc:MGI:1918132]	+	gene	overlapping	0	25.4301	31.05	11.8973	5.61988	16.8058
Chr2:21187738-21200353	2	21187738	21200353	+	Enkur	ENSMUSG00000026679	enkurin, TRPC channel interacting protein [Source:MGI Symbol;Acc:MGI:1918483]	-	gene	overlapping	0	27.2617	49.2022	48.5351	21.9405	30.532
Chr2:26131147-26139140	2	26131147	26139140	+	C330006A16Rik	ENSMUSG00000087679	RIKEN cDNA C330006A16 gene [Source:MGI Symbol;Acc:MGI:1924939]	-	gene	overlapping	0	25.078	66.398	62.8173	41.32	49.4613
Chr2:27655789-27668391	2	27655789	27668391	+	null					Not found	0	24.9873	49.2685	35.5165	24.2811	31.495
Chr2:27679264-27688239	2	27679264	27688239	+	Rxra	ENSMUSG00000015846	retinoid X receptor alpha [Source:MGI Symbol;Acc:MGI:98214]	+	gene	overlapping	0	31.9433	65.3212	50.1824	33.3779	31.2699
Chr2:29862027-29869201	2	29862027	29869201	+	2600006K01Rik	ENSMUSG00000039798	RIKEN cDNA 2600006K01 gene [Source:MGI Symbol;Acc:MGI:1917569]	-	gene	overlapping	0	28.9033	52.2177	20.4486	23.3144	20.2049
Chr2:30178567-30186693	2	30178567	30186693	+	Ccbl1	ENSMUSG00000039648	cysteine conjugate-beta lyase 1 [Source:MGI Symbol;Acc:MGI:1917516]	-	gene	overlapping	0	25.5448	54.5308	56.9296	28.986	40.1729
Chr2:30194067-30204914	2	30194067	30204914	+	Ccbl1	ENSMUSG00000039648	cysteine conjugate-beta lyase 1 [Source:MGI Symbol;Acc:MGI:1917516]	-	gene	overlapping	0	24.3691	53.1232	54.3219	28.7541	29.3255
Chr2:30845274-30848361	2	30845274	30848361	+	Prrx2	ENSMUSG00000039476	paired related homeobox 2 [Source:MGI Symbol;Acc:MGI:98218]	+	gene	overlapping	0	25.3463	40.1596	43.4103	14.8134	23.6979
Chr2:30848399-30855345	2	30848399	30855345	+	Prrx2	ENSMUSG00000039476	paired related homeobox 2 [Source:MGI Symbol;Acc:MGI:98218]	+	gene	overlapping	0	35.0576	63.9969	66.2989	28.9393	26.6288
Chr2:30855574-30864148	2	30855574	30864148	+	Prrx2	ENSMUSG00000039476	paired related homeobox 2 [Source:MGI Symbol;Acc:MGI:98218]	+	gene	overlapping	0	33.2306	67.5585	63.1384	34.3279	41.0166
Chr2:30864193-30870123	2	30864193	30870123	+	Prrx2	ENSMUSG00000039476	paired related homeobox 2 [Source:MGI Symbol;Acc:MGI:98218]	+	gene	overlapping	0	30.4595	41.1771	39.455	10.7176	14.1133
Chr2:30870140-30876576	2	30870140	30876576	+	Prrx2	ENSMUSG00000039476	paired related homeobox 2 [Source:MGI Symbol;Acc:MGI:98218]	+	gene	overlapping	0	34.3085	47.4938	57.1983	13.1854	16.6488
Chr2:31109112-31117340	2	31109112	31117340	+	Fnbp1	ENSMUSG00000075415	formin binding protein 1 [Source:MGI Symbol;Acc:MGI:109606]	-	gene	overlapping	0	23.9791	67.6226	44.6998	43.6435	41.1467
Chr2:31219414-31229798	2	31219414	31229798	+	Gpr107	ENSMUSG00000000194	G protein-coupled receptor 107 [Source:MGI Symbol;Acc:MGI:2139054]	+	gene	overlapping	0	20.7657	67.9638	42.5288	47.1981	54.1305
Chr2:32154187-32160433	2	32154187	32160433	+	Prrc2b	ENSMUSG00000039262	proline-rich coiled-coil 2B [Source:MGI Symbol;Acc:MGI:1923304]	+	gene	overlapping	0	22.7835	58.711	52.6408	35.9275	26.9125
Chr2:32218498-32223384	2	32218498	32223384	+	Prrc2b	ENSMUSG00000039262	proline-rich coiled-coil 2B [Source:MGI Symbol;Acc:MGI:1923304]	+	gene	overlapping	0	30.8315	63.8988	57.4521	33.0673	30.5375
Chr2:32362975-32366687	2	32362975	32366687	+	Ciz1	ENSMUSG00000039205	CDKN1A interacting zinc finger protein 1 [Source:MGI Symbol;Acc:MGI:1920234]	+	gene	overlapping	0	20.6353	48.6308	45.2269	27.9954	32.5763
Chr2:32366730-32374074	2	32366730	32374074	+	Ciz1	ENSMUSG00000039205	CDKN1A interacting zinc finger protein 1 [Source:MGI Symbol;Acc:MGI:1920234]	+	gene	overlapping	0	30.2592	86.6375	73.4805	56.3783	52.2947
Chr2:32374243-32379934	2	32374243	32379934	+	Ciz1	ENSMUSG00000039205	CDKN1A interacting zinc finger protein 1 [Source:MGI Symbol;Acc:MGI:1920234]	+	gene	overlapping	0	26.8446	84.0839	81.7872	57.2393	70.3516
Chr2:32396285-32400895	2	32396285	32400895	+	Ptges2	ENSMUSG00000026820	prostaglandin E synthase 2 [Source:MGI Symbol;Acc:MGI:1917592]	+	gene	overlapping	0	31.895	67.9089	51.0954	36.0139	46.2544
Chr2:32720333-32727733	2	32720333	32727733	+	Sh2d3c	ENSMUSG00000059013	SH2 domain containing 3C [Source:MGI Symbol;Acc:MGI:1351631]	+	gene	overlapping	0	32.0224	39.8616	32.3043	7.83921	20.8022
Chr2:33537050-33544251	2	33537050	33544251	+	null					Not found	0	26.7372	59.995	38.2047	33.2578	34.6258
Chr2:33544252-33549677	2	33544252	33549677	+	null					Not found	0	22.2154	53.9355	36.3806	31.7201	14.6953
Chr2:34386118-34394660	2	34386118	34394660	+	null					Not found	0	24.6221	74.6862	81.1871	50.0641	48.8427
Chr2:34629907-34635804	2	34629907	34635804	+	null					Not found	0	30.2298	56.612	31.4075	26.3821	33.0546
Chr2:35462275-35468507	2	35462275	35468507	+	Ggta1	ENSMUSG00000035778	glycoprotein galactosyltransferase alpha 1, 3 [Source:MGI Symbol;Acc:MGI:95704]	-	gene	overlapping	0	32.7109	72.1786	56.0884	39.4676	55.5384
Chr2:37126788-37155947	2	37126788	37155947	+	Olfr364-ps1	ENSMUSG00000078198	olfactory receptor 364, pseudogene 1 [Source:MGI Symbol;Acc:MGI:3030198]	+	gene	overlapping	0	31.6788	42.9524	27.2038	11.2736	20.7596
Chr2:38552217-38560926	2	38552217	38560926	+	Nek6	ENSMUSG00000026749	NIMA (never in mitosis gene a)-related expressed kinase 6 [Source:MGI Symbol;Acc:MGI:1891638]	+	gene	overlapping	0	24.9808	43.1731	30.3193	18.1923	15.6525
Chr2:39217206-39226148	2	39217206	39226148	+	Ppp6c	ENSMUSG00000026753	protein phosphatase 6, catalytic subunit [Source:MGI Symbol;Acc:MGI:1915107]	-	gene	overlapping	0	44.3197	70.3572	42.5288	26.0375	44.1024
Chr2:42118574-42134839	2	42118574	42134839	+	Lrp1b	ENSMUSG00000049252	low density lipoprotein-related protein 1B (deleted in tumors) [Source:MGI Symbol;Acc:MGI:2151136]	-	gene	overlapping	0	23.2353	52.1344	50.9248	28.8991	36.7963
Chr2:42740966-42762917	2	42740966	42762917	+	null					Not found	0	20.7971	33.3036	25.8908	12.5065	23.8426
Chr2:47134724-47155439	2	47134724	47155439	+	null					Not found	0	23.4504	44.6776	22.2651	21.2272	24.7991
Chr2:47799006-47829058	2	47799006	47829058	+	null					Not found	0	22.7472	35.5988	36.5483	12.8516	25.3066
Chr2:48382277-48401132	2	48382277	48401132	+	Gm13481	ENSMUSG00000086353	predicted gene 13481 [Source:MGI Symbol;Acc:MGI:3651624]	-	gene	overlapping	0	21.8357	35.4893	27.4995	13.6536	22.0151
Chr2:48442902-48455670	2	48442902	48455670	+	Gm13481	ENSMUSG00000086353	predicted gene 13481 [Source:MGI Symbol;Acc:MGI:3651624]	-	gene	overlapping	0	24.5964	33.6582	28.6487	9.06182	15.4851
Chr2:48455768-48467268	2	48455768	48467268	+	Gm13481	ENSMUSG00000086353	predicted gene 13481 [Source:MGI Symbol;Acc:MGI:3651624]	-	gene	overlapping	0	27.3614	61.0032	45.6807	33.6418	29.7971
Chr2:48763738-48777835	2	48763738	48777835	+	null					Not found	0	25.9726	66.2575	59.5991	40.2848	30.4314
Chr2:49299131-49311100	2	49299131	49311100	+	Mbd5	ENSMUSG00000036792	methyl-CpG binding domain protein 5 [Source:MGI Symbol;Acc:MGI:2138934]	+	gene	overlapping	0	21.6415	95.1688	84.8881	73.5273	73.7624
Chr2:50095248-50108072	2	50095248	50108072	+	Lypd6	ENSMUSG00000050447	LY6/PLAUR domain containing 6 [Source:MGI Symbol;Acc:MGI:2443848]	+	gene	overlapping	0	21.7649	59.4266	51.5962	37.6617	36.9714
Chr2:50145686-50156661	2	50145686	50156661	+	Lypd6	ENSMUSG00000050447	LY6/PLAUR domain containing 6 [Source:MGI Symbol;Acc:MGI:2443848]	+	gene	overlapping	0	24.5718	48.1149	44.2048	23.5431	32.6827
Chr2:50296601-50306818	2	50296601	50306818	+	Mmadhc	ENSMUSG00000026766	methylmalonic aciduria (cobalamin deficiency) cblD type, with homocystinuria [Source:MGI Symbol;Acc:MGI:1923786]	-	gene	overlapping	0	20.6908	48.5719	25.1316	27.8811	17.6117
Chr2:58493347-58505603	2	58493347	58505603	+	Acvr1	ENSMUSG00000026836	activin A receptor, type 1 [Source:MGI Symbol;Acc:MGI:87911]	-	gene	overlapping	0	22.9693	47.9048	38.7516	24.9355	31.8343
Chr2:58521291-58530492	2	58521291	58530492	+	Acvr1	ENSMUSG00000026836	activin A receptor, type 1 [Source:MGI Symbol;Acc:MGI:87911]	-	gene	overlapping	0	27.6847	40.1628	27.188	12.4781	23.9368
Chr2:58537951-58546897	2	58537951	58546897	+	Acvr1	ENSMUSG00000026836	activin A receptor, type 1 [Source:MGI Symbol;Acc:MGI:87911]	-	gene	overlapping	0	28.5293	79.0199	69.3306	50.4906	57.209
Chr2:58555368-58563150	2	58555368	58563150	+	Acvr1	ENSMUSG00000026836	activin A receptor, type 1 [Source:MGI Symbol;Acc:MGI:87911]	-	gene	overlapping	0	28.2584	88.554	71.7607	60.2956	53.4982
Chr2:60764378-60771541	2	60764378	60771541	+	Rbms1	ENSMUSG00000026970	RNA binding motif, single stranded interacting protein 1 [Source:MGI Symbol;Acc:MGI:1861774]	-	gene	overlapping	0	31.2134	51.8855	37.7521	20.6721	19.3799
Chr2:60823417-60831927	2	60823417	60831927	+	Rbms1	ENSMUSG00000026970	RNA binding motif, single stranded interacting protein 1 [Source:MGI Symbol;Acc:MGI:1861774]	-	gene	overlapping	0	20.6661	43.0777	39.6711	22.4116	29.0034
Chr2:62670116-62681009	2	62670116	62681009	+	Gca	ENSMUSG00000026893	grancalcin [Source:MGI Symbol;Acc:MGI:1918521]	+	gene	overlapping	0	29.0364	82.5781	80.9856	53.5417	41.255
Chr2:62681022-62694895	2	62681022	62694895	+	Gca	ENSMUSG00000026893	grancalcin [Source:MGI Symbol;Acc:MGI:1918521]	+	gene	overlapping	0	23.1664	90.6241	82.6536	67.4577	66.1531
Chr2:65668482-65681982	2	65668482	65681982	+	Scn2a1	ENSMUSG00000075318	sodium channel, voltage-gated, type II, alpha 1 [Source:MGI Symbol;Acc:MGI:98248]	+	gene	overlapping	0	23.5963	25.3441	23.0448	1.74779	12.8753
Chr2:65878079-65892212	2	65878079	65892212	+	Csrnp3	ENSMUSG00000044647	cysteine-serine-rich nuclear protein 3 [Source:MGI Symbol;Acc:MGI:1925021]	+	gene	overlapping	0	31.0696	47.9989	25.3892	16.9293	19.8357
Chr2:66928557-66958279	2	66928557	66958279	+	null					Not found	0	20.2354	33.3363	27.2508	13.101	24.3015
Chr2:67604558-67618823	2	67604558	67618823	+	null					Not found	0	26.4119	54.9942	43.606	28.5823	32.293
Chr2:67791796-67813865	2	67791796	67813865	+	null					Not found	0	23.6485	52.9873	51.6817	29.3388	28.7139
Chr2:67848134-67873343	2	67848134	67873343	+	null					Not found	0	27.7446	47.0476	37.3576	19.303	17.9473
Chr2:67873545-67892546	2	67873545	67892546	+	null					Not found	0	22.8468	50.4794	50.0374	27.6325	31.1673
Chr2:68086950-68102313	2	68086950	68102313	+	null					Not found	0	22.0117	24.4785	15.3915	2.4668	15.0059
Chr2:68102386-68117603	2	68102386	68117603	+	B3galt1	ENSMUSG00000034780	UDP-Gal:betaGlcNAc beta 1,3-galactosyltransferase, polypeptide 1 [Source:MGI Symbol;Acc:MGI:1349403]	+	gene	overlapping	0	31.2538	35.6288	19.0104	4.375	7.92786
Chr2:68757602-68770932	2	68757602	68770932	+	null					Not found	0	23.3664	63.0344	53.6637	39.6681	35.4689
Chr2:71192162-71202354	2	71192162	71202354	+	null					Not found	0	20.706	62.8314	49.2321	42.1254	43.8929
Chr2:71453249-71458837	2	71453249	71458837	+	Metap1d	ENSMUSG00000041921	methionyl aminopeptidase type 1D (mitochondrial) [Source:MGI Symbol;Acc:MGI:1913809]	+	gene	overlapping	0	20.1553	57.9275	44.2259	37.7722	28.2538
Chr2:71477371-71488387	2	71477371	71488387	+	Metap1d	ENSMUSG00000041921	methionyl aminopeptidase type 1D (mitochondrial) [Source:MGI Symbol;Acc:MGI:1913809]	+	gene	overlapping	0	30.1419	46.1463	34.3622	16.0044	16.0818
Chr2:71488443-71496670	2	71488443	71496670	+	Metap1d	ENSMUSG00000041921	methionyl aminopeptidase type 1D (mitochondrial) [Source:MGI Symbol;Acc:MGI:1913809]	+	gene	overlapping	0	34.551	97.0817	89.4283	62.5307	49.3632
Chr2:71518152-71525616	2	71518152	71525616	+	Metap1d	ENSMUSG00000041921	methionyl aminopeptidase type 1D (mitochondrial) [Source:MGI Symbol;Acc:MGI:1913809]	+	gene	overlapping	0	23.3439	85.6439	84.956	62.3	64.5308
Chr2:72285800-72289418	2	72285800	72289418	+	B230120H23Rik	ENSMUSG00000004085	RIKEN cDNA B230120H23 gene [Source:MGI Symbol;Acc:MGI:2443258]	+	gene	overlapping	0	21.8467	54.421	60.7873	32.5743	24.5965
Chr2:77434326-77443611	2	77434326	77443611	+	Zfp385b	ENSMUSG00000027016	zinc finger protein 385B [Source:MGI Symbol;Acc:MGI:2444734]	-	gene	overlapping	0	31.258	57.6334	56.2663	26.3755	31.1807
Chr2:77460354-77468522	2	77460354	77468522	+	Zfp385b	ENSMUSG00000027016	zinc finger protein 385B [Source:MGI Symbol;Acc:MGI:2444734]	-	gene	overlapping	0	22.7244	37.8811	49.0266	15.1566	20.549
Chr2:78744238-78755737	2	78744238	78755737	+	null					Not found	0	34.2637	46.8087	47.0731	12.545	13.4631
Chr2:78755821-78775014	2	78755821	78775014	+	null					Not found	0	22.9676	43.7019	52.0675	20.7343	18.7573
Chr2:80077093-80091441	2	80077093	80091441	+	Pde1a	ENSMUSG00000059173	phosphodiesterase 1A, calmodulin-dependent [Source:MGI Symbol;Acc:MGI:1201792]	-	gene	overlapping	0	26.7039	80.9079	71.9281	54.204	66.7375
Chr2:81586340-81599056	2	81586340	81599056	+	null					Not found	0	20.041	33.8972	18.0993	13.8562	26.5846
Chr2:81993138-82020807	2	81993138	82020807	+	null					Not found	0	26.9025	35.4055	24.0291	8.50297	22.6451
Chr2:82471970-82487480	2	82471970	82487480	+	null					Not found	0	20.3805	38.9931	36.4359	18.6127	29.2083
Chr2:82762106-82783595	2	82762106	82783595	+	null					Not found	0	20.5871	39.4172	29.5584	18.8301	35.2273
Chr2:83906817-83923783	2	83906817	83923783	+	Zswim2	ENSMUSG00000034552	zinc finger, SWIM domain containing 2 [Source:MGI Symbol;Acc:MGI:1919111]	-	gene	overlapping	0	23.2238	40.6991	29.9823	17.4753	25.5698
Chr2:84318757-84341204	2	84318757	84341204	+	Calcrl	ENSMUSG00000059588	calcitonin receptor-like [Source:MGI Symbol;Acc:MGI:1926944]	-	gene	overlapping	0	22.643	32.8836	31.3226	10.2407	29.6542
Chr2:84360926-84377116	2	84360926	84377116	+	Calcrl	ENSMUSG00000059588	calcitonin receptor-like [Source:MGI Symbol;Acc:MGI:1926944]	-	gene	overlapping	0	20.6173	24.0615	15.9869	3.44417	15.5459
Chr2:86374330-86399666	2	86374330	86399666	+	Olfr1057	ENSMUSG00000075187	olfactory receptor 1057 [Source:MGI Symbol;Acc:MGI:3030891]	-	gene	overlapping	0	21.5321	30.9976	24.8741	9.46545	22.6367
Chr2:86666710-86694065	2	86666710	86694065	+	Olfr1086	ENSMUSG00000075175	olfactory receptor 1086 [Source:MGI Symbol;Acc:MGI:3030920]	-	gene	overlapping	0	21.7947	34.4689	24.2779	12.6742	23.3229
Chr2:88015318-88037069	2	88015318	88037069	+	Olfr1161	ENSMUSG00000045150	olfactory receptor 1161 [Source:MGI Symbol;Acc:MGI:3030995]	+	gene	overlapping	0	21.0131	33.4686	26.8245	12.4555	16.6288
Chr2:88459453-88476834	2	88459453	88476834	+	Olfr1183	ENSMUSG00000049372	olfactory receptor 1183 [Source:MGI Symbol;Acc:MGI:3031017]	+	gene	overlapping	0	21.9328	44.6123	36.5537	22.6795	24.3064
Chr2:88513140-88536195	2	88513140	88536195	+	Olfr1186	ENSMUSG00000057735	olfactory receptor 1186 [Source:MGI Symbol;Acc:MGI:3031020]	+	gene	overlapping	0	29.6509	54.104	35.8267	24.4531	26.0776
Chr2:89016248-89039817	2	89016248	89039817	+	Olfr1217	ENSMUSG00000075106	olfactory receptor 1217 [Source:MGI Symbol;Acc:MGI:3031051]	-	gene	overlapping	0	21.0525	52.1125	43.578	31.06	40.4242
Chr2:89310069-89333365	2	89310069	89333365	+	Olfr1232	ENSMUSG00000075092	olfactory receptor 1232 [Source:MGI Symbol;Acc:MGI:3031066]	-	gene	overlapping	0	23.3248	37.4893	31.9069	14.1645	26.2129
Chr2:89473872-89497424	2	89473872	89497424	+	Olfr1241	ENSMUSG00000075086	olfactory receptor 1241 [Source:MGI Symbol;Acc:MGI:3031075]	-	gene	overlapping	0	20.3307	39.5913	24.5579	19.2606	10.2659
Chr2:91317247-91328406	2	91317247	91328406	+	1110051M20Rik	ENSMUSG00000040591	RIKEN cDNA 1110051M20 gene [Source:MGI Symbol;Acc:MGI:1915079]	-	gene	overlapping	0	28.6559	72.3906	79.5034	43.7347	55.1042
Chr2:91720701-91730517	2	91720701	91730517	+	Harbi1	ENSMUSG00000027243	harbinger transposase derived 1 [Source:MGI Symbol;Acc:MGI:2443194]	+	gene	overlapping	0	23.8315	37.0666	21.2736	13.2351	14.2656
Chr2:92186835-92199717	2	92186835	92199717	+	Phf21a	ENSMUSG00000058318	PHD finger protein 21A [Source:MGI Symbol;Acc:MGI:2384756]	+	gene	overlapping	0	24.0573	93.0649	88.1962	69.0076	75.6277
Chr2:92229964-92243384	2	92229964	92243384	+	Phf21a	ENSMUSG00000058318	PHD finger protein 21A [Source:MGI Symbol;Acc:MGI:2384756]	+	gene	overlapping	0	27.9555	95.1522	79.2037	67.1968	66.1014
Chr2:92361195-92367125	2	92361195	92367125	+	Phf21a	ENSMUSG00000058318	PHD finger protein 21A [Source:MGI Symbol;Acc:MGI:2384756]	+	gene	overlapping	0	20.3322	88.3631	66.1582	68.0309	55.613
Chr2:92995556-93004118	2	92995556	93004118	+	Prdm11	ENSMUSG00000075028	PR domain containing 11 [Source:MGI Symbol;Acc:MGI:2685553]	-	gene	overlapping	0	31.9675	45.7877	31.25	13.8202	15.4921
Chr2:93004364-93013233	2	93004364	93013233	+	Prdm11	ENSMUSG00000075028	PR domain containing 11 [Source:MGI Symbol;Acc:MGI:2685553]	-	gene	overlapping	0	21.441	47.753	50.2315	26.3119	17.4958
Chr2:97988694-98016577	2	97988694	98016577	+	null					Not found	0	25.5152	42.7513	27.2036	17.2361	16.8312
Chr2:98254039-98285873	2	98254039	98285873	+	null					Not found	0	20.2451	39.51	29.163	19.2649	19.1455
Chr2:98285954-98307862	2	98285954	98307862	+	null					Not found	0	21.7537	35.299	28.5289	13.5453	19.288
Chr2:98479355-98507251	2	98479355	98507251	+	null					Not found	0	20.3968	33.5131	31.1731	13.1163	17.0149
Chr2:98716054-98738606	2	98716054	98738606	+	null					Not found	0	31.5629	49.301	36.9405	17.7381	26.6177
Chr2:98967012-98983773	2	98967012	98983773	+	null					Not found	0	23.3799	34.8085	18.0024	11.4286	24.5856
Chr2:101570519-101581942	2	101570519	101581942	+	B230118H07Rik	ENSMUSG00000027165	RIKEN cDNA B230118H07 gene [Source:MGI Symbol;Acc:MGI:1915420]	-	gene	overlapping	0	25.0669	58.1964	60.8411	33.1296	27.1104
Chr2:103879827-103886904	2	103879827	103886904	+	null					Not found	0	20.5107	36.2873	19.4414	15.7766	17.0188
Chr2:105680124-105683066	2	105680124	105683066	+	Pax6	ENSMUSG00000027168	paired box gene 6 [Source:MGI Symbol;Acc:MGI:97490]	+	gene	overlapping	0	27.1963	37.6453	43.291	10.449	3.9075
Chr2:105683069-105687481	2	105683069	105687481	+	Pax6	ENSMUSG00000027168	paired box gene 6 [Source:MGI Symbol;Acc:MGI:97490]	+	gene	overlapping	0	50.1867	61.7752	55.5337	11.5885	5.94954
Chr2:105687553-105690980	2	105687553	105690980	+	Pax6	ENSMUSG00000027168	paired box gene 6 [Source:MGI Symbol;Acc:MGI:97490]	+	gene	overlapping	0	24.4936	29.5584	26.3426	5.06471	3.64414
Chr2:105691205-105700117	2	105691205	105700117	+	Pax6	ENSMUSG00000027168	paired box gene 6 [Source:MGI Symbol;Acc:MGI:97490]	+	gene	overlapping	0	41.4407	69.2644	64.3911	27.8237	37.0713
Chr2:108835790-108858324	2	108835790	108858324	+	null					Not found	0	25.7735	48.4634	33.455	22.6899	27.4798
Chr2:109939461-109949461	2	109939461	109949461	+	Lgr4	ENSMUSG00000050199	leucine-rich repeat-containing G protein-coupled receptor 4 [Source:MGI Symbol;Acc:MGI:1891468]	+	gene	overlapping	0	24.7827	59.075	48.7151	34.2923	39.2754
Chr2:110141450-110157596	2	110141450	110157596	+	Ccdc34	ENSMUSG00000027160	coiled-coil domain containing 34 [Source:MGI Symbol;Acc:MGI:1915451]	+	gene	overlapping	0	23.3993	78.5481	69.1454	55.1488	68.3884
Chr2:110537380-110550379	2	110537380	110550379	+	null					Not found	0	32.4909	40.6019	18.0275	8.11091	14.3598
Chr2:113777759-113787559	2	113777759	113787559	+	Scg5	ENSMUSG00000023236	secretogranin V [Source:MGI Symbol;Acc:MGI:98289]	-	gene	overlapping	0	20.9217	70.1668	59.5522	49.2451	51.5495
Chr2:113982935-113995386	2	113982935	113995386	+	null					Not found	0	23.4115	45.5865	46.2304	22.1749	23.7013
Chr2:114010269-114013688	2	114010269	114013688	+	Gjd2	ENSMUSG00000068615	gap junction protein, delta 2 [Source:MGI Symbol;Acc:MGI:1334209]	-	gene	overlapping	0	24.0507	38.5566	36.7355	14.5058	19.2033
Chr2:114013702-114021109	2	114013702	114021109	+	A530058N18Rik	ENSMUSG00000092201	RIKEN cDNA A530058N18 gene [Source:MGI Symbol;Acc:MGI:2444858]	+	gene	overlapping	0	28.696	41.1352	22.9907	12.4392	14.5691
Chr2:114642711-114655496	2	114642711	114655496	+	Atpbd4	ENSMUSG00000057147	ATP binding domain 4 [Source:MGI Symbol;Acc:MGI:1913882]	-	gene	overlapping	0	24.2971	44.3145	40.7315	20.0174	25.7504
Chr2:117122523-117137059	2	117122523	117137059	+	Spred1	ENSMUSG00000027351	sprouty protein with EVH-1 domain 1, related sequence [Source:MGI Symbol;Acc:MGI:2150016]	+	gene	overlapping	0	25.8846	91.5768	80.9131	65.6922	67.2061
Chr2:117302568-117319917	2	117302568	117319917	+	Rasgrp1	ENSMUSG00000027347	RAS guanyl releasing protein 1 [Source:MGI Symbol;Acc:MGI:1314635]	-	gene	overlapping	0	34.7826	67.2653	66.0306	32.4826	39.5242
Chr2:120024764-120030157	2	120024764	120030157	+	Mapkbp1	ENSMUSG00000033902	mitogen-activated protein kinase binding protein 1 [Source:MGI Symbol;Acc:MGI:1347004]	+	gene	overlapping	0	38.6613	64.1979	47.8887	25.5366	45.1534
Chr2:121299620-121303458	2	121299620	121303458	+	Mtap1a	ENSMUSG00000027254	microtubule-associated protein 1 A [Source:MGI Symbol;Acc:MGI:1306776]	+	gene	overlapping	0	24.4242	78.4677	64.3988	54.0435	51.7052
Chr2:121303497-121308055	2	121303497	121308055	+	Mtap1a	ENSMUSG00000027254	microtubule-associated protein 1 A [Source:MGI Symbol;Acc:MGI:1306776]	+	gene	overlapping	0	25.6738	82.1827	82.9025	56.5089	48.7397
Chr2:123228746-123251979	2	123228746	123251979	+	null					Not found	0	21.8627	42.0747	37.9489	20.212	33.4994
Chr2:124624814-124634864	2	124624814	124634864	+	Sema6d	ENSMUSG00000027200	sema domain, transmembrane domain (TM), and cytoplasmic domain, (semaphorin) 6D [Source:MGI Symbol;Acc:MGI:2387661]	+	gene	overlapping	0	26.2498	80.7298	70.4497	54.48	69.0042
Chr2:125639898-125649280	2	125639898	125649280	+	Shc4	ENSMUSG00000035109	SHC (Src homology 2 domain containing) family, member 4 [Source:MGI Symbol;Acc:MGI:2655364]	-	gene	overlapping	0	24.645	74.605	83.3158	49.96	52.8041
Chr2:125656101-125665216	2	125656101	125665216	+	Shc4	ENSMUSG00000035109	SHC (Src homology 2 domain containing) family, member 4 [Source:MGI Symbol;Acc:MGI:2655364]	-	gene	overlapping	0	30.142	57.3085	51.5083	27.1665	23.1445
Chr2:125665257-125673032	2	125665257	125673032	+	Shc4	ENSMUSG00000035109	SHC (Src homology 2 domain containing) family, member 4 [Source:MGI Symbol;Acc:MGI:2655364]	-	gene	overlapping	0	24.4129	49.4029	53.65	24.9901	30.4557
Chr2:125853573-125859921	2	125853573	125859921	+	Cops2	ENSMUSG00000027206	COP9 (constitutive photomorphogenic) homolog, subunit 2 (Arabidopsis thaliana) [Source:MGI Symbol;Acc:MGI:1330276]	-	gene	overlapping	0	22.3614	35.6495	26.3193	13.2881	25.8612
Chr2:126333955-126344331	2	126333955	126344331	+	Atp8b4	ENSMUSG00000060131	ATPase, class I, type 8B, member 4 [Source:MGI Symbol;Acc:MGI:1859664]	-	gene	overlapping	0	20.9693	65.8998	65.3702	44.9305	54.6295
Chr2:126666170-126674935	2	126666170	126674935	+	Gabpb1	ENSMUSG00000027361	GA repeat binding protein, beta 1 [Source:MGI Symbol;Acc:MGI:95611]	-	gene	overlapping	0	39.1436	77.6156	42.3933	38.472	49.8333
Chr2:130284531-130293945	2	130284531	130293945	+	Idh3b	ENSMUSG00000027406	isocitrate dehydrogenase 3 (NAD+) beta [Source:MGI Symbol;Acc:MGI:2158650]	-	gene	overlapping	0	29.8877	81.8439	84.3411	51.9562	50.4601
Chr2:130297070-130305292	2	130297070	130305292	+	Ebf4	ENSMUSG00000053552	early B cell factor 4 [Source:MGI Symbol;Acc:MGI:2385972]	+	gene	overlapping	0	49.2492	81.4814	80.2884	32.2322	39.1097
Chr2:130305312-130312076	2	130305312	130312076	+	Ebf4	ENSMUSG00000053552	early B cell factor 4 [Source:MGI Symbol;Acc:MGI:2385972]	+	gene	overlapping	0	38.5919	76.9538	76.6458	38.362	35.5165
Chr2:130312084-130323603	2	130312084	130323603	+	Ebf4	ENSMUSG00000053552	early B cell factor 4 [Source:MGI Symbol;Acc:MGI:2385972]	+	gene	overlapping	0	22.2086	75.948	83.4975	53.7393	51.7081
Chr2:131148134-131156515	2	131148134	131156515	+	1700037H04Rik	ENSMUSG00000027327	RIKEN cDNA 1700037H04 gene [Source:MGI Symbol;Acc:MGI:1914576]	-	gene	overlapping	0	20.5918	64.2356	59.0556	43.6437	35.1643
Chr2:133163519-133180948	2	133163519	133180948	+	null					Not found	0	26.2008	46.5798	20.2905	20.379	34.2605
Chr2:133180987-133194743	2	133180987	133194743	+	null					Not found	0	22.068	48.0799	28.7775	26.0119	32.8256
Chr2:133854754-133870244	2	133854754	133870244	+	null					Not found	0	20.3923	66.6632	62.2914	46.2708	52.129
Chr2:135513950-135531660	2	135513950	135531660	+	9630028H03Rik	ENSMUSG00000085631	RIKEN cDNA 9630028H03 gene [Source:MGI Symbol;Acc:MGI:2444526]	-	gene	overlapping	0	25.6977	43.0074	27.3324	17.3097	27.3307
Chr2:136201003-136224530	2	136201003	136224530	+	Pak7	ENSMUSG00000039913	p21 protein (Cdc42/Rac)-activated kinase 7 [Source:MGI Symbol;Acc:MGI:1920334]	-	gene	overlapping	0	25.9793	82.6326	79.9957	56.6533	61.6029
Chr2:136238624-136260537	2	136238624	136260537	+	Pak7	ENSMUSG00000039913	p21 protein (Cdc42/Rac)-activated kinase 7 [Source:MGI Symbol;Acc:MGI:1920334]	-	gene	overlapping	0	23.6081	82.1035	64.3529	58.4954	58.2644
Chr2:136279132-136293166	2	136279132	136293166	+	Pak7	ENSMUSG00000039913	p21 protein (Cdc42/Rac)-activated kinase 7 [Source:MGI Symbol;Acc:MGI:1920334]	-	gene	overlapping	0	20.9707	71.1364	57.713	50.1657	36.6512
Chr2:136313966-136338838	2	136313966	136338838	+	Pak7	ENSMUSG00000039913	p21 protein (Cdc42/Rac)-activated kinase 7 [Source:MGI Symbol;Acc:MGI:1920334]	-	gene	overlapping	0	27.0297	72.6767	69.7236	45.647	42.9363
Chr2:136339175-136358812	2	136339175	136358812	+	Pak7	ENSMUSG00000039913	p21 protein (Cdc42/Rac)-activated kinase 7 [Source:MGI Symbol;Acc:MGI:1920334]	-	gene	overlapping	0	36.0081	76.4175	68.8631	40.4093	50.8188
Chr2:136358872-136385101	2	136358872	136385101	+	Pak7	ENSMUSG00000039913	p21 protein (Cdc42/Rac)-activated kinase 7 [Source:MGI Symbol;Acc:MGI:1920334]	-	gene	overlapping	0	31.2484	86.3745	83.0253	55.1261	56.4177
Chr2:141067384-141089544	2	141067384	141089544	+	Macrod2	ENSMUSG00000068205	MACRO domain containing 2 [Source:MGI Symbol;Acc:MGI:1920149]	+	gene	overlapping	0	26.6705	54.7638	45.6132	28.0933	38.0861
Chr2:141140587-141156199	2	141140587	141156199	+	Macrod2	ENSMUSG00000068205	MACRO domain containing 2 [Source:MGI Symbol;Acc:MGI:1920149]	+	gene	overlapping	0	20.2441	55.9817	44.8305	35.7376	37.1118
Chr2:141464606-141483851	2	141464606	141483851	+	Macrod2	ENSMUSG00000068205	MACRO domain containing 2 [Source:MGI Symbol;Acc:MGI:1920149]	+	gene	overlapping	0	21.6074	41.6252	23.3342	20.0179	27.4586
Chr2:146956442-146966236	2	146956442	146966236	+	Plk1s1	ENSMUSG00000074749	polo-like kinase 1 substrate 1 [Source:MGI Symbol;Acc:MGI:2684960]	+	gene	overlapping	0	26.3717	60.3165	60.9902	33.9447	50.48
Chr2:148563737-148580775	2	148563737	148580775	+	null					Not found	0	23.4579	37.4905	23.5591	14.0326	20.1692
Chr2:148580816-148598593	2	148580816	148598593	+	null					Not found	0	34.0218	60.0554	42.9375	26.0335	44.8601
Chr2:149060286-149090563	2	149060286	149090563	+	null					Not found	0	21.5115	27.5845	25.7675	6.07303	24.8914
Chr2:150998538-151008180	2	150998538	151008180	+	Ninl	ENSMUSG00000068115	ninein-like [Source:MGI Symbol;Acc:MGI:1925427]	-	gene	overlapping	0	51.3087	82.6952	76.6532	31.3865	30.5916
Chr2:153142659-153153024	2	153142659	153153024	+	Hck	ENSMUSG00000003283	hemopoietic cell kinase [Source:MGI Symbol;Acc:MGI:96052]	+	gene	overlapping	0	24.3922	74.4769	65.9067	50.0847	61.5339
Chr2:153794411-153802355	2	153794411	153802355	+	Efcab8	ENSMUSG00000044083	EF-hand calcium binding domain 8 [Source:MGI Symbol;Acc:MGI:3644206]	+	gene	overlapping	0	23.292	53.6705	33.9721	30.3785	33.5702
Chr2:153810922-153818455	2	153810922	153818455	+	Efcab8	ENSMUSG00000044083	EF-hand calcium binding domain 8 [Source:MGI Symbol;Acc:MGI:3644206]	+	gene	overlapping	0	28.4469	44.6067	22.142	16.1598	21.7795
Chr2:153832521-153839406	2	153832521	153839406	+	Efcab8	ENSMUSG00000044083	EF-hand calcium binding domain 8 [Source:MGI Symbol;Acc:MGI:3644206]	+	gene	overlapping	0	27.705	43.8192	20.7333	16.1142	25.2737
Chr2:153839476-153848051	2	153839476	153848051	+	Efcab8	ENSMUSG00000044083	EF-hand calcium binding domain 8 [Source:MGI Symbol;Acc:MGI:3644206]	+	gene	overlapping	0	25.5009	54.6544	33.1281	29.1536	29.8357
Chr2:153858812-153872525	2	153858812	153872525	+	Sun5	ENSMUSG00000027480	Sad1 and UNC84 domain containing 5 [Source:MGI Symbol;Acc:MGI:1923657]	-	gene	overlapping	0	23.9303	41.596	26.8859	17.6656	21.687
Chr2:157330422-157336213	2	157330422	157336213	+	Ghrh	ENSMUSG00000027643	growth hormone releasing hormone [Source:MGI Symbol;Acc:MGI:95709]	-	gene	overlapping	0	24.5516	80.4396	69.4301	55.888	63.171
Chr2:160905063-160908930	2	160905063	160908930	+	Lpin3	ENSMUSG00000027412	lipin 3 [Source:MGI Symbol;Acc:MGI:1891342]	+	gene	overlapping	0	26.4116	63.8473	65.0686	37.4357	45.9691
Chr2:163215262-163221555	2	163215262	163221555	+	Tox2	ENSMUSG00000074607	TOX high mobility group box family member 2 [Source:MGI Symbol;Acc:MGI:3611233]	+	gene	overlapping	0	30.4005	78.3585	79.2269	47.958	41.0634
Chr2:163221568-163228603	2	163221568	163228603	+	Tox2	ENSMUSG00000074607	TOX high mobility group box family member 2 [Source:MGI Symbol;Acc:MGI:3611233]	+	gene	overlapping	0	27.8025	63.6208	63.069	35.8183	32.3416
Chr2:163228890-163234619	2	163228890	163234619	+	Tox2	ENSMUSG00000074607	TOX high mobility group box family member 2 [Source:MGI Symbol;Acc:MGI:3611233]	+	gene	overlapping	0	24.0858	83.1339	82.0775	59.048	55.6085
Chr2:163234620-163242561	2	163234620	163242561	+	Tox2	ENSMUSG00000074607	TOX high mobility group box family member 2 [Source:MGI Symbol;Acc:MGI:3611233]	+	gene	overlapping	0	30.6725	91.7745	82.7428	61.102	48.0187
Chr2:163250995-163256736	2	163250995	163256736	+	Tox2	ENSMUSG00000074607	TOX high mobility group box family member 2 [Source:MGI Symbol;Acc:MGI:3611233]	+	gene	overlapping	0	38.5137	62.1028	55.6857	23.5892	40.9195
Chr2:163285643-163292012	2	163285643	163292012	+	Tox2	ENSMUSG00000074607	TOX high mobility group box family member 2 [Source:MGI Symbol;Acc:MGI:3611233]	+	gene	overlapping	0	31.921	81.1812	72.7528	49.2601	46.1025
Chr2:163300055-163305773	2	163300055	163305773	+	Tox2	ENSMUSG00000074607	TOX high mobility group box family member 2 [Source:MGI Symbol;Acc:MGI:3611233]	+	gene	overlapping	0	23.4742	78.9888	77.5783	55.5146	42.789
Chr2:164835422-164839746	2	164835422	164839746	+	Ctsa	ENSMUSG00000017760	cathepsin A [Source:MGI Symbol;Acc:MGI:97748]	+	gene	overlapping	0	42.0848	52.2474	59.5769	10.1626	17.3738
Chr2:164964603-164968427	2	164964603	164968427	+	Slc12a5	ENSMUSG00000017740	solute carrier family 12, member 5 [Source:MGI Symbol;Acc:MGI:1862037]	+	gene	overlapping	0	28.752	91.1194	81.8399	62.3674	80.0871
Chr2:167597443-167601342	2	167597443	167601342	+	Gm11476	ENSMUSG00000085596	predicted gene 11476 [Source:MGI Symbol;Acc:MGI:3705135]	+	gene	overlapping	0	20.8388	31.0722	27.0692	10.2333	13.7659
Chr2:168590810-168599352	2	168590810	168599352	+	Nfatc2	ENSMUSG00000027544	nuclear factor of activated T cells, cytoplasmic, calcineurin dependent 2 [Source:MGI Symbol;Acc:MGI:102463]	-	gene	overlapping	0	20.91	67.9831	36.7586	47.0731	46.9022
Chr2:168599377-168601870	2	168599377	168601870	+	Nfatc2	ENSMUSG00000027544	nuclear factor of activated T cells, cytoplasmic, calcineurin dependent 2 [Source:MGI Symbol;Acc:MGI:102463]	-	gene	overlapping	0	26.6007	36.9403	5.40869	10.3396	11.2372
Chr2:169893841-169900002	2	169893841	169900002	+	Tshz2	ENSMUSG00000047907	teashirt zinc finger family member 2 [Source:MGI Symbol;Acc:MGI:2153084]	+	gene	overlapping	0	27.0242	40.7899	16.4911	13.7657	21.1008
Chr2:169969475-169976911	2	169969475	169976911	+	Tshz2	ENSMUSG00000047907	teashirt zinc finger family member 2 [Source:MGI Symbol;Acc:MGI:2153084]	+	gene	overlapping	0	21.0248	43.6562	34.7732	22.6314	24.6696
Chr2:170321137-170326685	2	170321137	170326685	+	null					Not found	0	20.9112	79.2097	56.8086	58.2984	58.8815
Chr2:171882666-171893058	2	171882666	171893058	+	null					Not found	0	28.4352	48.6319	19.9005	20.1968	30.0516
Chr2:173737042-173739039	2	173737042	173739039	+	Vapb	ENSMUSG00000054455	vesicle-associated membrane protein, associated protein B and C [Source:MGI Symbol;Acc:MGI:1928744]	+	gene	overlapping	0	20.0358	43.2883	22.1666	23.2525	12.3425
Chr2:179978332-179993103	2	179978332	179993103	+	4921531C22Rik	ENSMUSG00000085704	RIKEN cDNA 4921531C22 gene [Source:MGI Symbol;Acc:MGI:1913980]	+	gene	overlapping	0	27.8656	76.8128	69.4225	48.9472	55.6513
Chr2:181694067-181701022	2	181694067	181701022	+	4930526D03Rik	ENSMUSG00000045794	RIKEN cDNA 4930526D03 gene [Source:MGI Symbol;Acc:MGI:2685538]	-	gene	overlapping	0	37.9886	57.5587	50.9264	19.5701	21.6456
Chr2:181701054-181718518	2	181701054	181718518	+	Oprl1	ENSMUSG00000027584	opioid receptor-like 1 [Source:MGI Symbol;Acc:MGI:97440]	+	gene	overlapping	0	21.4704	82.5445	83.4875	61.0741	65.8944
Chr3:3449989-3471209	3	3449989	3471209	+	null					Not found	0	25.6791	44.4664	23.2369	18.7873	22.2124
Chr3:3537030-3561224	3	3537030	3561224	+	Hnf4g	ENSMUSG00000017688	hepatocyte nuclear factor 4, gamma [Source:MGI Symbol;Acc:MGI:1353604]	+	gene	overlapping	0	27.5279	39.0118	36.7739	11.4838	21.926
Chr3:5919234-5942099	3	5919234	5942099	+	null					Not found	0	20.3429	35.4141	19.5828	15.0711	16.6897
Chr3:6527707-6547307	3	6527707	6547307	+	null					Not found	0	24.4517	36.3127	38.2078	11.861	20.8889
Chr3:7862849-7878763	3	7862849	7878763	+	null					Not found	0	27.1122	40.9549	22.4729	13.8426	37.13
Chr3:7967740-7993862	3	7967740	7993862	+	null					Not found	0	20.1207	46.4207	44.3062	26.3	24.5842
[truncated: 3,046 more rows]
