# Supplementary material for: Genome-wide assessment of DNA methylation in mouse oocytes reveals effects associated with in vitro growth, superovulation, and sexual maturity
Source: Clin Epigenetics. 2019 Dec 19;11:197. doi: 10.1186/s13148-019-0794-y (PMC6923880; doi:10.1186/s13148-019-0794-y)
Supplement: Supplementary file 17 — Additional file 17: Table S10. Specific loci in IFC vs. SOA comparison that contained multiple differential hypo- or hypermethylated tiles (more than 20% methylation difference). [file 13148_2019_794_MOESM17_ESM.xlsx]

## Sheet: Hypomethylated 20% IFC vs SOA
Additional file 17: Table S10. Specific loci in IFC vs. SOA comparison that contained multiple differential hypomethylated tiles (more than 20% methylation difference).
Chr	Start	End	Strand	Average No value	No. Probes	Feature	ID	Description	No. Sublocations	Mean IFC1	StDev IFC1	Mean IFC2	StDev IFC2	Mean IFC3	StDev IFC3	Mean IFC4	StDev IFC4	Mean SO1	StDev SO1	Mean SO2	StDev SO2	Mean SO3	StDev SO3	Mean SO4	StDev SO4	Mean SO5	StDev SO5	Mean SOA1	StDev SOA1	Mean SOA2	StDev SOA2	Mean SOA3	StDev SOA3	Mean SOA4	StDev SOA4	Mean IV1	StDev IV1	Mean IV2	StDev IV2	Mean IV3	StDev IV3
6	143828425	144781977	-	NaN	42	Sox5	ENSMUSG00000041540	SRY-box containing gene 5 [Source:MGI Symbol;Acc:MGI:98367]	1	45.8752	15.2849	42.9304	15.4973	46.1324	16.1294	34.5082	12.0754	73.0721	15.9338	69.2077	16.472	67.0417	13.8513	57.3629	14.7289	59.1519	14.8231	75.1453	16.0537	71.536	15.2307	72.2284	13.3481	67.9689	13.844	75.452	11.9368	68.6224	14.8115	70.3039	16.5489
11	88339382	88718513	-	NaN	38	Msi2	ENSMUSG00000069769	Musashi homolog 2 (Drosophila) [Source:MGI Symbol;Acc:MGI:1923876]	1	54.8972	18.3033	48.6832	17.7373	49.4208	17.9035	45.394	16.9909	55.8838	20.209	55.8364	19.1267	66.6814	14.854	47.7941	15.2995	51.0743	15.7279	89.0652	8.12029	83.568	13.5738	83.1358	13.8857	82.2493	10.2687	81.0853	10.2008	82.8205	10.5751	82.2541	10.2737
8	118283733	119324921	+	NaN	31	Cdh13	ENSMUSG00000031841	cadherin 13 [Source:MGI Symbol;Acc:MGI:99551]	1	46.3373	24.2269	44.6528	21.1787	43.0077	18.6784	42.4308	20.7839	59.0204	26.4224	58.347	27.5394	62.9121	24.0106	51.4908	26.0879	48.8391	28.1206	75.6414	19.0772	72.8127	21.6177	75.3435	20.7372	63.2632	21.4119	69.5895	18.5927	62.9518	21.1796	64.3407	21.3733
7	96171244	96911093	+	NaN	27	Odz4	ENSMUSG00000048078	odd Oz/ten-m homolog 4 (Drosophila) [Source:MGI Symbol;Acc:MGI:2447063]	1	21.6396	13.8809	23.3552	16.2449	21.8921	12.6452	18.7607	11.6654	45.0648	19.2821	45.2895	16.4957	48.736	15.0547	34.543	14.1611	38.1857	15.9997	54.6623	17.0022	61.1505	17.2421	54.2873	17.8173	46.1281	16.6184	51.0879	15.5071	47.8332	17.067	45.5042	16.9523
7	122288751	122634402	+	NaN	22	Prkcb	ENSMUSG00000052889	protein kinase C, beta [Source:MGI Symbol;Acc:MGI:97596]	1	46.6113	11.1907	43.7165	15.3585	48.3295	12.5269	35.3429	11.8651	64.6213	15.6442	70.1022	13.5771	58.3101	9.06772	58.4006	11.6574	60.1721	12.2578	73.4109	13.6817	73.9282	11.0963	65.8002	12.8743	69.3511	7.60811	72.0406	9.60863	70.3695	9.65321	61.0125	11.8435
2	101950203	102186385	-	NaN	18	Ldlrad3	ENSMUSG00000048058	low density lipoprotein receptor class A domain containing 3 [Source:MGI Symbol;Acc:MGI:2138856]	1	54.4939	17.8606	48.4833	18.7497	56.4722	15.773	43.0349	17.1191	69.8368	17.6603	66.4625	16.2114	65.3352	11.1383	62.1969	11.8448	52.7231	11.6193	83.9702	10.4449	79.4818	11.7897	76.5025	13.1513	80.0482	10.8406	76.1929	9.53291	76.1002	10.2729	79.2327	10.3876
2	19909780	20810713	+	NaN	17	Etl4	ENSMUSG00000036617	enhancer trap locus 4 [Source:MGI Symbol;Acc:MGI:95454]	1	28.0098	12.9789	25.7191	11.3105	27.2794	14.2938	27.7311	12.628	57.2746	17.5881	54.9735	19.5024	62.6728	16.1849	50.1552	14.6979	52.6247	17.1888	73.5736	17.8515	75.4133	17.0856	68.6949	20.4605	69.064	18.893	71.2207	18.0699	69.5966	19.2664	67.391	19.2218
8	10272572	10634741	+	NaN	17	Myo16	ENSMUSG00000039057	myosin XVI [Source:MGI Symbol;Acc:MGI:2685951]	1	31.5432	12.8779	40.4911	18.7723	33.2752	16.5133	28.2006	18.3444	61.0251	19.1965	56.5663	17.0899	63.0349	19.3152	57.9733	13.5909	55.8756	15.7184	68.2901	21.3976	71.4586	18.5107	71.747	19.7276	62.8751	17.8223	67.2442	16.7328	62.5816	16.8554	67.9796	17.313
12	52699383	53151015	+	NaN	16	Akap6	ENSMUSG00000061603	A kinase (PRKA) anchor protein 6 [Source:MGI Symbol;Acc:MGI:3050566]	1	11.4973	8.63038	11.9324	7.27236	13.0733	6.74376	13.575	8.73392	26.7657	16.5314	20.0142	13.0223	28.1085	9.82515	22.3183	7.20161	15.8931	9.2437	58.1282	13.1064	49.9938	21.9118	45.4157	11.4133	37.9848	12.5244	42.0566	14.2144	45.7368	14.6913	39.0953	12.0299
1	22286251	22805994	-	NaN	14	Rims1	ENSMUSG00000041670	regulating synaptic membrane exocytosis 1 [Source:MGI Symbol;Acc:MGI:2152971]	1	35.3341	18.3104	28.8144	20.6651	31.289	16.7994	30.4927	18.7403	62.9936	17.1426	61.3106	17.8112	67.1084	15.7755	56.3081	17.643	53.3712	17.5919	77.8988	14.2328	71.9213	24.8538	75.4777	16.5706	71.5591	15.2854	72.2856	11.2102	78.2846	15.3314	72.9058	15.9176
4	150917322	151861876	-	NaN	13	Camta1	ENSMUSG00000014592	calmodulin binding transcription activator 1 [Source:MGI Symbol;Acc:MGI:2140230]	1	15.1343	7.59388	11.4793	8.3459	14.3872	10.6793	20.408	14.2523	37.6795	19.0728	33.404	17.5479	46.3363	16.8115	27.2221	13.3689	22.6766	14.7785	61.2946	18.1154	58.201	20.6846	61.2499	23.2639	48.6847	19.9998	55.2898	13.7407	55.3381	18.5057	51.6223	19.1018
5	102907948	103211334	-	NaN	12	Mapk10	ENSMUSG00000046709	mitogen-activated protein kinase 10 [Source:MGI Symbol;Acc:MGI:1346863]	1	45.627	19.0009	47.1167	16.1387	42.5498	19.4031	44.6726	12.1168	65.2907	21.3861	63.316	18.1005	66.5382	14.7586	53.5506	21.5449	53.8818	18.1974	86.264	10.3196	80.0031	12.9999	84.3163	9.21212	77.7381	11.6381	79.4308	10.6751	81.9627	10.2443	80.8732	10.5341
15	58510048	58665092	+	NaN	12	Fer1l6	ENSMUSG00000037106	fer-1-like 6 (C. elegans) [Source:MGI Symbol;Acc:MGI:3645398]	1	23.8804	10.3785	25.1642	13.6144	24.7192	9.59561	16.518	7.95202	24.1235	14.6261	17.1649	8.02668	27.3159	7.82066	18.5109	8.70315	12.0317	8.16792	53.1574	12.7264	56.9485	16.2728	46.7277	14.315	42.708	12.3424	58.7937	11.3166	44.3196	11.5656	44.3705	10.5249
2	16356304	16755839	+	NaN	9	Plxdc2	ENSMUSG00000026748	plexin domain containing 2 [Source:MGI Symbol;Acc:MGI:1914698]	1	65.4924	9.4518	57.7831	17.769	75.0049	11.4766	72.0228	10.5246	84.8961	8.4806	74.4263	10.7156	85.8999	6.73353	70.5764	4.34608	74.4875	11.4347	92.1336	5.05077	93.8039	9.35603	94.1604	7.22911	91.2382	3.74913	89.4956	5.64439	90.4539	5.11273	87.6614	6.60532
3	84496093	85887516	-	NaN	9	Arfip1	ENSMUSG00000074513	ADP-ribosylation factor interacting protein 1 [Source:MGI Symbol;Acc:MGI:1277120]	1	34.0739	15.0655	33.128	17.0305	28.2289	13.1136	36.0727	13.9615	60.886	21.9402	67.7664	17.3371	68.0256	10.5533	56.7736	13.8516	58.5328	15.0421	71.2353	12.142	70.7896	19.0887	68.1646	17.6964	69.6161	13.0305	69.7234	13.6257	71.89	13.3423	70.6946	15.1134
3	145292472	145552011	+	NaN	9	Col24a1	ENSMUSG00000028197	collagen, type XXIV, alpha 1 [Source:MGI Symbol;Acc:MGI:1918605]	1	43.8632	17.7302	35.3686	21.7116	41.6407	18.3626	28.0494	13.5443	59.7299	21.457	61.9146	16.6049	57.5773	16.7252	58.3239	13.4003	52.9288	14.4709	70.6607	13.9101	65.1318	12.8805	65.2738	21.4988	65.7017	15.8718	65.1825	13.0116	63.1853	12.1028	68.931	15.6121
3	148815586	148989316	-	NaN	9	Lphn2	ENSMUSG00000028184	latrophilin 2 [Source:MGI Symbol;Acc:MGI:2139714]	1	43.059	11.4542	46.1222	21.3636	48.1027	17.6469	34.3419	10.5686	70.6278	15.0325	63.4687	15.558	68.5939	13.1359	58.1404	11.578	52.6359	12.6377	73.2593	15.2504	75.8166	16.0155	61.7591	19.6202	66.2214	11.8397	63.4101	18.381	61.6848	12.1353	63.3986	12.0424
6	32145926	32588192	-	NaN	9	Plxna4	ENSMUSG00000029765	plexin A4 [Source:MGI Symbol;Acc:MGI:2179061]	1	59.8122	14.5613	57.8756	21.7025	55.2008	13.6854	45.6358	11.0707	81.1535	13.5443	74.7108	17.8337	81.0686	9.42829	74.3545	12.6053	75.4577	10.8	78.9833	16.3526	80.2659	9.786	87.4697	14.0036	77.1765	11.7169	80.3983	11.7545	79.1748	13.7871	78.2733	12.3109
9	64385626	64709205	+	NaN	9	Megf11	ENSMUSG00000036466	multiple EGF-like-domains 11 [Source:MGI Symbol;Acc:MGI:1920951]	1	55.4531	12.0543	55.7397	18.2304	47.2807	5.0338	42.1161	12.1547	65.064	8.87093	70.8712	13.1824	75.1362	9.45108	64.9903	10.4384	61.8368	12.4933	82.1156	12.2519	76.1549	11.7405	76.954	11.7475	72.9049	10.341	73.6052	12.1385	76.9559	8.65746	68.6684	9.40636
1	63445891	63596515	+	NaN	8	Adam23	ENSMUSG00000025964	a disintegrin and metallopeptidase domain 23 [Source:MGI Symbol;Acc:MGI:1345162]	1	56.0139	18.6387	57.0817	15.865	58.9707	18.4923	45.7865	12.8737	84.9446	12.811	84.6395	13.2082	85.7106	10.5203	78.4698	14.3206	81.2432	12.4043	89.012	11.1872	94.7031	9.40328	89.9025	13.7293	87.4021	9.22507	86.3483	7.91378	86.4207	14.31	85.0326	15.7585
2	4017717	4614043	+	NaN	8	Frmd4a	ENSMUSG00000026657	FERM domain containing 4A [Source:MGI Symbol;Acc:MGI:1919850]	1	33.4113	17.0684	25.4546	15.0304	39.9033	21.0362	24.8832	13.7327	37.8508	21.2324	43.2359	22.1005	49.8756	23.8783	39.2789	18.2353	32.9116	13.491	68.0988	24.2107	65.8986	25.5078	61.9946	28.375	62.6547	27.3614	64.7609	21.573	66.8233	27.117	63.0596	26.4582
3	146852367	146984009	+	NaN	8	Ttll7	ENSMUSG00000036745	tubulin tyrosine ligase-like family, member 7 [Source:MGI Symbol;Acc:MGI:1918142]	1	42.8383	18.9113	52.2602	18.9488	54.1886	18.5174	49.7313	20.0127	74.043	12.1517	74.3563	15.5552	85.8771	13.5044	54.3935	13.5133	64.1032	14.0925	89.9915	10.3044	91.6644	10.2113	95.2491	5.49027	90.0074	12.8845	87.9407	8.86004	90.9996	7.1292	87.3146	11.562
5	66016549	66173117	-	NaN	8	Rbm47	ENSMUSG00000070780	RNA binding motif protein 47 [Source:MGI Symbol;Acc:MGI:2384294]	1	40.8469	33.0552	28.1595	26.6143	34.2166	29.5377	44.1876	30.0043	47.0034	28.6306	31.0163	21.8139	57.1954	29.4983	30.2992	16.9061	23.5626	16.8115	75.2788	21.5798	63.2333	32.0286	64.7718	28.4054	69.2514	21.6173	68.4871	23.986	62.4328	27.4881	68.2902	26.5534
7	129257094	129391307	+	NaN	8	Ppapdc1a	ENSMUSG00000070366	phosphatidic acid phosphatase type 2 domain containing 1A [Source:MGI Symbol;Acc:MGI:2685936]	1	56.9112	18.9072	52.1504	17.5669	55.697	18.9068	55.2606	15.9116	88.1616	8.68741	88.9924	11.6135	85.1123	7.17079	76.3049	10.0145	76.6449	16.6483	90.0951	14.4231	85.0559	10.6504	91.9636	7.84363	85.8341	11.6741	86.3954	6.44923	89.0809	5.74768	85.9185	8.898
9	105162467	105395524	-	NaN	8	Nek11	ENSMUSG00000035032	NIMA (never in mitosis gene a)-related expressed kinase 11 [Source:MGI Symbol;Acc:MGI:2442276]	1	45.1696	17.1538	44.2348	18.0385	44.4859	18.6534	39.8795	10.2836	52.9611	20.6735	52.2366	17.9465	59.859	17.8016	53.2138	15.4627	52.2828	22.8813	71.353	13.5358	71.5251	16.1833	74.8246	21.1358	69.3558	12.4737	68.3174	13.8077	71.713	12.6174	64.9333	12.6484
13	97898595	98206165	-	NaN	8	Rgnef	ENSMUSG00000021662	Rho-guanine nucleotide exchange factor [Source:MGI Symbol;Acc:MGI:1346016]	1	43.1893	19.0073	31.4867	16.6145	38.6937	17.5173	33.3492	15.2319	69.1455	23.6198	71.9896	21.0349	69.851	16.9833	63.0633	16.9768	58.2371	17.2603	67.0092	15.5416	81.325	10.8946	68.9477	20.4009	68.9686	11.534	72.5071	17.2029	59.6873	22.8106	62.7521	19.7694
3	85801047	85887518	-	NaN	7	Glt28d2	ENSMUSG00000031286	glycosyltransferase 28 domain containing 2 [Source:MGI Symbol;Acc:MGI:2443773]	1	37.4395	14.8922	37.9416	16.2025	30.6146	13.1148	41.6745	9.74241	70.1187	13.3152	74.3463	12.8155	72.6081	6.06805	61.9157	10.8142	64.4817	10.2372	75.3508	10.3115	77.4018	14.3331	75.2063	11.9674	75.4978	6.67601	74.9778	8.73077	77.691	7.77537	76.7062	10.7008
4	85205126	85639195	+	NaN	7	Sh3gl2	ENSMUSG00000028488	SH3-domain GRB2-like 2 [Source:MGI Symbol;Acc:MGI:700009]	1	57.8593	17.2722	58.4	16.1043	57.9826	22.6109	59.9951	20.5638	86.165	18.4951	81.6629	19.1751	85.6568	13.7033	76.5657	15.6182	77.9157	16.687	87.1251	9.09892	84.6365	14.0548	82.624	17.8312	82.2501	17.1449	83.5015	12.6507	80.1485	19.9526	86.6984	13.7361
5	135406523	135545122	-	NaN	7	Hip1	ENSMUSG00000039959	huntingtin interacting protein 1 [Source:MGI Symbol;Acc:MGI:1099804]	1	39.5556	17.5407	40.3173	19.0353	44.8778	25.8539	35.4632	16.9929	50.7188	26.8416	55.4426	20.6608	69.1269	19.0963	47.7628	15.8825	48.4375	23.8425	78.4591	16.3737	79.3479	15.7447	82.059	16.1006	81.6473	10.7164	78.6882	7.44998	84.6528	9.9527	81.8827	14.0066
8	11198423	11312826	-	NaN	7	Col4a1	ENSMUSG00000031502	collagen, type IV, alpha 1 [Source:MGI Symbol;Acc:MGI:88454]	1	43.7809	13.3667	43.3655	13.5725	41.4949	15.3051	41.3448	15.0027	56.2065	13.4264	60.1286	19.93	66.6939	8.0614	49.7561	8.96662	50.8303	11.8076	72.3059	9.72427	72.9475	10.5032	67.36	14.7681	67.3893	6.64414	67.0598	10.6219	60.797	11.2355	71.3567	10.3882
8	22974844	23150497	+	NaN	7	Ank1	ENSMUSG00000031543	ankyrin 1, erythroid [Source:MGI Symbol;Acc:MGI:88024]	1	41.0172	16.7082	35.9744	19.8808	38.7484	14.1707	38.2263	22.0439	64.2159	11.7239	53.1228	22.0321	55.3767	18.7595	55.4052	15.3166	52.5154	14.6211	71.9483	14.504	66.9152	24.9913	65.9111	19.7432	65.7843	17.1538	72.8053	13.2647	61.6205	16.0904	63.0354	13.9301
10	82985498	83195900	+	NaN	7	Chst11	ENSMUSG00000034612	carbohydrate sulfotransferase 11 [Source:MGI Symbol;Acc:MGI:1927166]	1	68.5612	16.3483	70.6253	23.4275	62.1895	23.744	56.0963	15.9224	88.6718	15.4385	87.9279	14.219	88.7067	15.7988	81.9997	15.1816	87.5338	17.49	91.0609	10.243	86.1572	19.1317	86.2317	23.5031	85.4697	18.4962	82.4996	14.0434	82.0702	18.684	88.5233	17.1728
12	88722876	90334935	+	NaN	7	Nrxn3	ENSMUSG00000066392	neurexin III [Source:MGI Symbol;Acc:MGI:1096389]	1	25.5546	11.6796	28.9595	14.8532	30.3496	11.8488	27.3338	11.253	39.0834	20.059	48.5972	18.6013	50.2123	14.4356	33.1672	7.48952	35.355	16.3906	62.9741	15.7572	59.5277	12.8705	54.9229	15.1906	53.493	10.7176	53.9863	12.292	54.1768	14.3716	53.7181	14.4331
15	42424727	42676977	-	NaN	7	Angpt1	ENSMUSG00000022309	angiopoietin 1 [Source:MGI Symbol;Acc:MGI:108448]	1	39.868	11.4327	39.881	17.9455	38.6539	16.5345	29.4104	10.3021	62.4326	14.2534	61.9741	6.24436	65.0474	15.271	53.5531	9.66282	51.9961	13.5069	76.7418	15.2359	79.6632	16.6101	76.6852	10.0548	72.323	9.27825	76.1051	8.87408	70.1223	9.31231	67.9341	12.9116
18	64528979	64661000	-	NaN	7	Atp8b1	ENSMUSG00000039529	ATPase, class I, type 8B, member 1 [Source:MGI Symbol;Acc:MGI:1859665]	1	71.367	9.51977	68.8201	14.3948	69.9625	12.8826	55.0574	7.84051	72.3064	17.2521	66.3501	17.7702	73.9861	9.91033	69.5427	9.84671	72.6869	11.0067	93.226	4.39935	97.0564	3.26125	93.4866	6.20377	89.7045	4.18837	90.287	4.39566	88.9344	6.82109	90.1463	5.41806
18	64887756	65217826	+	NaN	7	Nedd4l	ENSMUSG00000024589	neural precursor cell expressed, developmentally down-regulated gene 4-like [Source:MGI Symbol;Acc:MGI:1933754]	1	40.48	16.4636	52.6527	18.444	37.7375	15.6897	32.9381	10.1315	69.2386	19.396	65.2631	24.1338	70.0569	14.9465	58.2094	17.6037	64.9693	17.2912	72.1572	14.8043	72.4251	18.4628	64.6981	23.6905	61.3216	13.2504	63.6123	6.8898	62.6813	10.9099	64.3159	12.8691
1	158362304	158691786	+	NaN	6	Astn1	ENSMUSG00000026587	astrotactin 1 [Source:MGI Symbol;Acc:MGI:1098567]	1	42.0464	7.77493	48.9247	20.3172	43.2178	15.1612	43.0547	20.1054	68.2131	20.1065	68.2082	24.2354	69.0404	15.43	65.2431	15.0285	70.484	16.1673	80.9388	11.7843	81.5147	15.2505	79.2374	26.8784	75.4236	16.4365	69.6294	11.243	73.1	17.2489	72.5212	18.2219
2	76406508	76600647	+	NaN	6	Osbpl6	ENSMUSG00000042359	oxysterol binding protein-like 6 [Source:MGI Symbol;Acc:MGI:2139014]	1	25.1384	21.8054	24.9684	16.3979	28.2555	13.4642	30.3134	16.47	33.1984	25.5743	36.7824	25.464	34.722	14.0396	29.5996	17.8899	27.2331	14.2891	59.5553	16.5368	51.392	20.7072	52.1749	20.2557	45.6863	13.2034	48.5967	8.87194	41.6092	15.3312	40.5068	20.4119
6	87133854	87335775	-	NaN	6	Antxr1	ENSMUSG00000033420	anthrax toxin receptor 1 [Source:MGI Symbol;Acc:MGI:1916788]	1	32.797	19.739	31.6907	25.7998	33.2834	15.7319	30.096	19.3348	56.4176	18.5179	64.7955	17.2704	64.2337	17.3289	48.5659	20.2153	51.2051	21.5476	69.8182	14.817	65.9694	23.0387	56.9601	27.6821	65.0122	20.4482	70.4641	19.029	63.452	22.4287	74.0386	22.5626
6	127577975	127629938	+	NaN	6	Efcab4b	ENSMUSG00000061414	EF-hand calcium binding domain 4B [Source:MGI Symbol;Acc:MGI:2685919]	1	28.8312	6.50244	28.8062	13.523	27.0624	15.1019	26.293	12.9574	47.6231	16.0113	38.8963	11.3683	55.1158	6.34493	43.8109	13.3241	44.3242	9.51731	75.2175	18.8439	74.4398	10.8733	68.858	9.43441	59.2442	8.37019	66.9711	10.4375	59.9648	7.62788	52.332	7.0294
6	135729826	136173511	-	NaN	6	Grin2b	ENSMUSG00000030209	glutamate receptor, ionotropic, NMDA2B (epsilon 2) [Source:MGI Symbol;Acc:MGI:95821]	1	33.8909	8.88483	28.7053	20.0918	39.2113	21.62	23.8013	16.5253	64.1754	17.4873	59.8675	17.7304	62.2252	13.7048	54.5495	14.4056	49.5306	20.7256	78.1769	9.13523	71.2437	9.21973	68.5129	11.0593	63.521	12.8381	69.2663	7.50746	67.5527	7.99679	62.378	12.4579
8	61928087	62037701	+	NaN	6	Ddx60	ENSMUSG00000037921	DEAD (Asp-Glu-Ala-Asp) box polypeptide 60 [Source:MGI Symbol;Acc:MGI:2384570]	1	24.2103	10.3287	26.4602	8.10106	26.2845	15.2061	20.5065	8.41365	45.2514	9.46423	28.7597	17.3357	58.9828	18.3365	27.0389	11.1592	32.6636	17.3246	68.6547	12.958	71.4685	16.6608	72.6349	27.8088	66.7223	21.5423	67.0323	16.803	71.4901	25.1043	67.9677	23.8279
9	116572746	117629913	-	NaN	6	Rbms3	ENSMUSG00000039607	RNA binding motif, single stranded interacting protein [Source:MGI Symbol;Acc:MGI:2444477]	1	34.2783	14.8996	26.6246	8.1791	29.272	15.9111	26.6931	9.80173	74.0949	17.8302	73.1272	13.2833	63.2824	15.2786	50.1858	17.2497	57.2815	15.2319	69.4743	15.1019	69.4181	13.4535	79.6619	7.64362	68.6701	19.8742	62.0061	12.4294	71.2876	23.0867	69.8244	18.0486
10	93247414	93311135	-	NaN	6	Elk3	ENSMUSG00000008398	ELK3, member of ETS oncogene family [Source:MGI Symbol;Acc:MGI:101762]	1	58.568	11.4017	58.8789	14.4023	60.2295	8.39925	38.0779	10.8847	66.7532	16.1336	66.4167	8.00161	59.2748	9.02607	64.3179	11.3677	63.1827	15.5183	84.0444	13.6065	88.1128	8.56527	83.2223	12.2896	81.3369	6.99262	86.3524	5.44163	82.4848	6.10774	83.0315	5.75441
15	27466677	27594909	+	NaN	6	Ank	ENSMUSG00000022265	progressive ankylosis [Source:MGI Symbol;Acc:MGI:3045421]	1	62.7995	15.7918	73.9238	15.2425	71.1946	15.1406	50.1423	7.05056	73.597	5.71006	68.3315	8.82489	69.2459	13.9419	62.0505	8.6209	59.5266	8.68913	94.2957	6.30088	92.6762	6.13128	85.4803	12.5371	91.6962	3.69242	84.458	4.75275	87.5588	6.5785	88.3755	4.92202
15	36009479	36140400	-	NaN	6	Rgs22	ENSMUSG00000037627	regulator of G-protein signalling 22 [Source:MGI Symbol;Acc:MGI:3613651]	1	57.9645	15.2216	61.708	10.8996	62.706	18.6155	56.1656	13.8328	68.6345	17.9102	58.3899	7.15363	64.9066	5.72619	57.2126	7.95987	63.8406	7.69058	90.412	10.4398	88.1041	12.067	86.0155	4.19495	81.5545	15.1388	79.7253	11.3299	81.4806	10.6286	79.1369	13.8419
1	20057779	20618064	-	NaN	5	Pkhd1	ENSMUSG00000043760	polycystic kidney and hepatic disease 1 [Source:MGI Symbol;Acc:MGI:2155808]	1	21.8695	18.8234	25.3314	16.6021	23.4316	20.3517	26.4059	23.4092	50.9849	14.4484	35.1958	22.7621	52.0336	20.152	40.3535	21.7864	41.2337	19.788	46.397	17.1128	56.2146	22.9846	47.6721	26.6822	47.3472	22.3638	52.1024	19.6773	49.4938	20.2073	52.6471	23.638
2	158665398	158766334	+	NaN	5	Ppp1r16b	ENSMUSG00000037754	protein phosphatase 1, regulatory (inhibitor) subunit 16B [Source:MGI Symbol;Acc:MGI:2151841]	1	17.9714	10.5014	19.5723	16.5437	20.6142	14.271	19.8777	5.20228	37.9804	5.66862	54.6372	12.1365	45.9249	12.967	37.1898	10.1085	37.5618	11.2751	44.9721	15.068	51.9402	14.3363	54.1035	9.92358	44.3295	10.5137	54.7424	5.55922	42.1075	11.0424	41.0161	10.4224
6	102163306	102464667	-	NaN	5	Cntn3	ENSMUSG00000030075	contactin 3 [Source:MGI Symbol;Acc:MGI:99534]	1	57.1154	24.8966	45.9542	25.0968	56.2101	18.727	47.6183	11.2121	81.2602	19.3426	72.652	25.8616	78.3108	18.1295	70.5928	16.7942	70.2064	21.9463	82.3062	15.4736	77.785	15.7545	75.2738	21.0436	70.018	15.8949	75.684	12.328	71.961	14.9925	68.0867	14.1488
9	94669909	95230445	+	NaN	5	Slc9a9	ENSMUSG00000031129	solute carrier family 9 (sodium/hydrogen exchanger), member 9 [Source:MGI Symbol;Acc:MGI:2679732]	1	24.9978	9.21011	19.2618	14.4745	23.1176	13.0836	17.857	6.90695	45.0224	17.4941	43.8808	17.531	35.8707	10.5481	33.9381	8.60242	38.4248	15.7871	45.7207	18.0917	64.2612	10.6236	42.4203	15.9294	40.7399	10.9459	49.7947	6.5418	49.389	20.5033	43.5612	10.1837
10	77052178	77166548	-	NaN	5	Col18a1	ENSMUSG00000001435	collagen, type XVIII, alpha 1 [Source:MGI Symbol;Acc:MGI:88451]	1	11.5088	4.8774	17.9618	16.4206	19.3412	11.5369	13.6032	9.56712	11.9561	12.7565	12.634	7.79309	18.6692	5.66207	15.9902	2.93601	8.48831	2.55699	52.2478	20.114	39.8883	7.66558	40.5363	7.62916	47.2157	11.2135	44.6479	10.8249	49.6885	10.929	43.7268	8.11594
11	109473374	109573330	+	NaN	5	Arsg	ENSMUSG00000020604	arylsulfatase G [Source:MGI Symbol;Acc:MGI:1921258]	1	42.8887	19.7888	37.7158	20.4609	41.3991	16.231	32.4014	11.8866	58.8294	23.7804	63.5567	22.8055	60.2111	24.5631	43.5908	20.0382	47.7889	21.3465	77.1492	24.4719	67.0894	26.2141	78.6066	22.6257	79.3273	21.2987	79.1377	15.6012	77.2067	19.7487	75.107	21.1784
12	44328885	44601846	+	NaN	5	Nrcam	ENSMUSG00000020598	neuron-glia-CAM-related cell adhesion molecule [Source:MGI Symbol;Acc:MGI:104750]	1	21.9716	26.6977	30.2147	32.511	24.506	30.6083	19.6932	14.4516	33.1428	30.2987	29.5119	23.903	44.2914	25.599	30.5737	32.766	27.334	31.4586	63.9914	18.2209	44.4915	23.2124	56.611	24.408	47.5339	25.66	46.8209	24.0623	47.9671	22.3349	50.7161	26.7734
16	11984581	12267803	+	NaN	5	Shisa9	ENSMUSG00000022494	shisa homolog 9 (Xenopus laevis) [Source:MGI Symbol;Acc:MGI:1919805]	1	46.2684	16.4887	55.1705	21.7667	53.5046	20.2609	47.6706	16.263	70.6397	15.4045	66.1911	27.0972	65.871	18.3171	64.674	18.2761	61.8761	15.9727	74.4065	14.6765	69.2678	24.2466	82.534	12.2446	67.6756	19.2281	66.9185	17.5658	71.3128	16.5188	66.775	17.2953
17	73883908	73950182	-	NaN	5	Xdh	ENSMUSG00000024066	xanthine dehydrogenase [Source:MGI Symbol;Acc:MGI:98973]	1	49.703	19.2302	41.0224	5.42895	48.2555	9.63961	51.3478	11.951	70.9299	10.0644	69.7544	16.8821	74.6453	6.47952	66.0232	7.8416	58.6097	14.2282	85.1822	12.1023	96.2281	5.2228	85.8036	12.8437	87.6768	3.54798	89.1893	3.81254	88.0509	7.4776	87.5882	10.3164
19	7056768	7198061	+	NaN	5	Macrod1	ENSMUSG00000036278	MACRO domain containing 1 [Source:MGI Symbol;Acc:MGI:2147583]	1	36.1989	17.1657	28.266	15.0967	27.5696	15.9964	31.8845	8.53726	35.431	15.3087	44.8998	22.8538	45.0988	9.8833	32.8359	17.0554	30.4856	8.47501	62.4356	18.4328	55.8974	14.7845	48.785	17.0377	50.1053	10.5959	50.6142	7.20648	50.8744	13.335	48.1236	10.23
1	55170159	55226782	-	NaN	4	Rftn2	ENSMUSG00000025978	raftlin family member 2 [Source:MGI Symbol;Acc:MGI:1921263]	1	26.9312	8.23946	28.7047	21.8004	29.9966	5.17214	33.8704	17.9132	47.3489	9.52401	39.2994	14.0884	45.7227	17.6427	27.2066	2.83787	23.4993	8.04045	67.9116	14.349	71.176	11.9016	64.9509	25.7775	57.6416	13.9104	67.3762	13.1094	59.3498	14.7207	55.0544	8.40387
1	81076950	81341764	+	NaN	4	9430031J16Rik	ENSMUSG00000054976	RIKEN cDNA 9430031J16 gene [Source:MGI Symbol;Acc:MGI:2443135]	1	48.3209	27.0777	42.0526	23.9618	49.4525	16.5598	46.9168	28.1543	56.7414	26.5254	66.5299	24.9923	66.4928	31.3316	52.7385	21.1348	57.4399	26.4268	75.8959	30.4491	76.6146	23.0491	74.5787	30.2697	66.4607	24.3146	69.2636	22.0203	65.1164	27.3419	67.4029	27.3762
1	151571186	151721939	+	NaN	4	Fam129a	ENSMUSG00000026483	family with sequence similarity 129, member A [Source:MGI Symbol;Acc:MGI:2137237]	1	11.4597	5.07634	2.35588	2.72372	11.6049	8.98881	9.38799	6.34003	14.4986	10.9686	17.2377	10.5715	25.5229	12.0896	16.293	6.83688	9.40344	6.61604	39.5746	7.7717	36.1378	14.7889	23.0242	12.4929	34.0037	11.7878	41.3751	9.8539	29.4385	12.1493	21.3919	3.51482
1	188262023	188965041	+	NaN	4	Ush2a	ENSMUSG00000026609	Usher syndrome 2A (autosomal recessive, mild) homolog (human) [Source:MGI Symbol;Acc:MGI:1341292]	1	44.9823	25.4788	30.2866	21.7746	37.504	19.3756	43.354	18.6686	59.0686	12.0535	52.931	12.4981	51.8984	13.9452	54.1851	17.7659	41.872	16.0041	65.6244	18.4794	67.9946	15.2666	64.7109	22.2099	64.4935	16.0177	66.9322	22.169	57.9786	15.2481	61.7596	23.5028
2	27262104	27427033	-	NaN	4	Vav2	ENSMUSG00000009621	vav 2 oncogene [Source:MGI Symbol;Acc:MGI:102718]	1	46.9108	17.1982	47.4073	3.87912	50.9262	22.9084	52.075	19.4173	84.9608	7.06725	75.3485	13.3378	69.4882	7.64563	62.0784	15.2978	65.3877	12.8041	74.0528	21.8725	72.0622	14.6192	78.7099	6.88163	70.2623	18.3166	73.6665	12.3103	69.9797	16.4071	72.4772	19.0023
2	62500943	62574075	-	NaN	4	Fap	ENSMUSG00000000392	fibroblast activation protein [Source:MGI Symbol;Acc:MGI:109608]	1	7.92723	6.35374	17.5	7.90352	16.9331	13.8152	13.9297	9.73874	30.2287	7.19632	32.4386	8.19812	30.0162	16.8166	38.4059	9.64719	26.7086	8.5182	49.6765	20.6479	60.3661	17.0573	39.6087	15.7838	41.6464	9.84132	57.6818	11.2638	50.4633	12.4659	42.7673	10.3741
3	54755582	54801257	+	NaN	4	Smad9	ENSMUSG00000027796	MAD homolog 9 (Drosophila) [Source:MGI Symbol;Acc:MGI:1859993]	1	21.7508	13.6691	25.4789	22.8487	20.9553	9.97433	12.2917	13.3572	36.0069	27.9477	38.8371	26.4073	36.9788	14.7373	36.0881	17.7524	33.1988	20.0191	52.4645	15.6712	53.1466	26.337	45.373	20.017	53.291	20.4434	53.5981	15.1273	59.3813	17.305	48.9378	24.0195
5	75932827	75978458	-	NaN	4	Kdr	ENSMUSG00000062960	kinase insert domain protein receptor [Source:MGI Symbol;Acc:MGI:96683]	1	46.718	13.2704	39.3075	10.8516	46.7068	20.7182	30.1889	12.9737	65.5951	18.6675	62.2064	25.7163	63.876	14.94	54.8342	17.613	52.4949	10.2369	68.081	19.3845	79.9663	14.0139	69.6047	18.2667	75.5234	23.3036	73.1477	14.6116	73.0801	25.1501	78.3805	19.4378
6	73017606	73221651	-	NaN	4	Dnahc6	ENSMUSG00000052861	dynein, axonemal, heavy chain 6 [Source:MGI Symbol;Acc:MGI:107744]	1	42.9526	12.7452	37.2154	28.8481	43.9668	26.1091	36.0787	21.0329	58.1243	25.8995	67.3153	18.1941	64.99	16.3172	50.5136	18.2653	43.7211	21.3403	75.8277	14.3165	74.9752	10.9594	70.9913	13.5389	65.2235	21.0981	70.3281	6.81619	63.6268	21.9991	67.5487	18.2676
7	58658202	58829426	+	NaN	4	Atp10a	ENSMUSG00000025324	ATPase, class V, type 10A [Source:MGI Symbol;Acc:MGI:1330809]	1	41.1401	11.6252	40.9407	27.9148	41.1982	25.1609	35.4899	25.6134	52.0867	20.5322	59.3114	14.6149	54.0947	20.2629	40.6871	15.6287	50.8253	13.849	76.2622	13.9634	61.8562	16.3995	66.9034	9.27374	60.2998	20.4794	67.332	10.403	68.1287	15.9763	60.6028	19.5695
7	65861734	66050340	+	NaN	4	Pcsk6	ENSMUSG00000030513	proprotein convertase subtilisin/kexin type 6 [Source:MGI Symbol;Acc:MGI:102897]	1	39.5568	24.1687	37.6155	24.3614	33.7971	16.0145	30.8019	14.0558	51.0684	26.052	48.4355	29.844	58.7561	27.4526	44.1684	22.605	38.6831	24.5448	78.0614	13.6091	67.552	17.9662	58.9566	34.9542	62.2629	25.8677	60.9386	22.1124	62.1968	26.6182	63.379	22.5823
8	48227682	48674690	-	NaN	4	Odz3	ENSMUSG00000031561	odd Oz/ten-m homolog 3 (Drosophila) [Source:MGI Symbol;Acc:MGI:1345183]	1	58.201	21.9006	45.2443	5.63666	58.3723	12.0664	43.9773	33.7985	70.5709	27.4343	75.3607	16.497	72.6837	16.6369	77.3609	22.6629	78.8322	17.48	87.6634	18.0428	82.6875	20.1798	73.8591	26.8644	75.7645	15.5738	84.5035	13.7098	73.6079	16.1338	74.6619	12.2135
10	10686059	11082356	-	NaN	4	Grm1	ENSMUSG00000019828	glutamate receptor, metabotropic 1 [Source:MGI Symbol;Acc:MGI:1351338]	1	25.731	3.01017	26.9384	9.6712	34.6752	15.9846	24.8709	9.10772	38.0961	20.3749	27.2171	16.6041	42.9977	10.8216	41.4491	12.6051	35.8527	13.4617	57.7935	17.7273	49.5833	13.0792	54.3917	8.31775	50.6765	6.0772	59.1645	11.1725	59.5398	3.34893	47.3321	8.77797
10	88948995	89257790	-	NaN	4	Ano4	ENSMUSG00000035189	anoctamin 4 [Source:MGI Symbol;Acc:MGI:2443344]	1	27.6208	21.5386	25.9578	22.3217	35.3612	17.3928	30.4427	17.4965	49.0858	25.5221	37.9083	31.0805	45.7789	17.4667	48.9851	15.7371	40.2343	12.7624	55.1005	16.9394	48.4139	28.6599	60.2447	11.1491	47.6198	19.7498	51.6283	17.4128	47.9808	22.8827	41.8184	16.9257
11	87226906	87359023	-	NaN	4	Ppm1e	ENSMUSG00000046442	protein phosphatase 1E (PP2C domain containing) [Source:MGI Symbol;Acc:MGI:2444096]	1	53.9714	5.7867	53.75	20.0994	49.59	17.9504	50.1126	17.8688	67.8083	22.5048	67.4508	21.0758	68.4557	21.3734	46.8884	14.3825	53.2039	16.1437	84.4657	7.40515	78.338	13.5943	71.1348	31.0414	77.7579	19.7951	80.6803	13.6952	81.4078	17.9365	80.9315	17.2465
14	19751257	19811787	+	NaN	4	Nid2	ENSMUSG00000021806	nidogen 2 [Source:MGI Symbol;Acc:MGI:1298229]	1	33.3097	16.6038	44.7592	13.1902	32.6345	13.3871	25.1068	18.2947	50.6615	9.32143	32.3143	12.2783	40.7522	21.0578	41.4596	19.9493	32.3289	11.1647	63.5581	16.9196	61.5517	20.4075	63.8315	14.5518	50.5393	9.97567	56.0758	22.0751	54.6268	21.0932	47.7398	18.5715
15	37233036	37363569	+	NaN	4	Grhl2	ENSMUSG00000022286	grainyhead-like 2 (Drosophila) [Source:MGI Symbol;Acc:MGI:2182543]	1	39.7179	16.7374	36.7398	17.7006	42.8223	16.4105	45.5492	22.5141	67.7451	23.7035	74.5124	3.97432	73.9218	20.095	65.6282	19.148	69.7864	20.2839	78.5541	16.9571	76.1837	30.8382	71.2421	26.8182	67.8795	26.2967	72.3898	14.8417	58.4479	28.0145	74.7724	16.3647
17	5941280	6044290	+	NaN	4	Synj2	ENSMUSG00000023805	synaptojanin 2 [Source:MGI Symbol;Acc:MGI:1201671]	1	25.9087	6.3096	34.9301	7.11605	29.4979	4.50178	36.992	3.83852	59.8073	14.3417	53.6146	6.06185	47.596	9.45917	49.6566	10.9069	58.3848	11.2003	67.3547	14.5066	59.9923	16.8566	61.6951	19.8493	52.174	15.0671	52.1022	8.73529	52.0308	13.1751	55.861	14.3196
18	16588877	16809246	-	NaN	4	Cdh2	ENSMUSG00000024304	cadherin 2 [Source:MGI Symbol;Acc:MGI:88355]	1	70.6911	11.7982	55.0312	6.77032	64.0485	10.2845	43.7351	15.5961	84.065	15.3711	77.6651	11.0394	80.9852	8.59637	78.8859	12.4689	73.3498	12.9972	89.6415	6.74922	85.2827	7.73586	83.8225	5.88323	81.2852	11.3979	80.0438	10.93	83.7742	9.56497	85.2436	8.85106
18	41875696	41951194	-	NaN	4	Prelid2	ENSMUSG00000056671	PRELI domain containing 2 [Source:MGI Symbol;Acc:MGI:1924869]	1	17.0615	12.2595	22.8019	15.6112	15.6418	15.3739	13.5355	12.3725	43.1313	20.8879	41.1721	15.1097	42.7579	8.0116	37.1569	18.6893	34.2949	18.3431	57.5557	12.7484	46.9925	11.9705	55.2195	8.02071	37.5284	9.87879	44.5279	16.2755	46.4225	18.1704	51.4	21.2041
18	61953075	62015715	+	NaN	4	Sh3tc2	ENSMUSG00000045629	SH3 domain and tetratricopeptide repeats 2 [Source:MGI Symbol;Acc:MGI:2444417]	1	38.7533	30.2906	38.5655	29.4333	34.6138	26.6187	21.8069	22.6111	47.2025	28.9403	47.8066	31.9915	47.948	32.257	46.6022	24.0882	44.4471	35.6992	70.5727	21.3536	61.1905	23.9945	62.613	36.1162	55.0193	30.5239	61.7322	27.8034	48.6309	33.1204	47.3742	38.4734
19	58235604	58455909	-	NaN	4	Gfra1	ENSMUSG00000025089	glial cell line derived neurotrophic factor family receptor alpha 1 [Source:MGI Symbol;Acc:MGI:1100842]	1	59.3422	15.2699	53.7773	14.3738	65.847	8.58416	47.5417	7.1997	57.4786	13.2826	60.9369	24.1727	72.425	13.2865	61.4491	6.52387	69.0189	12.3653	87.384	6.36658	84.0106	8.23906	86.023	12.0257	76.5839	12.3762	78.3012	9.64754	76.2671	10.6336	78.4429	12.3168
1	93373896	93403502	+	NaN	3	Ano7	ENSMUSG00000034107	anoctamin 7 [Source:MGI Symbol;Acc:MGI:3052714]	1	34.5316	14.5023	45.8009	7.7066	20.1051	4.8432	36.2411	12.5152	47.6992	10.3249	35.4399	19.2053	62.9963	11	46.4203	20.6353	44.6157	11.6572	73.4921	14.2566	77.6347	8.52011	55.4808	22.4138	58.0226	20.1325	66.5967	14.0793	61.6603	14.0425	54.0448	17.8805
1	167689239	167848741	+	NaN	3	Lmx1a	ENSMUSG00000026686	LIM homeobox transcription factor 1 alpha [Source:MGI Symbol;Acc:MGI:1888519]	1	23.4943	23.0957	31.912	15.5931	30.6475	19.5529	24.6321	5.17243	63.1381	25.9902	52.0415	19.3325	64.1059	18.0622	49.9021	19.3893	44.9242	19.3481	59.4802	21.0389	80.0824	25.1756	71.8466	25.0624	69.8319	18.9045	57.0755	20.6969	69.292	23.4644	69.0729	19.1489
1	169972308	170110501	-	NaN	3	Ddr2	ENSMUSG00000026674	discoidin domain receptor family, member 2 [Source:MGI Symbol;Acc:MGI:1345277]	1	73.509	10.5595	61.9382	5.87388	64.5007	17.2402	70.0677	24.8029	72.7273	2.27273	78.3598	5.50392	85.3627	1.95515	70.9458	14.317	65.2005	4.45411	90.9357	8.42897	94.127	5.51915	92.922	2.65796	82.2437	3.58758	86.9658	13.4514	91.645	4.37619	87.8774	6.73415
2	24603887	24763152	-	NaN	3	Cacna1b	ENSMUSG00000004113	calcium channel, voltage-dependent, N type, alpha 1B subunit [Source:MGI Symbol;Acc:MGI:88296]	1	35.2925	13.9968	49.7212	6.72892	38.2539	11.85	44.2261	13.3893	45.7725	27.4101	70.4866	23.7626	62.2699	15.2639	57.0536	15.3545	53.9666	11.8513	72.2756	13.7793	61.7552	9.32623	65.1237	16.6809	67.5428	9.8442	57.7375	10.4347	66.3829	20.5036	66.3109	10.0344
2	43748824	44395953	+	NaN	3	Arhgap15	ENSMUSG00000049744	Rho GTPase activating protein 15 [Source:MGI Symbol;Acc:MGI:1923367]	1	49.6908	28.5823	52.7811	33.0591	38.7709	20.808	34.628	13.1227	58.2367	31.1131	74.086	30.8235	65.6401	23.8578	55.4812	24.0666	58.7191	16.6125	76.4385	25.7455	84.4203	13.5906	65.1235	13.3003	62.1608	28.6172	59.072	18.6545	56.6024	6.90988	67.996	9.32005
2	102039629	102066725	+	NaN	3	Gm13919	ENSMUSG00000085417	predicted gene 13919 [Source:MGI Symbol;Acc:MGI:3651616]	1	56.8392	17.449	57.491	24.2426	54.2293	14.1676	42.9491	8.92757	82.2734	10.8438	68.2275	6.95083	72.4266	9.58069	61.461	11.2809	58.0239	10.8284	84.3181	6.70501	81.3203	14.0436	78.4577	16.7518	88.3988	3.65281	77.8946	8.45123	78.6871	6.40582	79.732	9.13469
2	152962485	153008482	+	NaN	3	Ttll9	ENSMUSG00000074673	tubulin tyrosine ligase-like family, member 9 [Source:MGI Symbol;Acc:MGI:1913589]	1	25.0183	11.5676	22.8911	12.4829	22.339	1.58357	16.9824	10.0688	39.2021	10.9203	39.429	7.14532	38.585	6.93172	24.7548	2.22703	23.8406	13.4236	81.0714	7.25489	49.5106	19.3648	65.7374	10.7574	61.4055	13.5176	70.6716	10.2513	65.6586	17.671	62.8809	18.1619
2	157015799	157079254	-	NaN	3	9830001H06Rik	ENSMUSG00000055485	RIKEN cDNA 9830001H06 gene [Source:MGI Symbol;Acc:MGI:2444575]	1	41.0865	6.89161	41.0185	14.3648	35.6375	4.28778	43.4855	16.7342	17.3485	8.56464	18.5146	7.87323	17.7928	14.2485	29.0659	11.444	18.7536	14.2031	71.6097	15.4406	64.9048	18.0285	70.3007	11.8432	49.4528	9.2767	61.9304	8.54682	51.6334	14.0349	47.4023	15.2404
3	31202910	31310378	-	NaN	3	Slc7a14	ENSMUSG00000069072	solute carrier family 7 (cationic amino acid transporter, y+ system), member 14 [Source:MGI Symbol;Acc:MGI:3040688]	1	47.6472	36.7969	48.9112	30.7401	25.224	17.7767	26.1783	13.4031	56.0174	27.3986	57.6313	31.784	61.5584	25.7954	55.8551	22.5184	51.5164	26.4924	72.7851	26.236	62.0202	25.1083	60.4196	30.4011	59.8705	23.1529	65.0608	24.578	64.6476	12.1923	65.055	24.3188
3	89869324	89913162	-	NaN	3	Il6ra	ENSMUSG00000027947	interleukin 6 receptor, alpha [Source:MGI Symbol;Acc:MGI:105304]	1	27.7134	14.2973	20.2729	15.9594	15.4365	11.0915	21.5576	7.31498	32.9933	21.0456	32.6212	23.4748	29.5794	10.51	25.6029	3.70815	12.9802	18.2424	57.6783	14.4752	57.0013	21.5086	54.8106	13.6517	50.4671	22.4989	55.4202	12.7271	59.2564	17.0409	47.427	12.4362
4	107434591	107635061	+	NaN	3	Glis1	ENSMUSG00000034762	GLIS family zinc finger 1 [Source:MGI Symbol;Acc:MGI:2386723]	1	66.8992	19.2932	50.6096	12.7195	57.1884	18.9825	57.6817	36.2912	61.5109	34.491	70.0623	22.4139	72.4196	11.2707	59.287	9.90525	56.3702	23.2181	84.3715	22.2252	83.2892	19.626	80.8467	19.3024	78.4851	21.3484	81.8746	13.0247	77.2475	23.597	79.5797	18.2483
5	21186267	21291701	+	NaN	3	Pion	ENSMUSG00000039934	pigeon homolog (Drosophila) [Source:MGI Symbol;Acc:MGI:2442259]	1	61.4865	2.09116	67.798	4.47227	74.2294	19.3077	71.141	15.9063	83.3308	10.6879	84.8548	7.96879	89.2189	8.8496	67.1433	6.44089	80.5008	8.37288	97.6863	2.0725	82.6868	9.82043	95.8642	3.77857	89.1978	6.6541	85.5985	8.02426	87.8843	3.16752	80.7599	15.0727
5	21292961	21424677	-	NaN	3	Ccdc146	ENSMUSG00000064280	coiled-coil domain containing 146 [Source:MGI Symbol;Acc:MGI:1922422]	1	30.3015	24.6193	38.3838	26.2468	43.1534	23.8972	18.7354	13.4035	31.6728	11.1749	38.5875	36.5078	50.1104	28.3087	35.0958	16.8928	26.2191	23.9094	70.0442	27.0875	53.8272	24.4846	58.4127	31.6858	58.6986	23.7537	63.2453	21.1495	57.9154	30.4261	50.3067	18.9567
5	98929773	99037351	-	NaN	3	Prkg2	ENSMUSG00000029334	protein kinase, cGMP-dependent, type II [Source:MGI Symbol;Acc:MGI:108173]	1	47.3805	21.7597	51.4137	14.0786	54.1334	25.4789	32.1734	6.31691	64.2518	14.7492	64.7811	22.1084	59.708	11.0482	61.975	3.20763	55.9889	20.6551	78.4806	14.4177	68.0556	10.4859	74.6749	18.3201	67.8111	12.7373	59.3939	16.247	61.5308	19.16	65.982	12.8086
6	18366478	18515338	-	NaN	3	Cttnbp2	ENSMUSG00000000416	cortactin binding protein 2 [Source:MGI Symbol;Acc:MGI:1353467]	1	45.3377	23.1107	42.5977	10.9501	38.0289	18.8069	46.5073	16.984	30.466	5.30398	47.4879	18.7834	46.5829	2.65464	44.8706	9.24918	41.9667	21.5951	83.7743	15.732	82.403	10.982	75	25	73.9822	6.94812	71.9965	9.31862	62.5275	15.6198	66.6645	11.0517
6	53873379	53978662	-	NaN	3	Cpvl	ENSMUSG00000052955	carboxypeptidase, vitellogenic-like [Source:MGI Symbol;Acc:MGI:1918537]	1	20.0631	26.3412	25.0661	27.9954	7.67885	8.78957	21.8206	16.1152	26.2593	10.5755	31.0897	18.7521	37.9315	19.1966	29.4048	12.4805	36.1019	14.8143	56.2407	37.696	54.0016	5.74905	55.7843	21.6338	48.093	12.4528	48.7795	15.3461	51.2572	16.5923	45.7191	19.6341
6	86736840	86793584	-	NaN	3	Anxa4	ENSMUSG00000029994	annexin A4 [Source:MGI Symbol;Acc:MGI:88030]	1	48.6424	12.2944	63.0504	17.4357	59.6415	16.1231	40.2988	3.50784	76.7311	4.76308	75.2588	6.36709	86.2621	8.25426	77.051	14.2389	78.2194	5.44126	89.9637	4.1952	72.3623	25.7032	85.8479	3.62243	73.0152	1.65647	75.505	9.21942	76.9652	8.3825	67.1506	8.72045
6	144672868	144693834	+	NaN	3	4933425H06Rik	ENSMUSG00000085785	RIKEN cDNA 4933425H06 gene [Source:MGI Symbol;Acc:MGI:1914010]	1	55.2621	18.9867	46.1464	14.8187	64.4024	16.5469	44.2088	13.0246	74.9396	4.07642	74.5015	5.2857	80.4032	14.2233	74.6773	5.34379	70.9278	11.56	86.8165	6.05012	78.3826	2.54551	89.1082	10.4491	79.5124	9.89976	80.2072	7.01452	83.1016	5.07627	81.2134	4.65484
6	145365134	145614319	-	NaN	3	Ifltd1	ENSMUSG00000054966	intermediate filament tail domain containing 1 [Source:MGI Symbol;Acc:MGI:1921321]	1	45.3884	8.79595	35.4167	9.54703	44.2918	20.2643	33.5069	7.89513	51.4182	12.2338	52.3366	2.90105	60.0751	11.4227	47.9617	9.00371	45.007	4.18188	75.0066	25.8199	67.0217	16.067	60.4305	8.08185	66.6845	7.75018	70.0041	9.76376	59.2534	3.76244	61.7119	9.02413
7	49974864	50865255	+	NaN	3	Nell1	ENSMUSG00000055409	NEL-like 1 (chicken) [Source:MGI Symbol;Acc:MGI:2443902]	1	53.2026	21.8929	49.7464	35.7403	51.3729	20.4741	44.883	16.6108	65.7051	35.2812	63.0772	31.1445	73.6694	18.4437	58.6742	24.4227	58.1721	15.0943	70.7519	16.6237	74.5843	19.8594	69.6232	27.0826	77.429	14.3882	71.8305	9.31777	63.4088	21.4439	70.6912	13.883
8	119910841	124345722	+	NaN	3	Gm20388	ENSMUSG00000092329	predicted gene 20388 [Source:MGI Symbol;Acc:MGI:5141853]	1	42.7695	11.4704	43.0685	6.5917	46.1571	18.5335	34.4583	12.9193	78.074	8.04456	82.5152	12.6217	67.071	7.76062	65.5728	6.7151	74.0047	15.8507	77.0912	7.52243	74.0332	7.28895	69.9784	28.8153	64.9431	14.7278	63.984	8.30156	69.6671	9.76687	70.4045	18.16
9	34486126	35036716	+	NaN	3	Kirrel3	ENSMUSG00000032036	kin of IRRE like 3 (Drosophila) [Source:MGI Symbol;Acc:MGI:1914953]	1	43.5897	5.69756	42.9825	20.3407	44.768	8.05371	29.0334	17.6616	67.0183	7.67962	53.3587	22.4763	49.3341	15.0508	55.4056	8.42693	41.1354	19.0047	74.6171	22.324	67.8492	4.86206	65.46	20.3373	57.5683	13.6095	58.8806	13.5955	57.4048	11.9306	50.0085	10.4186
9	42518135	42944493	-	NaN	3	Grik4	ENSMUSG00000032017	glutamate receptor, ionotropic, kainate 4 [Source:MGI Symbol;Acc:MGI:95817]	1	56.7192	24.7091	45.8409	21.3411	52.4915	5.652	31.6088	12.6933	72.5309	20.9172	78.1949	11.593	75.4335	17.4406	70.2928	17.4223	64.7617	14.4624	68.3253	37.0864	81.7262	11.2604	78.051	3.87632	68.8611	19.4826	64.9127	8.17925	77.119	13.3327	64.2242	16.3924
9	45182007	45250020	+	NaN	3	BC049352	ENSMUSG00000091996	cDNA sequence BC049352 [Source:MGI Symbol;Acc:MGI:3040681]	1	10.3948	4.67691	31.6667	14.7705	21.5994	6.58996	19.472	11.0458	41.2307	30.0653	52.6455	18.3972	45.882	33.4058	39.3139	22.8753	50.6133	27.9938	58.2416	26.1724	54.2783	21.8987	61.256	26.8993	56.2788	26.1743	55.9003	18.9969	58.3352	21.8391	56.7597	21.6769
9	115909455	116076176	+	NaN	3	Gadl1	ENSMUSG00000056880	glutamate decarboxylase-like 1 [Source:MGI Symbol;Acc:MGI:1920998]	1	2.07526	1.79727	9.41799	8.69594	5.59829	5.84752	5.45809	2.7829	22.8889	6.71096	16.5687	8.36348	24.8951	6.50885	14.7974	4.77046	11.6243	6.28425	44.0366	12.1742	30.6032	21.1828	18.1801	7.78003	23.2254	5.34492	21.2102	3.9367	17.3518	2.84587	16.6032	5.75128
10	12382188	12861735	-	NaN	3	Utrn	ENSMUSG00000019820	utrophin [Source:MGI Symbol;Acc:MGI:104631]	1	35.0487	11.6294	46.3909	9.17779	41.7306	7.18999	38.3881	16.2457	46.9636	2.72341	65.0585	24.5636	57.8483	10.0114	56.7824	18.1509	53.6061	19.3481	76.552	4.45843	63.9881	7.59366	61.6263	17.29	63.0729	5.34149	62.0602	12.7429	64.4639	10.4886	64.2272	10.1946
10	89574020	89621253	-	NaN	3	Slc17a8	ENSMUSG00000019935	solute carrier family 17 (sodium-dependent inorganic phosphate cotransporter), member 8 [Source:MGI Symbol;Acc:MGI:3039629]	1	27.0967	17.4045	30.5714	9.15624	19.5727	15.5374	26.4957	6.22598	45.7127	7.75847	48.8112	28.9562	46.7867	2.81886	37.6929	12.3584	37.9599	13.4592	72.3413	9.11654	41.51	13.1889	53.9899	11.0277	44.1608	7.31805	57.8088	11.6051	57.6936	9.74673	52.5275	16.5733
10	103063198	103236322	-	NaN	3	Lrriq1	ENSMUSG00000019892	leucine-rich repeats and IQ motif containing 1 [Source:MGI Symbol;Acc:MGI:1922228]	1	26.4664	8.47672	17.9365	9.92413	24.5861	15.2327	11.8005	6.88865	48.6667	2.3094	45.1543	16.6844	46.8413	7.24381	43.585	3.77795	33.0885	2.68161	56.181	17.6521	42.8355	18.782	69.3376	13.1384	51.6768	12.3256	53.4577	6.10184	50.99	7.05227	42.7877	7.01135
10	120781096	120899101	-	NaN	3	Msrb3	ENSMUSG00000051236	methionine sulfoxide reductase B3 [Source:MGI Symbol;Acc:MGI:2443538]	1	48.5632	42.1122	47.252	11.2284	41.6964	31.7047	31.5242	14.3716	43.414	28.2037	80.6015	11.518	64.5699	16.2898	47.2716	32.6159	51.1648	25.5218	81.4384	23.3026	68.8975	9.88516	60.119	52.1335	72.42	16.3273	61.8585	27.586	74.5464	19.6598	63.9794	21.6534
12	30174482	30373375	-	NaN	3	Sntg2	ENSMUSG00000020672	syntrophin, gamma 2 [Source:MGI Symbol;Acc:MGI:1919541]	1	64.7989	1.98928	54.0518	7.24798	63.0959	2.40278	48.5122	15.5028	85.1687	8.29518	76.9805	6.94934	82.2117	4.47757	79.9319	4.7223	80.2692	4.78893	83.1197	7.98825	78.6727	10.3563	90.2778	3.67465	83.7362	3.83619	80.0126	6.50166	83.0658	0.746719	82.6725	13.3878
12	33147693	33375659	+	NaN	3	Atxn7l1	ENSMUSG00000020564	ataxin 7-like 1 [Source:MGI Symbol;Acc:MGI:3584458]	1	48.2459	9.90379	11.0057	12.2435	16.5271	15.8642	23.5463	17.5354	48	3.4641	31.7139	19.8962	40.7649	9.35092	28.1344	12.1707	23.1959	5.56763	48.2129	1.93744	66.6546	11.5011	44.7118	19.0956	42.9642	6.44243	39.7625	23.1548	41.2664	4.0952	45.6131	9.22886
13	18948371	19150913	+	NaN	3	Amph	ENSMUSG00000021314	amphiphysin [Source:MGI Symbol;Acc:MGI:103574]	1	51.438	26.2655	65.7738	26.6082	67.6377	11.1857	53.7954	23.4067	69.8928	11.5781	86.3261	7.94516	73.1553	21.9363	75.0068	13.7449	62.3469	10.7372	90.5556	0.962249	82.4654	16.4019	89.7689	4.02759	79.9455	18.7202	84.4527	13.2295	81.4549	9.93319	79.7559	11.6653
15	82069996	82126814	+	NaN	3	Mei1	ENSMUSG00000068117	meiosis defective 1 [Source:MGI Symbol;Acc:MGI:3028590]	1	3.14815	0.892931	2.38095	4.12393	8.16718	4.87246	10.1852	2.99147	6.48275	3.65054	3.62156	1.76962	9.38683	6.7242	5.77567	3.52677	6.53638	1.11937	49.5824	4.27216	35.0742	28.2195	47.4834	2.18062	28.3456	8.03239	39.0667	8.42958	27.1375	11.4616	31.3026	7.38008
16	37916496	38007527	+	NaN	3	Gpr156	ENSMUSG00000046961	G protein-coupled receptor 156 [Source:MGI Symbol;Acc:MGI:2653880]	1	27.1028	5.18284	30.0752	11.378	22.5926	9.31833	18.7372	6.28434	40.0309	13.9954	36.4553	13.7639	43.2534	15.3652	28.3377	10.178	35.7528	17.5975	51.6487	15	57.3255	10.3249	54.7863	9.12541	42.9329	24.9763	58.0645	12.8612	46.5154	27.1581	44.6528	17.0871
17	8525372	8986648	+	NaN	3	Pde10a	ENSMUSG00000023868	phosphodiesterase 10A [Source:MGI Symbol;Acc:MGI:1345143]	1	15.7726	3.08502	30.2924	12.1501	20.1812	13.0208	21.7778	7.3131	40.0205	14.5554	20.3092	15.9486	35.7549	15.1992	34.504	11.2369	24.3521	11.4985	56.5827	4.59265	49.1588	14.5747	49.7987	7.8548	43.6412	16.0298	51.7995	16.6491	50.4757	11.5865	42.4862	12.7614
19	9135157	9279175	+	NaN	3	Gm9750	ENSMUSG00000024658	predicted gene 9750 [Source:MGI Symbol;Acc:MGI:3642669]	1	38.6761	24.8558	31.2011	16.3955	36.078	12.9655	34.6382	3.3571	36.8456	24.359	49.6463	18.0159	50.3948	6.88651	40.7353	16.2254	44.952	20.7442	59.3968	14.5781	57.7276	22.8669	53.9807	17.956	55.5027	15.4171	62.312	10.3359	63.908	6.32396	58.6989	12.8851
19	48206025	48805505	+	NaN	3	Sorcs3	ENSMUSG00000063434	sortilin-related VPS10 domain containing receptor 3 [Source:MGI Symbol;Acc:MGI:1913923]	1	33.0238	35.9559	29.0406	19.956	29.5545	16.4488	25.3654	25.1848	38.3227	31.0627	28.7938	14.0413	43.0741	23.5406	47.3683	27.8996	38.2361	25.6805	62.1241	30.9439	55.2682	16.8645	61.4735	20.9824	49.4238	27.1914	52.441	22.2579	41.1375	30.3422	42.7843	25.4827
1	8361475	9299878	-	NaN	2	Sntg1	ENSMUSG00000025909	syntrophin, gamma 1 [Source:MGI Symbol;Acc:MGI:1918346]	1	45.4751	47.9937	33.3333	11.7851	27.2727	14.9992	35.575	24.1216	54.1667	17.6777	49.2647	34.3155	51.3143	20.7495	49.3684	8.17226	67.1443	38.1461	58.908	34.5426	56.3725	38.1283	54.4686	9.39393	59.7387	27.782	43.8491	20.864	45.5754	14.9559	56.7872	10.0433
1	39193731	39363234	+	NaN	2	Npas2	ENSMUSG00000026077	neuronal PAS domain protein 2 [Source:MGI Symbol;Acc:MGI:109232]	1	54.6875	6.62913	53.7326	36.7057	65.3423	14.3315	48.0769	24.4768	82.8421	12.9512	84.7072	5.12812	80.6264	21.9591	74.1542	20.0171	81.1147	17.0655	92.1399	1.36258	74.0942	24.8512	85.4776	5.65134	81.4071	17.6681	73.0369	28.1596	80.163	13.5491	83.7601	16.2778
1	39618406	39651182	-	NaN	2	Creg2	ENSMUSG00000050967	cellular repressor of E1A-stimulated genes 2 [Source:MGI Symbol;Acc:MGI:1928333]	1	6.9166	4.84825	10.1504	4.25327	1.21951	1.72465	18.3939	14.6992	10.5159	4.77017	4.16667	5.89256	13.3583	0.933276	10.1443	4.1442	9.92424	0.107137	44.6286	2.15696	42.1429	31.3147	30.7808	4.24689	17.0562	1.41325	29.1748	0.687656	15.2299	2.03192	16.7889	4.98312
1	40515362	40551705	+	NaN	2	Il18rap	ENSMUSG00000026068	interleukin 18 receptor accessory protein [Source:MGI Symbol;Acc:MGI:1338888]	1	40.7563	17.232	34.7944	6.35172	35.9594	3.02055	26.3889	1.96419	45.6522	15.3719	51.0802	18.1142	51.2273	5.51858	44.4133	11.472	45.8949	24.4991	60.4284	10.8197	62.7232	1.15747	73.8155	0.534608	59.7972	13.5451	63.2394	4.84683	59.4828	13.9547	62.3464	2.30814
1	56793986	56978650	-	NaN	2	Satb2	ENSMUSG00000038331	special AT-rich sequence binding protein 2 [Source:MGI Symbol;Acc:MGI:2679336]	1	54.375	29.1682	59.6961	6.08666	50.0321	22.3751	42.2204	18.317	65.7065	11.6058	67.5	10.6066	64.5805	1.37894	54.7931	11.292	44.3264	26.1125	75.7168	20.6556	81.4236	13.0127	91.1067	0.279488	70.2637	3.12283	70.278	6.05763	72.4748	12.4994	55.3387	27.3491
1	90915085	90951142	+	NaN	2	Mlph	ENSMUSG00000026303	melanophilin [Source:MGI Symbol;Acc:MGI:2176380]	1	56.0706	12.3067	49.2857	11.6168	42.6841	3.0314	46.1205	12.9599	70.7409	9.44472	68.5742	7.55031	66.8171	7.34809	56.0764	12.6199	61.8849	10.1296	74.4538	8.272	73.5385	0.652716	87.1428	2.0203	75.2586	5.97642	79.7525	9.14353	73.2923	2.41498	79.4324	3.96263
1	132191436	132257381	+	NaN	2	Lemd1	ENSMUSG00000079330	LEM domain containing 1 [Source:MGI Symbol;Acc:MGI:1922403]	1	22.8175	12.0657	41.9444	42.8192	49.5014	37.3699	55.9263	27.7265	57.4808	35.5362	62.5595	38.8067	64.5929	16.4286	54.6617	27.4692	45.3252	4.88651	75	23.2335	75.0411	24.2486	80	28.2843	70.808	19.3971	71.22	17.4992	72.3214	13.1106	75.7037	13.4088
1	139197056	139377100	-	NaN	2	Crb1	ENSMUSG00000063681	crumbs homolog 1 (Drosophila) [Source:MGI Symbol;Acc:MGI:2136343]	1	33.5668	1.14295	47.0497	14.2739	24.2857	14.1421	35.964	12.2056	47.395	28.6408	60.4167	14.7314	46.5237	10.9328	39.5749	7.81092	29.3793	12.6215	67.4306	8.93704	57.4405	13.0478	66.42	7.7146	56.0576	27.8328	58.793	26.3416	49.6695	12.765	54.1667	25.6747
1	146495629	146902472	+	NaN	2	Fam5c	ENSMUSG00000035131	family with sequence similarity 5, member C [Source:MGI Symbol;Acc:MGI:2443035]	1	31.9608	31.0572	17.8571	25.2538	28.4188	8.76329	26.5734	26.7019	48.75	15.9099	29.9107	33.4613	44.798	31.1029	33.0025	15.8792	34.3034	12.5957	70.8791	19.426	28.5714	40.4061	66.6667	0	43.5154	27.7382	55.3466	29.7845	46.0204	32.0844	49.151	28.3577
2	28955373	29055064	-	NaN	2	1700101E01Rik	ENSMUSG00000079502	RIKEN cDNA 1700101E01 gene [Source:MGI Symbol;Acc:MGI:2685669]	1	52.9059	34.8534	43.3333	32.9983	63.2666	35.3996	44.093	4.90447	59.3455	51.2915	78.4091	29.4628	67.9293	40.3551	66.9732	28.2738	68.3333	41.6407	85.6895	8.77145	84.5756	15.0791	71.0526	40.9378	66.3126	41.4019	61.1011	22.9196	70.6468	37.642	62.455	43.8571
2	58821697	59160683	-	NaN	2	Ccdc148	ENSMUSG00000036641	coiled-coil domain containing 148 [Source:MGI Symbol;Acc:MGI:3039583]	1	63.7586	1.96994	41.4855	0.256199	67.5085	11.7351	55.9211	12.0953	65.4462	18.1226	82.3413	5.33136	84.034	10.9755	78.2335	0.270349	63.3571	3.73756	90.6482	7.98769	76.2548	6.82535	82.1176	8.65166	77.4458	12.661	73.9974	7.05265	72.0833	17.0884	76.9886	6.02648
2	125983483	126152004	-	NaN	2	4930525F21Rik	ENSMUSG00000027209	RIKEN cDNA 4930525F21 gene [Source:MGI Symbol;Acc:MGI:1923073]	1	50.2214	4.9247	61.0294	19.7574	34.0076	13.3935	43.0556	9.82093	54.4872	17.2244	38.4358	0.283599	58.4636	5.98888	55.9758	15.7926	49.0871	16.8129	71.7062	9.26972	75.6689	3.66561	62.3864	14.3028	68.5815	2.61957	67.0861	9.2769	55.8183	2.83519	67.5347	2.70075
2	126034658	126091185	+	NaN	2	Fgf7	ENSMUSG00000027208	fibroblast growth factor 7 [Source:MGI Symbol;Acc:MGI:95521]	1	50.2214	4.9247	61.0294	19.7574	34.0076	13.3935	43.0556	9.82093	54.4872	17.2244	38.4358	0.283599	58.4636	5.98888	55.9758	15.7926	49.0871	16.8129	71.7062	9.26972	75.6689	3.66561	62.3864	14.3028	68.5815	2.61957	67.0861	9.2769	55.8183	2.83519	67.5347	2.70075
2	134786159	135475258	+	NaN	2	Plcb1	ENSMUSG00000051177	phospholipase C, beta 1 [Source:MGI Symbol;Acc:MGI:97613]	1	61.0339	0.763849	55.7692	8.15892	67.688	19.4321	42.2089	7.55214	83.2528	13.2084	81.685	7.77041	70.2878	2.6069	79.2067	16.1479	74.9286	13.5697	88.1613	3.05652	61.0714	5.55584	88.3333	2.35702	78.8393	5.17703	68.4853	10.6863	73.773	4.56369	79.3464	4.06702
2	135659011	136014593	+	NaN	2	Plcb4	ENSMUSG00000039943	phospholipase C, beta 4 [Source:MGI Symbol;Acc:MGI:107464]	1	35.4567	1.5298	39.8809	21.0448	43.9762	16.9369	32.3052	15.3819	48.0871	15.5617	70.5556	10.2138	54.8557	22.109	60.4204	20.9506	61.2357	12.1398	82.2282	6.80073	74.5833	17.0884	78.2476	1.64645	73.8673	6.5124	77.134	1.87743	75.1291	13.9595	72.8326	14.0232
2	158306493	158332852	+	NaN	2	Lbp	ENSMUSG00000016024	lipopolysaccharide binding protein [Source:MGI Symbol;Acc:MGI:1098776]	1	48.2604	7.31286	36.723	13.0433	49.9669	20.2498	31.1364	5.46401	49.954	33.2106	59.4228	20.1688	57.104	11.5318	51.7249	0.56053	60.9596	3.35697	84.2262	7.15525	69.0524	0.427683	70.7407	15.1897	70.3714	7.74838	72.7828	2.68235	65.9458	19.3706	76.7594	4.27378
3	26637620	26983212	+	NaN	2	Spata16	ENSMUSG00000039335	spermatogenesis associated 16 [Source:MGI Symbol;Acc:MGI:1918112]	1	73.8702	18.2356	50	35.3553	78.1034	11.46	49.1319	9.08436	83.9538	15.2495	79.5833	0.589257	89.7674	9.85949	77.1473	13.1678	79.888	2.25349	84.6104	2.47947	88.6905	4.20897	95.4545	6.42825	83.1807	9.88568	87.5471	2.03076	83.8961	3.48962	86.6879	4.45402
4	9448069	9669344	-	NaN	2	Asph	ENSMUSG00000028207	aspartate-beta-hydroxylase [Source:MGI Symbol;Acc:MGI:1914186]	1	46.8297	1.40909	55.1471	7.27904	45.8749	0.900524	30.9167	2.47487	65.1282	16.6805	59.4792	8.69152	59.2743	7.97327	67.7788	0.952554	60.1899	12.2009	75.8696	5.84132	60.6771	8.47055	70.6044	8.93597	75.1335	3.13514	58.2863	8.01466	58.0133	3.29724	55.6667	27.8129
4	20118874	20778866	-	NaN	2	Nkain3	ENSMUSG00000055761	Na+/K+ transporting ATPase interacting 3 [Source:MGI Symbol;Acc:MGI:2444830]	1	47.2222	43.2121	49.3698	9.21022	60.8374	45.631	49.7738	37.755	74.0741	28.8081	65.2778	41.2479	78.7085	23.2121	76.2776	8.54112	61.1111	39.2837	89.2857	15.1523	71.4286	40.4061	72.0044	28.4999	76.8176	31.2476	80.3904	7.30465	66.7606	27.2744	69.7079	26.0923
4	56991972	57143437	-	NaN	2	Epb4.1l4b	ENSMUSG00000028434	erythrocyte protein band 4.1-like 4b [Source:MGI Symbol;Acc:MGI:1859149]	1	66.2324	2.42721	77.9514	0.245523	71.7866	0.125078	41.113	7.63487	68.4896	2.578	86.4444	3.45696	85.356	1.76933	68.3284	8.20377	69.3516	17.2657	88.5566	0.0210451	87.9227	1.36639	96.1539	5.43928	87.0459	3.50436	81.9363	0.797227	88.57	3.22395	76.3499	5.38656
4	141890438	142015082	-	NaN	2	Fhad1	ENSMUSG00000051435	forkhead-associated (FHA) phosphopeptide binding domain 1 [Source:MGI Symbol;Acc:MGI:1920323]	1	76.6977	6.64351	75.6629	21.5614	82.1875	3.09359	39.4286	4.84873	89.1892	15.2888	73.8688	11.9984	84.4807	1.11019	77.7755	4.95	56.6723	17.0805	93.833	0.402527	93.9672	6.6206	92.5	10.6066	85.769	0.0774045	78.6627	2.11571	90.6127	3.63335	92.5393	2.09645
5	24452177	24502047	+	NaN	2	Agap3	ENSMUSG00000023353	ArfGAP with GTPase domain, ankyrin repeat and PH domain 3 [Source:MGI Symbol;Acc:MGI:2183446]	1	47.2379	26.8872	31.3667	14.1599	29.6131	8.20749	29.1667	5.89256	84.1463	22.4205	26.0011	6.0274	55	14.9278	40.9601	3.35619	31.9697	1.21422	97.1428	4.04061	32.1429	25.2538	95	7.07107	70.4371	17.3137	74.3443	16.1408	84.963	10.7899	58.7689	26.087
5	81020138	81825133	+	NaN	2	Lphn3	ENSMUSG00000037605	latrophilin 3 [Source:MGI Symbol;Acc:MGI:2441950]	1	68.8095	0.336722	66.8764	20.7925	82.9327	2.37969	74.4048	24.412	83.8572	2.6264	74.2424	1.07137	91.5157	0.40673	83.8948	4.7224	74.8214	7.3236	96.4773	1.44636	100	0	97.549	0.693242	82.8669	6.55217	88.75	12.3744	86.4817	7.03047	86.5429	0.977499
6	38305286	38354603	-	NaN	2	Zc3hav1	ENSMUSG00000029826	zinc finger CCCH type, antiviral 1 [Source:MGI Symbol;Acc:MGI:1926031]	1	63.5931	17.2032	60.6916	19.2796	60.8947	6.9222	50.4608	10.7532	68.5185	18.3324	69.7619	32.6616	73.8147	18.7927	76.3565	13.0396	71.7037	26.9224	89.1615	9.26705	87.8314	12.7895	80.7018	19.8486	76.15	17.4112	69.8474	21.429	83.0431	16.1239	75.8853	26.459
6	92772699	92943492	-	NaN	2	Adamts9	ENSMUSG00000030022	a disintegrin-like and metallopeptidase (reprolysin type) with thrombospondin type 1 motif, 9 [Source:MGI Symbol;Acc:MGI:1916320]	1	47.2884	22.3543	44.1667	15.3206	36.2795	6.3092	42.915	6.29812	64.4737	20.4689	65.3887	0.965588	67.3817	20.162	54.96	9.69891	68.5968	7.58234	70.786	1.5401	71.5909	4.82118	54.8913	28.438	73.7074	4.41111	80.8022	2.401	77.7879	10.8642	66.5788	1.80779
6	124864692	124888221	-	NaN	2	Cd4	ENSMUSG00000023274	CD4 antigen [Source:MGI Symbol;Acc:MGI:88335]	1	67.6027	3.28788	66.1471	8.27731	70.7804	4.13415	57.4634	9.64825	84.6814	15.7713	80.303	4.2855	84.8892	3.69217	82.6667	2.19988	75.0725	8.67357	93.9876	1.25041	95.3125	6.62913	91.9444	4.32121	93.3362	2.99573	88.3974	0.0906542	89.8663	2.20934	93.9037	0.876973
6	126532553	126698192	-	NaN	2	Kcna5	ENSMUSG00000045534	potassium voltage-gated channel, shaker-related subfamily, member 5 [Source:MGI Symbol;Acc:MGI:96662]	1	73.5119	21.4657	48.6636	4.17095	57.4601	13.6245	50.5159	6.16894	74.3056	6.87465	72.6364	6.55681	76.6438	9.72822	78.2022	15.4407	70.2186	5.02316	79.4372	22.3458	98.1482	2.61891	77.8921	16.6355	78.0643	16.3835	72.8088	11.1127	77.3052	16.5604	81.7127	5.1585
6	128539822	128581606	-	NaN	2	BC048546	ENSMUSG00000047228	cDNA sequence BC048546 [Source:MGI Symbol;Acc:MGI:3039594]	1	42.0756	30.2443	35.5357	43.184	42.6282	45.7806	36.3034	23.1715	54.4643	46.7196	68.0882	38.059	55.1677	37.3068	47.2776	34.5358	42.3374	44.9271	60.1399	30.6578	71.2121	17.142	70.4545	28.9271	55.2841	37.5249	63.7311	27.0631	59.4438	37.936	50.9575	37.4554
6	136697285	136781765	-	NaN	2	Gucy2c	ENSMUSG00000042638	guanylate cyclase 2c [Source:MGI Symbol;Acc:MGI:106903]	1	50.2801	3.76331	50.9358	17.9613	50.7523	29.872	19.5513	15.8646	25	11.7851	53.3217	21.0154	61.4464	9.38855	48.9889	5.49379	55.9878	22.0662	71.3904	23.8223	73.6573	12.6592	85.7863	6.41528	61.0625	14.7019	79.9649	14.0068	67.1417	9.57611	65.0633	35.1562
6	144021908	144023778	+	NaN	2	4933415D12Rik	ENSMUSG00000087302	RIKEN cDNA 4933415D12 gene [Source:MGI Symbol;Acc:MGI:1918330]	1	29.7188	11.2849	39.8485	4.92832	51.1905	1.68359	36.25	4.12479	72.0982	9.15451	86.2554	12.7034	69.9064	8.3589	59.6012	5.85691	68.3114	3.56655	86.6881	4.19614	73.2353	4.5754	77.5	3.53553	66.0475	2.75055	82.9042	4.44389	70.7051	1.35982	72.6823	10.3488
6	144481225	144501416	+	NaN	2	Gm15685	ENSMUSG00000087157	predicted gene 15685 [Source:MGI Symbol;Acc:MGI:3783127]	1	47.4201	5.12173	58.632	17.4453	42.6421	4.9663	43.0159	8.3057	74.7968	12.0726	78.1929	0.0960759	63.7316	0.857886	50.9058	1.28099	52.3312	2.24919	81.3461	1.90375	75	16.0706	73.8636	1.60706	75.3184	4.42971	86.0207	0.987242	77.971	1.29807	75.3109	1.49512
7	37472135	37773641	-	NaN	2	Zfp536	ENSMUSG00000043456	zinc finger protein 536 [Source:MGI Symbol;Acc:MGI:1926102]	1	11.7568	2.48443	12.9496	4.49643	8.89276	1.10967	10.4356	2.38381	25.7519	14.089	22.5346	4.49681	22.2395	4.83088	21.6259	3.67178	15.0391	5.30157	26.5674	0.997487	33.4586	27.1146	52.0833	2.94628	17.5584	11.1277	24.9893	7.0179	22.3872	6.24857	20.3379	8.61345
7	45729983	45759612	-	NaN	2	Sult2b1	ENSMUSG00000003271	sulfotransferase family, cytosolic, 2B, member 1 [Source:MGI Symbol;Acc:MGI:1926342]	1	12.8788	5.35687	11.8391	2.11319	9.77239	7.24251	18.6186	12.953	25.6434	5.3293	11.9444	16.892	25.1111	6.59966	15.9836	12.7511	19.3122	15.7297	56.25	16.6956	27.931	2.92596	48.4568	7.42026	40.1531	13.2522	31.5884	10.4727	33.6147	3.43917	40.694	6.97838
7	96791433	96801549	-	NaN	2	Gm15413	ENSMUSG00000053049	predicted gene 15413 [Source:MGI Symbol;Acc:MGI:3642665]	1	14.5635	11.9535	19.0909	1.28565	22.8486	11.3615	10.8673	2.51219	44.8276	16.2553	30.4954	1.53243	36.0904	14.4924	21.7662	7.21179	38.5077	6.9605	45.9896	0.957541	69.3966	7.92447	36.9658	12.9938	38.7325	1.44213	40.0775	16.4878	40.7948	2.91664	46.9515	11.9556
7	113765998	114043370	+	NaN	2	Spon1	ENSMUSG00000038156	spondin 1, (f-spondin) extracellular matrix protein [Source:MGI Symbol;Acc:MGI:2385287]	1	50	0	54.1667	5.89256	55.6159	19.7273	44.1288	43.1228	77.7549	1.68635	54.472	10.7438	56.239	14.2847	53.599	3.55261	51.2427	17.4709	75.8098	0.0738871	74.9158	22.3798	71.176	24.508	63.0366	20.4175	62.1205	8.60693	61.9253	16.8649	58.9555	27.2231
7	130162451	133123350	-	NaN	2	Fgfr2	ENSMUSG00000030849	fibroblast growth factor receptor 2 [Source:MGI Symbol;Acc:MGI:95523]	1	23.6508	15.3768	33.8068	3.61589	24.0057	3.01324	23.6004	18.2237	34.4444	17.2848	31.9722	0.0392836	35.8626	3.88702	29.0406	0.793955	41.0873	11.5014	59.6131	10.6487	64.3103	8.04639	47.8535	0.892812	45.1793	7.83426	55.2113	0.80113	49.6436	12.7543	46.4459	3.15787
7	132042816	132154739	-	NaN	2	Cpxm2	ENSMUSG00000030862	carboxypeptidase X 2 (M14 family) [Source:MGI Symbol;Acc:MGI:1926006]	1	23.6508	15.3768	33.8068	3.61589	24.0057	3.01324	23.6004	18.2237	34.4444	17.2848	31.9722	0.0392836	35.8626	3.88702	29.0406	0.793955	41.0873	11.5014	59.6131	10.6487	64.3103	8.04639	47.8535	0.892812	45.1793	7.83426	55.2113	0.80113	49.6436	12.7543	46.4459	3.15787
8	23138794	23149585	-	NaN	2	Gm15816	ENSMUSG00000086741	predicted gene 15816 [Source:MGI Symbol;Acc:MGI:3802114]	1	21.8605	6.79699	20.8333	5.89256	25.9188	4.05754	18.0195	0.22958	59.8665	1.04586	31.682	14.5006	38.6862	2.42164	42.5906	1.11964	34.3906	3.89223	58.75	5.3033	33.75	12.3744	48.4211	16.3751	50.6651	0.623741	62.6689	0.238887	56.5509	7.62759	50.7797	4.26779
8	40492540	40515847	-	NaN	2	Cnot7	ENSMUSG00000031601	CCR4-NOT transcription complex, subunit 7 [Source:MGI Symbol;Acc:MGI:1298230]	1	36.4216	40.416	17.6471	16.6378	40.9244	33.6321	27.5463	31.7543	89.7059	2.07973	71.5415	27.3899	64.4444	48.7118	69.4444	0.785677	52.4621	44.7299	86.1364	12.5351	51.2061	27.757	52.834	44.9457	78.9746	3.58117	66.2698	17.1165	77.7763	1.33936	92.2189	0.780945
8	64592558	64693040	-	NaN	2	Cpe	ENSMUSG00000037852	carboxypeptidase E [Source:MGI Symbol;Acc:MGI:101932]	1	32.9545	11.2494	38.125	25.6326	41.0256	36.2619	29.1176	12.8943	46.3043	19.3686	43.1878	34.8877	59.3346	20.3564	45.3696	21.6334	40.9906	24.2317	65.7609	13.0661	68.9655	9.7532	46.0648	34.3732	50.8846	22.6214	59.3655	26.5577	58.8046	22.2725	61.7969	22.2076
8	109614517	109672592	+	NaN	2	Pkd1l3	ENSMUSG00000048827	polycystic kidney disease 1 like 3 [Source:MGI Symbol;Acc:MGI:2664670]	1	41.1874	19.6783	36.4865	36.3109	40	30.978	28.0749	8.50797	60.0512	30.9618	57.6593	43.241	57.1429	26.6007	56.7778	33.1555	53.4075	41.1991	70.4004	38.4929	68.2028	35.8441	65.7471	29.5847	61.4991	33.021	75.253	19.5086	69.4583	23.2025	67.8454	39.309
8	121729623	121794276	+	NaN	2	Jph3	ENSMUSG00000025318	junctophilin 3 [Source:MGI Symbol;Acc:MGI:1891497]	1	45.0366	15.2415	46.654	3.12484	39.4737	20.4689	27.0208	1.38475	82.3888	4.21017	89.7727	1.60706	68.7883	10.137	66.0063	9.43704	66.109	11.3332	78.7947	9.78585	71.0498	7.27004	54.9676	17.5698	70.5468	15.6654	63.6844	11.7172	68.3315	13.4194	65.815	23.0911
9	34918233	34929509	-	NaN	2	A130066N16Rik	ENSMUSG00000053889	RIKEN cDNA A130066N16 gene [Source:MGI Symbol;Acc:MGI:3045250]	1	44.5513	7.70565	53.6041	12.2705	45.7884	11.112	38.9582	5.73117	66.1525	10.6515	65.7524	9.4207	56.9081	10.4335	59.6561	5.79902	51.7766	6.55304	86.9257	9.36588	70.5238	2.08765	76.1312	11.9984	65.0041	6.21979	66.5967	3.5273	64.2891	0.565949	55.8462	3.55367
9	86765936	86880654	-	NaN	2	Snap91	ENSMUSG00000033419	synaptosomal-associated protein 91 [Source:MGI Symbol;Acc:MGI:109132]	1	65.6359	3.14133	74.4582	13.7919	73.636	1.4925	61.1308	5.20997	87.5521	15.3943	96.2963	5.23783	91.4576	6.59178	71.997	8.17526	82.1894	0.944273	94.8232	3.39269	87.1212	5.35687	92.5214	5.1371	95.6192	2.72922	93.6927	2.0113	99.3151	0.968641	93.5996	0.0724144
9	89909775	90026976	+	NaN	2	Rasgrf1	ENSMUSG00000032356	RAS protein-specific guanine nucleotide-releasing factor 1 [Source:MGI Symbol;Acc:MGI:99694]	1	68.4942	13.129	66.6667	0	53.7897	2.28501	54.6296	6.54728	74.6324	18.1976	90.246	6.14982	94.0132	1.93943	72.2348	0.748684	85.9484	2.41257	96.278	1.16454	93.4783	9.22313	95.977	5.68936	91.5881	1.67448	86.0238	0.437734	98.1482	2.61891	92.2412	3.00514
10	68095593	68278726	-	NaN	2	Arid5b	ENSMUSG00000019947	AT rich interactive domain 5B (MRF1-like) [Source:MGI Symbol;Acc:MGI:2175912]	1	57.7778	3.1427	23.75	33.5876	36.5152	25.9272	35.2941	49.9134	67.1245	29.657	55.543	41.1146	61.2455	24.2044	60.8433	30.8237	52.2451	40.3392	69.7138	23.7201	74.0132	19.0733	62.9808	34.6754	49.292	39.1318	57.0602	39.4474	56.8316	33.9248	60.4696	29.5377
11	36006656	37235964	-	NaN	2	Odz2	ENSMUSG00000049336	odd Oz/ten-m homolog 2 (Drosophila) [Source:MGI Symbol;Acc:MGI:1345184]	1	16.4747	13.1972	16.7602	0.892561	12.9804	6.28452	9.54301	1.71074	9.00974	0.11479	14.0399	13.9628	20.5125	3.50158	12.0126	8.54604	3.08333	1.53206	42.1456	28.1759	36.6667	4.71405	33.2168	1.97792	31.1817	2.14784	41.4672	0.949182	26.003	1.70508	24.7298	17.0924
11	61343401	61378345	-	NaN	2	Slc47a1	ENSMUSG00000010122	solute carrier family 47, member 1 [Source:MGI Symbol;Acc:MGI:1914723]	1	9.86842	13.9561	20.9677	27.3719	7	9.89949	11.859	16.7711	23.1452	22.9791	17.3274	1.62761	20.9896	14.2977	22.3312	14.1309	12.672	17.9209	51	26.8701	32.0623	6.3302	26.7078	16.9732	27.5327	15.0024	32.0567	16.901	21.6573	21.7893	25.2162	16.1314
11	88356291	88363947	+	NaN	2	Gm15893	ENSMUSG00000085246	predicted gene 15893 [Source:MGI Symbol;Acc:MGI:3801832]	1	42.3032	15.8471	48.9164	27.5837	37.8139	15.0911	37.8571	17.1726	56.3368	24.4296	41.8929	17.2611	63.8045	33.0835	40.1124	12.8607	28.3226	2.66689	88.4375	11.9324	72.125	22.4506	64.8809	9.25973	77.1934	18.8612	75.7456	17.8017	79.2502	26.3357	70.7456	14.659
11	105360798	105456735	-	NaN	2	March10	ENSMUSG00000078627	membrane-associated ring finger (C3HC4) 10 [Source:MGI Symbol;Acc:MGI:2443469]	1	43.9899	2.21417	28.2738	13.0478	25.4483	2.46729	45.4023	6.50213	49.5455	10.0709	71.5795	3.69678	69.5069	11.3825	59.604	23.5064	63.4077	24.6435	52.8008	2.10005	86.25	1.76777	81.9697	6.64252	54.4043	23.8234	48.7454	27.3419	48.4375	19.8874	49.3851	29.8001
11	107732357	107794557	-	NaN	2	Cacng4	ENSMUSG00000020723	calcium channel, voltage-dependent, gamma subunit 4 [Source:MGI Symbol;Acc:MGI:1859167]	1	52.1114	34.2302	52.5	38.8909	62.2766	42.8176	25.7479	14.6558	65	44.7834	68.8364	28.9197	72.9583	27.9783	56.2956	33.5698	54.0148	36.5005	86.6667	5.38748	80.8824	22.877	89.7436	9.06547	83.6651	19.1204	88.6899	12.5174	83.3382	18.7422	87.316	15.7951
11	110100749	110168196	-	NaN	2	Abca9	ENSMUSG00000041797	ATP-binding cassette, sub-family A (ABC1), member 9 [Source:MGI Symbol;Acc:MGI:2386796]	1	63.125	25.6326	63.9744	5.62059	55.9211	26.9817	58.8736	15.4062	76.3103	25.017	71.1485	34.0679	83.1263	17.1287	83.7763	14.3124	79.7052	24.2116	84.0643	14.6797	92.6667	0.942811	97.1354	4.05113	81.1152	13.6528	82.7193	15.7548	81.2339	12.6113	82.6936	13.1613
11	121701544	121716306	+	NaN	2	Metrnl	ENSMUSG00000039208	meteorin, glial cell differentiation regulator-like [Source:MGI Symbol;Acc:MGI:2384806]	1	15.6522	0.922313	23.1838	5.28819	16.5165	8.06909	12.0868	0.930925	28.1197	8.13353	18.601	13.8274	30.4768	1.21133	34.6518	9.00213	36.9512	17.4139	41.6724	1.37842	55.1191	13.9738	54.0246	16.4054	28.2232	5.44535	42.1989	8.30718	28.9909	7.71243	36.9337	15.2606
12	33193994	33228854	-	NaN	2	Gm11052	ENSMUSG00000079143	predicted gene 11052 [Source:MGI Symbol;Acc:MGI:3779275]	1	44.4619	10.5004	16.5085	10.8682	15.8163	22.3677	30.0725	18.9587	50	0	42.3077	10.8786	35.3781	0.87957	25.5349	15.9908	26.1205	3.26814	47.3193	1.64827	73.2143	2.52538	55.303	7.49962	42	8.79955	27.9287	15.2337	41.1249	5.78111	50.3038	6.19123
12	80518990	80603896	+	NaN	2	Galntl1	ENSMUSG00000021130escription=UDP-N-acetyl-alpha-D-galactosamine:polypeptideN-acetylgalactosaminyltransferase-like 1 [Source:MGISymbol;Acc:MGI:1917754]	No description	1	33.7737	28.1214	22.5216	12.3439	23.3553	15.3517	24.4624	11.0248	32.1429	15.1523	29.798	33.5697	26.8969	14.4678	26.7191	12.0736	23.3736	18.0972	59.1667	34.1768	46.0902	16.6941	53.9583	8.54421	48.2032	26.4906	64.4907	6.35087	37.7363	26.009	38.6082	28.5158
13	42680623	43138526	+	NaN	2	Phactr1	ENSMUSG00000054728	phosphatase and actin regulator 1 [Source:MGI Symbol;Acc:MGI:2659021]	1	72.168	16.5504	62.8472	9.32988	60.6481	3.27364	56.3793	1.95064	91.5806	5.0638	95.9459	5.7333	89.974	9.00493	90.4647	7.59233	92.9237	0.579272	93.579	6.07166	88.767	1.2561	85.7143	20.203	80.1631	2.39123	84.9049	9.96204	94.9686	4.24879	90.2892	4.92665
13	95325237	95337841	+	NaN	2	Zbed3	ENSMUSG00000041995	zinc finger, BED domain containing 3 [Source:MGI Symbol;Acc:MGI:1919364]	1	38.9423	27.8763	37.1047	27.879	66.5116	37.4931	55.9436	29.0295	64.1173	30.2769	60.6908	11.3974	45.3744	1.18472	61.6667	31.8198	57.7381	24.412	71.7062	27.9776	68.8889	34.5697	89.4737	14.8865	67.5889	26.4749	58.0092	27.7417	67.0184	18.1751	73.2947	26.4533
14	17660960	18038088	+	NaN	2	Thrb	ENSMUSG00000021779	thyroid hormone receptor beta [Source:MGI Symbol;Acc:MGI:98743]	1	66.4773	17.4098	71.25	5.3033	60.205	4.6789	58.2598	18.9602	68.7208	27.5976	75.098	2.21837	77.0297	6.33666	70.9164	4.30199	71.4057	10.0692	89.4737	14.8865	87.129	6.88859	79.4228	4.71758	85.0872	5.07996	88.1243	3.93829	81.0919	1.54426	85.0634	5.08812
14	103814625	103844173	-	NaN	2	Ednrb	ENSMUSG00000022122	endothelin receptor type B [Source:MGI Symbol;Acc:MGI:102720]	1	44.3627	3.81283	47.561	3.4493	59.7222	25.5344	45.2381	10.1015	76.81	16.1579	76.7045	20.0883	72.2071	7.34553	70.2631	0.086306	65.0493	5.04559	91.2562	2.26413	78.6539	19.3095	82.4444	9.11382	71.5531	15.0342	67.6912	10.5824	79.2336	3.6689	69.1012	11.0033
14	118482692	118706219	-	NaN	2	Abcc4	ENSMUSG00000032849	ATP-binding cassette, sub-family C (CFTR/MRP), member 4 [Source:MGI Symbol;Acc:MGI:2443111]	1	68.6604	7.00137	59.8013	26.9556	71.4055	22.1908	55.4564	6.03286	78.3056	28.7164	63.0556	2.74986	63.9022	9.08981	57.2483	18.1073	54.2621	3.58918	90.2641	2.30201	89.3137	5.68458	76.4286	23.2335	89.7222	10.6066	80.1383	8.8039	88.7647	2.02426	90.9802	5.04202
15	6813577	6874969	-	NaN	2	Osmr	ENSMUSG00000022146	oncostatin M receptor [Source:MGI Symbol;Acc:MGI:1330819]	1	60.5506	29.4789	36.0709	1.25252	32.1759	3.60101	39.1165	20.974	68.254	17.9583	71.0559	32.8519	69.1808	24.7288	65.5879	12.4567	66.1378	27.7555	86.6667	18.8562	80	14.1421	79.9074	25.7963	67.7564	27.4684	69.5975	29.0008	66.4955	36.0688	75.0548	20.7015
15	10500102	10558668	-	NaN	2	Ttc23l	ENSMUSG00000022249	tetratricopeptide repeat domain 23-like [Source:MGI Symbol;Acc:MGI:1923027]	1	37.1622	10.511	60	14.1421	34.5644	4.68726	26.4107	30.9221	60.2764	34.4205	53.5606	23.8916	59.6907	20.6686	42.9073	13.3977	50.0201	37.9458	70.1912	10.2222	74.4444	20.4275	60.9578	29.9602	66.6133	14.2457	70.6375	21.5414	62.7079	18.6932	56.1355	27.9411
15	39198332	39681940	+	NaN	2	Rims2	ENSMUSG00000037386	regulating synaptic membrane exocytosis 2 [Source:MGI Symbol;Acc:MGI:2152972]	1	59.2609	3.87371	65.9143	17.2685	48.8889	5.49972	40.8269	10.1443	89.272	0.541848	67.8922	37.0884	74.9702	9.30182	73.8527	6.23416	67.4865	7.75907	78.6748	11.826	72.6103	5.45928	84.666	8.08736	71.3265	12.51	73.6742	6.1604	76.4615	6.22634	76.1028	5.26343
15	53461621	53902537	-	NaN	2	Samd12	ENSMUSG00000058656	sterile alpha motif domain containing 12 [Source:MGI Symbol;Acc:MGI:2444518]	1	26.57	10.0771	31.8137	4.92202	15.9861	0.0196418	33.3064	2.31901	35.8333	3.53553	35.2941	8.31891	34.2475	9.76334	33.0012	0.255481	37.1754	2.88539	38.141	4.98601	58.7171	21.1667	50.1515	7.28534	44.9651	4.02687	49.8198	1.67716	57.0489	6.86727	27.5519	0.600002
16	32777419	32797435	-	NaN	2	Muc20	ENSMUSG00000035638	mucin 20 [Source:MGI Symbol;Acc:MGI:2385039]	1	24.6028	9.33782	14.4976	2.25477	25.7407	20.6894	11.0687	1.18243	32.2581	2.28099	35.2496	16.5748	29.8333	0.651648	20.4098	0.749994	13.0731	3.51067	46.0648	8.18411	46.3387	16.3427	40.0452	22.4962	47.411	7.65811	55.086	13.9864	60.4854	10.5783	47.2002	10.5234
16	56477846	56690128	+	NaN	2	Abi3bp	ENSMUSG00000035258	ABI gene family, member 3 (NESH) binding protein [Source:MGI Symbol;Acc:MGI:2444583]	1	21.0317	9.54033	12.7976	11.3642	22.7778	0.785675	10.5392	8.66552	24.2424	10.7137	40.9032	21.3501	31.8899	0.52066	25.4975	7.22463	22.2295	10.264	38.6243	34.42	59.7826	13.8347	46.875	4.41942	39.6281	3.00964	49.2758	5.65405	32.0455	1.82133	46.9167	4.36049
18	32377217	32435736	+	NaN	2	Bin1	ENSMUSG00000024381	bridging integrator 1 [Source:MGI Symbol;Acc:MGI:108092]	1	15.5978	9.76115	13.7788	3.32373	12.2866	12.9287	19.8148	17.5467	20.4545	16.0706	15.4545	12.4279	25.145	0.496406	13.8439	5.46516	8.34276	4.5194	36.5441	12.7903	38.1313	8.92812	35.7985	23.8055	41.9247	6.08586	41.3103	3.63673	42.6585	6.08439	39.0447	2.90456
18	58008623	58209926	-	NaN	2	Fbn2	ENSMUSG00000024598	fibrillin 2 [Source:MGI Symbol;Acc:MGI:95490]	1	72.1631	7.77316	50.0541	3.29065	43.2005	5.53641	36.1111	3.92837	69.6154	24.1142	73.4615	4.89536	61.2553	18.5786	75.3137	4.96588	51.8746	6.34842	63.6364	25.713	85.3788	1.82133	100	0	62.576	11.5176	74.1577	5.04806	69.8671	1.73482	57.2531	6.32904
18	74283090	74359986	+	NaN	2	Ccdc11	ENSMUSG00000035394	coiled-coil domain containing 11 [Source:MGI Symbol;Acc:MGI:1921703]	1	49.16	6.06449	44.4805	17.4481	47.8571	0.505077	44.0476	8.41794	52.5155	0.483118	59.0909	12.8565	69.323	6.47628	59.2618	3.90984	51.9989	0.820899	81.3095	12.2902	82.3276	10.3628	69.5724	16.5147	60.8819	8.1145	76.125	6.89429	62.2884	7.73606	60.9181	15.5936
19	6829085	6840601	-	NaN	2	Rps6ka4	ENSMUSG00000024952	ribosomal protein S6 kinase, polypeptide 4 [Source:MGI Symbol;Acc:MGI:1930076]	1	37.7541	12.1444	50.2381	9.76481	40.8654	7.47901	28.9205	28.0432	43.6594	2.81818	60.2564	38.075	40.9204	1.18492	19.2094	2.68942	58.5175	32.2664	81.3333	20.7418	72.2463	21.9055	80	28.2843	67.3873	16.5755	71.8385	21.3987	62.5757	18.083	64.0991	17.8405
19	7864391	7966027	-	NaN	2	Slc22a27	ENSMUSG00000067656	solute carrier family 22, member 27 [Source:MGI Symbol;Acc:MGI:3042283]	1	46.6667	18.8562	45.1389	24.5523	34.1746	39.3511	34.127	32.5494	41.9761	27.6653	44.6552	49.0098	60.9292	40.6633	45.9799	23.9332	61.9184	41.4502	57.5397	38.4419	69.5652	36.8925	62.0726	14.3537	57.2349	28.5351	58.1019	33.0638	51.2087	43.9579	53.1277	29.3066
19	30098449	30175418	-	NaN	2	Gldc	ENSMUSG00000024827	glycine decarboxylase [Source:MGI Symbol;Acc:MGI:1341155]	1	39.9306	17.1866	36.7241	47.0592	37.6016	29.6065	39.4534	14.201	50	21.2132	39.5512	24	49.2664	31.2267	39.5872	26.7252	47.956	26.4609	76.7886	24.507	58.3469	36.0293	66.1804	28.3218	51.4824	27.1584	61.0985	30.2663	55.6746	41.276	56.5084	28.9729
19	34668403	34747289	-	NaN	2	Slc16a12	ENSMUSG00000009378	solute carrier family 16 (monocarboxylic acid transporters), member 12 [Source:MGI Symbol;Acc:MGI:2147716]	1	30.9764	2.02371	33.6538	23.117	40.4791	0.370064	28.4274	12.8306	54.223	11.7055	55.8662	28.92	66.4514	14.563	63.0822	25.5721	58.5317	19.3613	89.9015	12.6559	86.4583	7.36569	77.6414	14.784	74.7413	23.1192	80.1346	4.99507	86.6239	13.7313	77.6684	17.7015
X	38196573	38252439	-	NaN	2	Fam70a	ENSMUSG00000036502	family with sequence similarity 70, member A [Source:MGI Symbol;Acc:MGI:3045722]	1	36.2242	17.8375	55.9259	5.76161	51.7375	0.644125	37.8283	0.0714244	79.0256	4.2789	77.1304	1.59868	71.7105	2.295	65.1536	3.58441	62.1509	10.6367	71.282	2.90095	86.6428	3.73756	70.6452	13.2297	71.9493	3.12156	60.981	13.4187	76.7052	7.68996	72.5949	19.1702
X	98554277	98891025	-	NaN	2	Ophn1	ENSMUSG00000031214	oligophrenin 1 [Source:MGI Symbol;Acc:MGI:2151070]	1	16.8627	4.43675	24.6081	9.08821	13.3208	4.03854	15.2165	10.1144	31.25	5.89256	27.521	1.48552	40.5333	5.40451	30.1192	4.16529	41.8426	0.499504	42.7419	10.2645	40.2692	19.9103	46.0728	21.2674	33.9961	0.357737	40.826	2.66202	42.3418	3.41004	36.078	2.01095
X	164269371	164373011	+	NaN	2	Pir	ENSMUSG00000031379	pirin [Source:MGI Symbol;Acc:MGI:1916906]	1	41.4969	16.9018	28.9148	8.06179	33.3744	3.30912	37.753	9.87659	51.6667	9.42809	57.3529	18.7175	62.1225	22.5534	45.9753	15.7933	55.6503	31.293	55.8621	5.85192	69.2308	43.5143	74.1072	16.415	59.7619	14.4789	73.2432	13.2991	74.2708	15.1733	56.711	3.47285
1	5588493	5606131	+	NaN	1	Oprk1	ENSMUSG00000025905	opioid receptor, kappa 1 [Source:MGI Symbol;Acc:MGI:97439]	1	21.7391	0	47.6191	0	20.3704	0	32.8125	0	32.6923	0	46.1538	0	39.7183	0	30	0	37.8472	0	34.7826	0	59.0909	0	58.3333	0	51.6667	0	50.5128	0	47.1751	0	42.5	0
1	10324720	10719945	-	NaN	1	Cpa6	ENSMUSG00000042501	carboxypeptidase A6 [Source:MGI Symbol;Acc:MGI:3045348]	1	38.2353	0	37.5	0	38.4615	0	38.5714	0	56.6667	0	44	0	59.7403	0	38.4615	0	45.8333	0	85.2941	0	57.5758	0	60.1449	0	71.5847	0	64.6667	0	47.6191	0	54.3011	0
1	11414105	11975901	+	NaN	1	A830018L16Rik	ENSMUSG00000057715	RIKEN cDNA A830018L16 gene [Source:MGI Symbol;Acc:MGI:2444149]	1	25	0	4.54545	0	15	0	32.1429	0	33.3333	0	20	0	19.8333	0	34.4444	0	25	0	45.8333	0	70	0	30.4348	0	41.9913	0	46.2766	0	22.8175	0	43.3036	0
1	11414112	11537707	+	NaN	1	AC102654.1	ENSMUSG00000095719	Putative uncharacterized protein [Source:UniProtKB/TrEMBL;Acc:Q3UY15]	1	25	0	4.54545	0	15	0	32.1429	0	33.3333	0	20	0	19.8333	0	34.4444	0	25	0	45.8333	0	70	0	30.4348	0	41.9913	0	46.2766	0	22.8175	0	43.3036	0
1	15287259	15714295	+	NaN	1	Kcnb2	ENSMUSG00000092083	potassium voltage gated channel, Shab-related subfamily, member 2 [Source:MGI Symbol;Acc:MGI:99632]	1	15.0327	0	13.6364	0	10	0	8.82353	0	34.0909	0	23.8095	0	23.913	0	19.697	0	16.3934	0	88.8889	0	11.1111	0	27.2727	0	35.7143	0	24.6032	0	13.3929	0	18.5714	0
1	20444811	20444912	-	NaN	1	U6	ENSMUSG00000070175	U6 spliceosomal RNA [Source:RFAM;Acc:RF00026]	1	22.5806	0	30.4348	0	19.0476	0	24.4872	0	50	0	21.4286	0	50.7865	0	34.3939	0	44.4444	0	46.7593	0	62.5	0	54.3478	0	45.2899	0	60.0303	0	43.1944	0	50.9091	0
1	52789413	52817688	-	NaN	1	Inpp1	ENSMUSG00000026102	inositol polyphosphate-1-phosphatase [Source:MGI Symbol;Acc:MGI:104848]	1	71.7593	0	70.3704	0	69.2308	0	57.037	0	51.9608	0	55.7018	0	67.8728	0	63.1579	0	62.6437	0	97.2222	0	85.5072	0	100	0	84.6667	0	86.9841	0	87.5758	0	81.9249	0
1	56971491	56975197	+	NaN	1	9130024F11Rik	ENSMUSG00000087022	RIKEN cDNA 9130024F11 gene [Source:MGI Symbol;Acc:MGI:1926150]	1	33.75	0	55.3922	0	34.2105	0	29.2683	0	57.5	0	60	0	63.6054	0	46.8085	0	25.8621	0	61.1111	0	72.2222	0	90.9091	0	72.4719	0	65.9946	0	63.6364	0	36	0
1	63575488	63575590	-	NaN	1	U6	ENSMUSG00000087823	U6 spliceosomal RNA [Source:RFAM;Acc:RF00026]	1	24.3243	0	41.1765	0	43.3333	0	17.2414	0	91.3793	0	74.359	0	83.0508	0	70.1852	0	70.1923	0	96.2963	0	82.4561	0	66.6667	0	88.7732	0	78.3784	0	82.1277	0	86.4216	0
1	66830839	66863277	-	NaN	1	Acadl	ENSMUSG00000026003	acyl-Coenzyme A dehydrogenase, long-chain [Source:MGI Symbol;Acc:MGI:87866]	1	61.1111	0	44.4444	0	39.2857	0	38.8889	0	80	0	80	0	65.7051	0	58.3333	0	31.6667	0	79.4118	0	75.7576	0	59.6154	0	65.5637	0	69.0058	0	58.1333	0	65.5172	0
1	72427112	72536930	-	NaN	1	March4	ENSMUSG00000039372	membrane-associated ring finger (C3HC4) 4 [Source:MGI Symbol;Acc:MGI:2683550]	1	75	0	69.5652	0	62.9032	0	62.5	0	95.2381	0	95	0	79.4271	0	82.0513	0	93.5606	0	90.5405	0	89.4737	0	85.7143	0	86.0376	0	80.8974	0	74.7222	0	80.5556	0
1	85649988	85709998	+	NaN	1	Sp100	ENSMUSG00000026222	nuclear antigen Sp100 [Source:MGI Symbol;Acc:MGI:109561]	1	67.1429	0	58.3333	0	52.0833	0	20.2381	0	75.6098	0	52.3809	0	68.4959	0	76.9097	0	68.8333	0	81.8182	0	75	0	80	0	79.4667	0	84.4444	0	84.4961	0	83.1967	0
1	91179822	91225196	+	NaN	1	Ramp1	ENSMUSG00000034353	receptor (calcitonin) activity modifying protein 1 [Source:MGI Symbol;Acc:MGI:1858418]	1	15.2778	0	17.3913	0	21.6667	0	23.8095	0	17.8571	0	13.7931	0	15.7986	0	16.7949	0	16.8182	0	37.1429	0	41.6667	0	49.3056	0	32.8495	0	46.0145	0	30	0	27.0299	0
1	93685694	93695762	+	NaN	1	Bok	ENSMUSG00000026278	BCL2-related ovarian killer protein [Source:MGI Symbol;Acc:MGI:1858494]	1	0	0	7.5	0	2.32558	0	11.5385	0	52.6316	0	57.3529	0	43.9513	0	19.2708	0	45.679	0	39.1304	0	78.5714	0	80.5556	0	49.9405	0	41.4352	0	60.249	0	37.5926	0
1	104768529	104995481	+	NaN	1	Cdh20	ENSMUSG00000050840	cadherin 20 [Source:MGI Symbol;Acc:MGI:1346069]	1	18.0556	0	51.6129	0	48.4848	0	50	0	41.6667	0	31.5789	0	54.1111	0	43.3333	0	29.2929	0	47.7273	0	83.3333	0	80	0	49.863	0	55.8974	0	50	0	43.6111	0
1	132229048	132229767	-	NaN	1	Gm10188	ENSMUSG00000066936	predicted gene 10188 [Source:MGI Symbol;Acc:MGI:3704196]	1	31.3492	0	72.2222	0	75.9259	0	75.5319	0	82.6087	0	90	0	76.2097	0	74.0854	0	48.7805	0	91.4286	0	92.1875	0	100	0	84.5238	0	83.5938	0	81.592	0	85.1852	0
1	134199223	134235431	-	NaN	1	Adora1	ENSMUSG00000042429	adenosine A1 receptor [Source:MGI Symbol;Acc:MGI:99401]	1	19.6078	0	7.14286	0	21.875	0	15.4321	0	25	0	8.33333	0	23.366	0	15.7407	0	7.06019	0	58.9286	0	37.5	0	37.931	0	35.0629	0	49.7619	0	43.3333	0	30.2083	0
1	135434580	135585355	-	NaN	1	Nav1	ENSMUSG00000009418	neuron navigator 1 [Source:MGI Symbol;Acc:MGI:2183683]	1	96.5812	0	73.3333	0	46.4286	0	50.9615	0	57.1429	0	100	0	88.4615	0	82.6531	0	61.25	0	91.4414	0	100	0	96.875	0	89.7287	0	81.4815	0	79.7297	0	89.0244	0
1	135584773	135599950	+	NaN	1	Gm4793	ENSMUSG00000054412	predicted gene 4793 [Source:MGI Symbol;Acc:MGI:3646955]	1	96.5812	0	73.3333	0	46.4286	0	50.9615	0	57.1429	0	100	0	88.4615	0	82.6531	0	61.25	0	91.4414	0	100	0	96.875	0	89.7287	0	81.4815	0	79.7297	0	89.0244	0
1	136467958	136531511	+	NaN	1	Kif14	ENSMUSG00000041498	kinesin family member 14 [Source:MGI Symbol;Acc:MGI:1098226]	1	65.8537	0	46.9697	0	57.1429	0	50	0	72	0	75.8621	0	63.0476	0	67.2131	0	75.8621	0	69.4444	0	73.0769	0	93.3333	0	84.0909	0	82.6613	0	72.1312	0	89.1304	0
1	146802965	146806022	-	NaN	1	A230059L01Rik	ENSMUSG00000087627	RIKEN cDNA A230059L01 gene [Source:MGI Symbol;Acc:MGI:2443688]	1	10	0	0	0	22.2222	0	7.69231	0	37.5	0	6.25	0	22.8049	0	21.7742	0	25.3968	0	57.1429	0	0	0	66.6667	0	23.9015	0	34.2857	0	23.3333	0	29.0991	0
1	146809831	146841696	-	NaN	1	Gm15584	ENSMUSG00000085822	predicted gene 15584 [Source:MGI Symbol;Acc:MGI:3783032]	1	10	0	0	0	22.2222	0	7.69231	0	37.5	0	6.25	0	22.8049	0	21.7742	0	25.3968	0	57.1429	0	0	0	66.6667	0	23.9015	0	34.2857	0	23.3333	0	29.0991	0
1	150563527	150993435	-	NaN	1	Hmcn1	ENSMUSG00000066842	hemicentin 1 [Source:MGI Symbol;Acc:MGI:2685047]	1	16.6667	0	8.33333	0	12.8205	0	12.5	0	10	0	4.7619	0	17.4658	0	6.60377	0	10.7143	0	39.1304	0	40.9091	0	36.8421	0	26.9831	0	44.0639	0	28.7037	0	26.776	0
1	155158703	155203517	+	NaN	1	Stx6	ENSMUSG00000026470	syntaxin 6 [Source:MGI Symbol;Acc:MGI:1926235]	1	33.8235	0	24.2857	0	32.7586	0	37.2549	0	36.9565	0	63.1579	0	49.5536	0	57.3718	0	40.1961	0	28.5714	0	72.2222	0	88.4615	0	38.8235	0	40.8451	0	33.0409	0	32.7869	0
1	158711727	158980490	-	NaN	1	Pappa2	ENSMUSG00000073530	pappalysin 2 [Source:MGI Symbol;Acc:MGI:3051647]	1	0	0	2.17391	0	16.6667	0	3.84615	0	15.3846	0	4.7619	0	11.7284	0	13.2075	0	10.8974	0	25	0	29.1667	0	27.2727	0	22.9424	0	30	0	27.1667	0	41.9697	0
1	160085036	160153580	-	NaN	1	Tnn	ENSMUSG00000026725	tenascin N [Source:MGI Symbol;Acc:MGI:2665790]	1	62.1622	0	62	0	70.098	0	50.5376	0	68.9655	0	60	0	80.7692	0	64.6552	0	62.7451	0	91.6667	0	70	0	86.6667	0	77.1368	0	61.7371	0	82.4859	0	77.6882	0
1	160219174	160792938	-	NaN	1	Rabgap1l	ENSMUSG00000026721	RAB GTPase activating protein 1-like [Source:MGI Symbol;Acc:MGI:1352507]	1	40.2174	0	54.3478	0	58.3333	0	31.8182	0	53.9474	0	55.5556	0	56.4815	0	55.102	0	62.4183	0	69.1176	0	95.4545	0	74.0741	0	60.2941	0	67.4479	0	71.1111	0	70.1493	0
1	165485183	165576774	+	NaN	1	Adcy10	ENSMUSG00000026567	adenylate cyclase 10 [Source:MGI Symbol;Acc:MGI:2660854]	1	71.2121	0	67.8571	0	67.7419	0	52.3809	0	84.6154	0	88.4615	0	75	0	58.724	0	63.388	0	86.3636	0	92.8571	0	85.7143	0	87.7778	0	89.1892	0	83.871	0	76.2222	0
1	189207931	189343832	-	NaN	1	Kcnk2	ENSMUSG00000037624	potassium channel, subfamily K, member 2 [Source:MGI Symbol;Acc:MGI:109366]	1	11.7647	0	5.26316	0	31.8182	0	7.69231	0	19.4444	0	37.5	0	16.8803	0	16.1458	0	24.4898	0	20	0	44.2308	0	47.8261	0	31.6883	0	36.828	0	25	0	23.6364	0
1	189728268	189876695	+	NaN	1	Ptpn14	ENSMUSG00000026604	protein tyrosine phosphatase, non-receptor type 14 [Source:MGI Symbol;Acc:MGI:102467]	1	36.6071	0	22.2222	0	15.3846	0	29.5455	0	57.8947	0	17.5	0	34.6442	0	39.5522	0	31.9444	0	62.5	0	28.5714	0	55	0	41.2121	0	41.6667	0	35.0962	0	27.5132	0
2	4586024	4587287	-	NaN	1	Gm13179	ENSMUSG00000086018	predicted gene 13179 [Source:MGI Symbol;Acc:MGI:3701958]	1	35.8974	0	35.4839	0	64.2857	0	41.4634	0	68.3333	0	71.4286	0	79.4444	0	58.2329	0	50	0	92.1875	0	87.5	0	100	0	88.0351	0	91.5033	0	91.1765	0	90.3646	0
2	5896115	5942792	-	NaN	1	Dhtkd1	ENSMUSG00000025815	dehydrogenase E1 and transketolase domain containing 1 [Source:MGI Symbol;Acc:MGI:2445096]	1	55	0	10	0	38.7755	0	21.3542	0	60	0	56.5217	0	44.6237	0	61.7647	0	51.358	0	70	0	61.5385	0	52.9412	0	39.4737	0	43.3918	0	61.7886	0	34.4444	0
2	10094593	10131396	-	NaN	1	Itih2	ENSMUSG00000037254	inter-alpha trypsin inhibitor, heavy chain 2 [Source:MGI Symbol;Acc:MGI:96619]	1	32.8947	0	8.33333	0	0	0	28.3951	0	31.8182	0	52.1739	0	35.865	0	40.6103	0	24	0	41.25	0	48.4375	0	52.3809	0	29.8913	0	41.017	0	47.7679	0	40.6379	0
2	10153571	10256529	+	NaN	1	Itih5	ENSMUSG00000025780	inter-alpha (globulin) inhibitor H5 [Source:MGI Symbol;Acc:MGI:1925751]	1	58.75	0	14.7059	0	6.25	0	52.9412	0	68.1818	0	48.4848	0	67.1958	0	38.5714	0	55.4264	0	70	0	56.25	0	87.5	0	64.554	0	46.6667	0	87.234	0	57.6027	0
2	12106632	12301920	-	NaN	1	Itga8	ENSMUSG00000026768	integrin alpha 8 [Source:MGI Symbol;Acc:MGI:109442]	1	54.4444	0	48.3871	0	45.6522	0	39.7436	0	50	0	86.9565	0	64.7024	0	55.2288	0	75.817	0	71.4286	0	79.1667	0	68	0	53.2456	0	67.8571	0	67.6329	0	59.6939	0
2	20709375	20713234	-	NaN	1	Gm13362	ENSMUSG00000086418	predicted gene 13362 [Source:MGI Symbol;Acc:MGI:3652150]	1	21.6216	0	26.3158	0	37.0968	0	25.4545	0	59.0909	0	70	0	76.1905	0	65.7595	0	59.5238	0	82.7586	0	94.6429	0	75.9259	0	85.7595	0	87.1094	0	84.2593	0	80.6372	0
2	22622205	22693874	+	NaN	1	Gad2	ENSMUSG00000026787	glutamic acid decarboxylase 2 [Source:MGI Symbol;Acc:MGI:95634]	1	37.5	0	33.3333	0	34.375	0	27.2727	0	41.9355	0	27.2727	0	39.6624	0	40.2985	0	30.6306	0	54.0541	0	61.1111	0	70.4545	0	56.3597	0	53.2787	0	74.8148	0	42.0635	0
2	24790769	24919609	-	NaN	1	Ehmt1	ENSMUSG00000036893	euchromatic histone methyltransferase 1 [Source:MGI Symbol;Acc:MGI:1924933]	1	70.9677	0	52.3809	0	61.7021	0	50	0	90	0	94.7368	0	68.6274	0	76.1261	0	58.3333	0	88.8889	0	81.8182	0	96	0	64.4737	0	53.1532	0	46.875	0	53.7736	0
2	29346819	29524793	+	NaN	1	Med27	ENSMUSG00000026799	mediator complex subunit 27 [Source:MGI Symbol;Acc:MGI:1916225]	1	56.2963	0	48.75	0	57.5	0	48.3871	0	59.0909	0	66.6667	0	62.7341	0	66.1765	0	70.8333	0	65.1163	0	76.3158	0	95.2381	0	66.3372	0	64.0693	0	65.5172	0	69.1358	0
2	29349842	29396459	-	NaN	1	Gm13402	ENSMUSG00000086994	predicted gene 13402 [Source:MGI Symbol;Acc:MGI:3649787]	1	56.2963	0	48.75	0	57.5	0	48.3871	0	59.0909	0	66.6667	0	62.7341	0	66.1765	0	70.8333	0	65.1163	0	76.3158	0	95.2381	0	66.3372	0	64.0693	0	65.5172	0	69.1358	0
2	35279663	35307892	+	NaN	1	Gsn	ENSMUSG00000026879	gelsolin [Source:MGI Symbol;Acc:MGI:95851]	1	2.43902	0	6.06061	0	0	0	8.33333	0	25	0	16.3043	0	7.32601	0	7.64706	0	16.4286	0	30.7692	0	48.9583	0	31.8182	0	23.8715	0	40.5983	0	27.8481	0	28.5088	0
2	40595248	42653598	-	NaN	1	Lrp1b	ENSMUSG00000049252	low density lipoprotein-related protein 1B (deleted in tumors) [Source:MGI Symbol;Acc:MGI:2151136]	1	72.7273	0	70	0	66	0	35.7143	0	79.1667	0	65	0	66.6667	0	71.9512	0	66.6667	0	81.579	0	72.7273	0	92.8571	0	79.023	0	67.0732	0	71.4286	0	80.6818	0
2	58859434	58907618	+	NaN	1	Gm11099	ENSMUSG00000079353	predicted gene 11099 [Source:MGI Symbol;Acc:MGI:3779335]	1	62.3656	0	41.6667	0	75.8064	0	64.4737	0	78.2609	0	86.1111	0	91.7949	0	78.0423	0	66	0	96.2963	0	71.4286	0	76	0	86.3985	0	78.9844	0	84.1667	0	81.25	0
2	61711694	61800376	+	NaN	1	Psmd14	ENSMUSG00000026914	proteasome (prosome, macropain) 26S subunit, non-ATPase, 14 [Source:MGI Symbol;Acc:MGI:1913284]	1	52.9412	0	33.3333	0	57.8947	0	37.0968	0	84.6154	0	38.4615	0	52.5641	0	55.291	0	51.8519	0	60	0	52.3809	0	100	0	52.7778	0	48.6486	0	38.983	0	47.7612	0
2	64912476	65024987	-	NaN	1	Grb14	ENSMUSG00000026888	growth factor receptor bound protein 14 [Source:MGI Symbol;Acc:MGI:1355324]	1	16.2162	0	17.1053	0	26.3889	0	23.0769	0	42.1053	0	19.697	0	47.0253	0	52.963	0	81.6667	0	46.6667	0	48	0	55.4054	0	47.2637	0	72.327	0	47.5	0	32	0
2	71117923	71142926	+	NaN	1	Cybrd1	ENSMUSG00000027015	cytochrome b reductase 1 [Source:MGI Symbol;Acc:MGI:2654575]	1	15.9574	0	16.6667	0	9.09091	0	9.61538	0	19.2308	0	22.2973	0	28.1863	0	19.3548	0	18.5	0	35.2941	0	43.4783	0	43.5484	0	40.1099	0	31.5972	0	37.234	0	30.1587	0
2	71981240	72257474	+	NaN	1	Rapgef4	ENSMUSG00000049044	Rap guanine nucleotide exchange factor (GEF) 4 [Source:MGI Symbol;Acc:MGI:1917723]	1	58.5366	0	96.1539	0	64	0	45	0	78	0	72.9167	0	88.0303	0	73.3025	0	87.8788	0	83.3333	0	84	0	100	0	85.6061	0	81.3131	0	77.877	0	91.1765	0
2	72097603	72148796	-	NaN	1	Gm13634	ENSMUSG00000085439	predicted gene 13634 [Source:MGI Symbol;Acc:MGI:3649714]	1	58.5366	0	96.1539	0	64	0	45	0	78	0	72.9167	0	88.0303	0	73.3025	0	87.8788	0	83.3333	0	84	0	100	0	85.6061	0	81.3131	0	77.877	0	91.1765	0
2	84671316	84679140	-	NaN	1	Tmx2	ENSMUSG00000050043	thioredoxin-related transmembrane protein 2 [Source:MGI Symbol;Acc:MGI:1914208]	1	55	0	53.5714	0	73.5043	0	49.4444	0	82.8571	0	57.6923	0	72.6368	0	81.3726	0	69.5513	0	94	0	86.1111	0	90	0	78.0303	0	82.8283	0	82.6087	0	65.1235	0
2	90782727	90834437	+	NaN	1	Agbl2	ENSMUSG00000040812	ATP/GTP binding protein-like 2 [Source:MGI Symbol;Acc:MGI:2443254]	1	73.1482	0	54.5455	0	73.9583	0	63.3333	0	72.5	0	50	0	84.058	0	77.6596	0	76.8518	0	95.6522	0	75.8621	0	95.4023	0	85.5932	0	82.5163	0	82.2917	0	82.6923	0
2	90940382	91019497	+	NaN	1	Celf1	ENSMUSG00000005506	CUGBP, Elav-like family member 1 [Source:MGI Symbol;Acc:MGI:1342295]	1	24.4186	0	0	0	12.5	0	19.6429	0	29.4118	0	NaN	0	37.0833	0	38.5714	0	38.0952	0	55	0	18.1818	0	50	0	49.3902	0	26.9231	0	52	0	23.3333	0
2	94411682	94438136	-	NaN	1	Api5	ENSMUSG00000027193	apoptosis inhibitor 5 [Source:MGI Symbol;Acc:MGI:1888993]	1	17.0213	0	25.8065	0	13.6364	0	16.0256	0	5.88235	0	35	0	26.1364	0	26.4368	0	31.9149	0	100	0	69.2308	0	22	0	21.5686	0	13.2797	0	27.9661	0	21.4286	0
2	102057587	102061430	+	NaN	1	Gm13920	ENSMUSG00000085110	predicted gene 13920 [Source:MGI Symbol;Acc:MGI:3651615]	1	72.2222	0	66.6667	0	70.5882	0	38.0952	0	94.7368	0	75	0	83.4746	0	73.913	0	70.4545	0	91.1765	0	90.4762	0	91.6667	0	89.2308	0	83.7209	0	84.375	0	88.8889	0
2	103762941	103797649	-	NaN	1	Caprin1	ENSMUSG00000027184	cell cycle associated protein 1 [Source:MGI Symbol;Acc:MGI:1858234]	1	54.717	0	53.8462	0	67.037	0	35	0	55.8824	0	46.4286	0	51.7857	0	71.1864	0	62.8788	0	92.3077	0	43.75	0	93.75	0	66.129	0	54.0541	0	67.4242	0	69.391	0
2	117821928	117909136	+	NaN	1	4930412B13Rik	ENSMUSG00000086221	RIKEN cDNA 4930412B13 gene [Source:MGI Symbol;Acc:MGI:1921188]	1	19.2308	0	22.9167	0	15	0	42	0	26.3158	0	47.8261	0	34.9315	0	44.5312	0	43.1889	0	40.9091	0	68.75	0	53.5714	0	40.6393	0	45.1389	0	45.5782	0	46.2264	0
2	117857291	118111202	-	NaN	1	Gm13986	ENSMUSG00000087203	predicted gene 13986 [Source:MGI Symbol;Acc:MGI:3651937]	1	19.2308	0	22.9167	0	15	0	42	0	26.3158	0	47.8261	0	34.9315	0	44.5312	0	43.1889	0	40.9091	0	68.75	0	53.5714	0	40.6393	0	45.1389	0	45.5782	0	46.2264	0
2	118598211	118641591	+	NaN	1	Bub1b	ENSMUSG00000040084	budding uninhibited by benzimidazoles 1 homolog, beta (S. cerevisiae) [Source:MGI Symbol;Acc:MGI:1333889]	1	53.5088	0	43.75	0	58	0	75	0	80	0	64.1026	0	73.0952	0	67.6871	0	83.3333	0	81.8182	0	76.6667	0	80	0	73.3507	0	76.4103	0	69.9346	0	71.0317	0
2	119112793	119147445	+	NaN	1	Rad51	ENSMUSG00000027323	RAD51 homolog (S. cerevisiae) [Source:MGI Symbol;Acc:MGI:97890]	1	43.9024	0	55	0	58.3333	0	23.3333	0	57.1429	0	69.4444	0	61.1111	0	49.2958	0	50	0	66.6667	0	90	0	72.7273	0	57.6754	0	50.5952	0	61.9048	0	78.9474	0
2	121193281	121271407	-	NaN	1	Trp53bp1	ENSMUSG00000043909	transformation related protein 53 binding protein 1 [Source:MGI Symbol;Acc:MGI:1351320]	1	72.973	0	83.3333	0	63.7931	0	49.2754	0	68.75	0	81.4815	0	70.6573	0	70.3704	0	66.6667	0	86.6667	0	95.4545	0	100	0	71.097	0	73.4848	0	72.7564	0	68.6441	0
2	152990017	152991631	-	NaN	1	Gm14199	ENSMUSG00000089898	predicted gene 14199 [Source:MGI Symbol;Acc:MGI:3651370]	1	37.1429	0	37.1795	0	23.1707	0	28.125	0	42.8571	0	47.0588	0	43.3333	0	26.9118	0	38	0	81.25	0	70.9677	0	76	0	74.0924	0	80.7692	0	86.0256	0	82.6087	0
2	161179064	161216577	+	NaN	1	Gm14243	ENSMUSG00000067745	predicted gene 14243 [Source:MGI Symbol;Acc:MGI:3651252]	1	48	0	42.5	0	60.7143	0	60	0	73.6842	0	64.7059	0	58.7571	0	58.3333	0	49	0	92	0	64.7059	0	79.3103	0	68.3908	0	73.0303	0	66.5301	0	58	0
2	161206689	161207280	-	NaN	1	Gm14242	ENSMUSG00000085469	predicted gene 14242 [Source:MGI Symbol;Acc:MGI:3651063]	1	48	0	42.5	0	60.7143	0	60	0	73.6842	0	64.7059	0	58.7571	0	58.3333	0	49	0	92	0	64.7059	0	79.3103	0	68.3908	0	73.0303	0	66.5301	0	58	0
2	165055627	165072948	+	NaN	1	Cd40	ENSMUSG00000017652	CD40 antigen [Source:MGI Symbol;Acc:MGI:88336]	1	62.5	0	77.7778	0	56.5041	0	23.9583	0	72.5806	0	90	0	65.2597	0	73.6364	0	67.6667	0	91.6667	0	86.2069	0	79.1667	0	77.6349	0	68.0193	0	87.2312	0	64.8438	0
2	166502101	166505584	-	NaN	1	Gm14267	ENSMUSG00000085682	predicted gene 14267 [Source:MGI Symbol;Acc:MGI:3649851]	1	29	0	69.2308	0	33.871	0	29.1667	0	39.0625	0	41.0714	0	55.7292	0	20	0	52.0833	0	81.3953	0	87.5	0	88.8889	0	81.746	0	90.5229	0	88.806	0	85.101	0
2	173224458	173276533	-	NaN	1	Pmepa1	ENSMUSG00000038400	prostate transmembrane protein, androgen induced 1 [Source:MGI Symbol;Acc:MGI:1929600]	1	64.1667	0	53.8462	0	49.2308	0	40.3226	0	81.25	0	59.375	0	52	0	50.4167	0	62.5	0	71.0145	0	77.2727	0	80.9524	0	69.7544	0	78.6885	0	65.3226	0	58.9583	0
2	177183453	177206421	-	NaN	1	Gm14410	ENSMUSG00000078870	predicted gene 14410 [Source:MGI Symbol;Acc:MGI:3709158]	1	5	0	16.6667	0	13.6364	0	0	0	15.3846	0	28.5714	0	37.8472	0	38.6905	0	38.3333	0	61.7647	0	66.6667	0	18.1818	0	31.713	0	29.2361	0	38.2716	0	25.9259	0
2	180904377	180920949	-	NaN	1	Ythdf1	ENSMUSG00000038848	YTH domain family 1 [Source:MGI Symbol;Acc:MGI:1917431]	1	40.4762	0	43.4783	0	44.4444	0	42.5926	0	37.8378	0	29.4118	0	41.1765	0	47.3404	0	54.8387	0	74	0	57.1429	0	77.7778	0	42.8218	0	42.8571	0	37.5	0	36.7725	0
3	5218526	5415855	+	NaN	1	Zfhx4	ENSMUSG00000025255	zinc finger homeodomain 4 [Source:MGI Symbol;Acc:MGI:2137668]	1	41.25	0	33.3333	0	25.7143	0	37.1429	0	21.1538	0	39.4737	0	53.4639	0	52.0833	0	48.2456	0	73.913	0	52.9412	0	50	0	53.0702	0	62.5	0	53.9394	0	58.1761	0
3	15371827	15426427	-	NaN	1	Sirpb1a	ENSMUSG00000095788	signal-regulatory protein beta 1A [Source:MGI Symbol;Acc:MGI:2444824]	1	33.75	0	50	0	52.7778	0	61.3636	0	46.1538	0	25	0	65.303	0	58.8653	0	61.1111	0	61.1111	0	89.4737	0	72.7778	0	68.6828	0	74.5935	0	65.7143	0	64.2361	0
3	32708546	32726968	+	NaN	1	Actl6a	ENSMUSG00000027671	actin-like 6A [Source:MGI Symbol;Acc:MGI:1861453]	1	51.0638	0	43.6364	0	42.0455	0	25	0	57.1429	0	50	0	78.3582	0	87.7778	0	80	0	97.8261	0	53.4884	0	75.8621	0	76.9841	0	93.4426	0	74.1784	0	69.7304	0
3	33393057	33393199	-	NaN	1	SNORA48	ENSMUSG00000088260	Small nucleolar RNA SNORA48 [Source:RFAM;Acc:RF00554]	1	57.7778	0	55.5556	0	77.6316	0	58.6957	0	96.4286	0	100	0	91.7874	0	83.9048	0	84.7222	0	96.9697	0	96.7742	0	93.4783	0	87.766	0	92.9825	0	91.5205	0	98.2222	0
3	35325614	35325705	+	NaN	1	AC158547.1	ENSMUSG00000093499	No description	1	13.1579	0	7.14286	0	10.2941	0	12.5	0	20.5882	0	8.06452	0	25.5869	0	15.1961	0	8.49673	0	43.2432	0	32.3529	0	26.6667	0	21.7708	0	25.2451	0	39.4928	0	19.0476	0
3	38886940	39011985	+	NaN	1	Fat4	ENSMUSG00000046743	FAT tumor suppressor homolog 4 (Drosophila) [Source:MGI Symbol;Acc:MGI:3045256]	1	37.9845	0	44.4444	0	43.1818	0	32.8704	0	50	0	27.5	0	53.4615	0	33.3333	0	32.3718	0	64.2857	0	66	0	50	0	59.0278	0	59.8718	0	66.6667	0	46.875	0
3	51224447	51251644	+	NaN	1	Ccrn4l	ENSMUSG00000023087	CCR4 carbon catabolite repression 4-like (S. cerevisiae) [Source:MGI Symbol;Acc:MGI:109382]	1	13.3333	0	20	0	26.087	0	18.1818	0	28	0	26.6667	0	53.7736	0	34.8214	0	19.0909	0	26.3158	0	30.7692	0	61.1111	0	45.5952	0	33.3333	0	48.0952	0	23.8095	0
3	54361109	54391034	+	NaN	1	Postn	ENSMUSG00000027750	periostin, osteoblast specific factor [Source:MGI Symbol;Acc:MGI:1926321]	1	28.9474	0	10.8108	0	14	0	14.2857	0	31.4286	0	35	0	43.5597	0	34.4762	0	12.963	0	46.5116	0	47.3684	0	55	0	32.8373	0	46.2264	0	32.7161	0	24.2938	0
3	55625205	56183701	-	NaN	1	Nbea	ENSMUSG00000027799	neurobeachin [Source:MGI Symbol;Acc:MGI:1347075]	1	28.3333	0	21.4286	0	31.8182	0	29.6296	0	52.3809	0	50	0	47.0126	0	45.8519	0	46.875	0	68.421	0	38.8889	0	50	0	38.3333	0	37.8049	0	49.3197	0	31.9149	0
3	68064942	68626482	+	NaN	1	Schip1	ENSMUSG00000027777	schwannomin interacting protein 1 [Source:MGI Symbol;Acc:MGI:1353557]	1	60.7955	0	61.2903	0	58.6957	0	51.3514	0	73.0952	0	79.0323	0	80.9524	0	76.2295	0	50	0	87.931	0	80.6452	0	89.1304	0	79.3011	0	85.9524	0	86.8421	0	85.0746	0
3	69316861	69560802	+	NaN	1	Ppm1l	ENSMUSG00000027784	protein phosphatase 1 (formerly 2C)-like [Source:MGI Symbol;Acc:MGI:2139740]	1	34.4203	0	22.7273	0	11.1111	0	20	0	13.7931	0	36.6667	0	31.6479	0	29.1667	0	26.9444	0	26.3158	0	60.7143	0	50	0	58.5714	0	35.625	0	23.4694	0	54.5045	0
3	87922601	87930717	-	NaN	1	Rrnad1	ENSMUSG00000004896	ribosomal RNA adenine dimethylase domain containing 1 [Source:MGI Symbol;Acc:MGI:2387197]	1	41.8919	0	25.8065	0	24.0506	0	13.7931	0	33.3333	0	46.3415	0	37.5	0	54.1667	0	34.3137	0	30.4688	0	100	0	42.4242	0	52.5822	0	44.2308	0	39.1096	0	29.5238	0
3	87930314	87940686	+	NaN	1	Isg20l2	ENSMUSG00000048039	interferon stimulated exonuclease gene 20-like 2 [Source:MGI Symbol;Acc:MGI:2140076]	1	41.8919	0	25.8065	0	24.0506	0	13.7931	0	33.3333	0	46.3415	0	37.5	0	54.1667	0	34.3137	0	30.4688	0	100	0	42.4242	0	52.5822	0	44.2308	0	39.1096	0	29.5238	0
3	88920803	88951181	-	NaN	1	Dap3	ENSMUSG00000068921	death associated protein 3 [Source:MGI Symbol;Acc:MGI:1929538]	1	10.6383	0	18.1818	0	7.14286	0	8.57143	0	27.7778	0	11.1111	0	14.2857	0	35.8974	0	18.9189	0	48.1481	0	30	0	36.3636	0	16.6667	0	16	0	12.766	0	13.4409	0
3	89177473	89182765	+	NaN	1	Scamp3	ENSMUSG00000028049	secretory carrier membrane protein 3 [Source:MGI Symbol;Acc:MGI:1346346]	1	79.4872	0	53.4483	0	40.7407	0	60.5556	0	94.1176	0	92.5926	0	85.628	0	70.3252	0	75.7576	0	80	0	87.8788	0	100	0	73.7037	0	75	0	79.5918	0	78.2313	0
3	89183143	89189295	+	NaN	1	Fam189b	ENSMUSG00000032657	family with sequence similarity 189, member B [Source:MGI Symbol;Acc:MGI:1915771]	1	79.4872	0	53.4483	0	40.7407	0	60.5556	0	94.1176	0	92.5926	0	85.628	0	70.3252	0	75.7576	0	80	0	87.8788	0	100	0	73.7037	0	75	0	79.5918	0	78.2313	0
3	89939481	89963508	-	NaN	1	Atp8b2	ENSMUSG00000060671	ATPase, class I, type 8B, member 2 [Source:MGI Symbol;Acc:MGI:1859660]	1	42.4242	0	23.2143	0	40.7407	0	29.1667	0	18.5714	0	56.25	0	29.2088	0	35.6771	0	36.2319	0	58.3333	0	50	0	61.2903	0	53.5088	0	56.4103	0	44.5355	0	54.0698	0
3	95281345	95296166	+	NaN	1	Fam63a	ENSMUSG00000038712	family with sequence similarity 63, member A [Source:MGI Symbol;Acc:MGI:1922257]	1	42.4242	0	66.6667	0	38.0952	0	36.1702	0	50	0	54.5455	0	66.9014	0	55.1282	0	38.5965	0	81.25	0	85.7143	0	50	0	53.2394	0	56.7164	0	63.3803	0	48.5294	0
3	102995728	103003914	+	NaN	1	Sike1	ENSMUSG00000027854	suppressor of IKBKE 1 [Source:MGI Symbol;Acc:MGI:1913891]	1	56.8182	0	39.5833	0	45	0	47.0588	0	100	0	79.1667	0	65.2542	0	44.8276	0	86.2069	0	78.5714	0	80	0	93.75	0	63.6667	0	53.2338	0	57.2727	0	53.7313	0
3	109780040	110135508	-	NaN	1	Ntng1	ENSMUSG00000059857	netrin G1 [Source:MGI Symbol;Acc:MGI:1934028]	1	56.25	0	89.2857	0	57.1429	0	56.4516	0	86.7647	0	100	0	86.8545	0	63.5345	0	60.1852	0	89.1892	0	83.3333	0	78.2609	0	89.8467	0	79.8942	0	81.9635	0	94.0104	0
3	113605067	113630149	-	NaN	1	Rnpc3	ENSMUSG00000027981	RNA-binding region (RNP1, RRM) containing 3 [Source:MGI Symbol;Acc:MGI:1914475]	1	41.0256	0	54.5455	0	34.375	0	32	0	48	0	44.4444	0	39.8438	0	35.1351	0	41.6667	0	51.8519	0	87.5	0	94.1176	0	50.3401	0	30.8511	0	95	0	44.0476	0
3	117575227	117689507	+	NaN	1	4833424O15Rik	ENSMUSG00000033342	RIKEN cDNA 4833424O15 gene [Source:MGI Symbol;Acc:MGI:1923019]	1	37.5	0	53.9474	0	28.9216	0	43.75	0	60.5263	0	81.8182	0	58.5663	0	64.9758	0	72.3684	0	89.4737	0	63.6364	0	100	0	71.784	0	68.1212	0	71.0417	0	54.0881	0
3	126596302	126844913	+	NaN	1	Camk2d	ENSMUSG00000053819	calcium/calmodulin-dependent protein kinase II, delta [Source:MGI Symbol;Acc:MGI:1341265]	1	24.3243	0	0	0	4.54545	0	3.33333	0	16.6667	0	17.9487	0	46.1905	0	32.6389	0	34.7953	0	22.2222	0	42.3077	0	30.3571	0	26.5432	0	28.5354	0	18.4848	0	19.7436	0
3	135348029	135397827	+	NaN	1	Nhedc1	ENSMUSG00000050150	Na+/H+ exchanger domain containing 1 [Source:MGI Symbol;Acc:MGI:1921696]	1	84.375	0	56.25	0	78.2051	0	60.6667	0	85.7143	0	92.3077	0	81.4815	0	74.6914	0	83.3333	0	90.9091	0	97.2222	0	100	0	89.951	0	86.8421	0	90.2174	0	93.5897	0
3	137931007	137981545	-	NaN	1	Dapp1	ENSMUSG00000028159	dual adaptor for phosphotyrosine and 3-phosphoinositides 1 [Source:MGI Symbol;Acc:MGI:1347063]	1	10	0	12	0	22.7273	0	27.0833	0	22.2222	0	20.5882	0	31.7593	0	21.3115	0	31.8841	0	53.3333	0	40.3226	0	52.3809	0	23.8485	0	43.1713	0	30.719	0	32.3383	0
3	153205405	153725062	-	NaN	1	St6galnac3	ENSMUSG00000052544	ST6 euraminyl-2,3-beta-galactosyl-1,3)-N-acetylgalactosaminide alpha-2,6-sialyltransferase 3 [Source:MGI Symbol;Acc:MGI:1341828]	1	23.1061	0	27.5862	0	32.2581	0	31.5789	0	53.3333	0	56.5217	0	39.1775	0	32.2785	0	31.5152	0	38	0	64.2857	0	60.8696	0	37.449	0	57.7114	0	50.2924	0	44.465	0
4	3678115	3813122	+	NaN	1	Lyn	ENSMUSG00000042228	Yamaguchi sarcoma viral (v-yes-1) oncogene homolog [Source:MGI Symbol;Acc:MGI:96892]	1	28.125	0	39.1304	0	42.8571	0	30.4167	0	39.1304	0	65	0	52.4699	0	47.6368	0	23.1293	0	73.6842	0	43.0556	0	50.8772	0	66.7793	0	55.1282	0	68.5897	0	69.1919	0
4	6686353	6991557	-	NaN	1	Tox	ENSMUSG00000041272	thymocyte selection-associated high mobility group box [Source:MGI Symbol;Acc:MGI:2181659]	1	8.62069	0	23.2143	0	30.7692	0	23.5294	0	20.6897	0	27.027	0	33.9303	0	42.0904	0	41.8519	0	42.3077	0	36.5385	0	70	0	33.0808	0	44.1667	0	33.3333	0	44.7531	0
4	10479962	10797811	-	NaN	1	1700123O12Rik	ENSMUSG00000086080	RIKEN cDNA 1700123O12 gene [Source:MGI Symbol;Acc:MGI:1920874]	1	65.3846	0	56.25	0	72.5	0	27.027	0	80	0	60	0	75.2174	0	70.3704	0	70	0	78	0	72.2222	0	90	0	68.6594	0	57.2072	0	65	0	73.7589	0
4	11331933	11386783	-	NaN	1	Esrp1	ENSMUSG00000040728	epithelial splicing regulatory protein 1 [Source:MGI Symbol;Acc:MGI:1917326]	1	47.0588	0	58.6957	0	61.7647	0	36.9565	0	79.1667	0	73.913	0	69.774	0	61.7647	0	66.9697	0	83.3333	0	65	0	76.1905	0	65.3846	0	67.3077	0	47.8788	0	71.8182	0
4	43027690	43031710	-	NaN	1	Stoml2	ENSMUSG00000028455	stomatin (Epb7.2)-like 2 [Source:MGI Symbol;Acc:MGI:1913842]	1	65.3846	0	29.4872	0	20.6897	0	47.3684	0	41.1765	0	100	0	50.7092	0	35.2991	0	32.4675	0	30.303	0	100	0	66.6667	0	53.1579	0	42.9293	0	46.8927	0	47.7273	0
4	44531145	44711446	-	NaN	1	Pax5	ENSMUSG00000014030	paired box gene 5 [Source:MGI Symbol;Acc:MGI:97489]	1	25	0	42.1053	0	2.17391	0	40.5405	0	28.2609	0	40	0	41.8403	0	28.0864	0	22.2222	0	40	0	62.9032	0	54.1667	0	54.8148	0	57.7922	0	58.4577	0	45.4545	0
4	45423278	45532470	-	NaN	1	Shb	ENSMUSG00000044813	src homology 2 domain-containing transforming protein B [Source:MGI Symbol;Acc:MGI:98294]	1	0	0	2.63158	0	15.2174	0	2.77778	0	2.88462	0	31.0345	0	28.4722	0	15.4472	0	24.3243	0	38.4615	0	41.6667	0	15.625	0	30.7692	0	30.9028	0	15.5738	0	15.812	0
4	59626211	59761439	+	NaN	1	E130308A19Rik	ENSMUSG00000045071	RIKEN cDNA E130308A19 gene [Source:MGI Symbol;Acc:MGI:2442164]	1	91.6667	0	32.5581	0	30.7692	0	53.125	0	70.3704	0	100	0	54.0984	0	46.4689	0	52.3809	0	90.4762	0	59.0909	0	83.3333	0	63.5593	0	36.2069	0	41.3889	0	67.4797	0
4	75941238	78211961	-	NaN	1	Ptprd	ENSMUSG00000028399	protein tyrosine phosphatase, receptor type, D [Source:MGI Symbol;Acc:MGI:97812]	1	38.4615	0	86.3636	0	71.2121	0	50	0	77.2727	0	64.2857	0	82.8829	0	59.8684	0	64.0152	0	92.8571	0	69.2308	0	81.25	0	85	0	71.5278	0	83.3333	0	85.7143	0
4	84275095	84675275	-	NaN	1	Bnc2	ENSMUSG00000028487	basonuclin 2 [Source:MGI Symbol;Acc:MGI:2443805]	1	28.169	0	32.3529	0	0	0	34.375	0	53.5714	0	37.931	0	33.4984	0	42.735	0	41.5094	0	37.5	0	36.1702	0	78.5714	0	78.0303	0	56.9697	0	18.4211	0	43.1063	0
4	88094629	88411011	+	NaN	1	BC057079	ENSMUSG00000038368	cDNA sequence BC057079 [Source:MGI Symbol;Acc:MGI:2676921]	1	0	0	5.55556	0	2.04082	0	46.4286	0	8.33333	0	18.0556	0	15.9091	0	10	0	15.5556	0	25	0	25.3571	0	100	0	20.7143	0	12.3016	0	5.55556	0	14.9437	0
4	95051534	95167318	+	NaN	1	BC042782	ENSMUSG00000087366	cDNA sequence BC042782 [Source:MGI Symbol;Acc:MGI:2652837]	1	56.5789	0	76.9231	0	67.4419	0	56.7568	0	76.1905	0	71.4286	0	80	0	66.092	0	75.2222	0	100	0	78.9474	0	84.7826	0	86.3388	0	84.6995	0	86.1111	0	88.5135	0
4	103114390	103165754	+	NaN	1	Mier1	ENSMUSG00000028522	mesoderm induction early response 1 homolog (Xenopus laevis [Source:MGI Symbol;Acc:MGI:1918398]	1	32.9545	0	45.1613	0	48.3871	0	90.9091	0	76.6667	0	56.5217	0	74.1379	0	79.5918	0	90.4762	0	86.9565	0	96.4286	0	87.5	0	89.0909	0	96.8391	0	100	0	62.3457	0
4	115056426	115071755	+	NaN	1	Tal1	ENSMUSG00000028717	T cell acute lymphocytic leukemia 1 [Source:MGI Symbol;Acc:MGI:98480]	1	2.77778	0	0	0	3.22581	0	5.35714	0	18.75	0	50	0	15.3382	0	22.7273	0	32.8704	0	29.4118	0	56	0	30.7692	0	23.7276	0	30.4233	0	28.7671	0	26.57	0
4	119277981	119294604	-	NaN	1	Ybx1	ENSMUSG00000028639	Y box protein 1 [Source:MGI Symbol;Acc:MGI:99146]	1	53.3333	0	9.25926	0	7.69231	0	33.3333	0	12	0	22.2222	0	34.375	0	30.6122	0	40.9091	0	72.2222	0	100	0	37.5	0	29.8611	0	28.8813	0	31.4208	0	20.5761	0
4	130913125	130936141	+	NaN	1	Laptm5	ENSMUSG00000028581	lysosomal-associated protein transmembrane 5 [Source:MGI Symbol;Acc:MGI:108046]	1	68.0328	0	62.5	0	63.5965	0	53.6585	0	73.4043	0	59.4595	0	75.6078	0	65.4008	0	80	0	76.25	0	90.4762	0	100	0	86.245	0	84.9074	0	75.7576	0	80.5556	0
4	131843470	131867786	+	NaN	1	Mecr	ENSMUSG00000028910	mitochondrial trans-2-enoyl-CoA reductase [Source:MGI Symbol;Acc:MGI:1349441]	1	20	0	4.65116	0	13.6364	0	12.5	0	30.6452	0	38.8889	0	25.5144	0	24.8106	0	19.8529	0	42.3077	0	32.6389	0	34.6667	0	24.0421	0	27.7482	0	23.9683	0	36.1538	0
4	134275002	134287895	-	NaN	1	Pdik1l	ENSMUSG00000050890	PDLIM1 interacting kinase 1 like [Source:MGI Symbol;Acc:MGI:2385213]	1	80.6452	0	44.4444	0	62.1622	0	45	0	36.8421	0	53.75	0	89.2157	0	53.776	0	58.1818	0	91.6667	0	80	0	93.3333	0	50	0	46.8927	0	74.8538	0	53.6667	0
4	142307765	142346475	-	NaN	1	Gm13052	ENSMUSG00000085816	predicted gene 13052 [Source:MGI Symbol;Acc:MGI:3651990]	1	82.8571	0	66.6667	0	59.2593	0	68.75	0	100	0	65.2174	0	87.4183	0	88.7755	0	88.7387	0	90.625	0	86.3636	0	100	0	86.3036	0	92.2222	0	85.8974	0	74.0936	0
4	152325742	152334071	+	NaN	1	Rpl22	ENSMUSG00000028936	ribosomal protein L22 [Source:MGI Symbol;Acc:MGI:99262]	1	88.7097	0	52	0	58.0645	0	26.7442	0	92.8571	0	73.6111	0	72.3039	0	59.5238	0	95.4545	0	85.7143	0	92.8571	0	73.6842	0	61.6034	0	59.2105	0	80.1912	0	80.2326	0
4	155943831	155959604	+	NaN	1	Ube2j2	ENSMUSG00000023286	ubiquitin-conjugating enzyme E2, J2 homolog (yeast) [Source:MGI Symbol;Acc:MGI:2153608]	1	16.6667	0	6.25	0	19.4444	0	17.3913	0	24.2424	0	25	0	22.7273	0	15.873	0	84.6154	0	34.7826	0	83.3333	0	63.6364	0	8.71212	0	14.1791	0	14.7059	0	11.8421	0
5	14025276	14256689	+	NaN	1	Sema3e	ENSMUSG00000063531	sema domain, immunoglobulin domain (Ig), short basic domain, secreted, (semaphorin) 3E [Source:MGI Symbol;Acc:MGI:1340034]	1	57.5	0	71.9298	0	62.9032	0	41.3793	0	85	0	58.6957	0	69.697	0	78.4314	0	72.5	0	90.3846	0	85.4167	0	94	0	91.8982	0	79.5322	0	86.5385	0	84.0136	0
5	15934691	16374511	+	NaN	1	Cacna2d1	ENSMUSG00000040118	calcium channel, voltage-dependent, alpha2/delta subunit 1 [Source:MGI Symbol;Acc:MGI:88295]	1	22.2222	0	34.2857	0	22.2222	0	10.7143	0	29.6296	0	23.5294	0	27.5	0	27.7778	0	34.8039	0	85.7143	0	30.7692	0	50	0	26.5766	0	20.0565	0	24.5588	0	22.2222	0
5	21372642	21378374	+	NaN	1	Fgl2	ENSMUSG00000039899	fibrinogen-like protein 2 [Source:MGI Symbol;Acc:MGI:103266]	1	2.5	0	8.33333	0	17.0732	0	3.44828	0	21.4286	0	0	0	17.433	0	15.9314	0	7.40741	0	41.0714	0	31.4815	0	28.5714	0	34.321	0	40.5936	0	22.7848	0	28.559	0
5	24423837	24440950	+	NaN	1	Slc4a2	ENSMUSG00000028962	solute carrier family 4 (anion exchanger), member 2 [Source:MGI Symbol;Acc:MGI:109351]	1	66.6667	0	57.6923	0	56	0	27.6596	0	54.6099	0	70.3704	0	66.6667	0	55	0	69.7368	0	86.6667	0	47.8261	0	100	0	64.6368	0	46.8254	0	75.6757	0	50.9615	0
5	26817203	27727505	+	NaN	1	Dpp6	ENSMUSG00000061576	dipeptidylpeptidase 6 [Source:MGI Symbol;Acc:MGI:94921]	1	78.0488	0	69.6429	0	71.4286	0	72.6191	0	85.7143	0	92.1875	0	83.7553	0	77.6786	0	71.1864	0	88.5714	0	100	0	100	0	84.4118	0	89.0351	0	75.6173	0	84.5679	0
5	31086106	31093615	-	NaN	1	Slc30a3	ENSMUSG00000029151	solute carrier family 30 (zinc transporter), member 3 [Source:MGI Symbol;Acc:MGI:1345280]	1	2.27273	0	5.71429	0	0	0	0	0	14.2857	0	8.33333	0	10	0	4.48718	0	9.67742	0	52.3809	0	18.75	0	0	0	29.0541	0	27.2727	0	1.78571	0	22.3684	0
5	31094984	31097294	+	NaN	1	Gm9924	ENSMUSG00000053839	predicted gene 9924 [Source:MGI Symbol;Acc:MGI:3642216]	1	2.27273	0	5.71429	0	0	0	0	0	14.2857	0	8.33333	0	10	0	4.48718	0	9.67742	0	52.3809	0	18.75	0	0	0	29.0541	0	27.2727	0	1.78571	0	22.3684	0
5	32232708	32366520	+	NaN	1	Plb1	ENSMUSG00000029134	phospholipase B1 [Source:MGI Symbol;Acc:MGI:1922406]	1	65.7143	0	57.6923	0	71.4286	0	61.3095	0	75	0	84.2105	0	80.5556	0	62.6712	0	64.4444	0	97.8261	0	83.9286	0	73.8095	0	85.3604	0	84.127	0	85	0	80.7692	0
5	38349273	38503143	-	NaN	1	Slc2a9	ENSMUSG00000005107	solute carrier family 2 (facilitated glucose transporter), member 9 [Source:MGI Symbol;Acc:MGI:2152844]	1	10.8696	0	45	0	22.2222	0	38.8889	0	46.1538	0	53.3333	0	54.2254	0	49.2754	0	40.3333	0	34.6154	0	73.913	0	61.1111	0	52.8736	0	57.7465	0	53.1401	0	68.9394	0
5	52150209	52190519	-	NaN	1	Dhx15	ENSMUSG00000029169	DEAH (Asp-Glu-Ala-His) box polypeptide 15 [Source:MGI Symbol;Acc:MGI:1099786]	1	55.1724	0	65	0	50	0	43.4783	0	25	0	45.1613	0	72.4138	0	66.3043	0	71.4286	0	90.3226	0	100	0	71.875	0	78.6111	0	54.386	0	63.8889	0	57.1429	0
5	66164556	66164662	-	NaN	1	AC132284.1	ENSMUSG00000093258	No description	1	38.3333	0	21.0526	0	36.2963	0	46.7742	0	65.2174	0	26.4706	0	64.6154	0	35.1191	0	21.3462	0	64.5833	0	70.2703	0	64.2857	0	68.8525	0	68.6274	0	59.5238	0	63.4328	0
5	68031835	68166398	+	NaN	1	Grxcr1	ENSMUSG00000068082	glutaredoxin, cysteine rich 1 [Source:MGI Symbol;Acc:MGI:3577767]	1	38.8889	0	50	0	30.5556	0	40.8602	0	85	0	81.8182	0	69.7436	0	60.1449	0	63.0952	0	65.3846	0	77.7778	0	62.5	0	62.1469	0	65.2344	0	65.3595	0	67.7778	0
5	73006904	73014683	+	NaN	1	Slc10a4	ENSMUSG00000029219	solute carrier family 10 (sodium/bile acid cotransporter family), member 4 [Source:MGI Symbol;Acc:MGI:3606480]	1	4.16667	0	11.5385	0	8.69565	0	12.963	0	12.1622	0	65.625	0	47.0513	0	25.4902	0	7.14286	0	8	0	59.2593	0	92.3077	0	32.4895	0	21.9577	0	25	0	19.6721	0
5	77016023	77061529	+	NaN	1	1700023E05Rik	ENSMUSG00000029248	RIKEN cDNA 1700023E05 gene [Source:MGI Symbol;Acc:MGI:1919118]	1	42.4528	0	27.7778	0	42.5926	0	19.0476	0	73.0769	0	85.7143	0	49.5169	0	69.0821	0	54.8148	0	81.7708	0	30.7692	0	63.1579	0	63.2222	0	62.5	0	73.8095	0	77.6119	0
5	87825686	87846386	+	NaN	1	4930432K09Rik	ENSMUSG00000002240	RIKEN cDNA 4930432K09 gene [Source:MGI Symbol;Acc:MGI:1921029]	1	54.1667	0	60	0	51.8519	0	30.303	0	44.8276	0	44.4444	0	38.8021	0	55.2381	0	58.3333	0	91.3043	0	72.2222	0	72.7273	0	60.2151	0	66.9271	0	50.9804	0	52.2013	0
5	88764996	88783281	+	NaN	1	Dck	ENSMUSG00000029366	deoxycytidine kinase [Source:MGI Symbol;Acc:MGI:102726]	1	74.0741	0	100	0	66.3043	0	28	0	50	0	88.2353	0	83.0508	0	60.9756	0	71.6981	0	100	0	100	0	96.875	0	88.7324	0	95.4545	0	93.1034	0	93.1818	0
5	104079111	104114088	-	NaN	1	Sparcl1	ENSMUSG00000029309	SPARC-like 1 [Source:MGI Symbol;Acc:MGI:108110]	1	58.6806	0	56.25	0	30.2326	0	47.8261	0	56.5217	0	78.5714	0	62.1212	0	57.3718	0	41.2393	0	71.7391	0	76.4706	0	79.1667	0	53.3918	0	64.8148	0	44.186	0	75.2604	0
5	104459450	104505819	+	NaN	1	Pkd2	ENSMUSG00000034462	polycystic kidney disease 2 [Source:MGI Symbol;Acc:MGI:1099818]	1	70.6897	0	87.5	0	44.4444	0	35.2941	0	95	0	71.4286	0	85.7576	0	87	0	42.8571	0	85.7143	0	82.3529	0	78.2609	0	81.25	0	90.9091	0	80	0	88.4615	0
5	105699969	105832436	+	NaN	1	Lrrc8d	ENSMUSG00000046079	leucine rich repeat containing 8D [Source:MGI Symbol;Acc:MGI:1922368]	1	55.1282	0	18.1818	0	15	0	23.0769	0	85.7143	0	44.4444	0	44.7368	0	20.6215	0	27.451	0	95.8333	0	33.3333	0	90	0	37.0098	0	33.8235	0	49.7024	0	55.4348	0
5	106072327	106072433	-	NaN	1	AC124083.1	ENSMUSG00000095052	No description	1	36.9048	0	56.25	0	17.5676	0	25	0	80.6452	0	68.1818	0	80.6159	0	52.0513	0	64.8148	0	87.8378	0	79.0476	0	79.0323	0	74.2177	0	79.321	0	87.2368	0	82.7839	0
5	113742446	113771649	-	NaN	1	Sart3	ENSMUSG00000018974	squamous cell carcinoma antigen recognized by T cells 3 [Source:MGI Symbol;Acc:MGI:1858230]	1	50	0	61.7647	0	34.1463	0	42.5532	0	66.6667	0	78.5714	0	63.8158	0	70.8696	0	44.0741	0	70	0	60.1626	0	82.8125	0	62.2917	0	68.1556	0	74.7163	0	55.1449	0
5	114622152	114658421	-	NaN	1	Trpv4	ENSMUSG00000014158	transient receptor potential cation channel, subfamily V, member 4 [Source:MGI Symbol;Acc:MGI:1926945]	1	46.1538	0	23.6111	0	26.6667	0	45.4545	0	26.087	0	68.9655	0	67.5	0	67.2078	0	59.7826	0	82.716	0	76	0	63.8889	0	59.5122	0	66.1111	0	63.6752	0	72.6744	0
5	114853664	114883659	+	NaN	1	4930519G04Rik	ENSMUSG00000029564	RIKEN cDNA 4930519G04 gene [Source:MGI Symbol;Acc:MGI:1914843]	1	70	0	30	0	46.875	0	53.3333	0	60.2941	0	57.5	0	67.5676	0	68.6047	0	72.7642	0	87.2093	0	62.8571	0	87.5	0	62.1693	0	74.7685	0	48.4615	0	65.0943	0
5	115327177	115333080	+	NaN	1	Srsf9	ENSMUSG00000029538	serine/arginine-rich splicing factor 9 [Source:MGI Symbol;Acc:MGI:104896]	1	56.25	0	17.5676	0	60	0	12.5	0	45.1613	0	100	0	50	0	47.3214	0	56.25	0	78.7879	0	69.2308	0	100	0	63.0556	0	43.5606	0	30.303	0	66.1765	0
5	117120129	117275219	+	NaN	1	Taok3	ENSMUSG00000061288	TAO kinase 3 [Source:MGI Symbol;Acc:MGI:3041177]	1	64.4279	0	90	0	81.5217	0	56.9444	0	84.9594	0	65	0	83.209	0	83.9744	0	82	0	90	0	95.2381	0	100	0	91.7749	0	84.153	0	91.4062	0	84.8291	0
5	118027743	118061878	+	NaN	1	Tesc	ENSMUSG00000029359	tescalcin [Source:MGI Symbol;Acc:MGI:1930803]	1	24.4898	0	14.3939	0	17.3913	0	40.7407	0	50	0	58.3333	0	42.0188	0	48.2906	0	53.4884	0	68.75	0	50	0	22.2222	0	49.5965	0	53.5088	0	48.9362	0	37.3188	0
5	122354369	122364984	+	NaN	1	Vps29	ENSMUSG00000029462	vacuolar protein sorting 29 (S. pombe) [Source:MGI Symbol;Acc:MGI:1928344]	1	37.0968	0	73.3333	0	80.9524	0	41.1765	0	52.9412	0	58.3333	0	64.9123	0	73.0159	0	62.1622	0	92.3077	0	92.8571	0	95.6522	0	55.1515	0	76.7391	0	50.8475	0	62.8205	0
5	122870668	123015080	-	NaN	1	Kdm2b	ENSMUSG00000029475	lysine (K)-specific demethylase 2B [Source:MGI Symbol;Acc:MGI:1354737]	1	60.7843	0	59.058	0	63.6364	0	56	0	82.6087	0	80.4348	0	83.871	0	83.871	0	66.3043	0	88	0	75.8064	0	84	0	77.4625	0	76.6667	0	85	0	89.8485	0
5	124368702	124425914	-	NaN	1	Sbno1	ENSMUSG00000038095	sno, strawberry notch homolog 1 (Drosophila) [Source:MGI Symbol;Acc:MGI:2384298]	1	60.3448	0	38.4615	0	53.4483	0	45.2381	0	55.5556	0	100	0	60.6918	0	54.6875	0	71.5909	0	100	0	48.1481	0	86.3636	0	59.8889	0	63.2768	0	60.2564	0	58.7432	0
5	129654593	129670099	-	NaN	1	Zfp11	ENSMUSG00000051034	zinc finger protein 11 [Source:MGI Symbol;Acc:MGI:99156]	1	45.5882	0	52.8571	0	38.0952	0	40.3509	0	88.4615	0	74.1379	0	60.2941	0	81.1274	0	78.2609	0	66.6667	0	66.0714	0	62.8205	0	65	0	64.7143	0	50.641	0	73.6559	0
5	130369476	130840645	+	NaN	1	Caln1	ENSMUSG00000060371	calneuron 1 [Source:MGI Symbol;Acc:MGI:2155987]	1	69.3182	0	50	0	48.2759	0	44.2308	0	76.3158	0	45	0	63.8889	0	59.0278	0	58.3333	0	67.6471	0	71.1539	0	86.3636	0	66.6667	0	62.963	0	64.5455	0	72.2222	0
5	136218149	136244903	-	NaN	1	Sh2b2	ENSMUSG00000005057	SH2B adaptor protein 2 [Source:MGI Symbol;Acc:MGI:1345171]	1	24.2857	0	42.8571	0	46.5909	0	40	0	70.5128	0	45.4545	0	30.3419	0	52.1277	0	40.1361	0	62.5	0	81.25	0	60	0	58.8889	0	40.4412	0	60.3774	0	34.6591	0
5	137730883	137741607	-	NaN	1	6430598A04Rik	ENSMUSG00000045348	RIKEN cDNA 6430598A04 gene [Source:MGI Symbol;Acc:MGI:2443880]	1	24.1935	0	40.7407	0	40	0	2.85714	0	30.7692	0	23.0769	0	35.5263	0	16.2338	0	50	0	45	0	31.8182	0	100	0	39.7436	0	31.1688	0	28.5714	0	34.2857	0
5	137781906	137786715	-	NaN	1	Mepce	ENSMUSG00000029726	methylphosphate capping enzyme [Source:MGI Symbol;Acc:MGI:106477]	1	56.4103	0	92.5926	0	54.7619	0	57.5758	0	64.7727	0	28.5714	0	52.6592	0	64.8148	0	73.6842	0	76.7442	0	94.4444	0	93.75	0	80.4054	0	41.8605	0	62.7358	0	94.2857	0
5	138976014	138997370	-	NaN	1	Pdgfa	ENSMUSG00000025856	platelet derived growth factor, alpha [Source:MGI Symbol;Acc:MGI:97527]	1	11.1111	0	3.84615	0	0	0	0	0	8	0	31.8182	0	43.0556	0	12.9221	0	2.77778	0	39.4444	0	37.963	0	0	0	25.7895	0	13.3929	0	33.5938	0	15.5882	0
5	139359739	139460502	-	NaN	1	3110082I17Rik	ENSMUSG00000053553	RIKEN cDNA 3110082I17 gene [Source:MGI Symbol;Acc:MGI:1920462]	1	27.5862	0	20.2703	0	31.5789	0	36.1702	0	52	0	50	0	43.5764	0	70.6929	0	59.2593	0	70	0	53.4483	0	35.4839	0	54.0698	0	56.6176	0	50.9259	0	54.8039	0
5	139377742	139396415	+	NaN	1	Gpr146	ENSMUSG00000044197	G protein-coupled receptor 146 [Source:MGI Symbol;Acc:MGI:1933113]	1	27.5862	0	20.2703	0	31.5789	0	36.1702	0	52	0	50	0	43.5764	0	70.6929	0	59.2593	0	70	0	53.4483	0	35.4839	0	54.0698	0	56.6176	0	50.9259	0	54.8039	0
5	139378220	139379259	+	NaN	1	D830046C22Rik	ENSMUSG00000021206	RIKEN cDNA D830046C22 gene [Source:MGI Symbol;Acc:MGI:2443565]	1	27.5862	0	20.2703	0	31.5789	0	36.1702	0	52	0	50	0	43.5764	0	70.6929	0	59.2593	0	70	0	53.4483	0	35.4839	0	54.0698	0	56.6176	0	50.9259	0	54.8039	0
5	139706693	139736336	-	NaN	1	Micall2	ENSMUSG00000036718	MICAL-like 2 [Source:MGI Symbol;Acc:MGI:2444818]	1	61.4286	0	50	0	53.8462	0	31.0345	0	52	0	56.5217	0	63.9706	0	50	0	50.8197	0	57.2581	0	83.3333	0	100	0	64.652	0	60.7981	0	67.2414	0	61.6438	0
5	143172186	143180775	-	NaN	1	Rbak	ENSMUSG00000061898	RB-associated KRAB repressor [Source:MGI Symbol;Acc:MGI:1927369]	1	32	0	44	0	60.3774	0	50	0	56.6667	0	37.5	0	54.9123	0	66.7413	0	82.4074	0	91.3793	0	75.8621	0	77.3333	0	50.2475	0	54.0365	0	47.1545	0	52.1341	0
6	6248687	6378675	+	NaN	1	Gm20619	ENSMUSG00000093482	predicted gene 20619 [Source:MGI Symbol;Acc:MGI:5313066]	1	64.5299	0	47.5	0	64.2857	0	64.7059	0	81.8182	0	68.75	0	90.613	0	76.1574	0	82.1839	0	81.25	0	80.7692	0	75.7576	0	86.9478	0	82.598	0	74.6667	0	73.3333	0
6	11907809	12081197	+	NaN	1	Phf14	ENSMUSG00000029629	PHD finger protein 14 [Source:MGI Symbol;Acc:MGI:1923539]	1	56.0606	0	43.1034	0	46	0	59.375	0	89.4737	0	50	0	50.9132	0	66.6667	0	76.7442	0	80.3571	0	76.3158	0	84.2105	0	54.6875	0	55.2419	0	58.6207	0	50	0
6	16833381	16898441	-	NaN	1	Tfec	ENSMUSG00000029553	transcription factor EC [Source:MGI Symbol;Acc:MGI:1333760]	1	12.5	0	28.5714	0	41.6667	0	35.8974	0	50	0	41.6667	0	48.7069	0	42.0139	0	32.8571	0	50	0	65.9091	0	46.5517	0	44.2029	0	70.9259	0	40.2778	0	51.3072	0
6	17065010	17171833	-	NaN	1	Gm4876	ENSMUSG00000054556	predicted gene 4876 [Source:MGI Symbol;Acc:MGI:3647654]	1	33.3333	0	26.087	0	38.8889	0	15.9091	0	34.6154	0	35.7143	0	38.3132	0	32.1429	0	27.451	0	65.7143	0	42.8571	0	43.1818	0	47.2154	0	55.9524	0	45.1258	0	49.697	0
6	18449271	18449340	-	NaN	1	AC027654.1	ENSMUSG00000093271	No description	1	32.9787	0	44.6429	0	28.0488	0	41.1765	0	36.3636	0	30.0725	0	43.5185	0	41.4352	0	37.1739	0	66.6667	0	78.7879	0	50	0	74.5211	0	65.942	0	45.3586	0	57.8947	0
6	27275121	28135178	-	NaN	1	Grm8	ENSMUSG00000024211	glutamate receptor, metabotropic 8 [Source:MGI Symbol;Acc:MGI:1351345]	1	70.8333	0	57.4074	0	69.0476	0	50	0	82.3529	0	71.4286	0	79.0123	0	75	0	83.3333	0	98	0	78.5714	0	93.3333	0	92.4731	0	87.5817	0	87.3188	0	84.0432	0
6	28475139	28935162	+	NaN	1	Snd1	ENSMUSG00000001424	staphylococcal nuclease and tudor domain containing 1 [Source:MGI Symbol;Acc:MGI:1929266]	1	53.3333	0	91.6667	0	73.8095	0	45	0	100	0	100	0	98.9583	0	93.0233	0	88.4615	0	90	0	88.8889	0	80	0	88.9286	0	48.8095	0	87.234	0	96.9697	0
6	31519488	31563981	-	NaN	1	Podxl	ENSMUSG00000025608	podocalyxin-like [Source:MGI Symbol;Acc:MGI:1351317]	1	23.0769	0	27.7778	0	25.5814	0	20.5128	0	20	0	35.7143	0	26.3786	0	27.7027	0	40.1191	0	62.963	0	41.6667	0	57.5758	0	40.4915	0	56.7164	0	42.7083	0	36.9863	0
6	32451170	32454750	+	NaN	1	9430029A11Rik	ENSMUSG00000086675	RIKEN cDNA 9430029A11 gene [Source:MGI Symbol;Acc:MGI:3045237]	1	73.75	0	87.5	0	54.6512	0	50.4386	0	94.6429	0	100	0	95.7277	0	80.5556	0	85.5556	0	100	0	91.6667	0	96.6667	0	93.25	0	90.4762	0	95.6522	0	93.3333	0
6	34863146	34874946	+	NaN	1	Tmem140	ENSMUSG00000057137	transmembrane protein 140 [Source:MGI Symbol;Acc:MGI:1915737]	1	69.0909	0	50	0	52.1739	0	64.8649	0	75.7576	0	60	0	66.6667	0	69.1781	0	63.8298	0	95.8333	0	66.6667	0	100	0	71.1765	0	88.5135	0	52.8571	0	84.127	0
6	34871771	34878060	-	NaN	1	3110062M04Rik	ENSMUSG00000046806	RIKEN cDNA 3110062M04 gene [Source:MGI Symbol;Acc:MGI:1925662]	1	69.0909	0	50	0	52.1739	0	64.8649	0	75.7576	0	60	0	66.6667	0	69.1781	0	63.8298	0	95.8333	0	66.6667	0	100	0	71.1765	0	88.5135	0	52.8571	0	84.127	0
6	38875404	39084585	+	NaN	1	Tbxas1	ENSMUSG00000029925	thromboxane A synthase 1, platelet [Source:MGI Symbol;Acc:MGI:98497]	1	40	0	40.3226	0	34.7222	0	23.3871	0	53.7037	0	40	0	44.359	0	48.8288	0	41.5254	0	61.2903	0	48.6486	0	66.6667	0	49.5614	0	56.5972	0	53.7037	0	56.9444	0
6	39013666	39013791	+	NaN	1	SNORA17	ENSMUSG00000077339	Small nucleolar RNA SNORA17 [Source:RFAM;Acc:RF00560]	1	40	0	40.3226	0	34.7222	0	23.3871	0	53.7037	0	40	0	44.359	0	48.8288	0	41.5254	0	61.2903	0	48.6486	0	66.6667	0	49.5614	0	56.5972	0	53.7037	0	56.9444	0
6	40325478	40396762	+	NaN	1	Agk	ENSMUSG00000029916	acylglycerol kinase [Source:MGI Symbol;Acc:MGI:1917173]	1	40	0	26.3158	0	74.0741	0	56.25	0	77.4194	0	81.8182	0	80.4207	0	74.359	0	79.0476	0	90.4762	0	89.4737	0	92.3077	0	71.7157	0	54.6914	0	67.7305	0	80.4094	0
6	47637143	47637219	+	NaN	1	Y_RNA	ENSMUSG00000087897	Y RNA [Source:RFAM;Acc:RF00019]	1	66.6667	0	50	0	50	0	17.3077	0	73.0769	0	73.6842	0	79.3518	0	69.0058	0	88.2979	0	84.6154	0	76	0	77.7778	0	67.9487	0	75.1634	0	82.6923	0	73.2653	0
6	50189369	50263862	-	NaN	1	Dfna5	ENSMUSG00000029821	deafness, autosomal dominant 5 (human) [Source:MGI Symbol;Acc:MGI:1889850]	1	61.8056	0	31.5789	0	64.2857	0	48	0	75	0	68.1818	0	77.6515	0	63.0631	0	68.5897	0	79.0123	0	68.5185	0	78.5714	0	81.2734	0	82.0988	0	79.0404	0	83.1018	0
6	55451978	55501451	+	NaN	1	Adcyap1r1	ENSMUSG00000029778	adenylate cyclase activating polypeptide 1 receptor 1 [Source:MGI Symbol;Acc:MGI:108449]	1	41.6667	0	37.3333	0	47.2222	0	35.3659	0	48.0769	0	62.5	0	66.6667	0	42.5926	0	58.6806	0	68	0	51.5152	0	68.9189	0	57.532	0	63.2035	0	52.8986	0	49.8089	0
6	63255876	64668282	+	NaN	1	Grid2	ENSMUSG00000071424	glutamate receptor, ionotropic, delta 2 [Source:MGI Symbol;Acc:MGI:95813]	1	15.3846	0	20	0	38.4615	0	8.33333	0	0	0	42.8571	0	34.2105	0	47.9167	0	30.5556	0	42.8571	0	50	0	50	0	46.4912	0	29.8851	0	31.4286	0	44.1176	0
6	72544391	72562983	+	NaN	1	Capg	ENSMUSG00000056737	capping protein (actin filament), gelsolin-like [Source:MGI Symbol;Acc:MGI:1098259]	1	13.4615	0	7	0	15.1515	0	4.7619	0	4.93827	0	15.3846	0	20.7479	0	19.0705	0	28	0	20.2703	0	45	0	28.5714	0	38.6447	0	38.3085	0	38.2035	0	27.0492	0
6	73141485	73141680	-	NaN	1	SNORA73	ENSMUSG00000065072	Small nucleolar RNA SNORA73 family [Source:RFAM;Acc:RF00045]	1	51.4286	0	37.0968	0	50	0	27.6042	0	21.4286	0	52.6316	0	56.2057	0	42.8571	0	30.7018	0	74.2424	0	63.3333	0	67.3077	0	49.3018	0	71.5608	0	40.3955	0	40.9524	0
6	83914353	83986869	+	NaN	1	Zfml	ENSMUSG00000030016	zinc finger, matrin-like [Source:MGI Symbol;Acc:MGI:1203484]	1	21.875	0	24	0	43.4783	0	31.7073	0	85.7143	0	42.8571	0	44.1176	0	29.3651	0	29.4118	0	93.3333	0	61.5385	0	65.2174	0	51.2195	0	39.4558	0	45.3333	0	24.5588	0
6	90486427	90600203	+	NaN	1	Aldh1l1	ENSMUSG00000030088	aldehyde dehydrogenase 1 family, member L1 [Source:MGI Symbol;Acc:MGI:1340024]	1	65	0	86.6667	0	60.6061	0	60.6061	0	85.7143	0	91.3043	0	94.5946	0	81.2015	0	93.3962	0	96.9697	0	86.7424	0	100	0	92.9553	0	88.2353	0	90.4444	0	91.4286	0
6	90604725	90646412	+	NaN	1	Slc41a3	ENSMUSG00000030089	solute carrier family 41, member 3 [Source:MGI Symbol;Acc:MGI:1918949]	1	52.1739	0	58.3333	0	39.2857	0	60.7143	0	73.4375	0	55.9524	0	66.5509	0	63.0802	0	47.0052	0	85.3658	0	98.2143	0	66.0714	0	70.4082	0	75.9524	0	73.6111	0	63.6905	0
6	96831209	97060411	-	NaN	1	Fam19a4	ENSMUSG00000046500	family with sequence similarity 19, member A4 [Source:MGI Symbol;Acc:MGI:2444563]	1	29.0323	0	21.6216	0	30.303	0	23.8095	0	21.4286	0	43.4783	0	22.0486	0	33.3333	0	26.7606	0	61.5385	0	33.3333	0	60	0	33.1731	0	22.2222	0	39.5582	0	35.7143	0
6	113237843	113281387	+	NaN	1	Mtmr14	ENSMUSG00000030269	myotubularin related protein 14 [Source:MGI Symbol;Acc:MGI:1916075]	1	52.7027	0	34.6154	0	51.1628	0	38	0	27.9412	0	52.5	0	52.3809	0	54.7619	0	44.2529	0	75.8621	0	45.4545	0	87.5	0	52.0225	0	50.1639	0	50	0	55.914	0
6	113623959	113631633	+	NaN	1	Vhl	ENSMUSG00000033933	von Hippel-Lindau tumor suppressor [Source:MGI Symbol;Acc:MGI:103223]	1	50	0	68.421	0	43.3333	0	46.875	0	24.2857	0	40	0	42.7083	0	57.971	0	43.3333	0	96	0	94.1176	0	85.7143	0	46.8354	0	42.5926	0	70.5357	0	51.9481	0
6	113745669	114042613	-	NaN	1	Atp2b2	ENSMUSG00000030302	ATPase, Ca++ transporting, plasma membrane 2 [Source:MGI Symbol;Acc:MGI:105368]	1	23.4234	0	16	0	20.6897	0	30.4688	0	31.8182	0	29.0323	0	28.7037	0	20.671	0	15.9483	0	51.8519	0	46.6667	0	50	0	43.388	0	53.2164	0	39.3056	0	48.9035	0
6	115583544	115592576	-	NaN	1	2510049J12Rik	ENSMUSG00000068011	RIKEN cDNA 2510049J12 gene [Source:MGI Symbol;Acc:MGI:1917541]	1	75	0	77.5	0	55	0	69.2308	0	78.8461	0	46.6667	0	63.2911	0	80.4233	0	69.3182	0	93.9394	0	95.6522	0	91.3043	0	88.7789	0	88.5246	0	81.7982	0	85.9524	0
6	117900324	117925622	+	NaN	1	Hnrnpf	ENSMUSG00000042079	heterogeneous nuclear ribonucleoprotein F [Source:MGI Symbol;Acc:MGI:2138741]	1	49.2754	0	53.8462	0	76.4706	0	63.6364	0	100	0	77.7778	0	60.2564	0	67.8571	0	70	0	64.8649	0	95.2381	0	93.6508	0	73.4496	0	79.4643	0	72.4138	0	71.6981	0
6	124493113	124510643	+	NaN	1	C1rl	ENSMUSG00000038527	complement component 1, r subcomponent-like [Source:MGI Symbol;Acc:MGI:2660692]	1	27.027	0	40.1042	0	15.625	0	16.2791	0	48.9362	0	65.5172	0	60.5769	0	25.7246	0	30.117	0	93.5484	0	69.2308	0	49.3827	0	64.2157	0	46.9551	0	67.8922	0	71.1806	0
6	125095981	125130591	+	NaN	1	Chd4	ENSMUSG00000063870	chromodomain helicase DNA binding protein 4 [Source:MGI Symbol;Acc:MGI:1344380]	1	46.1538	0	40.9091	0	52.6316	0	30	0	37.5	0	60	0	38.6364	0	100	0	38	0	73.0769	0	100	0	66.6667	0	57.0175	0	41.6667	0	65.9091	0	46.875	0
6	138140316	138156755	+	NaN	1	Mgst1	ENSMUSG00000008540	microsomal glutathione S-transferase 1 [Source:MGI Symbol;Acc:MGI:1913850]	1	33.7838	0	29.4118	0	18.3673	0	25.5556	0	25.8065	0	41.0714	0	26.4045	0	32.6291	0	27.8646	0	74.5763	0	71.4286	0	39.1304	0	61.1877	0	57.3045	0	50.1974	0	44.6512	0
6	138362918	138581968	-	NaN	1	Lmo3	ENSMUSG00000030226	LIM domain only 3 [Source:MGI Symbol;Acc:MGI:102810]	1	84.375	0	65.3846	0	35.7143	0	53.5714	0	72.9167	0	86.6667	0	85.4167	0	66.9231	0	62.5	0	96.875	0	84.375	0	82	0	83.1018	0	77.7778	0	64.9405	0	86.8718	0
6	140622449	140678472	+	NaN	1	Aebp2	ENSMUSG00000030232	AE binding protein 2 [Source:MGI Symbol;Acc:MGI:1338038]	1	51.6667	0	66.6667	0	32.8947	0	62.9032	0	73.913	0	70.6897	0	85.8108	0	77.0833	0	55.4688	0	96.3415	0	100	0	100	0	90.2174	0	89.2308	0	92.5287	0	93.6667	0
6	144670427	144672720	-	NaN	1	Gm10396	ENSMUSG00000072677	predicted gene 10396 [Source:MGI Symbol;Acc:MGI:3642586]	1	33.7209	0	35	0	48.8889	0	29.2929	0	70.8333	0	78	0	65.8491	0	68.5535	0	69.7531	0	82.6087	0	78.3333	0	88.1579	0	68.1176	0	76.8293	0	83.9583	0	76.57	0
6	148047259	148182758	+	NaN	1	Far2	ENSMUSG00000030303	fatty acyl CoA reductase 2 [Source:MGI Symbol;Acc:MGI:2687035]	1	46.3768	0	73.913	0	55.7692	0	57.3529	0	71.4286	0	62.9032	0	54.4271	0	55.3192	0	67.2619	0	76.4706	0	80.9524	0	79.1667	0	80.9568	0	79.1667	0	65.1163	0	83.9506	0
7	5020376	5033138	+	NaN	1	Zfp865	ENSMUSG00000074405	zinc finger protein 865 [Source:MGI Symbol;Acc:MGI:2442656]	1	17.6471	0	50	0	23.6842	0	18.9189	0	5.12821	0	23.3333	0	35.1852	0	55.8333	0	48.2759	0	87.5	0	59.4595	0	100	0	41.7722	0	49.2857	0	26.6129	0	26.7007	0
7	6315660	6331285	-	NaN	1	Zfp583	ENSMUSG00000030443	zinc finger protein 583 [Source:MGI Symbol;Acc:MGI:2682297]	1	43.1034	0	51.9231	0	45.4545	0	28.9474	0	50	0	22.2222	0	45.5274	0	41.5423	0	45.7447	0	57.6923	0	60	0	83.5938	0	49.3729	0	45.4545	0	42.7632	0	53.0303	0
7	13796246	13837410	-	NaN	1	Sult2a1	ENSMUSG00000078798	sulfotransferase family 2A, dehydroepiandrosterone (DHEA)-preferring, member 1 [Source:MGI Symbol;Acc:MGI:98430]	1	42.8571	0	28	0	25.9259	0	23.913	0	31.5789	0	57.1429	0	43.8406	0	41.6667	0	51.1905	0	48	0	86.6667	0	46.6667	0	59.4086	0	71.1309	0	60.4651	0	62.963	0
7	16401196	16437694	+	NaN	1	Zc3h4	ENSMUSG00000059273	zinc finger CCCH-type containing 4 [Source:MGI Symbol;Acc:MGI:2682314]	1	0	0	0	0	2.7027	0	0	0	7.69231	0	0	0	1.88172	0	0	0	4.7619	0	0	0	87.5	0	0	0	7.19697	0	7.14286	0	5.26316	0	6.25	0
7	17031507	17062427	-	NaN	1	Hif3a	ENSMUSG00000004328	hypoxia inducible factor 3, alpha subunit [Source:MGI Symbol;Acc:MGI:1859778]	1	1.63934	0	0	0	16	0	0	0	22.7273	0	22.619	0	13.6842	0	23.0226	0	11.6279	0	36.8421	0	30.3571	0	28.5714	0	22.5	0	27.4359	0	16.9048	0	12.5571	0
7	19508670	19516145	+	NaN	1	Trappc6a	ENSMUSG00000002043	trafficking protein particle complex 6A [Source:MGI Symbol;Acc:MGI:1914341]	1	50	0	51.6129	0	52.7778	0	73.8095	0	68.1818	0	100	0	53.125	0	60.1562	0	57.1429	0	74.1667	0	80	0	100	0	69.8276	0	62.1951	0	57.8947	0	42.623	0
7	27158658	27166802	-	NaN	1	Egln2	ENSMUSG00000058709	EGL nine homolog 2 (C. elegans) [Source:MGI Symbol;Acc:MGI:1932287]	1	100	0	54.2857	0	76.6667	0	37.037	0	35.4839	0	100	0	92.3977	0	72.956	0	86.2963	0	95.6522	0	95.6989	0	93.3333	0	66.6667	0	62.069	0	75.4098	0	70.1149	0
7	30818357	30823775	-	NaN	1	Ffar2	ENSMUSG00000051314	free fatty acid receptor 2 [Source:MGI Symbol;Acc:MGI:2441731]	1	72.2222	0	82.3529	0	63.4615	0	53.7037	0	77.7778	0	90	0	78.9617	0	77.5	0	81.25	0	97.6191	0	92.8571	0	87.5	0	80.719	0	92.5	0	68.3575	0	72.5352	0
7	43672016	43678298	+	NaN	1	Ctu1	ENSMUSG00000038888	cytosolic thiouridylase subunit 1 homolog (S. pombe) [Source:MGI Symbol;Acc:MGI:2385277]	1	47.0588	0	27.7778	0	45.283	0	25	0	58	0	35	0	48.5075	0	62.5	0	75.3846	0	51.0638	0	75	0	88.4615	0	49.2701	0	67.1429	0	52.6042	0	53.7356	0
7	43712567	43726758	+	NaN	1	Klk13	ENSMUSG00000054046	kallikrein related-peptidase 13 [Source:MGI Symbol;Acc:MGI:3615275]	1	72.8571	0	63.1579	0	60.8696	0	53.3333	0	95.4545	0	85	0	88.8889	0	60.9756	0	76.0163	0	96.6667	0	58.3333	0	100	0	88.2184	0	88.4848	0	89.3162	0	84.5833	0
7	43995877	43999875	+	NaN	1	Klk1b11	ENSMUSG00000044485	kallikrein 1-related peptidase b11 [Source:MGI Symbol;Acc:MGI:892023]	1	35.4167	0	18.8406	0	11.3636	0	20.9677	0	24	0	22.8571	0	31.7568	0	10.4938	0	17.4242	0	81.8182	0	47.8261	0	56.25	0	57.4074	0	53.7634	0	63.3333	0	57.5926	0
7	44012678	44016965	+	NaN	1	Klk1b26	ENSMUSG00000053719	kallikrein 1-related petidase b26 [Source:MGI Symbol;Acc:MGI:891981]	1	16.6667	0	18.75	0	19.1919	0	16.3043	0	11.5385	0	24.1379	0	31.6471	0	16.25	0	28.2051	0	51.7544	0	58.046	0	63.7255	0	62.7832	0	44.5355	0	65.162	0	55.9375	0
7	44052290	44056705	+	NaN	1	Klk1b27	ENSMUSG00000063177	kallikrein 1-related peptidase b27 [Source:MGI Symbol;Acc:MGI:891980]	1	23.4375	0	41.6667	0	25.7143	0	7.35294	0	38.0952	0	9.7561	0	33.913	0	31.6667	0	33.0065	0	63.6364	0	50	0	44.7368	0	45	0	73.9394	0	46.8037	0	50	0
7	45743324	45743561	-	NaN	1	AC167242.1	ENSMUSG00000093121	No description	1	9.09091	0	10.3448	0	4.65116	0	9.45946	0	21.875	0	0	0	29.7778	0	6.96721	0	8.18966	0	68.0556	0	30	0	53.7037	0	30.7823	0	24.183	0	36.0465	0	45.6284	0
7	49246189	49610087	+	NaN	1	Nav2	ENSMUSG00000052512	neuron navigator 2 [Source:MGI Symbol;Acc:MGI:2183691]	1	57.3171	0	54.3478	0	58.3333	0	34	0	68	0	78.9474	0	68.5185	0	61.371	0	48.7805	0	93.1034	0	63.6364	0	61.2903	0	66.6667	0	73.7288	0	60.3865	0	59.6154	0
7	56239760	56536517	+	NaN	1	Oca2	ENSMUSG00000030450	oculocutaneous albinism II [Source:MGI Symbol;Acc:MGI:97454]	1	71.875	0	39.6825	0	57.6923	0	24.1304	0	65	0	76.087	0	67.2564	0	58.5673	0	81.7949	0	72.0588	0	87.5	0	62.5	0	70.6667	0	73.2026	0	63.9	0	74.9	0
7	66839735	67152625	+	NaN	1	Adamts17	ENSMUSG00000058145	a disintegrin-like and metallopeptidase (reprolysin type) with thrombospondin type 1 motif, 17 [Source:MGI Symbol;Acc:MGI:3588195]	1	58.5366	0	57.8947	0	39.7727	0	35.7143	0	77.7778	0	56.6667	0	57.0652	0	69.9324	0	48.4848	0	71.4286	0	72.6191	0	81.4815	0	71.595	0	55.6593	0	69.4444	0	61.5741	0
7	79448791	79466362	-	NaN	1	Polg	ENSMUSG00000039176	polymerase (DNA directed), gamma [Source:MGI Symbol;Acc:MGI:1196389]	1	26.8293	0	20	0	54.5455	0	55	0	80.7692	0	100	0	36	0	28.5714	0	31.7647	0	57.6923	0	50	0	92.8571	0	36.3223	0	45.5882	0	66.6667	0	27.0281	0
7	87427405	87493411	-	NaN	1	Tyr	ENSMUSG00000004651	tyrosinase [Source:MGI Symbol;Acc:MGI:98880]	1	39.7059	0	37.5	0	57.5	0	38.5417	0	35.2941	0	46.1538	0	41.4216	0	42.6829	0	34.5528	0	52.4691	0	79.1667	0	72.549	0	52.4138	0	70.3704	0	87.8205	0	56.746	0
7	92561149	92582294	+	NaN	1	Ccdc90b	ENSMUSG00000030613	coiled-coil domain containing 90B [Source:MGI Symbol;Acc:MGI:1913615]	1	47.7273	0	50	0	67.5676	0	52	0	96.1539	0	50	0	77	0	84.7222	0	93.6782	0	100	0	66	0	100	0	76.2295	0	63.8889	0	74.2857	0	62.8205	0
7	96812433	96817485	-	NaN	1	Gm15416	ENSMUSG00000085443	predicted gene 15416 [Source:MGI Symbol;Acc:MGI:3705308]	1	18.9189	0	34.4828	0	25.8065	0	21.4744	0	64.5161	0	59.0909	0	57.3148	0	37.9386	0	22.193	0	53.4884	0	73.913	0	52.1739	0	59.7701	0	45.6349	0	58.114	0	56.5315	0
7	96863287	96863379	-	NaN	1	5S_rRNA	ENSMUSG00000089259	5S ribosomal RNA [Source:RFAM;Acc:RF00001]	1	22.2222	0	20.5882	0	29.7619	0	25.6757	0	63.3333	0	44.4444	0	62.4583	0	36.7117	0	51.3095	0	69.697	0	61.9048	0	79.5455	0	64.4444	0	56.4394	0	61.3636	0	50.5376	0
7	96906826	96947034	-	NaN	1	Gm15415	ENSMUSG00000087304	predicted gene 15415 [Source:MGI Symbol;Acc:MGI:3713275]	1	7.07071	0	5.88235	0	18.8889	0	13	0	28.5714	0	28.3333	0	39.1026	0	31.4815	0	47.5758	0	44.8718	0	47.6191	0	52.7778	0	32.5103	0	39.6154	0	37.1212	0	37.0833	0
7	101348067	101412586	+	NaN	1	Arap1	ENSMUSG00000032812	ArfGAP with RhoGAP domain, ankyrin repeat and PH domain 1 [Source:MGI Symbol;Acc:MGI:1916960]	1	43.4959	0	28	0	39.6552	0	44.5736	0	42.8571	0	58	0	47.4206	0	48.125	0	31.0345	0	45.4545	0	70.8333	0	68.254	0	58.0952	0	58.8235	0	47.5309	0	60	0
7	121392296	121501768	+	NaN	1	Hs3st2	ENSMUSG00000046321	heparan sulfate (glucosamine) 3-O-sulfotransferase 2 [Source:MGI Symbol;Acc:MGI:1333802]	1	28.2051	0	22.2222	0	36.2069	0	32.1429	0	55	0	48.8889	0	53.7634	0	28.8816	0	29.5082	0	52.7778	0	66.0714	0	56.0606	0	51.5638	0	40.942	0	45.9064	0	43.1507	0
7	122446858	122447126	+	NaN	1	7SK	ENSMUSG00000088299	7SK RNA [Source:RFAM;Acc:RF00100]	1	56.7376	0	38.7097	0	45.5357	0	23.4043	0	74.2857	0	80.6452	0	52.8715	0	51.9231	0	50.6667	0	72.2222	0	83.3333	0	80	0	56.25	0	68.4931	0	64.4444	0	61.9863	0
7	127296260	127335137	+	NaN	1	Itgal	ENSMUSG00000030830	integrin alpha L [Source:MGI Symbol;Acc:MGI:96606]	1	63.8889	0	54.1667	0	50.6944	0	66	0	70.2703	0	68	0	80.3279	0	62.9032	0	75.6667	0	72.2222	0	86.2069	0	100	0	83.2031	0	84.2593	0	76.7316	0	90.7104	0
7	127746775	127768927	+	NaN	1	Fbxl19	ENSMUSG00000030811	F-box and leucine-rich repeat protein 19 [Source:MGI Symbol;Acc:MGI:3039600]	1	12.1212	0	25	0	22.2222	0	34.2857	0	34.6154	0	70.9677	0	52	0	38.4146	0	25.6757	0	10	0	67.1053	0	63.6364	0	60.193	0	64.1791	0	67.5532	0	40.2032	0
7	127769815	127775150	+	NaN	1	Orai3	ENSMUSG00000043964	ORAI calcium release-activated calcium modulator 3 [Source:MGI Symbol;Acc:MGI:3039586]	1	12.1212	0	25	0	22.2222	0	34.2857	0	34.6154	0	70.9677	0	52	0	38.4146	0	25.6757	0	10	0	67.1053	0	63.6364	0	60.193	0	64.1791	0	67.5532	0	40.2032	0
7	141297176	141327725	-	NaN	1	Deaf1	ENSMUSG00000058886	deformed epidermal autoregulatory factor 1 (Drosophila) [Source:MGI Symbol;Acc:MGI:1858496]	1	52.439	0	91.6667	0	50	0	65.5172	0	65.2174	0	100	0	48.5714	0	68.7879	0	92.8571	0	72.4138	0	90.4762	0	100	0	84.5785	0	70.5128	0	97.0588	0	90.0794	0
7	142460809	142494867	+	NaN	1	Lsp1	ENSMUSG00000018819	lymphocyte specific 1 [Source:MGI Symbol;Acc:MGI:96832]	1	57.7236	0	48.5714	0	49.0196	0	47.7011	0	74.4681	0	69.5652	0	84.7032	0	61.4035	0	69.883	0	82.5	0	76.0417	0	100	0	77.8395	0	73.7255	0	88.2883	0	75.3425	0
7	144929931	144939869	-	NaN	1	Ccnd1	ENSMUSG00000070348	cyclin D1 [Source:MGI Symbol;Acc:MGI:88313]	1	9.52381	0	4	0	0	0	3.33333	0	19.5122	0	35	0	35.7292	0	10.9756	0	25.4545	0	22.3577	0	40	0	20	0	37.415	0	27.6923	0	32.8767	0	16.9811	0
8	4238740	4251423	+	NaN	1	Map2k7	ENSMUSG00000002948	mitogen-activated protein kinase kinase 7 [Source:MGI Symbol;Acc:MGI:1346871]	1	78.0488	0	47.0588	0	76.5625	0	48.5714	0	61.9048	0	53.6585	0	70.6522	0	68.0556	0	60	0	75	0	91.6667	0	100	0	66.4286	0	63.2075	0	57.2464	0	69.7368	0
8	23142555	23142682	+	NaN	1	Mir486	ENSMUSG00000070084	microRNA 486 [Source:MGI Symbol;Acc:MGI:3619423]	1	26.6667	0	16.6667	0	28.7879	0	18.1818	0	60.6061	0	41.9355	0	36.9738	0	43.3824	0	37.1429	0	62.5	0	42.5	0	60	0	51.1062	0	62.5	0	51.1574	0	53.7975	0
8	23172946	23208453	-	NaN	1	Agpat6	ENSMUSG00000031545	1-acylglycerol-3-phosphate O-acyltransferase 6 (lysophosphatidic acid acyltransferase, zeta) [Source:MGI Symbol;Acc:MGI:2142716]	1	47.5	0	34.7222	0	46.0526	0	57.6023	0	50	0	68.5185	0	63.2752	0	53.0516	0	56.6092	0	70	0	62.5	0	82.5	0	63.3696	0	67.7203	0	69.697	0	73.1928	0
8	25513654	25575714	+	NaN	1	Fgfr1	ENSMUSG00000031565	fibroblast growth factor receptor 1 [Source:MGI Symbol;Acc:MGI:95522]	1	9.09091	0	6.45161	0	14.7287	0	0	0	66.6667	0	50	0	40.7895	0	3.90625	0	24.4444	0	69.5652	0	32	0	0	0	45.4902	0	78.9474	0	36.3636	0	35.8491	0
8	40423815	40510268	+	NaN	1	Zdhhc2	ENSMUSG00000039470	zinc finger, DHHC domain containing 2 [Source:MGI Symbol;Acc:MGI:1923452]	1	65	0	29.4118	0	64.7059	0	50	0	91.1765	0	52.1739	0	98.8889	0	68.8889	0	84.0909	0	77.2727	0	70.8333	0	84.6154	0	76.4423	0	78.373	0	78.7234	0	91.6667	0
8	40511783	40551134	+	NaN	1	Vps37a	ENSMUSG00000031600	vacuolar protein sorting 37A (yeast) [Source:MGI Symbol;Acc:MGI:1261835]	1	7.84314	0	5.88235	0	17.1429	0	5.09259	0	88.2353	0	90.9091	0	30	0	70	0	20.8333	0	95	0	31.5789	0	21.0526	0	81.5069	0	54.1667	0	76.8293	0	92.7711	0
8	47180048	47352348	-	NaN	1	Stox2	ENSMUSG00000038143	storkhead box 2 [Source:MGI Symbol;Acc:MGI:1918319]	1	9.30232	0	11.2903	0	23.5294	0	20	0	70.9677	0	38.2353	0	28.5884	0	39.8148	0	40.9091	0	64.2857	0	52.6316	0	41.0714	0	49.7727	0	46.5356	0	37.2	0	31.4198	0
8	66860217	66890564	+	NaN	1	Naf1	ENSMUSG00000014907	nuclear assembly factor 1 homolog (S. cerevisiae) [Source:MGI Symbol;Acc:MGI:2682306]	1	17.8571	0	6.89655	0	18.5714	0	24.1935	0	14.2857	0	21.0526	0	54	0	42.3077	0	25	0	50	0	100	0	57.1429	0	41.4286	0	22.1311	0	18.1818	0	18.5307	0
8	69887788	69902712	-	NaN	1	Yjefn3	ENSMUSG00000048967	YjeF N-terminal domain containing 3 [Source:MGI Symbol;Acc:MGI:2681845]	1	25	0	72.973	0	54.8387	0	5	0	23.4375	0	8.10811	0	46.5517	0	36.3636	0	22.8758	0	68.0851	0	50	0	92.8571	0	35.4839	0	30.6818	0	52.439	0	19.1441	0
8	72480641	72492614	-	NaN	1	Slc35e1	ENSMUSG00000019731	solute carrier family 35, member E1 [Source:MGI Symbol;Acc:MGI:2142403]	1	35.4545	0	55.5556	0	42.8571	0	26.5625	0	27.027	0	26.2626	0	45.5556	0	34.058	0	46.1847	0	68.75	0	91.6667	0	90	0	37.7358	0	39.4737	0	46.4286	0	45.4023	0
8	79338395	79399518	-	NaN	1	Smad1	ENSMUSG00000031681	MAD homolog 1 (Drosophila) [Source:MGI Symbol;Acc:MGI:109452]	1	26	0	34.375	0	27.2727	0	34.375	0	28	0	37.0968	0	46.0938	0	38.6364	0	53.3333	0	70.9677	0	58.3333	0	22.7273	0	52.4359	0	52.5424	0	54.9751	0	48.7745	0
8	84699876	84800344	-	NaN	1	Nfix	ENSMUSG00000001911	nuclear factor I/X [Source:MGI Symbol;Acc:MGI:97311]	1	51.5152	0	27.5862	0	38.3333	0	11.1111	0	90.9091	0	78.2609	0	61.1111	0	61.8421	0	72.2115	0	53.2258	0	62	0	75	0	56.6886	0	46.8254	0	55.303	0	49.6721	0
8	94067954	94098811	-	NaN	1	Bbs2	ENSMUSG00000031755	Bardet-Biedl syndrome 2 (human) [Source:MGI Symbol;Acc:MGI:2135267]	1	33.0508	0	27.1429	0	28.5714	0	16.129	0	56.25	0	45	0	36.2613	0	34.0909	0	38.7755	0	14.3791	0	90	0	78.5714	0	31.9892	0	56.25	0	23.6986	0	49.3197	0
8	95239045	95284181	-	NaN	1	Cngb1	ENSMUSG00000031789	cyclic nucleotide gated channel beta 1 [Source:MGI Symbol;Acc:MGI:2664102]	1	57.6577	0	70.3704	0	81.25	0	60.4651	0	82.1429	0	100	0	83.3333	0	64.4608	0	66.0088	0	95	0	81.8182	0	91.6667	0	93.1372	0	95.5357	0	93.2203	0	91.3793	0
8	105170674	105217986	+	NaN	1	Cbfb	ENSMUSG00000031885	core binding factor beta [Source:MGI Symbol;Acc:MGI:99851]	1	6.06061	0	0	0	0	0	5	0	14.5833	0	0	0	3.97727	0	7.14286	0	3.50877	0	18.75	0	15.9091	0	53.8462	0	12.5	0	28.8462	0	40	0	3.38983	0
8	106252548	106337988	-	NaN	1	Smpd3	ENSMUSG00000031906	sphingomyelin phosphodiesterase 3, neutral [Source:MGI Symbol;Acc:MGI:1927578]	1	72.3577	0	58.0645	0	62.2222	0	68.9655	0	52.9412	0	46.7742	0	62.2396	0	43.287	0	59.322	0	97.1429	0	95	0	82.7586	0	82.397	0	87.5	0	88.0952	0	87.5622	0
8	111889135	111910199	-	NaN	1	Chst5	ENSMUSG00000031952	carbohydrate (N-acetylglucosamine 6-O) sulfotransferase 5 [Source:MGI Symbol;Acc:MGI:1931825]	1	46.4286	0	30	0	24.2857	0	42.3077	0	83.3333	0	54.8387	0	70.5628	0	56.0606	0	74.2857	0	57.8947	0	65.5172	0	72.7273	0	67.973	0	73.3333	0	77.1465	0	60.9649	0
8	111966908	111992302	-	NaN	1	Adat1	ENSMUSG00000031949	adenosine deaminase, tRNA-specific 1 [Source:MGI Symbol;Acc:MGI:1353631]	1	38.1579	0	56.8182	0	63.6364	0	53.5714	0	68.5714	0	76.6667	0	74.359	0	58.6538	0	72.4359	0	63.5417	0	83.8235	0	86.6667	0	73.4496	0	85.0877	0	77.3251	0	73.8506	0
8	114439655	115352708	+	NaN	1	Wwox	ENSMUSG00000004637	WW domain-containing oxidoreductase [Source:MGI Symbol;Acc:MGI:1931237]	1	44.186	0	57.8125	0	60.5263	0	27.4194	0	73.6842	0	70.3704	0	77.1647	0	68.1944	0	60.5556	0	68	0	77.6316	0	70.8333	0	65.754	0	77.971	0	74.8457	0	77.7778	0
8	117498291	117635140	+	NaN	1	Plcg2	ENSMUSG00000034330	phospholipase C, gamma 2 [Source:MGI Symbol;Acc:MGI:97616]	1	22.2222	0	17.8571	0	31.0345	0	32.9268	0	59.0909	0	27.2727	0	38.6076	0	38.5185	0	26.2712	0	57.6923	0	82.1429	0	61.2903	0	39.3939	0	53.5311	0	31.25	0	31.9277	0
8	118726900	118726987	+	NaN	1	SNORA17	ENSMUSG00000087707	Small nucleolar RNA SNORA17 [Source:RFAM;Acc:RF00560]	1	30.8824	0	16.6667	0	19.4444	0	29.386	0	52.1277	0	56.5217	0	47.541	0	40.9596	0	28.2313	0	48.1481	0	50	0	70.5882	0	28.4234	0	61.282	0	47.4359	0	47.7053	0
8	122476143	122484138	+	NaN	1	Ctu2	ENSMUSG00000049482	cytosolic thiouridylase subunit 2 homolog (S. pombe) [Source:MGI Symbol;Acc:MGI:1914215]	1	38.2353	0	35.8974	0	59.5238	0	49.3333	0	69.4444	0	68	0	63.6364	0	64.7059	0	89.7959	0	73.6842	0	80	0	100	0	53.7356	0	64.5833	0	72.3383	0	79.5833	0
8	124635766	124663369	-	NaN	1	2310022B05Rik	ENSMUSG00000031983	RIKEN cDNA 2310022B05 gene [Source:MGI Symbol;Acc:MGI:1916801]	1	37.2549	0	45.4545	0	26.9841	0	11.8519	0	46	0	38.2353	0	40.8602	0	37.6923	0	90.9091	0	64.1304	0	44.4444	0	76.9231	0	36.1953	0	30.8333	0	65.4545	0	42.5595	0
8	125910450	125947439	+	NaN	1	BC021891	ENSMUSG00000031853	cDNA sequence BC021891 [Source:MGI Symbol;Acc:MGI:2385307]	1	20	0	7.35294	0	13.2653	0	26.4228	0	19.4444	0	19.3548	0	25.3546	0	7.45614	0	13.0719	0	65.7143	0	48.0159	0	4.7619	0	43.0693	0	66.4516	0	46.3203	0	69.8198	0
8	127063893	127612286	+	NaN	1	Pard3	ENSMUSG00000025812	par-3 (partitioning defective 3) homolog (C. elegans) [Source:MGI Symbol;Acc:MGI:2135608]	1	48.3871	0	55.2632	0	48.5294	0	56	0	63.3333	0	43.4783	0	61.0932	0	75.9115	0	54.3478	0	75	0	80.7692	0	71.6216	0	65.1341	0	63.5385	0	52.7778	0	56.5789	0
9	20965952	20976793	-	NaN	1	S1pr2	ENSMUSG00000043895	sphingosine-1-phosphate receptor 2 [Source:MGI Symbol;Acc:MGI:99569]	1	87.0968	0	30.5556	0	80	0	47.0588	0	80	0	60.7143	0	89.1667	0	70.0617	0	64.1304	0	90	0	87.5	0	100	0	96.7213	0	86.3636	0	83	0	80.5085	0
9	22112989	22117148	-	NaN	1	Elof1	ENSMUSG00000013822	elongation factor 1 homolog (ELF1, S. cerevisiae) [Source:MGI Symbol;Acc:MGI:1913376]	1	47.7273	0	67.7419	0	44.5652	0	51.7857	0	41.3793	0	61.7647	0	51.7442	0	65.4762	0	73.913	0	75.9259	0	91.1765	0	100	0	58.6207	0	60	0	62.6191	0	70	0
9	43221278	43239816	-	NaN	1	Oaf	ENSMUSG00000032014	OAF homolog (Drosophila) [Source:MGI Symbol;Acc:MGI:94852]	1	20.7317	0	38.5714	0	40.2174	0	34.6939	0	14.5161	0	30.4348	0	36.3682	0	27.2989	0	29.4872	0	56.25	0	80	0	88.4615	0	45.0855	0	50.8222	0	58.1731	0	64.6502	0
9	44673233	44686305	+	NaN	1	Treh	ENSMUSG00000032098	trehalase (brush-border membrane glycoprotein) [Source:MGI Symbol;Acc:MGI:1926230]	1	50	0	44.7368	0	54.2553	0	40.2174	0	63.8889	0	75.641	0	61.553	0	48.3712	0	36.7117	0	79.4118	0	72.2222	0	62.3423	0	64.1667	0	60.4396	0	57.0833	0	55.4579	0
9	45172726	45204092	-	NaN	1	Tmprss4	ENSMUSG00000032091	transmembrane protease, serine 4 [Source:MGI Symbol;Acc:MGI:2384877]	1	10.9756	0	45	0	28.7037	0	31.8182	0	75.5556	0	72.2222	0	82.8947	0	62.6225	0	81.6384	0	83.7838	0	79.5455	0	80	0	86.1279	0	76.7677	0	78.7879	0	77.459	0
9	50533087	50555181	-	NaN	1	Bco2	ENSMUSG00000032066	beta-carotene oxygenase 2 [Source:MGI Symbol;Acc:MGI:2177469]	1	63.2479	0	66.0714	0	83.3333	0	53.5714	0	73.0769	0	73.6842	0	61.5196	0	63.2292	0	50.7092	0	92.8571	0	92.3077	0	82.5	0	82.2404	0	75.6944	0	82.2917	0	80.0781	0
9	53771535	53818161	+	NaN	1	Slc35f2	ENSMUSG00000042195	solute carrier family 35, member F2 [Source:MGI Symbol;Acc:MGI:1919272]	1	100	0	92.8571	0	100	0	16.6667	0	92.5	0	95.9184	0	96.8254	0	95.3125	0	97.2973	0	100	0	94.4444	0	100	0	97.5904	0	77.9661	0	95.625	0	97.9167	0
9	59942771	59960659	-	NaN	1	Nr2e3	ENSMUSG00000032292	nuclear receptor subfamily 2, group E, member 3 [Source:MGI Symbol;Acc:MGI:1346317]	1	33.3333	0	50	0	18.5606	0	17.3077	0	48.8372	0	30	0	48.8333	0	35.5324	0	37.5706	0	64.2857	0	46.1538	0	58	0	51.0684	0	52.0147	0	51.9608	0	60.7595	0
9	95637601	95698096	+	NaN	1	Pcolce2	ENSMUSG00000015354	procollagen C-endopeptidase enhancer 2 [Source:MGI Symbol;Acc:MGI:1923727]	1	57.6087	0	57.4074	0	43.1034	0	40.7407	0	61.9048	0	46.1538	0	66.6667	0	54.023	0	30.0813	0	89.1892	0	90.2778	0	87.5	0	62.2667	0	67.7419	0	47.3348	0	50.5342	0
9	99385422	99436881	-	NaN	1	Mras	ENSMUSG00000032470	muscle and microspikes RAS [Source:MGI Symbol;Acc:MGI:1100856]	1	75	0	50	0	74.1379	0	67.963	0	90	0	43.75	0	79.8701	0	54.5699	0	60.1626	0	96.25	0	85.7143	0	91.1765	0	86.1742	0	76.0241	0	92.9825	0	91.6667	0
9	101922128	102354693	-	NaN	1	Ephb1	ENSMUSG00000032537	Eph receptor B1 [Source:MGI Symbol;Acc:MGI:1096337]	1	32.5581	0	39.1304	0	18.5714	0	15.2381	0	19.7917	0	51.5152	0	35.8696	0	40.625	0	30	0	62.963	0	31.25	0	43.75	0	52.9255	0	56.8713	0	43.3908	0	35.3495	0
9	102586578	102626534	-	NaN	1	Cep63	ENSMUSG00000032534	centrosomal protein 63 [Source:MGI Symbol;Acc:MGI:2158560]	1	20	0	4.34783	0	39.1892	0	0	0	37.5	0	12.5	0	35.8696	0	9.58904	0	36.1111	0	30.5556	0	21.0526	0	81.8182	0	10.2996	0	12.6984	0	23.1481	0	10.3448	0
9	102626296	102634241	+	NaN	1	Anapc13	ENSMUSG00000035048	anaphase promoting complex subunit 13 [Source:MGI Symbol;Acc:MGI:1916260]	1	20	0	4.34783	0	39.1892	0	0	0	37.5	0	12.5	0	35.8696	0	9.58904	0	36.1111	0	30.5556	0	21.0526	0	81.8182	0	10.2996	0	12.6984	0	23.1481	0	10.3448	0
9	105208196	105211863	+	NaN	1	Gm20643	ENSMUSG00000093590	predicted gene 20643 [Source:MGI Symbol;Acc:MGI:5313090]	1	21.1538	0	44.2308	0	16	0	32.5581	0	27.5862	0	37.5	0	39.5115	0	27.4178	0	27.5758	0	50	0	44	0	61.4035	0	51.6441	0	41.6667	0	54.7778	0	40.1732	0
9	110243783	110262575	+	NaN	1	Cspg5	ENSMUSG00000032482	chondroitin sulfate proteoglycan 5 [Source:MGI Symbol;Acc:MGI:1352747]	1	56	0	64.2857	0	60	0	63.7931	0	55.4054	0	50	0	66.3399	0	78.3654	0	42.517	0	83.9286	0	77.7778	0	92.3077	0	75.8865	0	61.4035	0	57.8125	0	68.8679	0
9	110722088	110743686	-	NaN	1	Pth1r	ENSMUSG00000032492	parathyroid hormone 1 receptor [Source:MGI Symbol;Acc:MGI:97801]	1	2.77778	0	22.9167	0	10.7143	0	22.4138	0	34.8837	0	35.5263	0	34.4633	0	33.3333	0	40.7692	0	35.1852	0	72.7273	0	32.3529	0	28.4722	0	36.3014	0	46.988	0	39.7778	0
9	114688790	114724302	+	NaN	1	Dync1li1	ENSMUSG00000032435	dynein cytoplasmic 1 light intermediate chain 1 [Source:MGI Symbol;Acc:MGI:2135610]	1	18.5185	0	8.33333	0	25	0	15.7895	0	27.027	0	41.0714	0	25.1323	0	25	0	12.6866	0	15.7895	0	33.3333	0	85.7143	0	23.1343	0	20.6215	0	28.3333	0	21.627	0
9	115990956	116001788	-	NaN	1	Gm16142	ENSMUSG00000087469	predicted gene 16142 [Source:MGI Symbol;Acc:MGI:3802121]	1	0	0	17.1429	0	0	0	8.33333	0	30	0	6.94444	0	17.6056	0	10.6838	0	4.54545	0	35.6481	0	33.8095	0	23.8095	0	24.4224	0	18.0556	0	16.9872	0	21.7874	0
9	119753763	119825456	-	NaN	1	Scn11a	ENSMUSG00000034115	sodium channel, voltage-gated, type XI, alpha [Source:MGI Symbol;Acc:MGI:1345149]	1	61.2903	0	51.8519	0	34.375	0	39.1304	0	52	0	34.4828	0	59.1954	0	53.5354	0	36.7424	0	86.5385	0	76.9231	0	75	0	52.9167	0	57.2024	0	49.5169	0	50.2252	0
10	10335703	10472326	-	NaN	1	9130014G24Rik	ENSMUSG00000050994	RIKEN cDNA 9130014G24 gene [Source:MGI Symbol;Acc:MGI:3605549]	1	58.9286	0	57.4074	0	68.9655	0	62.5	0	56.25	0	66.6667	0	73.4694	0	63.1783	0	45.8333	0	84.4828	0	78.2609	0	92.3077	0	92.6901	0	85.8333	0	87.1795	0	80	0
10	13207717	13474396	-	NaN	1	Phactr2	ENSMUSG00000062866	phosphatase and actin regulator 2 [Source:MGI Symbol;Acc:MGI:2446138]	1	34.6154	0	10.8974	0	28.3333	0	29.4872	0	64	0	46	0	42.8472	0	36.6071	0	35.8696	0	36.5385	0	70.8333	0	53.5714	0	31.2025	0	47.3684	0	36.8421	0	24.8774	0
10	14402585	14545036	-	NaN	1	Gpr126	ENSMUSG00000039116	G protein-coupled receptor 126 [Source:MGI Symbol;Acc:MGI:1916151]	1	79.1667	0	41.6667	0	64.0351	0	42.8571	0	73.4375	0	64	0	66.2698	0	51.9126	0	57.9365	0	83.3333	0	85	0	76.4368	0	75.7384	0	64.2262	0	69.1257	0	71.0526	0
10	18390322	18533892	+	NaN	1	Nhsl1	ENSMUSG00000039835	NHS-like 1 [Source:MGI Symbol;Acc:MGI:106390]	1	45.098	0	40.625	0	33.3333	0	31.5789	0	55	0	57.1429	0	51.8072	0	59.6774	0	38.0952	0	65.1515	0	48	0	76.1905	0	51.004	0	54.878	0	56.8966	0	56.982	0
10	36506814	36834397	+	NaN	1	Hs3st5	ENSMUSG00000044499	heparan sulfate (glucosamine) 3-O-sulfotransferase 5 [Source:MGI Symbol;Acc:MGI:2441996]	1	38.0952	0	52.6316	0	62.069	0	31.5789	0	61.1111	0	47.2222	0	59.058	0	51.087	0	60	0	86.6667	0	72.2222	0	60	0	54.0278	0	74.3711	0	66.6667	0	60.4762	0
10	41914990	42018442	-	NaN	1	Armc2	ENSMUSG00000071324	armadillo repeat containing 2 [Source:MGI Symbol;Acc:MGI:1916449]	1	38.1818	0	41.1458	0	38.4615	0	37.1212	0	57.5	0	45.7143	0	49.6528	0	51.8519	0	56.25	0	71.4286	0	61.5385	0	60	0	63.9414	0	67.4859	0	67.9739	0	64.7059	0
10	45178098	45318452	+	NaN	1	Popdc3	ENSMUSG00000019848	popeye domain containing 3 [Source:MGI Symbol;Acc:MGI:1930153]	1	73.5294	0	33.3333	0	46.5517	0	43.1034	0	47.9167	0	39.5833	0	49.9267	0	49.3897	0	53.1915	0	68.5714	0	63.0952	0	88.8889	0	66.893	0	58.7719	0	56.5891	0	64.1129	0
10	45268603	45268731	-	NaN	1	SNORA17	ENSMUSG00000077591	Small nucleolar RNA SNORA17 [Source:RFAM;Acc:RF00560]	1	73.5294	0	33.3333	0	46.5517	0	43.1034	0	47.9167	0	39.5833	0	49.9267	0	49.3897	0	53.1915	0	68.5714	0	63.0952	0	88.8889	0	66.893	0	58.7719	0	56.5891	0	64.1129	0
10	57794335	57811830	+	NaN	1	Smpdl3a	ENSMUSG00000019872	sphingomyelin phosphodiesterase, acid-like 3A [Source:MGI Symbol;Acc:MGI:1931437]	1	14.1026	0	41.1765	0	22.0588	0	10.9375	0	31.8182	0	25	0	33.7566	0	30	0	32.0175	0	50	0	50	0	56	0	36.4103	0	44.0278	0	34.9099	0	56.1111	0
10	58600789	58675654	-	NaN	1	Edar	ENSMUSG00000003227	ectodysplasin-A receptor [Source:MGI Symbol;Acc:MGI:1343498]	1	70.2381	0	52.6316	0	58.75	0	63.1313	0	92.3077	0	80.8824	0	93.5446	0	79.108	0	70.8333	0	94.6429	0	92.3077	0	73.3333	0	93.1624	0	83.5938	0	92.3611	0	89.1892	0
10	59403660	59421976	+	NaN	1	Pla2g12b	ENSMUSG00000009646	phospholipase A2, group XIIB [Source:MGI Symbol;Acc:MGI:1917086]	1	10.7143	0	14.7059	0	29.6875	0	19.2308	0	27.7778	0	18	0	16.6667	0	15.0538	0	10	0	42.7083	0	47.6191	0	35.2381	0	39.0502	0	37.2475	0	38.806	0	35	0
10	60302748	60696490	-	NaN	1	Cdh23	ENSMUSG00000012819	cadherin 23 (otocadherin) [Source:MGI Symbol;Acc:MGI:1890219]	1	2.94118	0	3.22581	0	5.55556	0	18.4211	0	5.88235	0	6	0	13.9194	0	15.8974	0	15.9864	0	29.6875	0	50	0	17.9487	0	13.8597	0	35	0	20.9677	0	18.2927	0
10	61432497	61452669	-	NaN	1	Eif4ebp2	ENSMUSG00000020091	eukaryotic translation initiation factor 4E binding protein 2 [Source:MGI Symbol;Acc:MGI:109198]	1	45.3488	0	32	0	57.5758	0	36.5854	0	56	0	41.3043	0	41.25	0	50	0	43.75	0	88.8889	0	60.7143	0	100	0	40.9434	0	64.5833	0	30.8824	0	45.4733	0
10	67096125	67256326	+	NaN	1	Jmjd1c	ENSMUSG00000037876	jumonji domain containing 1C [Source:MGI Symbol;Acc:MGI:1918614]	1	90.9091	0	78.2609	0	52	0	46.1538	0	100	0	95	0	92.1053	0	91.4286	0	90.9091	0	100	0	100	0	100	0	89.0244	0	52.9412	0	100	0	93.3333	0
10	68723746	68782654	+	NaN	1	Tmem26	ENSMUSG00000060044	transmembrane protein 26 [Source:MGI Symbol;Acc:MGI:2143537]	1	16.6667	0	7.14286	0	26.3158	0	23.0769	0	26.3158	0	30.303	0	43.9153	0	40.7018	0	26.8293	0	31.5789	0	41.6667	0	46.6667	0	36.0317	0	43.5606	0	41.8803	0	19.5261	0
10	77032241	77061002	+	NaN	1	Slc19a1	ENSMUSG00000001436	solute carrier family 19 (folate transporter), member 1 [Source:MGI Symbol;Acc:MGI:103182]	1	8.75	0	0	0	26.25	0	10.9756	0	2.77778	0	19.2308	0	19.0972	0	14.7436	0	7.29167	0	58.3333	0	28.5714	0	53.125	0	54.6185	0	47.4359	0	64.3617	0	38.9671	0
10	77530252	77565708	+	NaN	1	Itgb2	ENSMUSG00000000290	integrin beta 2 [Source:MGI Symbol;Acc:MGI:96611]	1	44.186	0	25	0	32.8358	0	29.2453	0	42.4242	0	61.1111	0	42.9553	0	40.6626	0	18.408	0	59.4595	0	58.8889	0	40.9091	0	66.8317	0	73.9444	0	54.0084	0	57.5405	0
10	80057416	80102698	-	NaN	1	Sbno2	ENSMUSG00000035673	strawberry notch homolog 2 (Drosophila) [Source:MGI Symbol;Acc:MGI:2448490]	1	61.6667	0	33.3333	0	60	0	77.5862	0	100	0	47.8261	0	73.2558	0	60.3774	0	78.3784	0	100	0	95	0	100	0	85.5932	0	93.5897	0	58.9286	0	88.8889	0
10	80261486	80288408	+	NaN	1	Dazap1	ENSMUSG00000069565	DAZ associated protein 1 [Source:MGI Symbol;Acc:MGI:1917498]	1	59.6154	0	36.3636	0	91.1765	0	40.5405	0	51.1905	0	95.2381	0	85.8974	0	84.6939	0	67.1429	0	57.8947	0	81.8182	0	100	0	88.7597	0	75.2137	0	44.1919	0	51.7544	0
10	81183007	81193197	+	NaN	1	Dapk3	ENSMUSG00000034974	death-associated protein kinase 3 [Source:MGI Symbol;Acc:MGI:1203520]	1	54.4118	0	55.5556	0	33.3333	0	50	0	50	0	0	0	80.2083	0	54.6414	0	60.4167	0	100	0	91.6667	0	100	0	62.2642	0	44.9275	0	69.5652	0	57.377	0
10	81346048	81350480	-	NaN	1	Hmg20b	ENSMUSG00000020232	high mobility group 20 B [Source:MGI Symbol;Acc:MGI:1341190]	1	36.2745	0	8.82353	0	36.9048	0	24.4898	0	41.3793	0	44.7368	0	53.9062	0	65.5983	0	46.3415	0	69.4444	0	53.5714	0	90.9091	0	87.6374	0	73	0	80.8511	0	63.2353	0
10	83158025	83158127	-	NaN	1	U6	ENSMUSG00000088270	U6 spliceosomal RNA [Source:RFAM;Acc:RF00026]	1	50	0	18.75	0	13.7255	0	23.3333	0	63.75	0	62	0	55.3797	0	50	0	50	0	70.8333	0	45.4545	0	33.871	0	44.2697	0	53.6458	0	40.8065	0	50.4566	0
10	85959340	86011895	-	NaN	1	Bpifc	ENSMUSG00000050108	BPI fold containing family C [Source:MGI Symbol;Acc:MGI:3026884]	1	80.4878	0	75.7576	0	50	0	45.3947	0	87.5	0	89.2857	0	86.2805	0	85.026	0	77.6191	0	92	0	100	0	84.6154	0	90.9091	0	84.6774	0	90	0	88.9344	0
10	86690209	86705509	-	NaN	1	Hsp90b1	ENSMUSG00000020048	heat shock protein 90, beta (Grp94), member 1 [Source:MGI Symbol;Acc:MGI:98817]	1	20.5128	0	3.22581	0	9.61538	0	13.7931	0	24.3243	0	17.3913	0	16.4773	0	7.30337	0	17.7419	0	75	0	2.94118	0	37.5	0	22.4561	0	27.9487	0	14.9573	0	22.0779	0
10	86705316	86705448	-	NaN	1	AC152453.1	ENSMUSG00000092686	No description	1	20.5128	0	3.22581	0	9.61538	0	13.7931	0	24.3243	0	17.3913	0	16.4773	0	7.30337	0	17.7419	0	75	0	2.94118	0	37.5	0	22.4561	0	27.9487	0	14.9573	0	22.0779	0
10	86705811	86776843	+	NaN	1	BC030307	ENSMUSG00000044937	cDNA sequence BC030307 [Source:MGI Symbol;Acc:MGI:2387653]	1	20.5128	0	3.22581	0	9.61538	0	13.7931	0	24.3243	0	17.3913	0	16.4773	0	7.30337	0	17.7419	0	75	0	2.94118	0	37.5	0	22.4561	0	27.9487	0	14.9573	0	22.0779	0
10	93540632	93584327	+	NaN	1	Ccdc38	ENSMUSG00000036168	coiled-coil domain containing 38 [Source:MGI Symbol;Acc:MGI:2444738]	1	60.2941	0	66.6667	0	66.6667	0	52.1739	0	58.8235	0	76.9231	0	90.9836	0	74.7475	0	67.7305	0	86.2069	0	85.5072	0	88.2353	0	82.0776	0	89.8551	0	83.6539	0	93.8775	0
10	94148023	94197211	+	NaN	1	Nr2c1	ENSMUSG00000005897	nuclear receptor subfamily 2, group C, member 1 [Source:MGI Symbol;Acc:MGI:1352465]	1	39.4737	0	28.5714	0	56.3725	0	85.7143	0	12.8205	0	72.2222	0	34.3137	0	34.153	0	75	0	91.6667	0	85.7143	0	80	0	37.037	0	20.2899	0	31.0345	0	35.5556	0
10	99107036	99198074	+	NaN	1	Poc1b	ENSMUSG00000019952	POC1 centriolar protein homolog B (Chlamydomonas) [Source:MGI Symbol;Acc:MGI:1918511]	1	0	0	0	0	10.3448	0	0	0	3.44828	0	0	0	30.2817	0	10.9091	0	0	0	50	0	0	0	66.6667	0	16.4557	0	0	0	24.1379	0	6.41026	0
10	99108135	99113245	+	NaN	1	Galnt4	ENSMUSG00000090035	UDP-N-acetyl-alpha-D-galactosamine:polypeptideN-acetylgalactosaminyltransferase 4 [Source:MGISymbol;Acc:MGI:894692]	1	0	0	0	0	10.3448	0	0	0	3.44828	0	0	0	30.2817	0	10.9091	0	0	0	50	0	0	0	66.6667	0	16.4557	0	0	0	24.1379	0	6.41026	0
10	105187663	105574451	-	NaN	1	Tmtc2	ENSMUSG00000036019	transmembrane and tetratricopeptide repeat containing 2 [Source:MGI Symbol;Acc:MGI:1914057]	1	33.3333	0	52.3809	0	41.6667	0	52.8571	0	46.1538	0	31.0345	0	63.3803	0	49.4048	0	44.1176	0	61.2903	0	80.303	0	66.6667	0	66.5069	0	75.6757	0	50.5128	0	41.5205	0
10	116301374	116389538	+	NaN	1	Ptprb	ENSMUSG00000020154	protein tyrosine phosphatase, receptor type, B [Source:MGI Symbol;Acc:MGI:97809]	1	50	0	57.4074	0	62.5	0	53.4884	0	48	0	78.9474	0	72.5	0	88.8393	0	76.5957	0	89.5833	0	65.3846	0	95.5556	0	72.7699	0	82.1429	0	69.2308	0	79.9296	0
10	116340583	116340719	+	NaN	1	SNORA4	ENSMUSG00000065086	Small nucleolar RNA SNORA4 [Source:RFAM;Acc:RF00394]	1	50	0	57.4074	0	62.5	0	53.4884	0	48	0	78.9474	0	72.5	0	88.8393	0	76.5957	0	89.5833	0	65.3846	0	95.5556	0	72.7699	0	82.1429	0	69.2308	0	79.9296	0
10	117750624	117792705	-	NaN	1	Nup107	ENSMUSG00000052798	nucleoporin 107 [Source:MGI Symbol;Acc:MGI:2143854]	1	30	0	36.3636	0	35.2941	0	14.5161	0	47.1429	0	35.2941	0	61.8182	0	50.2645	0	34.507	0	78.5714	0	63.6364	0	94.7368	0	53.8462	0	47.7273	0	60	0	43.5065	0
10	117814471	117845935	-	NaN	1	Rap1b	ENSMUSG00000052681	RAS related protein 1b [Source:MGI Symbol;Acc:MGI:894315]	1	53.2258	0	33.3333	0	52.6667	0	27.957	0	19.4444	0	17.2414	0	33.6022	0	37.2727	0	52.2727	0	88.2353	0	77.7778	0	76.6667	0	40.1587	0	43.7107	0	35.4667	0	34.8485	0
10	120857629	120863326	+	NaN	1	Gm15910	ENSMUSG00000087480	predicted gene 15910 [Source:MGI Symbol;Acc:MGI:3802158]	1	75	0	55	0	53.0303	0	38.4615	0	50	0	92.8571	0	63.1148	0	56.7164	0	66.2791	0	95.6522	0	68.421	0	92.8571	0	79.8148	0	80.4167	0	87.8205	0	82.5137	0
10	120899157	120901888	+	NaN	1	Gm4473	ENSMUSG00000086522	predicted gene 4473 [Source:MGI Symbol;Acc:MGI:3782657]	1	0	0	34.375	0	5.88235	0	15	0	12.5	0	70	0	49.0566	0	10.9756	0	21.6981	0	54.5455	0	59.2593	0	0	0	53.7037	0	30.1587	0	51.9608	0	40.1786	0
10	128747879	128766568	+	NaN	1	Wibg	ENSMUSG00000064030	within bgcn homolog (Drosophila) [Source:MGI Symbol;Acc:MGI:1925678]	1	65.9574	0	55.1724	0	60.9375	0	57.5758	0	92.5926	0	100	0	90	0	87.3016	0	86.3636	0	96	0	61.9048	0	100	0	79.2857	0	96.875	0	75	0	84.9206	0
11	4064841	4077736	+	NaN	1	Sec14l3	ENSMUSG00000054986	SEC14-like 3 (S. cerevisiae) [Source:MGI Symbol;Acc:MGI:3617848]	1	62.2222	0	34.6154	0	53.125	0	45.8333	0	60.9756	0	28	0	55.3819	0	43.653	0	34.0769	0	52.3809	0	85	0	70.8333	0	73.7319	0	73.1707	0	64.8438	0	79.0541	0
11	4480868	4594863	-	NaN	1	Mtmr3	ENSMUSG00000034354	myotubularin related protein 3 [Source:MGI Symbol;Acc:MGI:1921552]	1	18.6046	0	13.0435	0	21.4286	0	9.375	0	NaN	0	100	0	37.5	0	16.875	0	19.1489	0	32.6087	0	33.3333	0	100	0	24.8756	0	23.6111	0	19.0476	0	22.5	0
11	5528887	5542187	-	NaN	1	Ccdc117	ENSMUSG00000020482	coiled-coil domain containing 117 [Source:MGI Symbol;Acc:MGI:2144383]	1	6.25	0	6.25	0	4.54545	0	0	0	2.12766	0	13.3333	0	2.85714	0	7.31707	0	3.7037	0	81.25	0	16.6667	0	50	0	11.4734	0	11.1111	0	11.6667	0	11.9658	0
11	8431652	8664535	-	NaN	1	Tns3	ENSMUSG00000020422	tensin 3 [Source:MGI Symbol;Acc:MGI:2443012]	1	55.8824	0	62.1622	0	32.2222	0	11.1111	0	47.2222	0	73.0769	0	61.3636	0	46.2547	0	73.7705	0	93.75	0	94.7368	0	87.963	0	55.2083	0	92.2222	0	77.7778	0	87.7193	0
11	16971206	17052381	-	NaN	1	Plek	ENSMUSG00000020120	pleckstrin [Source:MGI Symbol;Acc:MGI:1860485]	1	68	0	56.25	0	68.1818	0	72.3684	0	73.1707	0	72.3958	0	81.1321	0	66.5942	0	72	0	95.2381	0	88.4615	0	86.9565	0	77.3148	0	81.25	0	85.0877	0	80.7692	0
11	30750832	30756147	+	NaN	1	Gm12100	ENSMUSG00000087474	predicted gene 12100 [Source:MGI Symbol;Acc:MGI:3651586]	1	21.6667	0	0	0	40.625	0	20	0	18.1818	0	76.9231	0	47.9167	0	27.4194	0	4.7619	0	37.037	0	16.6667	0	80	0	61.5741	0	51.626	0	62.7451	0	44.6875	0
11	33973961	34098554	-	NaN	1	4930469K13Rik	ENSMUSG00000085684	RIKEN cDNA 4930469K13 gene [Source:MGI Symbol;Acc:MGI:1924124]	1	25.6098	0	8.33333	0	26.3158	0	25.6757	0	36.5385	0	31.8182	0	36.8056	0	40.1515	0	28.3854	0	64.2857	0	56.0606	0	26.7857	0	47.2917	0	61.7486	0	51.6129	0	44.2708	0
11	34046920	34092295	+	NaN	1	Lcp2	ENSMUSG00000002699	lymphocyte cytosolic protein 2 [Source:MGI Symbol;Acc:MGI:1321402]	1	25.6098	0	8.33333	0	26.3158	0	25.6757	0	36.5385	0	31.8182	0	36.8056	0	40.1515	0	28.3854	0	64.2857	0	56.0606	0	26.7857	0	47.2917	0	61.7486	0	51.6129	0	44.2708	0
11	50293961	50325673	-	NaN	1	Canx	ENSMUSG00000020368	calnexin [Source:MGI Symbol;Acc:MGI:88261]	1	60.3448	0	65.7143	0	47.5	0	47.2973	0	89.4737	0	73.6842	0	85.3774	0	80.2721	0	67.5	0	87.5	0	96.1539	0	85.7143	0	72.4138	0	70.3333	0	70	0	77.0833	0
11	53259814	53300457	-	NaN	1	Hspa4	ENSMUSG00000020361	heat shock protein 4 [Source:MGI Symbol;Acc:MGI:1342292]	1	32.6087	0	46.1538	0	35.1064	0	29.6296	0	35.1351	0	48.1481	0	46.6418	0	50.2525	0	38.806	0	47.7273	0	66.129	0	81.8182	0	40.1235	0	53.7356	0	38.8889	0	42.1053	0
11	55250609	55336564	-	NaN	1	Fat2	ENSMUSG00000055333	FAT tumor suppressor homolog 2 (Drosophila) [Source:MGI Symbol;Acc:MGI:2685369]	1	39.4737	0	44.1176	0	35	0	18.1818	0	33.3333	0	41.6667	0	43.5743	0	36.1789	0	52.0833	0	59.375	0	67.5676	0	36.3636	0	55.4924	0	53.2567	0	62.2951	0	51.5766	0
11	55514238	55608198	-	NaN	1	Glra1	ENSMUSG00000000263	glycine receptor, alpha 1 subunit [Source:MGI Symbol;Acc:MGI:95747]	1	29.4872	0	24.2424	0	32.3529	0	27.7778	0	65.3846	0	67.3077	0	59.5238	0	66.6667	0	42.7083	0	79.4872	0	88.8889	0	46.9136	0	57.4786	0	72.3611	0	78.4392	0	74.5671	0
11	60469339	60528369	+	NaN	1	Myo15	ENSMUSG00000042678	myosin XV [Source:MGI Symbol;Acc:MGI:1261811]	1	42.6471	0	43.4783	0	50	0	45.3488	0	86.3636	0	57.6923	0	76	0	62.973	0	54.1667	0	64.2857	0	64.4737	0	90	0	71.2281	0	70.5479	0	48.0874	0	70.5357	0
11	61301631	61342860	-	NaN	1	Slc47a2	ENSMUSG00000069855	solute carrier family 47, member 2 [Source:MGI Symbol;Acc:MGI:3588190]	1	29.4118	0	16.6667	0	1.85185	0	21.5909	0	20.2703	0	42.8571	0	21.6931	0	28.1818	0	32.6923	0	20.2703	0	53.9474	0	59.375	0	44.1288	0	56.7708	0	43.2143	0	42.8763	0
11	62648664	62666354	+	NaN	1	Mmgt2	ENSMUSG00000048497	membrane magnesium transporter 2 [Source:MGI Symbol;Acc:MGI:2448491]	1	57.6923	0	37.5	0	47.6744	0	40	0	68.9189	0	58.3333	0	53.3333	0	57.5	0	52.6316	0	50	0	75	0	77.7778	0	71.9697	0	55.814	0	62.7193	0	57.5	0
11	68209364	68400823	-	NaN	1	Ntn1	ENSMUSG00000020902	netrin 1 [Source:MGI Symbol;Acc:MGI:105088]	1	37.8049	0	4.7619	0	23.5294	0	27.7778	0	31.25	0	36.4865	0	42.663	0	31.6092	0	20.2128	0	73.1884	0	48.1481	0	91.6667	0	54.4094	0	51.5326	0	46.7105	0	66.1765	0
11	74849261	74897060	-	NaN	1	Sgsm2	ENSMUSG00000038351	small G protein signaling modulator 2 [Source:MGI Symbol;Acc:MGI:2144695]	1	0	0	44.4444	0	0	0	16.6667	0	51.7241	0	NaN	0	37.1429	0	34	0	30.9524	0	56.25	0	53.5714	0	100	0	29.1667	0	22.6415	0	47.8495	0	52.7027	0
11	77880615	77894096	-	NaN	1	Pipox	ENSMUSG00000017453	pipecolic acid oxidase [Source:MGI Symbol;Acc:MGI:1197006]	1	11.4286	0	32.6923	0	8.33333	0	9.1954	0	42.3077	0	45.1613	0	41.2037	0	36.5672	0	41.0256	0	59.0909	0	40	0	55.5556	0	37.5868	0	60.1449	0	43.1217	0	49.2647	0
11	80428615	80473248	+	NaN	1	Psmd11	ENSMUSG00000017428	proteasome (prosome, macropain) 26S subunit, non-ATPase, 11 [Source:MGI Symbol;Acc:MGI:1916327]	1	0	0	6.66667	0	23.0769	0	11.6883	0	35.7143	0	23.0769	0	20	0	9.83606	0	53.3333	0	15.4762	0	5.55556	0	100	0	14.8649	0	15.2778	0	19.2982	0	17.4561	0
11	88099146	88194140	+	NaN	1	Cuedc1	ENSMUSG00000018378	CUE domain containing 1 [Source:MGI Symbol;Acc:MGI:2144281]	1	28.2609	0	43.4211	0	26.4706	0	28.1609	0	20.155	0	66.6667	0	33.8426	0	52.2727	0	24.4709	0	60	0	38.8889	0	60.8696	0	52.6628	0	38.0952	0	61.5226	0	38.964	0
11	88352773	88352864	+	NaN	1	Mir378b	ENSMUSG00000092985	microRNA 378b [Source:MGI Symbol;Acc:MGI:4950393]	1	31.0976	0	29.4118	0	27.1429	0	25.7143	0	39.0625	0	29.6875	0	40.411	0	31.0185	0	26.4368	0	80	0	56.25	0	58.3333	0	63.8566	0	63.1579	0	60.628	0	60.3801	0
11	93098028	93601749	+	NaN	1	Car10	ENSMUSG00000056158	carbonic anhydrase 10 [Source:MGI Symbol;Acc:MGI:1919855]	1	13.0952	0	4.16667	0	9.30232	0	5.71429	0	22.2222	0	19.4444	0	26.3158	0	10.6061	0	21.0526	0	43.1034	0	35.7143	0	35.4839	0	28.125	0	37.1515	0	17.5439	0	23.4127	0
11	94936224	94953042	+	NaN	1	Col1a1	ENSMUSG00000001506	collagen, type I, alpha 1 [Source:MGI Symbol;Acc:MGI:88467]	1	16.2791	0	47.0588	0	26.0417	0	35.3659	0	31.5789	0	36.5385	0	59.9537	0	29.9588	0	58.1197	0	52.9412	0	63.0952	0	38.2353	0	53.1977	0	58.6923	0	48.3607	0	39.8208	0
11	100582818	100620168	-	NaN	1	Dnajc7	ENSMUSG00000014195	DnaJ (Hsp40) homolog, subfamily C, member 7 [Source:MGI Symbol;Acc:MGI:1928373]	1	22.3684	0	23.5294	0	24.3902	0	16.6667	0	20.5882	0	12.5	0	30.4878	0	29.4118	0	42.1053	0	53.125	0	69.697	0	80	0	17.0213	0	20.6897	0	30.0412	0	17.5833	0
11	100619244	100627607	+	NaN	1	Nkiras2	ENSMUSG00000017837	NFKB inhibitor interacting Ras-like protein 2 [Source:MGI Symbol;Acc:MGI:1919216]	1	22.3684	0	23.5294	0	24.3902	0	16.6667	0	20.5882	0	12.5	0	30.4878	0	29.4118	0	42.1053	0	53.125	0	69.697	0	80	0	17.0213	0	20.6897	0	30.0412	0	17.5833	0
11	101162679	101171351	-	NaN	1	Plekhh3	ENSMUSG00000035172	pleckstrin homology domain containing, family H (with MyTH4 domain) member 3 [Source:MGI Symbol;Acc:MGI:2384950]	1	80.1587	0	63.1579	0	65	0	68	0	93.75	0	75	0	91.8367	0	96.875	0	77.0833	0	90	0	93.5484	0	90.9091	0	90.9524	0	93.7107	0	70.3704	0	78.6585	0
11	107207892	107470699	-	NaN	1	Pitpnc1	ENSMUSG00000040430	phosphatidylinositol transfer protein, cytoplasmic 1 [Source:MGI Symbol;Acc:MGI:1919045]	1	59.7561	0	46.2963	0	59.375	0	49.0741	0	80	0	76.6667	0	86.6886	0	78.5681	0	82.9167	0	87.5	0	89.0625	0	76.3158	0	67.134	0	76.7636	0	87.0968	0	85.2941	0
11	107547930	107693826	+	NaN	1	Helz	ENSMUSG00000020721	helicase with zinc finger domain [Source:MGI Symbol;Acc:MGI:1925705]	1	16	0	8.69565	0	13.7255	0	28.2609	0	34	0	17.1053	0	24.1546	0	17.8744	0	17.803	0	38.6905	0	52.6882	0	42.5926	0	37.8307	0	49.0196	0	24.8538	0	26.9841	0
11	107933387	108343928	-	NaN	1	Prkca	ENSMUSG00000050965	protein kinase C, alpha [Source:MGI Symbol;Acc:MGI:97595]	1	58.8889	0	46.1538	0	52.1739	0	60.8696	0	62.5	0	68.1818	0	75.4902	0	68.2292	0	82.3529	0	79.4872	0	75	0	80.9524	0	72.1282	0	56.7797	0	81.9149	0	82.4201	0
11	109066984	109067090	-	NaN	1	U6	ENSMUSG00000064691	U6 spliceosomal RNA [Source:RFAM;Acc:RF00026]	1	3.7037	0	0	0	8.82353	0	8.33333	0	9.09091	0	1.92308	0	9.55556	0	12.069	0	4.65116	0	36	0	17.5	0	28.5714	0	20.6573	0	45.9453	0	19.7619	0	25.9524	0
11	109573331	109611967	-	NaN	1	Wipi1	ENSMUSG00000041895	WD repeat domain, phosphoinositide interacting 1 [Source:MGI Symbol;Acc:MGI:1261864]	1	76.1364	0	96.5517	0	70.8333	0	52.439	0	85.1852	0	86.7647	0	93.5294	0	83.3333	0	88.8889	0	91.6667	0	98.75	0	100	0	91.5625	0	87.5587	0	96.9231	0	97.1751	0
11	115974709	116008412	+	NaN	1	Itgb4	ENSMUSG00000020758	integrin beta 4 [Source:MGI Symbol;Acc:MGI:96613]	1	29.7297	0	14.1026	0	47.2222	0	44	0	48.5294	0	10.3448	0	42.2535	0	31.0458	0	35.4545	0	70.8333	0	40	0	83.3333	0	56.5217	0	63.6364	0	53.3333	0	51.3699	0
11	116537740	116581447	-	NaN	1	Ube2o	ENSMUSG00000020802	ubiquitin-conjugating enzyme E2O [Source:MGI Symbol;Acc:MGI:2444266]	1	19.2308	0	52.6316	0	28.5714	0	60.8696	0	30.5556	0	61.5385	0	35.5932	0	30	0	53.2407	0	66.6667	0	69.2308	0	78.5714	0	42.8571	0	36.9863	0	39.7849	0	52.4194	0
11	118489762	118911597	-	NaN	1	Rbfox3	ENSMUSG00000025576	RNA binding protein, fox-1 homolog (C. elegans) 3 [Source:MGI Symbol;Acc:MGI:106368]	1	27.5862	0	18.1818	0	34.4444	0	18.1818	0	67.6471	0	59.6154	0	65.4412	0	40.5251	0	42.1667	0	68.9655	0	82.7586	0	83.3333	0	66.376	0	64.9123	0	67.2297	0	67.6056	0
12	8771323	8793715	+	NaN	1	Sdc1	ENSMUSG00000020592	syndecan 1 [Source:MGI Symbol;Acc:MGI:1349162]	1	38.7097	0	31.25	0	26.8817	0	50	0	56.5217	0	68.1818	0	35.1191	0	35.7143	0	56.25	0	76.4706	0	56.4516	0	73.0769	0	42.7184	0	40.9524	0	39.8148	0	48.718	0
12	11265886	11319785	+	NaN	1	Smc6	ENSMUSG00000020608	structural maintenance of chromosomes 6 [Source:MGI Symbol;Acc:MGI:1914491]	1	27.027	0	17.2414	0	34.6154	0	18.8679	0	29.4118	0	100	0	28.5714	0	37.8472	0	25.641	0	71.4286	0	44.4444	0	80	0	29.5455	0	27.6316	0	75	0	18.6441	0
12	16670615	16800886	-	NaN	1	Greb1	ENSMUSG00000036523	gene regulated by estrogen in breast cancer protein [Source:MGI Symbol;Acc:MGI:2149712]	1	68.1818	0	77.2727	0	67.1429	0	55.8824	0	76.6667	0	67.6471	0	85.9788	0	73.8889	0	66.4729	0	96.2963	0	79.4118	0	92.8571	0	80.3247	0	72.7778	0	88.8889	0	86.6667	0
12	28594173	28623290	-	NaN	1	Colec11	ENSMUSG00000036655	collectin sub-family member 11 [Source:MGI Symbol;Acc:MGI:1918943]	1	77.2727	0	82.3529	0	26.7857	0	65.7143	0	92.5926	0	74.0741	0	79.5238	0	76.1905	0	69.7917	0	97.0588	0	88.4615	0	78.0303	0	73.8095	0	73.1884	0	76.1905	0	76.2255	0
12	31265234	31329644	+	NaN	1	Lamb1	ENSMUSG00000002900	laminin B1 [Source:MGI Symbol;Acc:MGI:96743]	1	36.8421	0	10.7143	0	35	0	9.09091	0	26.3158	0	67.5	0	33.3333	0	60.5769	0	27.2727	0	58.1395	0	46.6667	0	93.3333	0	38.8889	0	48.8889	0	44.1176	0	61.9213	0
12	31331564	31351437	-	NaN	1	Dld	ENSMUSG00000020664	dihydrolipoamide dehydrogenase [Source:MGI Symbol;Acc:MGI:107450]	1	32.5758	0	75	0	31.9149	0	35.1351	0	30.5556	0	34.4828	0	45.098	0	45.9877	0	40.8163	0	80	0	80.9524	0	95	0	43.9394	0	41.3793	0	78.5185	0	58.6735	0
12	35194811	35194897	-	NaN	1	Mir680-3	ENSMUSG00000076253	microRNA 680-3 [Source:MGI Symbol;Acc:MGI:3629889]	1	31.6092	0	11.7647	0	29.6296	0	25	0	24	0	45.4545	0	50.359	0	51.8519	0	46.1905	0	57.7778	0	63.8889	0	45.4545	0	53.8251	0	54.6667	0	64.9425	0	55.8824	0
12	54892989	55014348	-	NaN	1	Baz1a	ENSMUSG00000035021	bromodomain adjacent to zinc finger domain 1A [Source:MGI Symbol;Acc:MGI:1309478]	1	38.7755	0	37.8378	0	51.4286	0	100	0	68.1818	0	18.75	0	46.5753	0	43.9189	0	77.5	0	97.2222	0	80	0	68.75	0	77.1739	0	42.4657	0	48.4375	0	35.8209	0
12	69241176	69284632	+	NaN	1	Klhdc1	ENSMUSG00000051890	kelch domain containing 1 [Source:MGI Symbol;Acc:MGI:2672853]	1	50	0	52	0	61.2903	0	73.0769	0	72.2222	0	85.7143	0	79.8387	0	52.0325	0	66.6667	0	76.087	0	85	0	100	0	72.9167	0	70.9091	0	75.7862	0	64.2361	0
12	69267771	69273432	-	NaN	1	Gm15561	ENSMUSG00000085539	predicted gene 15561 [Source:MGI Symbol;Acc:MGI:3783010]	1	50	0	52	0	61.2903	0	73.0769	0	72.2222	0	85.7143	0	79.8387	0	52.0325	0	66.6667	0	76.087	0	85	0	100	0	72.9167	0	70.9091	0	75.7862	0	64.2361	0
12	69311544	69357176	-	NaN	1	Nemf	ENSMUSG00000020982	nuclear export mediator factor [Source:MGI Symbol;Acc:MGI:1918305]	1	95.2381	0	85.7143	0	35.5263	0	30.7692	0	50	0	47.0588	0	53.9474	0	88.0952	0	60.5263	0	100	0	87.5	0	93.3333	0	53.0769	0	48.1132	0	70.3125	0	49.7312	0
12	75818134	76110926	+	NaN	1	Syne2	ENSMUSG00000063450	synaptic nuclear envelope 2 [Source:MGI Symbol;Acc:MGI:2449316]	1	44.1176	0	20	0	11.7647	0	20	0	45	0	31.5789	0	35.0746	0	43.9614	0	29.7297	0	46.7742	0	58.8235	0	46.2963	0	43.2648	0	29.2289	0	33.0247	0	31.1905	0
12	76120419	76177259	-	NaN	1	Esr2	ENSMUSG00000021055	estrogen receptor 2 (beta) [Source:MGI Symbol;Acc:MGI:109392]	1	7.40741	0	5.88235	0	0	0	4.54545	0	8.82353	0	8.10811	0	16.1348	0	14.899	0	27.5	0	11.3636	0	54.5455	0	18.1818	0	14.0693	0	13.1579	0	5.88235	0	14.4928	0
12	78748947	78840711	+	NaN	1	Mpp5	ENSMUSG00000021112	membrane protein, palmitoylated 5 (MAGUK p55 subfamily member 5) [Source:MGI Symbol;Acc:MGI:1927339]	1	7.40741	0	15.9091	0	10.9756	0	0	0	11.1111	0	16.6667	0	14.4444	0	14.6199	0	10.6383	0	60	0	37.5	0	11.1111	0	12.2807	0	18.1818	0	32.2581	0	6.81818	0
12	78752687	78752788	-	NaN	1	U6	ENSMUSG00000088822	U6 spliceosomal RNA [Source:RFAM;Acc:RF00026]	1	7.40741	0	15.9091	0	10.9756	0	0	0	11.1111	0	16.6667	0	14.4444	0	14.6199	0	10.6383	0	60	0	37.5	0	11.1111	0	12.2807	0	18.1818	0	32.2581	0	6.81818	0
12	80335847	80436601	-	NaN	1	Dcaf5	ENSMUSG00000049106	DDB1 and CUL4 associated factor 5 [Source:MGI Symbol;Acc:MGI:2444785]	1	26.087	0	40.9091	0	50	0	40.7407	0	90.3226	0	53.5714	0	97.561	0	64.4444	0	69.5122	0	97.561	0	100	0	84.6154	0	73.6364	0	72.4138	0	96.7742	0	93.3333	0
12	83632234	83683123	+	NaN	1	Rbm25	ENSMUSG00000010608	RNA binding motif protein 25 [Source:MGI Symbol;Acc:MGI:1914289]	1	62.5	0	61.25	0	72.2222	0	59.2857	0	86.6667	0	100	0	88.7681	0	65	0	75.2632	0	100	0	84.2105	0	70.8333	0	91.8333	0	80.3552	0	89.5349	0	83.1818	0
12	90998492	91384409	-	NaN	1	4930534B04Rik	ENSMUSG00000061533	RIKEN cDNA 4930534B04 gene [Source:MGI Symbol;Acc:MGI:1922466]	1	46	0	54.8387	0	43.3333	0	45.8333	0	91.3043	0	72.9167	0	64.1204	0	67.0213	0	55.7143	0	82.6087	0	93.4783	0	80	0	79.9603	0	66.9591	0	61.9126	0	88.2979	0
12	100876682	100908198	-	NaN	1	Gpr68	ENSMUSG00000047415	G protein-coupled receptor 68 [Source:MGI Symbol;Acc:MGI:2441763]	1	11.8056	0	10.8696	0	18.1818	0	27.1429	0	28.5714	0	27.7778	0	31.0345	0	34.8958	0	27.5362	0	16.0714	0	44.8276	0	60.8696	0	29.3651	0	25.4566	0	36.4407	0	38.806	0
12	105685352	105703047	+	NaN	1	4933433P14Rik	ENSMUSG00000044715	RIKEN cDNA 4933433P14 gene [Source:MGI Symbol;Acc:MGI:1914037]	1	42.1053	0	10	0	50	0	24.4444	0	38.4615	0	41.6667	0	51.5625	0	50.8333	0	48.6486	0	33.3333	0	55.5556	0	69.3548	0	52.9167	0	72.1154	0	48.0769	0	38.2812	0
12	112653821	112674884	-	NaN	1	Akt1	ENSMUSG00000001729	thymoma viral proto-oncogene 1 [Source:MGI Symbol;Acc:MGI:87986]	1	27.2727	0	31.3954	0	61.5385	0	56.6667	0	61.7647	0	81.8182	0	36.6071	0	57.4468	0	35.2941	0	50	0	80.9524	0	93.3333	0	50	0	45.4545	0	42.6282	0	48.3122	0
12	116077726	116146261	+	NaN	1	Vipr2	ENSMUSG00000011171	vasoactive intestinal peptide receptor 2 [Source:MGI Symbol;Acc:MGI:107166]	1	12.1622	0	19.2308	0	9.52381	0	5.88235	0	31.25	0	25	0	34.4697	0	29.1379	0	33.3333	0	40.7407	0	27.2727	0	28.3333	0	38.6345	0	24.7475	0	38.0952	0	45.6989	0
12	116102769	116138648	-	NaN	1	Gm20658	ENSMUSG00000093765	predicted gene 20658 [Source:MGI Symbol;Acc:MGI:5313105]	1	12.1622	0	19.2308	0	9.52381	0	5.88235	0	31.25	0	25	0	34.4697	0	29.1379	0	33.3333	0	40.7407	0	27.2727	0	28.3333	0	38.6345	0	24.7475	0	38.0952	0	45.6989	0
13	11553103	12106945	-	NaN	1	Ryr2	ENSMUSG00000021313	ryanodine receptor 2, cardiac [Source:MGI Symbol;Acc:MGI:99685]	1	18.75	0	5.76923	0	9.57447	0	0	0	56	0	0	0	38.3333	0	19.3262	0	9.375	0	41.0256	0	37.6923	0	77.2727	0	53.2258	0	40.8676	0	48.6275	0	37.8333	0
13	23621755	23622502	-	NaN	1	Hist1h1e	ENSMUSG00000051627	histone cluster 1, H1e [Source:MGI Symbol;Acc:MGI:1931527]	1	6.25	0	27.2727	0	17.8571	0	0	0	87.5	0	88.8889	0	82.1429	0	68.6403	0	90.3226	0	50.813	0	51.7241	0	100	0	66.9355	0	77.5	0	77.1144	0	76.9231	0
13	24831679	24842153	+	NaN	1	Tdp2	ENSMUSG00000035958	tyrosyl-DNA phosphodiesterase 2 [Source:MGI Symbol;Acc:MGI:1860486]	1	32.4324	0	11.7647	0	15.8537	0	19.1176	0	53.8462	0	30.7692	0	22.0635	0	31.5789	0	13.4615	0	100	0	19.4444	0	36.8421	0	38.0519	0	53.125	0	17.3611	0	13.1868	0
13	37971401	37994190	-	NaN	1	Ssr1	ENSMUSG00000021427	signal sequence receptor, alpha [Source:MGI Symbol;Acc:MGI:105082]	1	67.5287	0	65.2174	0	67.3913	0	77.6316	0	72.9167	0	89.1892	0	80.5147	0	90.7018	0	66.25	0	91.6667	0	91.6667	0	91.0714	0	90.2222	0	84.2105	0	79.0741	0	88.8889	0
13	43117673	43125717	-	NaN	1	Gm15813	ENSMUSG00000087202	predicted gene 15813 [Source:MGI Symbol;Acc:MGI:3801815]	1	60.4651	0	56.25	0	58.3333	0	57.7586	0	88	0	91.8919	0	83.6066	0	85.0961	0	92.5141	0	89.2857	0	87.8788	0	71.4286	0	78.4722	0	77.8607	0	91.9643	0	86.8056	0
13	45389742	45412019	+	NaN	1	Mylip	ENSMUSG00000038175	myosin regulatory light chain interacting protein [Source:MGI Symbol;Acc:MGI:2388271]	1	84.0426	0	74.0741	0	54.386	0	60.7143	0	70	0	61.7647	0	65.8046	0	70.915	0	66.6667	0	96.6667	0	82.1429	0	100	0	78.5714	0	86.6667	0	81.4465	0	89.1667	0
13	49187485	49196244	+	NaN	1	Ninj1	ENSMUSG00000037966	ninjurin 1 [Source:MGI Symbol;Acc:MGI:1196617]	1	59.6774	0	18.9394	0	33	0	32.2581	0	51.4286	0	30.6122	0	41.6667	0	37.8601	0	59.7561	0	84.6154	0	50	0	87.5	0	42.3077	0	32.2785	0	47.1698	0	49.6094	0
13	53109312	53286124	-	NaN	1	Ror2	ENSMUSG00000021464	receptor tyrosine kinase-like orphan receptor 2 [Source:MGI Symbol;Acc:MGI:1347521]	1	19.4444	0	15.3846	0	8.33333	0	14.2857	0	38.8889	0	17.6471	0	16.2393	0	12.6344	0	8.13954	0	35.4839	0	48	0	30.9524	0	28.2222	0	48.3607	0	21.7172	0	38.0952	0
13	56773113	56895789	-	NaN	1	Trpc7	ENSMUSG00000021541	transient receptor potential cation channel, subfamily C, member 7 [Source:MGI Symbol;Acc:MGI:1349470]	1	13.8889	0	3.57143	0	2.77778	0	22.4138	0	21.0526	0	23.0769	0	21.6117	0	29.6875	0	29.5752	0	45.4545	0	40.7407	0	20.6522	0	22.9592	0	46.5174	0	28.4127	0	29.7619	0
13	58004221	58113592	-	NaN	1	Klhl3	ENSMUSG00000014164	kelch-like 3 (Drosophila) [Source:MGI Symbol;Acc:MGI:2445185]	1	79.4118	0	75	0	76.25	0	68.1818	0	76.1905	0	92.1569	0	74.2938	0	83.3333	0	80	0	95.2381	0	100	0	100	0	94.186	0	86.4943	0	82.0513	0	93.3333	0
13	58391142	58403343	-	NaN	1	Hnrnpk	ENSMUSG00000021546	heterogeneous nuclear ribonucleoprotein K [Source:MGI Symbol;Acc:MGI:99894]	1	37.5	0	69.5652	0	17.1429	0	22.2222	0	25	0	52.9412	0	50	0	58.5714	0	70.5882	0	38.0952	0	100	0	100	0	57.7083	0	28.0488	0	80	0	30.9072	0
13	58402597	58411149	+	NaN	1	Rmi1	ENSMUSG00000035367	RMI1, RecQ mediated genome instability 1, homolog (S. cerevisiae) [Source:MGI Symbol;Acc:MGI:1921636]	1	37.5	0	69.5652	0	17.1429	0	22.2222	0	25	0	52.9412	0	50	0	58.5714	0	70.5882	0	38.0952	0	100	0	100	0	57.7083	0	28.0488	0	80	0	30.9072	0
13	62699406	62726689	-	NaN	1	Gm5665	ENSMUSG00000074863	predicted gene 5665 [Source:MGI Symbol;Acc:MGI:3645613]	1	82.1429	0	77.7778	0	35.7143	0	85	0	90	0	84.6154	0	72.4138	0	68	0	64.2857	0	100	0	83.3333	0	90.9091	0	94.4444	0	82.6087	0	85	0	91.6667	0
13	77708690	78166238	+	NaN	1	Fam172a	ENSMUSG00000064138	family with sequence similarity 172, member A [Source:MGI Symbol;Acc:MGI:1915925]	1	5.35714	0	5	0	11.3821	0	2.38095	0	8.65385	0	14.0625	0	0	0	4.16667	0	15	0	41.6667	0	26.9231	0	40.9091	0	10.7527	0	23.7288	0	25	0	28.3688	0
13	81095068	81633154	-	NaN	1	Gpr98	ENSMUSG00000069170	G protein-coupled receptor 98 [Source:MGI Symbol;Acc:MGI:1274784]	1	80	0	72.7273	0	58.3333	0	68	0	100	0	84.6154	0	86.7424	0	77.1429	0	80.303	0	100	0	91.3793	0	86.1111	0	84.188	0	90.2778	0	91.6667	0	86.8421	0
13	93040713	93144724	-	NaN	1	Cmya5	ENSMUSG00000047419	cardiomyopathy associated 5 [Source:MGI Symbol;Acc:MGI:1923719]	1	37.8378	0	26.3158	0	11.3333	0	19.0476	0	45.8333	0	31.8182	0	43.7198	0	50.7463	0	22.449	0	41.6667	0	57.5	0	47.8261	0	44.1441	0	46.9136	0	41.1616	0	48.3333	0
13	98686235	98694834	-	NaN	1	Tmem171	ENSMUSG00000052485	transmembrane protein 171 [Source:MGI Symbol;Acc:MGI:2685751]	1	72.6191	0	58.3333	0	80.2632	0	69.7917	0	86.6667	0	81.8182	0	90.9091	0	70.4955	0	83.3333	0	91.5094	0	87.1795	0	95.8333	0	94.3223	0	94.1667	0	93.5065	0	88.6559	0
13	98723407	98815449	-	NaN	1	Fcho2	ENSMUSG00000041685	FCH domain only 2 [Source:MGI Symbol;Acc:MGI:3505790]	1	25.9259	0	20	0	12.5	0	6.06061	0	21.0526	0	9.375	0	11.8421	0	33.6957	0	33.9286	0	80	0	42.1053	0	17.2414	0	16.4659	0	14.2157	0	28.3019	0	6.32911	0
13	99421464	99516602	-	NaN	1	Mtap1b	ENSMUSG00000052727	microtubule-associated protein 1B [Source:MGI Symbol;Acc:MGI:1306778]	1	40.9091	0	16	0	38.6364	0	42.6829	0	31.8182	0	38.3333	0	25.6039	0	43.6343	0	30.6548	0	51	0	39.0625	0	73.8095	0	55.4825	0	35.8796	0	52.3809	0	44.4836	0
13	100946405	100946815	-	NaN	1	AC153153.2	ENSMUSG00000096789	No description	1	47.7778	0	20.6897	0	30.5556	0	47.2973	0	62.5	0	50	0	46.8434	0	28.8194	0	26.3399	0	79.7297	0	38.0952	0	53.7037	0	60.8333	0	59.0796	0	56.8966	0	48.8304	0
13	107724618	107890064	-	NaN	1	Zswim6	ENSMUSG00000032846	zinc finger, SWIM domain containing 6 [Source:MGI Symbol;Acc:MGI:1914513]	1	20	0	25	0	21.0526	0	7.14286	0	30.4348	0	27.5	0	35	0	42.1053	0	8.71795	0	26.6667	0	14.2857	0	75	0	37.4339	0	28.8462	0	45.8333	0	17.9167	0
13	110395044	110400844	+	NaN	1	Plk2	ENSMUSG00000021701	polo-like kinase 2 (Drosophila) [Source:MGI Symbol;Acc:MGI:1099790]	1	38.2353	0	35.1351	0	25.4065	0	38.0435	0	45	0	43.4783	0	47.5157	0	42	0	36.9048	0	86.2069	0	20.4082	0	86.3636	0	60.6667	0	44.2857	0	58.7302	0	57.3809	0
13	112867780	112927380	-	NaN	1	Skiv2l2	ENSMUSG00000016018	superkiller viralicidic activity 2-like 2 (S. cerevisiae) [Source:MGI Symbol;Acc:MGI:1919448]	1	38.6364	0	17.3913	0	20	0	4.6875	0	26.087	0	41.1765	0	22.1393	0	20.5882	0	55	0	13.0435	0	55.1724	0	81.25	0	22.4373	0	32.0346	0	34.767	0	23.6364	0
13	112927730	112969431	+	NaN	1	Dhx29	ENSMUSG00000042426	DEAH (Asp-Glu-Ala-His) box polypeptide 29 [Source:MGI Symbol;Acc:MGI:2145374]	1	38.6364	0	17.3913	0	20	0	4.6875	0	26.087	0	41.1765	0	22.1393	0	20.5882	0	55	0	13.0435	0	55.1724	0	81.25	0	22.4373	0	32.0346	0	34.767	0	23.6364	0
13	117218701	117221075	-	NaN	1	Gm17509	ENSMUSG00000091423	predicted gene, 17509 [Source:MGI Symbol;Acc:MGI:4937143]	1	25	0	70.5882	0	33.8235	0	18.8889	0	37.8788	0	40.9091	0	38.9937	0	40.6863	0	27.9762	0	65.5172	0	46.1538	0	75.9259	0	46.7105	0	33	0	63.5	0	34.8889	0
13	117220625	117274098	+	NaN	1	Emb	ENSMUSG00000021728	embigin [Source:MGI Symbol;Acc:MGI:95321]	1	25	0	70.5882	0	33.8235	0	18.8889	0	37.8788	0	40.9091	0	38.9937	0	40.6863	0	27.9762	0	65.5172	0	46.1538	0	75.9259	0	46.7105	0	33	0	63.5	0	34.8889	0
14	11553532	12242041	+	NaN	1	Ptprg	ENSMUSG00000021745	protein tyrosine phosphatase, receptor type, G [Source:MGI Symbol;Acc:MGI:97814]	1	47.5	0	50	0	47.561	0	48.2759	0	67.3077	0	30	0	58.4475	0	68.3571	0	62.5	0	88.4615	0	66.129	0	71.4286	0	52.8736	0	66.0494	0	64.6199	0	50.641	0
14	17884808	17885133	-	NaN	1	7SK	ENSMUSG00000084722	7SK RNA [Source:RFAM;Acc:RF00100]	1	54.1667	0	75	0	56.8966	0	71.6667	0	49.2064	0	73.5294	0	72.549	0	73.9583	0	78.5256	0	100	0	82.2581	0	76.087	0	81.4951	0	85.3395	0	80	0	81.4655	0
14	18573575	18894267	-	NaN	1	Ube2e2	ENSMUSG00000058317	ubiquitin-conjugating enzyme E2E 2 (UBC4/5 homolog, yeast) [Source:MGI Symbol;Acc:MGI:2384997]	1	88.8889	0	54.5455	0	64.7059	0	38.0952	0	42.1053	0	100	0	83.3333	0	84.2857	0	74.0741	0	90	0	84.6154	0	84.6154	0	75.4902	0	91.9355	0	61.5385	0	51.5982	0
14	19872559	19977627	-	NaN	1	Gng2	ENSMUSG00000043004	guanine nucleotide binding protein (G protein), gamma 2 [Source:MGI Symbol;Acc:MGI:102705]	1	16.25	0	12.5	0	26.1905	0	11.1111	0	47.6191	0	43.3333	0	32.4713	0	31.7073	0	34.3137	0	32.1429	0	38.8889	0	53.0303	0	27.5568	0	31.3954	0	10.6061	0	29.4118	0
14	27622442	28478537	+	NaN	1	Erc2	ENSMUSG00000040640	ELKS/RAB6-interacting/CAST family member 2 [Source:MGI Symbol;Acc:MGI:1098749]	1	55.1724	0	72.4138	0	42.9825	0	50	0	52.3809	0	46.9697	0	58.5417	0	51.3889	0	60.5769	0	85	0	73.8095	0	80.9524	0	66.2551	0	69.0104	0	59.7484	0	75	0
14	33967070	33978764	-	NaN	1	Zfp488	ENSMUSG00000044519	zinc finger protein 488 [Source:MGI Symbol;Acc:MGI:2686052]	1	5	0	5	0	11.1111	0	0	0	15.7143	0	13.0435	0	12.5468	0	15.1961	0	7.14286	0	0	0	20	0	59.4203	0	28.7736	0	24.0991	0	21.1321	0	11.1174	0
14	34819825	35583379	+	NaN	1	Grid1	ENSMUSG00000041078	glutamate receptor, ionotropic, delta 1 [Source:MGI Symbol;Acc:MGI:95812]	1	22.1429	0	10	0	29.1667	0	25.9615	0	33.3333	0	38.75	0	34.2697	0	27.3632	0	24.7083	0	41.0256	0	57.8125	0	68.1818	0	38.6458	0	52.8481	0	44.6429	0	47.5775	0
14	41049209	41069074	-	NaN	1	Dydc2	ENSMUSG00000021791	DPY30 domain containing 2 [Source:MGI Symbol;Acc:MGI:1918450]	1	69.0476	0	35.2941	0	42.7778	0	21.0526	0	63.6364	0	84.6154	0	64.3116	0	70.6897	0	56.7308	0	91.6667	0	75	0	92.3077	0	79.1026	0	63.7255	0	77.7778	0	72.6191	0
14	48120869	48260883	+	NaN	1	Peli2	ENSMUSG00000021846	pellino 2 [Source:MGI Symbol;Acc:MGI:1891445]	1	43.2432	0	57.5758	0	45	0	43.75	0	50	0	38.172	0	49.8169	0	32.9932	0	27.5362	0	74.4186	0	65.2778	0	88.2353	0	42.1978	0	53.9683	0	58.1197	0	44.2982	0
14	52311172	52328762	-	NaN	1	Sall2	ENSMUSG00000049532	sal-like 2 (Drosophila) [Source:MGI Symbol;Acc:MGI:1354373]	1	6.06061	0	16.6667	0	5	0	9.61538	0	0	0	22.2222	0	16.376	0	22.7273	0	9.23077	0	33.3333	0	50	0	20.3704	0	15.2778	0	19.2308	0	23.2843	0	16.1836	0
14	55884969	55896781	+	NaN	1	Khnyn	ENSMUSG00000047153	KH and NYN domain containing [Source:MGI Symbol;Acc:MGI:2451333]	1	13.6364	0	10.4167	0	28.9474	0	21.875	0	22.2222	0	75	0	51.2048	0	30.6111	0	53.4799	0	46	0	58.3333	0	35.8491	0	35.163	0	45.0733	0	39.8284	0	40.1408	0
14	64122623	64455903	-	NaN	1	Msra	ENSMUSG00000054733	methionine sulfoxide reductase A [Source:MGI Symbol;Acc:MGI:106916]	1	56.9767	0	40.7407	0	51.087	0	34.4828	0	68.9189	0	70	0	67.549	0	68.1592	0	69.2308	0	85.2941	0	66.6667	0	66.6667	0	56.2249	0	62.8788	0	53.1915	0	63.4409	0
14	115092215	116525179	+	NaN	1	Gpc5	ENSMUSG00000022112	glypican 5 [Source:MGI Symbol;Acc:MGI:1194894]	1	40.2778	0	27.2727	0	30.7692	0	21.0526	0	41.1765	0	25	0	37.8307	0	32.8531	0	42.8571	0	61.1111	0	55	0	45.3125	0	39.7343	0	35.1064	0	41.1111	0	35.3107	0
14	115788144	115871278	-	NaN	1	Gm20713	ENSMUSG00000093497	predicted gene 20713 [Source:MGI Symbol;Acc:MGI:5313160]	1	40.2778	0	27.2727	0	30.7692	0	21.0526	0	41.1765	0	25	0	37.8307	0	32.8531	0	42.8571	0	61.1111	0	55	0	45.3125	0	39.7343	0	35.1064	0	41.1111	0	35.3107	0
14	120275669	120431697	+	NaN	1	Mbnl2	ENSMUSG00000022139	muscleblind-like 2 [Source:MGI Symbol;Acc:MGI:2145597]	1	60.3448	0	60.7143	0	50.7936	0	60.0877	0	95.6522	0	84.375	0	72.7273	0	72.5989	0	46.124	0	91.6667	0	95.8333	0	100	0	82.4201	0	84.9057	0	87	0	87.037	0
14	121286343	121379334	-	NaN	1	Stk24	ENSMUSG00000063410	serine/threonine kinase 24 (STE20 homolog, yeast) [Source:MGI Symbol;Acc:MGI:2385007]	1	16.6667	0	14.5833	0	30	0	7.31707	0	14.7059	0	21.4286	0	33.5938	0	25.8333	0	45	0	32.4324	0	5.88235	0	100	0	23.3766	0	39.1473	0	17.0068	0	17.3333	0
14	121459621	121505254	-	NaN	1	Slc15a1	ENSMUSG00000025557	solute carrier family 15 (oligopeptide transporter), member 1 [Source:MGI Symbol;Acc:MGI:1861376]	1	65.4167	0	67.6471	0	68.3333	0	41.4634	0	60.2941	0	70	0	64.5238	0	57.8535	0	44.6154	0	82.9545	0	100	0	86.3636	0	72.9412	0	74.6667	0	69.1026	0	76.2712	0
15	25414192	25414844	+	NaN	1	Gm5468	ENSMUSG00000056089	predicted gene 5468 [Source:MGI Symbol;Acc:MGI:3648948]	1	12.8205	0	7.40741	0	21.2766	0	5.95238	0	21.2121	0	33.3333	0	23.7013	0	20.625	0	28.9617	0	33.3333	0	34	0	54.5455	0	36.3248	0	26.6667	0	33.9623	0	30.75	0
15	27655071	27681542	-	NaN	1	Fam105a	ENSMUSG00000056069	family with sequence similarity 105, member A [Source:MGI Symbol;Acc:MGI:2687281]	1	60.9091	0	24.4186	0	56.8966	0	44.4444	0	58.6207	0	40	0	59.7222	0	82.4444	0	73.8994	0	66.6667	0	77.4194	0	95.4545	0	73.3333	0	59.9502	0	70.3704	0	78.4826	0
15	35371546	35931228	+	NaN	1	Vps13b	ENSMUSG00000037646	vacuolar protein sorting 13B (yeast) [Source:MGI Symbol;Acc:MGI:1916380]	1	75.5814	0	45.6522	0	80.3922	0	55	0	68.1818	0	85	0	71.6895	0	76.7196	0	77.6596	0	81.8182	0	95.6522	0	82.1429	0	87.6712	0	74.4898	0	75.2451	0	76.8518	0
15	35925886	35938246	-	NaN	1	Cox6c	ENSMUSG00000014313	cytochrome c oxidase, subunit VIc [Source:MGI Symbol;Acc:MGI:104614]	1	10	0	31.8182	0	38.5714	0	4.7619	0	20.9302	0	73.3333	0	28.6145	0	23.9389	0	24.6154	0	42.1053	0	45.4545	0	80	0	25.5952	0	28.3761	0	26.7606	0	37.5	0
15	36028898	36029152	+	NaN	1	7SK	ENSMUSG00000088786	7SK RNA [Source:RFAM;Acc:RF00100]	1	60	0	70.3125	0	64.8649	0	78.3333	0	62.1795	0	54.7619	0	72.2222	0	69.4444	0	70.7692	0	95.7143	0	91.1765	0	83.871	0	88.6076	0	77.2321	0	84.0476	0	84.7458	0
15	36477668	36496791	-	NaN	1	Ankrd46	ENSMUSG00000048307	ankyrin repeat domain 46 [Source:MGI Symbol;Acc:MGI:1916089]	1	43.9394	0	51.7241	0	34.2857	0	33.3333	0	76.9231	0	13.3333	0	67.6042	0	72.9885	0	56.383	0	84.6154	0	58.4906	0	92.3077	0	46.3914	0	67.5676	0	78.6232	0	84.6154	0
15	39076932	39087121	+	NaN	1	Cthrc1	ENSMUSG00000054196	collagen triple helix repeat containing 1 [Source:MGI Symbol;Acc:MGI:1915838]	1	29.7297	0	10	0	12.2449	0	26.3889	0	26.087	0	4.34783	0	30.4113	0	27.037	0	26.6667	0	41.6667	0	47.6191	0	75	0	41.0131	0	29.5	0	37.0968	0	31.6667	0
15	58565614	58565914	+	NaN	1	7SK	ENSMUSG00000084485	7SK RNA [Source:RFAM;Acc:RF00100]	1	10	0	32.3529	0	30.7692	0	14.5238	0	40.625	0	6.81818	0	22.4242	0	16.3743	0	5	0	44.8276	0	50	0	50	0	42.0045	0	45.5128	0	40	0	34.6491	0
15	65922443	65976804	-	NaN	1	Hhla1	ENSMUSG00000072511	HERV-H LTR-associating 1 [Source:MGI Symbol;Acc:MGI:3615329]	1	47.8261	0	53.3333	0	20.6897	0	35.6061	0	66.0714	0	54.5455	0	64.6893	0	54.0541	0	38	0	69.5652	0	63.1579	0	62.963	0	55.6322	0	73.8636	0	63.3333	0	82.5758	0
15	76296597	76328015	-	NaN	1	Oplah	ENSMUSG00000022562	5-oxoprolinase (ATP-hydrolysing) [Source:MGI Symbol;Acc:MGI:1922725]	1	24.4898	0	14.7727	0	38.1579	0	20	0	64.8649	0	6.66667	0	15.7407	0	39.8625	0	25.5376	0	57.8947	0	62.963	0	57.1429	0	44.375	0	42.1875	0	50	0	64.8148	0
15	76327397	76330677	+	NaN	1	Exosc4	ENSMUSG00000034259	exosome component 4 [Source:MGI Symbol;Acc:MGI:1923576]	1	24.4898	0	14.7727	0	38.1579	0	20	0	64.8649	0	6.66667	0	15.7407	0	39.8625	0	25.5376	0	57.8947	0	62.963	0	57.1429	0	44.375	0	42.1875	0	50	0	64.8148	0
15	77760587	77842175	-	NaN	1	Myh9	ENSMUSG00000022443	myosin, heavy polypeptide 9, non-muscle [Source:MGI Symbol;Acc:MGI:107717]	1	53.8462	0	38.7097	0	41.6667	0	41.1765	0	70.2899	0	75.8621	0	64.6825	0	57.4879	0	73.4043	0	66.6667	0	57.1429	0	72.4138	0	61.2103	0	52.7778	0	47.8095	0	55.3704	0
15	77840657	77840756	-	NaN	1	U6	ENSMUSG00000084497	U6 spliceosomal RNA [Source:RFAM;Acc:RF00026]	1	53.8462	0	38.7097	0	41.6667	0	41.1765	0	70.2899	0	75.8621	0	64.6825	0	57.4879	0	73.4043	0	66.6667	0	57.1429	0	72.4138	0	61.2103	0	52.7778	0	47.8095	0	55.3704	0
15	78899667	78919032	+	NaN	1	Sh3bp1	ENSMUSG00000022436	SH3-domain binding protein 1 [Source:MGI Symbol;Acc:MGI:104603]	1	40.678	0	44.186	0	47.1698	0	17.3077	0	35.7143	0	71.4286	0	52.0576	0	33.7963	0	22.2222	0	40.7407	0	79.1667	0	78.2609	0	32.6531	0	43.6893	0	44	0	37.1134	0
15	78913919	78919517	+	NaN	1	Pdxp	ENSMUSG00000068221	pyridoxal (pyridoxine, vitamin B6) phosphatase [Source:MGI Symbol;Acc:MGI:1919282]	1	40.678	0	44.186	0	47.1698	0	17.3077	0	35.7143	0	71.4286	0	52.0576	0	33.7963	0	22.2222	0	40.7407	0	79.1667	0	78.2609	0	32.6531	0	43.6893	0	44	0	37.1134	0
15	79229173	79256674	+	NaN	1	Pick1	ENSMUSG00000068206	protein interacting with C kinase 1 [Source:MGI Symbol;Acc:MGI:894645]	1	51.25	0	88.2353	0	70.4545	0	37.931	0	60.7143	0	75	0	77.5362	0	64.8649	0	97.6744	0	83.3333	0	90.3846	0	89.6552	0	85.0538	0	77.6786	0	75.5274	0	71.1268	0
15	83153494	83172592	-	NaN	1	Cyb5r3	ENSMUSG00000018042	cytochrome b5 reductase 3 [Source:MGI Symbol;Acc:MGI:94893]	1	14.7059	0	40	0	16.2393	0	18.5185	0	NaN	0	31.0345	0	18.3333	0	21.25	0	57.7957	0	57.6923	0	33.3333	0	62.5	0	43.2292	0	57.3171	0	47.9167	0	42.4074	0
15	84379205	84447097	-	NaN	1	1810041L15Rik	ENSMUSG00000062760	RIKEN cDNA 1810041L15 gene [Source:MGI Symbol;Acc:MGI:1919551]	1	21.9136	0	35.7143	0	35.4839	0	28.125	0	38.8889	0	29.5455	0	44.7368	0	71.7647	0	52.3148	0	70.4545	0	41.3793	0	73.1482	0	41.0088	0	47.8704	0	36.6667	0	44.4444	0
15	88819646	88826681	+	NaN	1	Creld2	ENSMUSG00000023272	cysteine-rich with EGF-like domains 2 [Source:MGI Symbol;Acc:MGI:1923987]	1	11.4286	0	1.85185	0	9.80392	0	10	0	19.4444	0	10.9375	0	17.2727	0	26.1364	0	31.8182	0	12.1212	0	51.7241	0	24.3902	0	27.4411	0	24.4292	0	19.1489	0	21.4286	0
15	92051165	92341967	+	NaN	1	Cntn1	ENSMUSG00000055022	contactin 1 [Source:MGI Symbol;Acc:MGI:105980]	1	55.7692	0	40	0	59.0909	0	41.9355	0	53.7037	0	82.5	0	69.2529	0	65	0	65.7143	0	61.5385	0	73.2143	0	80	0	62.0614	0	68.9394	0	68.3007	0	62.1622	0
15	103018936	103036843	+	NaN	1	Hoxc4	ENSMUSG00000075394	homeobox C4 [Source:MGI Symbol;Acc:MGI:96195]	1	14.1667	0	2.94118	0	5.55556	0	13.2353	0	27.381	0	34.6154	0	21.5517	0	21.7391	0	10.8844	0	23.5294	0	50	0	50	0	21.6085	0	23.2143	0	13.3929	0	15.9091	0
15	103402405	103430470	-	NaN	1	Gtsf1	ENSMUSG00000022487	gametocyte specific factor 1 [Source:MGI Symbol;Acc:MGI:1921424]	1	54.5455	0	30.7692	0	46.6667	0	50	0	37.5	0	84.6154	0	71.6312	0	56.8966	0	68.3333	0	69.4444	0	100	0	81.8182	0	66.6667	0	68.9024	0	74.6667	0	47.3684	0
16	13833148	13903131	-	NaN	1	Pdxdc1	ENSMUSG00000022680	pyridoxal-dependent decarboxylase domain containing 1 [Source:MGI Symbol;Acc:MGI:1920909]	1	19.0476	0	9.375	0	13.2353	0	31.5789	0	20	0	35.7143	0	34.7403	0	42.7083	0	28.2051	0	29.2683	0	46	0	57.6923	0	34.375	0	27.0833	0	25.2732	0	29.0323	0
16	18060357	18090203	-	NaN	1	Prodh	ENSMUSG00000003526	proline dehydrogenase [Source:MGI Symbol;Acc:MGI:97770]	1	37.3134	0	31.8182	0	41.8182	0	10.7143	0	95	0	23.6842	0	44.4118	0	31.9672	0	37.7358	0	95.4545	0	43.4783	0	28.2609	0	39.1667	0	28.9157	0	53.4884	0	53.8618	0
16	20651652	20663414	+	NaN	1	Psmd2	ENSMUSG00000006998	proteasome (prosome, macropain) 26S subunit, non-ATPase, 2 [Source:MGI Symbol;Acc:MGI:1096584]	1	58.0645	0	53.5714	0	29.1667	0	34.6154	0	43.4211	0	31.25	0	49.0991	0	51.087	0	54.6296	0	57.6923	0	85	0	100	0	55.5556	0	60.2778	0	34.8214	0	44.6667	0
16	23113943	23127737	-	NaN	1	Rfc4	ENSMUSG00000022881	replication factor C (activator 1) 4 [Source:MGI Symbol;Acc:MGI:2146571]	1	69.4444	0	88.8889	0	59.0909	0	38.4058	0	48.2993	0	53.125	0	52.2059	0	70.5357	0	52.3809	0	96	0	100	0	94.4444	0	69.1257	0	56.3636	0	56.8182	0	51.7544	0
16	32643874	32683493	+	NaN	1	Tnk2	ENSMUSG00000022791	tyrosine kinase, non-receptor, 2 [Source:MGI Symbol;Acc:MGI:1858308]	1	41.0256	0	0	0	25	0	16.6667	0	32.1429	0	16.6667	0	33.4615	0	64.5833	0	25.7246	0	71.4286	0	38.4615	0	83.3333	0	26.0592	0	25.2137	0	10.5769	0	15.3226	0
16	32735886	32782391	+	NaN	1	Muc4	ENSMUSG00000079620	mucin 4 [Source:MGI Symbol;Acc:MGI:2153525]	1	18	0	12.9032	0	11.1111	0	11.9048	0	33.871	0	23.5294	0	29.3726	0	19.8795	0	10.5907	0	40.2778	0	34.7826	0	24.1379	0	41.9959	0	45.1961	0	53.0055	0	39.759	0
16	38362209	38378216	+	NaN	1	Popdc2	ENSMUSG00000022803	popeye domain containing 2 [Source:MGI Symbol;Acc:MGI:1930150]	1	60.3774	0	67.3333	0	65.7895	0	21.4286	0	67.1053	0	72.2222	0	70.5479	0	66.9355	0	69.6429	0	75	0	83.3333	0	82.6087	0	73.6398	0	76.087	0	83.3333	0	67.2727	0
16	49057486	49199104	+	NaN	1	Myh15	ENSMUSG00000092009	myosin, heavy chain 15 [Source:MGI Symbol;Acc:MGI:3643515]	1	62.069	0	81.8182	0	43.4783	0	41.6667	0	76	0	100	0	94.2308	0	82.2464	0	83.6957	0	91.6667	0	95	0	84.7826	0	87.1212	0	89.1414	0	94.5355	0	93.1694	0
16	55839953	55895279	-	NaN	1	Fam55c	ENSMUSG00000075033	family with sequence similarity 55, member C [Source:MGI Symbol;Acc:MGI:2686598]	1	30.7692	0	16	0	15	0	3.25203	0	32.8125	0	33.3333	0	31.7949	0	25.5102	0	21.7687	0	47.2222	0	78.125	0	17.1875	0	20.4545	0	40.7407	0	29.2683	0	36.2103	0
16	93583457	93604063	-	NaN	1	Setd4	ENSMUSG00000022948	SET domain containing 4 [Source:MGI Symbol;Acc:MGI:2136890]	1	24.2424	0	9.52381	0	19.1489	0	13.9535	0	27.7778	0	17.2414	0	20.5823	0	34.5128	0	25.9887	0	53.0612	0	36	0	40	0	25.4329	0	47.5877	0	19.4969	0	22.1053	0
16	94129195	94313563	-	NaN	1	Hlcs	ENSMUSG00000040820	holocarboxylase synthetase (biotin- [propriony-Coenzyme A-carboxylase (ATP-hydrolysing)] ligase) [Source:MGI Symbol;Acc:MGI:894646]	1	9.43396	0	13.6364	0	12	0	9.52381	0	12.963	0	13.6364	0	16.9298	0	21.6981	0	20.0758	0	30.7692	0	30	0	91.6667	0	23.5577	0	10	0	13.924	0	23.3766	0
16	94570010	94695517	+	NaN	1	Dyrk1a	ENSMUSG00000022897	dual-specificity tyrosine-(Y)-phosphorylation regulated kinase 1a [Source:MGI Symbol;Acc:MGI:1330299]	1	22.2222	0	10.2564	0	12	0	12.5	0	37.5	0	7.69231	0	29.2593	0	24.5902	0	17.8571	0	44.4444	0	9.67742	0	66.6667	0	18.5393	0	22.2222	0	34.375	0	17.233	0
16	95257558	95300260	+	NaN	1	Kcnj15	ENSMUSG00000062609	potassium inwardly-rectifying channel, subfamily J, member 15 [Source:MGI Symbol;Acc:MGI:1310000]	1	21.4286	0	17.5439	0	34.5833	0	25.7143	0	26.2963	0	37.5	0	27.5407	0	24.6667	0	15.6863	0	58.6207	0	34.4828	0	55.5556	0	43.6073	0	57.6126	0	33.9181	0	40.0685	0
17	6356805	6583118	-	NaN	1	Gm2792	ENSMUSG00000079735	predicted gene 2792 [Source:MGI Symbol;Acc:MGI:3780960]	1	21.6667	0	0	0	1.19048	0	19.0476	0	8.69565	0	0	0	25	0	41.0417	0	27.4194	0	38.0952	0	54.5455	0	17.6471	0	50	0	56.7901	0	34.6154	0	41.9355	0
17	6904716	6948356	-	NaN	1	Rsph3b	ENSMUSG00000023806	radial spoke 3B homolog (Chlamydomonas) [Source:MGI Symbol;Acc:MGI:3630308]	1	32.3529	0	54.5455	0	39.1304	0	47.6191	0	21.4286	0	37.5	0	84	0	46.9697	0	59.6491	0	100	0	78.9474	0	100	0	67.2316	0	75.9259	0	79.3478	0	64.539	0
17	7025837	7087467	+	NaN	1	Gm1604b	ENSMUSG00000095720	predicted gene 1604b [Source:MGI Symbol;Acc:MGI:2686450]	1	47.3684	0	45.4545	0	25	0	80	0	70.8333	0	NaN	0	75	0	73.3333	0	50	0	91.6667	0	74.0741	0	86.6667	0	85.9375	0	89.4737	0	89.4737	0	93.3333	0
17	7170115	7303313	+	NaN	1	Rps6ka2	ENSMUSG00000023809	ribosomal protein S6 kinase, polypeptide 2 [Source:MGI Symbol;Acc:MGI:1342290]	1	7.69231	0	0	0	19.0476	0	8.51064	0	13.4615	0	20	0	24.5791	0	20.922	0	20.4106	0	30.4348	0	30.303	0	41.1765	0	14.1493	0	13.7457	0	21.4286	0	9.84849	0
17	7881106	7946426	-	NaN	1	D030054H15Rik	ENSMUSG00000090069	RIKEN cDNA D030054H15 gene [Source:MGI Symbol;Acc:MGI:3029308]	1	82.4561	0	78.3333	0	75.9259	0	59.0909	0	79.6296	0	89.4737	0	97.1429	0	83.0846	0	87.2093	0	100	0	88.8889	0	95.6522	0	91.746	0	85	0	92.3913	0	90.9524	0
17	11838602	11867561	+	NaN	1	CT009575.1	ENSMUSG00000095795	No description	1	72.2222	0	36.3636	0	55.5556	0	56.0606	0	70.8333	0	92.3077	0	79.7009	0	67.9487	0	77.1186	0	71.4286	0	92.1875	0	86.8421	0	75.7028	0	70.8333	0	74.1667	0	78.0193	0
17	14943184	14959570	+	NaN	1	1600012H06Rik	ENSMUSG00000050088	RIKEN cDNA 1600012H06 gene [Source:MGI Symbol;Acc:MGI:1915162]	1	43.1818	0	35	0	41.3793	0	38.0952	0	83.3333	0	54.1667	0	49.6124	0	47.8723	0	50	0	80	0	35.2941	0	100	0	51.7857	0	43.5606	0	29.0909	0	95.6522	0
17	14945009	14961273	-	NaN	1	Phf10	ENSMUSG00000023883	PHD finger protein 10 [Source:MGI Symbol;Acc:MGI:1919307]	1	43.1818	0	35	0	41.3793	0	38.0952	0	83.3333	0	54.1667	0	49.6124	0	47.8723	0	50	0	80	0	35.2941	0	100	0	51.7857	0	43.5606	0	29.0909	0	95.6522	0
17	26933127	26937890	+	NaN	1	Phf1	ENSMUSG00000024193	PHD finger protein 1 [Source:MGI Symbol;Acc:MGI:98647]	1	59.0909	0	54.2857	0	36.6667	0	36.3636	0	45.5882	0	48	0	58.658	0	74.0566	0	84.2391	0	70	0	80	0	55.2632	0	62.0748	0	52.0588	0	68	0	62.3457	0
17	28177207	28205886	+	NaN	1	Zfp523	ENSMUSG00000024220	zinc finger protein 523 [Source:MGI Symbol;Acc:MGI:2687278]	1	29.8246	0	9.67742	0	3.0303	0	45.8333	0	68.75	0	8.69565	0	15.2174	0	57.1429	0	19.2308	0	70.5882	0	34.9206	0	50	0	54.3478	0	34.4828	0	58.8235	0	20.3704	0
17	31295483	31350696	+	NaN	1	Slc37a1	ENSMUSG00000024036	solute carrier family 37 (glycerol-3-phosphate transporter), member 1 [Source:MGI Symbol;Acc:MGI:2446181]	1	18.9189	0	8.33333	0	16.6667	0	21.6216	0	72.7273	0	40.2778	0	46.0586	0	40.5983	0	44.8925	0	53.6232	0	62.1212	0	72.7273	0	60.7527	0	47.541	0	58.7778	0	49.3137	0
17	32924688	32947402	-	NaN	1	Cyp4f13	ENSMUSG00000024055	cytochrome P450, family 4, subfamily f, polypeptide 13 [Source:MGI Symbol;Acc:MGI:2158641]	1	24.3243	0	42.1053	0	33	0	44.6078	0	58.3333	0	52.6316	0	40.7895	0	46.1667	0	40.3704	0	62.5	0	45.8333	0	63.0435	0	58.1301	0	54.8889	0	52.3333	0	51.6667	0
17	34728380	34743882	-	NaN	1	C4b	ENSMUSG00000073418	complement component 4B (Chido blood group) [Source:MGI Symbol;Acc:MGI:88228]	1	29.1667	0	18.4211	0	20.5128	0	21.0526	0	27.2727	0	30.5556	0	26.3889	0	24.8677	0	25	0	30.4348	0	58.9286	0	54.1667	0	26.1111	0	43.6709	0	36.3739	0	33.5388	0
17	35681567	35704621	-	NaN	1	Ddr1	ENSMUSG00000003534	discoidin domain receptor family, member 1 [Source:MGI Symbol;Acc:MGI:99216]	1	0	0	87.1795	0	0	0	25	0	97.3684	0	81.4815	0	88.7097	0	93.617	0	94.3841	0	95.6522	0	80	0	100	0	78.2917	0	67.1053	0	96.0784	0	88.3721	0
17	46646229	46650139	+	NaN	1	Mrpl2	ENSMUSG00000002767	mitochondrial ribosomal protein L2 [Source:MGI Symbol;Acc:MGI:1351622]	1	67.4419	0	50	0	70.6897	0	39.2473	0	100	0	48.2759	0	55.4861	0	63.8889	0	31.4815	0	76.25	0	84.2105	0	75	0	76.3513	0	65.3153	0	60.7595	0	57.2816	0
17	46650337	46664364	+	NaN	1	Cul7	ENSMUSG00000038545	cullin 7 [Source:MGI Symbol;Acc:MGI:1913765]	1	67.4419	0	50	0	70.6897	0	39.2473	0	100	0	48.2759	0	55.4861	0	63.8889	0	31.4815	0	76.25	0	84.2105	0	75	0	76.3513	0	65.3153	0	60.7595	0	57.2816	0
17	55652025	55712628	-	NaN	1	Pot1b	ENSMUSG00000024174	protection of telomeres 1B [Source:MGI Symbol;Acc:MGI:1920086]	1	69.5652	0	42.8571	0	73.6842	0	69.2308	0	66.6667	0	66.6667	0	85.7143	0	84.4828	0	85	0	100	0	88.2353	0	90	0	75.969	0	76	0	70.8333	0	77.7778	0
17	57769570	58410342	+	NaN	1	Cntnap5c	ENSMUSG00000038048	contactin associated protein-like 5C [Source:MGI Symbol;Acc:MGI:3646013]	1	35.5556	0	43.3333	0	31.3954	0	39.1304	0	58.9286	0	39.5833	0	46.6216	0	41.092	0	41.25	0	60.8696	0	43.3333	0	71.4286	0	55.2209	0	69.2308	0	46.4286	0	43.3962	0
17	67697265	67822645	+	NaN	1	Lama1	ENSMUSG00000032796	laminin, alpha 1 [Source:MGI Symbol;Acc:MGI:99892]	1	79.5455	0	57.1429	0	52.3809	0	62.5	0	89.6552	0	75	0	79.1667	0	78.3333	0	77.5194	0	94.3333	0	94.4444	0	93.3333	0	87.2428	0	86.2319	0	88.5542	0	79.7222	0
17	71781947	71858351	+	NaN	1	Clip4	ENSMUSG00000024059	CAP-GLY domain containing linker protein family, member 4 [Source:MGI Symbol;Acc:MGI:1919100]	1	16.2162	0	94.8718	0	48.2759	0	100	0	96.4286	0	96.875	0	71.6981	0	87.5	0	25	0	100	0	51.8519	0	100	0	100	0	94.2857	0	97	0	81.4286	0
17	75537086	75551946	-	NaN	1	Fam98a	ENSMUSG00000002017	family with sequence similarity 98, member A [Source:MGI Symbol;Acc:MGI:1919972]	1	74.1936	0	41.9355	0	48	0	56.25	0	83.3333	0	38.4615	0	61.2069	0	54.7009	0	42.5532	0	85.7143	0	75	0	95.2381	0	60.625	0	57.0922	0	61.8687	0	56.0606	0
17	84190056	84466196	-	NaN	1	Thada	ENSMUSG00000024251	thyroid adenoma associated [Source:MGI Symbol;Acc:MGI:3039623]	1	60.2564	0	35.7143	0	51.9841	0	69.0476	0	72.3684	0	59.6154	0	55.7197	0	65.9624	0	66.0377	0	85.8696	0	69.2308	0	85.9649	0	62.6132	0	63.4703	0	56.7251	0	59.2405	0
17	85090726	85458139	+	NaN	1	1700106N22Rik	ENSMUSG00000071037	RIKEN cDNA 1700106N22 gene [Source:MGI Symbol;Acc:MGI:1920832]	1	48.913	0	50	0	57.5472	0	35.7143	0	46.1538	0	71.4286	0	64.7343	0	53.6364	0	54.4444	0	70.7317	0	76.4706	0	79.1667	0	59.0217	0	49.3421	0	37.5806	0	64.2424	0
17	87975050	87990883	+	NaN	1	Msh6	ENSMUSG00000005370	mutS homolog 6 (E. coli) [Source:MGI Symbol;Acc:MGI:1343961]	1	39.5349	0	11.7647	0	56	0	56.7901	0	50	0	58.5714	0	34.6491	0	61.4583	0	78.125	0	71.4286	0	41.1765	0	85.7143	0	58.6957	0	45.7672	0	71.0526	0	49.0385	0
18	4634929	4682868	+	NaN	1	9430020K01Rik	ENSMUSG00000033960	RIKEN cDNA 9430020K01 gene [Source:MGI Symbol;Acc:MGI:2685174]	1	25	0	33.3333	0	35.7143	0	18.1818	0	93.3333	0	88.8889	0	71.4744	0	67.6263	0	77.2727	0	34.6154	0	53.5714	0	63.6364	0	55.1562	0	54.8077	0	55.0725	0	57.6191	0
18	4920540	5119299	+	NaN	1	Svil	ENSMUSG00000024236	supervillin [Source:MGI Symbol;Acc:MGI:2147319]	1	28.75	0	45.4545	0	43.75	0	51.5152	0	70.8333	0	68.421	0	65.6863	0	47.9167	0	56.8627	0	69.2308	0	75	0	72.7273	0	69.5312	0	68.6782	0	55.6452	0	67.1429	0
18	21810897	22171396	-	NaN	1	4921528I01Rik	ENSMUSG00000024306	RIKEN cDNA 4921528I01 gene [Source:MGI Symbol;Acc:MGI:1918200]	1	25.641	0	38.5417	0	51.8519	0	52.9412	0	57.1429	0	61.1111	0	55.5556	0	56.0764	0	18.5714	0	88.8889	0	71.4286	0	62.5	0	65.6609	0	76.087	0	70.4082	0	71.7949	0
18	22693181	23041653	-	NaN	1	Nol4	ENSMUSG00000041923	nucleolar protein 4 [Source:MGI Symbol;Acc:MGI:2441684]	1	40.9091	0	60	0	48.3871	0	29.4118	0	56.6667	0	45.8333	0	49.3902	0	29.4118	0	43.75	0	59.0909	0	84.6154	0	74.5098	0	45.0135	0	46.0784	0	52.5	0	51.0204	0
18	31580168	31609902	-	NaN	1	Slc25a46	ENSMUSG00000024259	solute carrier family 25, member 46 [Source:MGI Symbol;Acc:MGI:1914703]	1	44.7368	0	39.2857	0	92	0	64.7059	0	80	0	15	0	55.3459	0	55.2632	0	51.1111	0	90	0	92.3077	0	100	0	83.0189	0	67.1429	0	65	0	41.0448	0
18	31609512	31610751	+	NaN	1	B930094E09Rik	ENSMUSG00000092124	RIKEN cDNA B930094E09 gene [Source:MGI Symbol;Acc:MGI:3603750]	1	44.7368	0	39.2857	0	92	0	64.7059	0	80	0	15	0	55.3459	0	55.2632	0	51.1111	0	90	0	92.3077	0	100	0	83.0189	0	67.1429	0	65	0	41.0448	0
18	34598615	34624601	-	NaN	1	Brd8	ENSMUSG00000003778	bromodomain containing 8 [Source:MGI Symbol;Acc:MGI:1925906]	1	68.9922	0	47.2222	0	72.4138	0	45	0	92.9825	0	43.75	0	63.0769	0	65.5738	0	71.4286	0	70.4082	0	100	0	97.0588	0	64.0931	0	72.3404	0	69.1667	0	52.7397	0
18	35829818	35861687	+	NaN	1	Cxxc5	ENSMUSG00000046668	CXXC finger 5 [Source:MGI Symbol;Acc:MGI:1914643]	1	18.1818	0	27.7778	0	25.7576	0	4.7619	0	16	0	24.2857	0	31.3954	0	31.0185	0	16.3121	0	52.8571	0	37.931	0	57.1429	0	39.3249	0	35.7143	0	22.4044	0	32.8767	0
18	45269005	45686024	+	NaN	1	Kcnn2	ENSMUSG00000054477	potassium intermediate/small conductance calcium-activated channel, subfamily N, member 2 [Source:MGI Symbol;Acc:MGI:2153182]	1	0	0	0	0	2.63158	0	22.5806	0	70.3704	0	42.8571	0	27.3333	0	14.1975	0	11.6667	0	59.0909	0	20.9302	0	25	0	32.3582	0	36.2069	0	20.5882	0	18.5185	0
18	58836764	59053678	+	NaN	1	Adamts19	ENSMUSG00000053441	a disintegrin-like and metallopeptidase (reprolysin type) with thrombospondin type 1 motif, 19 [Source:MGI Symbol;Acc:MGI:2442875]	1	45.5556	0	65.5172	0	52.6667	0	37.037	0	96.1539	0	93.6508	0	93.105	0	87.6488	0	88.6792	0	96.6667	0	83.871	0	85.7143	0	94.8039	0	95.3846	0	88.9785	0	89.8438	0
18	80407959	80469695	-	NaN	1	Ctdp1	ENSMUSG00000033323	CTD (carboxy-terminal domain, RNA polymerase II, polypeptide A) phosphatase, subunit 1 [Source:MGI Symbol;Acc:MGI:1926953]	1	57.8431	0	19.0476	0	39.5833	0	29.4118	0	34.375	0	28.1818	0	58.9286	0	44.5652	0	62.069	0	56.6667	0	72.2222	0	72.7273	0	36.8421	0	50	0	60.3495	0	50.6579	0
19	3323301	3385732	+	NaN	1	Cpt1a	ENSMUSG00000024900	carnitine palmitoyltransferase 1a, liver [Source:MGI Symbol;Acc:MGI:1098296]	1	30.7018	0	37.037	0	56	0	23.8095	0	52.0202	0	47.2222	0	57.6104	0	63.1857	0	58.3333	0	63.7681	0	60.5263	0	60.5263	0	51.0606	0	47.9487	0	62.0833	0	45.6863	0
19	3708333	3717881	+	NaN	1	1810055G02Rik	ENSMUSG00000035372	RIKEN cDNA 1810055G02 gene [Source:MGI Symbol;Acc:MGI:1919306]	1	91.8919	0	52.9412	0	21.4286	0	40.3509	0	88.8889	0	64.5161	0	70.3869	0	58.6538	0	46	0	92.3077	0	84.4444	0	60	0	79.7814	0	66	0	51.4286	0	72.4138	0
19	5637483	5648130	+	NaN	1	Rela	ENSMUSG00000024927	v-rel reticuloendotheliosis viral oncogene homolog A (avian) [Source:MGI Symbol;Acc:MGI:103290]	1	60.5634	0	25	0	92.1053	0	53.3333	0	70	0	95.6522	0	55.9072	0	72.1212	0	37.5	0	100	0	81.8182	0	100	0	67.6471	0	83.6735	0	57.7519	0	95	0
19	6046576	6053712	+	NaN	1	Syvn1	ENSMUSG00000024807	synovial apoptosis inhibitor 1, synoviolin [Source:MGI Symbol;Acc:MGI:1921376]	1	82.7586	0	39.0244	0	43.75	0	35	0	25.9259	0	NaN	0	36.6667	0	37	0	43.2292	0	100	0	100	0	71.4286	0	36.6162	0	30.5921	0	34.4444	0	54.2328	0
19	6227765	6235872	-	NaN	1	Ppp2r5b	ENSMUSG00000024777	protein phosphatase 2, regulatory subunit B (B56), beta isoform [Source:MGI Symbol;Acc:MGI:2388480]	1	87.8788	0	46.4286	0	60.7143	0	42.8571	0	60	0	53.8462	0	59.1667	0	80.3385	0	57.7778	0	92.8571	0	72.2222	0	100	0	62.3377	0	48.5075	0	51.5385	0	57.4074	0
19	8989284	9076919	+	NaN	1	Ahnak	ENSMUSG00000069833	AHNAK nucleoprotein (desmoyokin) [Source:MGI Symbol;Acc:MGI:1316648]	1	76.7677	0	76.087	0	52.2222	0	50	0	55.7143	0	48.1481	0	68.0147	0	46.7172	0	61.7284	0	80.9524	0	95.4545	0	86.9565	0	84.4246	0	76.462	0	82.9787	0	88.9269	0
19	9109868	9135636	-	NaN	1	Asrgl1	ENSMUSG00000024654	asparaginase like 1 [Source:MGI Symbol;Acc:MGI:1913764]	1	12.9032	0	12.5	0	22.2222	0	30.7692	0	9.30232	0	29.6875	0	46.8239	0	27.037	0	26.0465	0	52	0	46.875	0	33.3333	0	39.3836	0	61.9048	0	63.0303	0	44.2529	0
19	9234897	9234978	-	NaN	1	AC121967.1	ENSMUSG00000077055	No description	1	40.625	0	43.1034	0	38.0952	0	36.7816	0	45.679	0	64.7059	0	46.0271	0	36.5152	0	41.6667	0	76.1905	0	42.3077	0	65.942	0	57.0187	0	52.1858	0	58.0688	0	62.8378	0
19	18930605	19111196	-	NaN	1	Rorb	ENSMUSG00000036192	RAR-related orphan receptor beta [Source:MGI Symbol;Acc:MGI:1343464]	1	68.5185	0	43.2432	0	84.6154	0	42.9825	0	70	0	76.1905	0	80.3653	0	70.3704	0	72.3485	0	81.579	0	87.0968	0	100	0	86.7691	0	77.7193	0	73.2704	0	77.1111	0
19	21778342	21858327	+	NaN	1	Tmem2	ENSMUSG00000024754	transmembrane protein 2 [Source:MGI Symbol;Acc:MGI:1890373]	1	25.641	0	26.087	0	18.1818	0	10.5263	0	61.1111	0	30.7692	0	30.3191	0	37.2881	0	36.1702	0	84.2105	0	81.8182	0	52.9412	0	32.7381	0	37.0968	0	28.858	0	35.1852	0
19	24683016	24861855	-	NaN	1	Pgm5	ENSMUSG00000041731	phosphoglucomutase 5 [Source:MGI Symbol;Acc:MGI:1925668]	1	23.7037	0	14.2857	0	28.0702	0	30.4348	0	42.8571	0	53.3333	0	36.2319	0	20.5479	0	25.1515	0	40.2439	0	33.3333	0	52.6316	0	51.1494	0	37.8241	0	33.2251	0	54.359	0
19	26768801	26823907	-	NaN	1	4931403E22Rik	ENSMUSG00000093772	RIKEN cDNA 4931403E22 gene [Source:MGI Symbol;Acc:MGI:1918192]	1	65.2174	0	57.1429	0	72.4138	0	75	0	97.9167	0	69.4444	0	85.5556	0	64.7436	0	68.018	0	89.2857	0	95.4545	0	100	0	82.2917	0	83.8461	0	91.875	0	89.3182	0
19	30545863	30549665	-	NaN	1	Dkk1	ENSMUSG00000024868	dickkopf homolog 1 (Xenopus laevis) [Source:MGI Symbol;Acc:MGI:1329040]	1	85.1429	0	57.1429	0	64.1304	0	46.1538	0	72.2222	0	73.1707	0	51.0606	0	60.3774	0	87.963	0	94.7368	0	85.4167	0	82.3529	0	80.5871	0	67.0782	0	88.6364	0	79.2308	0
19	32620005	32667187	+	NaN	1	Papss2	ENSMUSG00000024899	3'-phosphoadenosine 5'-phosphosulfate synthase 2 [Source:MGI Symbol;Acc:MGI:1330223]	1	51.1628	0	31.9444	0	36.3636	0	54.7619	0	47.3684	0	54.7619	0	68.8525	0	67.9825	0	64.7727	0	63.6364	0	84.375	0	95.4545	0	76.625	0	85.446	0	72.963	0	69.5707	0
19	32672563	32712298	-	NaN	1	Atad1	ENSMUSG00000013662	ATPase family, AAA domain containing 1 [Source:MGI Symbol;Acc:MGI:1915229]	1	15.9091	0	19.3548	0	27.1429	0	29.7872	0	NaN	0	74.0741	0	35.9649	0	26.8362	0	42.029	0	47.8261	0	58.3333	0	60.4167	0	41.9192	0	57.0833	0	36.7559	0	25.7353	0
19	34192229	34240333	+	NaN	1	Stambpl1	ENSMUSG00000024776	STAM binding protein like 1 [Source:MGI Symbol;Acc:MGI:1923880]	1	14.7727	0	20	0	15.1163	0	21	0	17.7778	0	16	0	22.7477	0	24.8529	0	17.1515	0	56.8182	0	66.6667	0	44.4444	0	49.8996	0	47.343	0	42.402	0	38.5417	0
19	44203288	44244016	+	NaN	1	Scd3	ENSMUSG00000025202	stearoyl-coenzyme A desaturase 3 [Source:MGI Symbol;Acc:MGI:1353437]	1	13.7931	0	15.7895	0	21.0526	0	15.7143	0	28.125	0	40.4762	0	27.6316	0	34.5912	0	20	0	33.3333	0	50	0	53.3333	0	25.4975	0	63.6364	0	40.6803	0	49.0566	0
19	45736798	45742915	-	NaN	1	Fgf8	ENSMUSG00000025219	fibroblast growth factor 8 [Source:MGI Symbol;Acc:MGI:99604]	1	44	0	44	0	55	0	54.2857	0	68.6274	0	57.3529	0	54.4944	0	59.9327	0	62.069	0	100	0	96.4286	0	94.4444	0	63.1783	0	49.5833	0	82.4561	0	68.7739	0
19	47737561	47919287	-	NaN	1	Wdr96	ENSMUSG00000044948	WD repeat domain 96 [Source:MGI Symbol;Acc:MGI:1289258]	1	16.3462	0	17.4242	0	31.25	0	28.125	0	15	0	14.5833	0	28.2051	0	27.7778	0	29.0816	0	64.2857	0	51.2195	0	42.3077	0	50	0	38.9937	0	60.6061	0	49.3827	0
19	47865545	47886324	+	NaN	1	Gsto2	ENSMUSG00000025069	glutathione S-transferase omega 2 [Source:MGI Symbol;Acc:MGI:1915464]	1	16.3462	0	17.4242	0	31.25	0	28.125	0	15	0	14.5833	0	28.2051	0	27.7778	0	29.0816	0	64.2857	0	51.2195	0	42.3077	0	50	0	38.9937	0	60.6061	0	49.3827	0
19	57611034	58133338	+	NaN	1	Atrnl1	ENSMUSG00000054843	attractin like 1 [Source:MGI Symbol;Acc:MGI:2147749]	1	44.7368	0	53.8462	0	51.4286	0	38.0208	0	76.3889	0	83.6957	0	64.9758	0	76.9006	0	76.7442	0	79.6875	0	65.2778	0	84.6154	0	63.4328	0	59.6774	0	62.8205	0	70.915	0
X	12036740	12160355	-	NaN	1	Bcor	ENSMUSG00000040363	BCL6 interacting corepressor [Source:MGI Symbol;Acc:MGI:1918708]	1	53.4091	0	54.5455	0	59.6899	0	50	0	75	0	83.871	0	51.7241	0	61.1111	0	71.5447	0	79.1667	0	84.2105	0	81.8182	0	58.9844	0	83.3333	0	77.7778	0	77.8846	0
X	12134459	12160346	-	NaN	1	2900008C10Rik	ENSMUSG00000087271	RIKEN cDNA 2900008C10 gene [Source:MGI Symbol;Acc:MGI:1920187]	1	53.4091	0	54.5455	0	59.6899	0	50	0	75	0	83.871	0	51.7241	0	61.1111	0	71.5447	0	79.1667	0	84.2105	0	81.8182	0	58.9844	0	83.3333	0	77.7778	0	77.8846	0
X	36328353	36362341	+	NaN	1	Lonrf3	ENSMUSG00000016239	LON peptidase N-terminal domain and ring finger 3 [Source:MGI Symbol;Acc:MGI:1921615]	1	4	0	0	0	0	0	2.77778	0	5.55556	0	0	0	37.9032	0	6.25	0	4.54545	0	64.7059	0	20.6522	0	0	0	1.5873	0	7.63052	0	8.87097	0	8.20895	0
X	38210441	38210520	+	NaN	1	Mir3110	ENSMUSG00000092794	microRNA 3110 [Source:MGI Symbol;Acc:MGI:4834329]	1	23.6111	0	60	0	51.282	0	37.8788	0	82.0513	0	78.2609	0	73.3333	0	67.6882	0	54.6296	0	69.2308	0	89.2857	0	80	0	74.1566	0	70.4695	0	82.1429	0	86.1502	0
X	94188707	94212862	-	NaN	1	Eif2s3x	ENSMUSG00000035150	eukaryotic translation initiation factor 2, subunit 3, structural gene X-linked [Source:MGI Symbol;Acc:MGI:1349431]	1	19.4444	0	57.1429	0	40.9091	0	37.8378	0	15.3846	0	46.6667	0	58.6957	0	55.4348	0	48.1818	0	73.913	0	69.2308	0	100	0	43.9216	0	39.5833	0	53	0	36.2069	0
X	159988433	160123351	+	NaN	1	Map3k15	ENSMUSG00000031303	mitogen-activated protein kinase kinase kinase 15 [Source:MGI Symbol;Acc:MGI:2448588]	1	39.4737	0	27.7778	0	21.2121	0	22.2222	0	33.3333	0	47.0588	0	29.0909	0	31.7308	0	20.6897	0	91.6667	0	47.9167	0	33.3333	0	50	0	58.8235	0	22.2222	0	36.7347	0
X	161833296	162159730	-	NaN	1	Nhs	ENSMUSG00000059493	Nance-Horan syndrome (human) [Source:MGI Symbol;Acc:MGI:2684894]	1	5.26316	0	9.09091	0	54.6512	0	20.8333	0	50	0	45.4545	0	34.7859	0	40.6977	0	28.1385	0	45.2381	0	78.125	0	25.3086	0	39.7368	0	34.4262	0	40.8333	0	65.8602	0
X	161908223	161908777	+	NaN	1	Gm15202	ENSMUSG00000087571	predicted gene 15202 [Source:MGI Symbol;Acc:MGI:3705278]	1	5.26316	0	9.09091	0	54.6512	0	20.8333	0	50	0	45.4545	0	34.7859	0	40.6977	0	28.1385	0	45.2381	0	78.125	0	25.3086	0	39.7368	0	34.4262	0	40.8333	0	65.8602	0
X	163069614	163069869	-	NaN	1	7SK	ENSMUSG00000088369	7SK RNA [Source:RFAM;Acc:RF00100]	1	71.1309	0	80.9524	0	66.6667	0	76.9231	0	68.421	0	82.1429	0	83.9667	0	78.0142	0	68.7681	0	94.1176	0	100	0	91.6667	0	91.6667	0	85.9091	0	100	0	85.7143	0
X	163513904	163549677	-	NaN	1	Grpr	ENSMUSG00000031364	gastrin releasing peptide receptor [Source:MGI Symbol;Acc:MGI:95836]	1	15	0	16.0714	0	32.5	0	37.069	0	41.3043	0	8.69565	0	24.2647	0	20.6349	0	27.2727	0	47.5	0	47.7273	0	58.6667	0	30.5556	0	24.2938	0	33.6318	0	33.6601	0
X	164139332	164188420	+	NaN	1	Ace2	ENSMUSG00000015405	angiotensin I converting enzyme (peptidyl-dipeptidase A) 2 [Source:MGI Symbol;Acc:MGI:1917258]	1	11.1111	0	20	0	18.1818	0	7.40741	0	26.3158	0	25	0	20.8995	0	15.641	0	17.5439	0	49.3333	0	32.1429	0	28.5714	0	41.9231	0	59.1549	0	38.1356	0	38.3333	0

## Sheet: Hypermethylated 20% IFC vs SOA
Additional file 17: Table S10. Specific loci in IFC vs. SOA comparison that contained multiple differential hypermethylated tiles (more than 20% methylation difference).
Chr	Start	End	Strand	Average No value	No. Probes	Feature	ID	Description	No. Sublocations	Mean IFC1	StDev IFC1	Mean IFC2	StDev IFC2	Mean IFC3	StDev IFC3	Mean IFC4	StDev IFC4	Mean SO1	StDev SO1	Mean SO2	StDev SO2	Mean SO3	StDev SO3	Mean SO4	StDev SO4	Mean SO5	StDev SO5	Mean SOA1	StDev SOA1	Mean SOA2	StDev SOA2	Mean SOA3	StDev SOA3	Mean SOA4	StDev SOA4	Mean IV1	StDev IV1	Mean IV2	StDev IV2	Mean IV3	StDev IV3
18	69344146	69687967	+	NaN	32	Tcf4	ENSMUSG00000053477	transcription factor 4 [Source:MGI Symbol;Acc:MGI:98506]	1	83.7652	17.2904	85.6387	15.5264	82.7167	16.2383	80.3188	18.6228	79.5462	21.6455	77.887	22.6764	74.8513	21.55	77.4464	18.446	79.2409	22.2894	42.2487	23.6909	50.2442	22.2291	54.6604	25.5997	44.1391	19.4958	41.2341	16.0823	34.8079	15.5299	41.1331	20.4714
15	30172593	31029311	+	NaN	27	Ctnnd2	ENSMUSG00000022240	catenin (cadherin associated protein), delta 2 [Source:MGI Symbol;Acc:MGI:1195966]	1	56.4669	18.9811	60.0645	18.0625	55.7887	20.6169	54.3998	14.621	55.654	20.9969	53.4497	20.0275	47.1986	13.1493	52.5027	15.7167	54.0333	18.614	30.765	18.0283	37.1968	18.2533	27.7409	17.0598	27.9197	12.739	39.5908	13.8079	29.7372	13.38	34.1868	15.0056
18	13687013	13972733	-	NaN	26	Zfp521	ENSMUSG00000024420	zinc finger protein 521 [Source:MGI Symbol;Acc:MGI:95459]	1	70.3267	18.151	71.5748	15.8085	74.9019	16.9195	67.5349	17.4748	67.7686	21.5786	68.7314	19.9713	58.411	17.5703	63.3206	17.1824	65.3093	16.6787	31.7437	20.1594	34.5872	22.0422	30.4351	19.1241	30.6531	15.0867	29.8371	13.3006	27.94	13.4924	31.0156	16.002
4	154316125	154636873	-	NaN	23	Prdm16	ENSMUSG00000039410	PR domain containing 16 [Source:MGI Symbol;Acc:MGI:1917923]	1	56.6524	15.7939	56.0869	22.8762	58.8292	14.8293	45.088	17.5665	44.5093	17.8019	40.3978	21.8488	38.5713	16.5988	41.0808	15.7436	39.5116	18.7778	22.1394	13.5777	30.8304	16.8686	22.9038	16.3494	23.9904	13.3066	32.6008	11.0567	25.4285	12.3915	27.8706	12.3168
12	53248677	54072175	+	NaN	22	Npas3	ENSMUSG00000021010	neuronal PAS domain protein 3 [Source:MGI Symbol;Acc:MGI:1351610]	1	77.5384	17.0598	76.5886	21.5447	74.6716	17.1993	69.0833	23.1849	74.1373	20.5581	72.5475	21.9077	63.2392	18.234	73.011	17.6069	73.968	18.9066	50.0113	21.8599	50.5626	21.1233	41.3162	20.159	39.4798	18.0142	46.3059	17.3587	41.4363	17.9677	42.8941	20.7943
19	57611034	58133338	+	NaN	20	Atrnl1	ENSMUSG00000054843	attractin like 1 [Source:MGI Symbol;Acc:MGI:2147749]	1	61.1167	21.3802	61.1825	19.1904	56.977	19.1627	56.0686	21.8181	56.8191	21.0197	52.9636	22.8847	50.9818	19.3987	62.4938	18.7508	55.1423	18.8347	19.9013	16.7693	27.2147	17.3295	22.4092	15.9619	20.1426	9.84489	24.9479	10.8598	17.2592	10.3009	19.5509	12.3261
5	24862744	25100642	-	NaN	19	Prkag2	ENSMUSG00000028944	protein kinase, AMP-activated, gamma 2 non-catalytic subunit [Source:MGI Symbol;Acc:MGI:1336153]	1	67.4853	16.9866	71.2584	18.1189	64.6336	20.0787	72.0522	17.6406	64.1165	15.4305	68.8835	18.2504	61.3788	19.0394	59.0841	14.7211	59.0669	15.9159	25.5858	18.1331	34.4995	17.0727	22.9892	13.4305	23.9223	15.2289	34.1854	17.0927	25.0472	13.6191	29.7651	17.0478
16	42875881	43642602	+	NaN	18	Zbtb20	ENSMUSG00000022708	zinc finger and BTB domain containing 20 [Source:MGI Symbol;Acc:MGI:1929213]	1	61.9903	20.5921	64.1561	18.8431	60.2999	16.4426	57.2561	17.2883	59.7866	18.6593	61.0814	19.1834	55.3333	15.8576	62.8679	15.2424	62.9114	16.9473	30.5424	12.8255	35.7778	14.4163	32.7067	16.1442	25.5985	11.2162	35.7505	11.3879	30.7989	11.1404	29.4792	13.8107
6	63255876	64668282	+	NaN	14	Grid2	ENSMUSG00000071424	glutamate receptor, ionotropic, delta 2 [Source:MGI Symbol;Acc:MGI:95813]	1	60.0674	18.3148	57.0926	23.0883	53.4297	18.9116	54.7564	19.3966	54.3047	25.7281	54.3803	22.1599	48.0307	22.2445	52.6843	20.5825	53.306	18.4407	27.5622	21.8017	29.1221	21.3277	29.8956	16.2798	25.9574	17.6614	31.4253	18.9695	28.2218	16.8519	28.2134	22.258
5	102481391	102897936	+	NaN	13	Arhgap24	ENSMUSG00000057315	Rho GTPase activating protein 24 [Source:MGI Symbol;Acc:MGI:1922647]	1	50.3291	15.5603	50.9213	20.5613	50.0465	16.2744	46.565	15.6836	46.7728	23.1071	41.7128	22.5961	46.45	14.7585	47.8065	16.4502	40.8035	21.3973	22.8865	12.3763	22.7731	14.4498	17.6443	14.5503	20.065	11.3649	30.3654	15.5371	18.2321	9.43621	18.7389	11.3115
16	50191844	50432390	-	NaN	13	Bbx	ENSMUSG00000022641	bobby sox homolog (Drosophila) [Source:MGI Symbol;Acc:MGI:1917758]	1	58.7466	11.1002	56.7895	21.7498	57.9218	17.5716	56.1794	15.9438	57.5495	20.2884	49.2327	18.3557	47.8263	11.2255	51.67	13.2555	47.7645	15.4352	28.6553	14.7026	40.2187	17.0596	28.5113	15.811	23.8458	10.286	31.7432	12.2376	24.8854	10.7623	27.6406	10.0224
1	178529125	178932855	+	NaN	12	Kif26b	ENSMUSG00000026494	kinesin family member 26B [Source:MGI Symbol;Acc:MGI:2447076]	1	59.3925	12.0609	59.4213	18.7022	58.4744	12.4743	55.0803	15.0266	53.0157	17.6293	55.8566	22.702	45.7936	13.2689	55.3322	11.473	50.5325	15.1985	40.4307	14.3602	26.5736	12.8327	26.5639	9.27672	31.22	9.74603	37.6292	12.3163	31.8337	10.3952	34.8538	12.6021
8	14095865	14847680	+	NaN	12	Dlgap2	ENSMUSG00000047495	discs, large (Drosophila) homolog-associated protein 2 [Source:MGI Symbol;Acc:MGI:2443181]	1	64.2501	12.0043	64.1887	18.3046	67.9094	12.104	61.5695	11.3633	63.6023	18.9235	58.4015	15.9044	57.8176	11.5454	57.2904	14.3522	58.7914	13.3452	34.964	15.9101	35.2374	14.1131	32.8287	14.6028	27.7163	13.0781	40.1723	12.2998	31.6097	13.5254	30.7047	14.0718
8	99024471	99416471	-	NaN	12	Cdh8	ENSMUSG00000036510	cadherin 8 [Source:MGI Symbol;Acc:MGI:107434]	1	86.3481	10.4292	87.3935	11.0422	87.8	8.85296	87.1269	8.91968	87.1386	13.4378	91.0191	7.26141	84.0646	7.1989	85.1614	6.33481	86.2281	7.89083	63.7094	11.3997	57.7004	16.7241	56.7802	16.5514	64.4589	6.11584	62.2957	6.40561	60.4031	5.15922	65.8051	7.04666
1	151884524	152090320	-	NaN	11	1700025G04Rik	ENSMUSG00000032666	RIKEN cDNA 1700025G04 gene [Source:MGI Symbol;Acc:MGI:1916649]	1	55.9882	24.4061	66.1777	23.1342	59.0177	23.9928	54.0633	21.5089	55.9295	29.799	60.7649	20.3963	45.7657	21.6207	51.3606	20.7557	51.7125	26.3631	18.8137	25.0854	27.3242	18.8594	20.9	18.5701	15.5788	14.542	26.8039	19.3529	17.8019	19.7025	20.3724	20.6342
1	184896443	184999549	-	NaN	11	Mark1	ENSMUSG00000026620	MAP/microtubule affinity-regulating kinase 1 [Source:MGI Symbol;Acc:MGI:2664902]	1	65.2852	23.9868	64.8466	25.1249	65.1401	21.987	54.6442	19.6265	61.2366	25.3543	67.8362	17.8602	51.0953	21.8726	52.3579	23.3091	54.2416	21.8162	26.9589	23.7229	32.0271	21.9514	30.3747	24.1318	24.8154	20.7024	32.1197	18.2194	25.0972	17.4075	25.5196	18.8178
X	129749742	130465834	+	NaN	11	Diap2	ENSMUSG00000034480	diaphanous homolog 2 (Drosophila) [Source:MGI Symbol;Acc:MGI:1858500]	1	54.1291	12.3348	59.2233	18.2463	48.8912	13.8372	42.9658	8.72847	38.4895	19.3936	52.212	20.7482	40.7344	14.5039	51.5157	10.5745	49.3775	9.9069	29.4384	12.5848	25.7806	9.83528	16.9934	13.6139	21.1252	8.83211	28.742	9.58982	17.8698	6.59623	22.6516	8.33845
1	97795114	98095646	-	NaN	10	Pam	ENSMUSG00000026335	peptidylglycine alpha-amidating monooxygenase [Source:MGI Symbol;Acc:MGI:97475]	1	52.1829	20.9348	52.8665	19.9854	44.5238	19.3683	47.7696	23.1312	39.4917	19.2201	39.9381	15.3282	29.6276	17.4388	43.3745	13.9934	40.844	18.8788	7.87574	7.03877	17.7675	14.8949	14.3645	11.3912	9.92616	4.88885	21.2315	8.23537	9.71427	6.60971	9.81214	6.24098
3	29951299	30548008	-	NaN	10	Mecom	ENSMUSG00000027684	MDS1 and EVI1 complex locus [Source:MGI Symbol;Acc:MGI:95457]	1	61.9977	13.1584	66.5751	21.6431	61.3176	14.8042	52.5829	19.9615	50.8664	14.7376	50.3598	16.849	49.4507	13.6218	55.4078	13.5557	47.6642	15.9751	34.3032	11.9823	38.4898	17.0188	28.5359	12.5221	34.0882	13.0361	35.5243	12.036	33.7804	13.2606	35.0471	10.7832
5	13396784	13602565	+	NaN	10	Sema3a	ENSMUSG00000028883	sema domain, immunoglobulin domain (Ig), short basic domain, secreted, (semaphorin) 3A [Source:MGI Symbol;Acc:MGI:107558]	1	78.9677	13.7891	73.9693	10.3475	73.335	11.0362	72.3946	10.242	58.4515	11.5989	65.8343	16.6426	57.0121	15.8404	64.5125	12.9731	68.4136	11.5916	35.6831	13.4126	34.4339	19.7475	33.8339	13.1345	28.0414	11.9059	40.1662	13.7983	29.4048	14.3859	28.9861	14.3493
5	47983155	48306282	+	NaN	10	Slit2	ENSMUSG00000031558	slit homolog 2 (Drosophila) [Source:MGI Symbol;Acc:MGI:1315205]	1	58.1844	15.2428	57.0602	17.5148	51.3004	15.8055	58.2219	12.5309	51.978	10.676	52.4318	17.7393	44.908	9.11021	53.2074	9.21322	52.5505	10.4343	17.9236	12.1811	25.6241	17.5411	18.7765	11.1757	19.1158	7.38327	24.2594	8.64911	17.614	5.81988	20.6807	9.81512
4	57568179	57896982	+	NaN	9	Gm20459	ENSMUSG00000089945	predicted gene 20459 [Source:MGI Symbol;Acc:MGI:5141924]	1	62.4293	18.1778	53.7544	19.1595	52.5256	12.8678	56.5068	13.0943	55.6172	16.5347	50.4879	17.5286	40.8302	12.6125	52.4658	11.9217	60.0853	11.8948	21.5382	5.3374	25.3623	9.2951	23.1552	16.6505	15.7578	6.97099	25.6821	7.78416	20.222	10.7286	19.3852	11.3873
8	114439655	115352708	+	NaN	9	Wwox	ENSMUSG00000004637	WW domain-containing oxidoreductase [Source:MGI Symbol;Acc:MGI:1931237]	1	49.9191	14.6227	44.7963	17.9306	45.0008	18.592	47.2931	14.8043	46.3814	15.1247	39.4485	19.9184	37.6132	20.348	44.0713	14.518	40.9025	16.2425	22.2547	15.3959	29.747	16.0396	21.8788	20.0863	17.051	7.9006	28.3388	14.9049	24.2473	14.2359	21.2497	13.4551
11	110399122	110525522	+	NaN	9	Map2k6	ENSMUSG00000020623	mitogen-activated protein kinase kinase 6 [Source:MGI Symbol;Acc:MGI:1346870]	1	73.1334	16.536	64.3142	20.8119	69.4629	14.0339	68.9162	31.2041	48.0217	19.4017	47.112	23.7778	41.0121	20.1808	40.5561	18.0084	47.8635	27.0825	28.1983	16.7889	41.7962	21.7333	32.5377	20.9085	32.1787	17.9266	40.4537	21.3099	34.2172	21.3886	29.1994	18.619
19	25236975	25434496	+	NaN	9	Kank1	ENSMUSG00000032702	KN motif and ankyrin repeat domains 1 [Source:MGI Symbol;Acc:MGI:2147707]	1	57.8576	22.8995	63.7434	23.9443	54.9953	21.1923	62.4361	21.1378	41.8971	27.9752	44.3958	22.3502	39.6819	16.1206	53.5307	18.4926	43.2341	22.6216	35.9104	22.621	39.3238	25.21	32.4799	23.0676	34.5494	22.4236	41.0894	19.0547	31.7037	16.8523	36.6307	20.9643
1	61638824	62642284	+	NaN	8	Pard3b	ENSMUSG00000052062	par-3 partitioning defective 3 homolog B (C. elegans) [Source:MGI Symbol;Acc:MGI:1919301]	1	53.4245	17.2345	60.0207	21.4223	52.857	16.3254	48.3774	17.4051	55.3998	15.7818	57.1331	17.6642	45.3438	15.7793	53.3318	18.6781	56.7048	15.118	31.5383	16.5497	24.1042	15.3407	32.7978	18.2786	27.7027	11.1509	35.2856	8.78372	28.5201	12.1316	32.0013	17.4527
1	78310346	78420286	+	NaN	8	Sgpp2	ENSMUSG00000032908	sphingosine-1-phosphate phosphotase 2 [Source:MGI Symbol;Acc:MGI:3589109]	1	90.3863	6.64285	87.2454	10.8784	87.0135	5.02602	74.4509	10.9381	85.829	6.05959	84.5292	8.26655	76.257	9.37348	66.2747	6.4618	78.0223	12.7367	59.5326	13.78	53.8097	18.3346	44.5451	12.2856	42.4129	16.0815	47.6455	10.4302	46.2538	10.0216	42.4973	14.0755
4	57717657	57896984	+	NaN	8	Akap2	ENSMUSG00000038729	A kinase (PRKA) anchor protein 2 [Source:MGI Symbol;Acc:MGI:1306795]	1	62.9413	19.3634	55.5104	19.6929	53.9987	12.9195	57.9154	13.2494	58.4828	15.0993	52.4239	17.6803	41.1263	13.4499	54.3691	11.188	60.8668	12.4666	22.81	3.99001	25.2298	9.92778	22.2189	17.545	15.2253	7.25405	24.9745	8.00616	19.9359	11.4326	18.3743	11.7338
2	163203125	163324170	+	NaN	7	Tox2	ENSMUSG00000074607	TOX high mobility group box family member 2 [Source:MGI Symbol;Acc:MGI:3611233]	1	75.7489	12.4627	77.7111	11.4098	73.8114	13.5865	80.8204	14.6272	82.1062	14.6496	71.4491	13.1072	68.4693	14.9376	74.3814	14.8264	70.1177	12.9067	49.7946	20.6307	58.7179	15.0043	38.4772	16.4894	42.8904	12.2266	42.0022	7.42823	40.5763	5.84673	48.9257	11.5667
3	65109384	65378223	+	NaN	7	Kcnab1	ENSMUSG00000027827	potassium voltage-gated channel, shaker-related subfamily, beta member 1 [Source:MGI Symbol;Acc:MGI:109155]	1	49.0875	14.1514	48.4445	16.2315	62.5932	8.80232	65.7298	10.759	40.7322	8.81736	48.3204	12.2709	39.9583	8.88336	42.8649	10.4012	42.5973	8.30211	14.698	6.843	21.9576	13.4939	17.7463	10.3583	21.1457	6.64583	28.3036	8.60715	19.5182	9.36762	21.0488	6.82496
6	76881637	77979699	-	NaN	7	Ctnna2	ENSMUSG00000063063	catenin (cadherin associated protein), alpha 2 [Source:MGI Symbol;Acc:MGI:88275]	1	65.0723	17.0311	66.3148	18.5107	68.9682	10.9587	63.7726	13.8039	61.4885	12.3876	45.7352	20.0881	49.3562	10.2477	54.9625	8.15735	60.8114	6.06921	30.5475	12.6687	34.0434	11.2574	27.3971	16.9364	37.9262	7.25489	38.8213	12.0845	30.1383	8.52521	36.1434	7.59713
7	91090706	92447003	+	NaN	7	Dlg2	ENSMUSG00000052572	discs, large homolog 2 (Drosophila) [Source:MGI Symbol;Acc:MGI:1344351]	1	71.6328	21.1873	82.0784	16.0142	77.218	16.6721	66.4244	19.4574	67.469	19.9474	69.3791	15.8313	63.7173	21.9051	61.2461	22.8503	67.1532	21.3401	41.1567	20.685	47.6486	22.4269	50.035	19.5129	52.0148	21.5671	51.1915	17.6219	47.3917	22.9868	50.8856	23.1069
15	68928420	69093512	+	NaN	7	Khdrbs3	ENSMUSG00000022332	KH domain containing, RNA binding, signal transduction associated 3 [Source:MGI Symbol;Acc:MGI:1313312]	1	62.9172	19.0445	64.9057	12.1564	60.1727	17.9486	53.2085	15.7378	49.5405	22.3125	50.3008	23.3598	44.6766	15.646	55.2726	20.7562	61.9838	14.8111	33.1158	21.0046	33.7807	18.8781	38.0161	17.4441	28.1292	15.3411	34.0082	13.0379	29.5004	17.644	29.4438	13.3877
1	152516759	152766351	-	NaN	6	Rgl1	ENSMUSG00000026482	ral guanine nucleotide dissociation stimulator,-like 1 [Source:MGI Symbol;Acc:MGI:107484]	1	55.4933	18.6401	52.5898	20.7126	63.5618	16.1382	41.389	16.4063	62.8082	15.5385	61.8422	17.8678	52.4298	13.6302	56.4797	14.8437	57.1576	16.0194	30.2907	23.3388	27.3409	12.0321	35.9394	16.9005	26.3083	14.5435	39.4631	12.3151	25.3009	14.8017	28.1536	20.1099
2	136081104	136387967	-	NaN	6	Pak7	ENSMUSG00000039913	p21 protein (Cdc42/Rac)-activated kinase 7 [Source:MGI Symbol;Acc:MGI:1920334]	1	82.7997	15.2012	80.4065	13.9607	76.5689	11.8296	74.4524	8.6894	69.5473	11.4726	72.9039	15.8967	70.6521	10.1743	67.7284	11.0294	72.2298	10.69	62.3064	10.0661	53.2632	9.2113	37.4648	9.04686	51.2967	11.3998	54.1062	8.89337	44.4978	12.3094	54.7417	14.6019
3	153205405	153725062	-	NaN	6	St6galnac3	ENSMUSG00000052544	ST6 euraminyl-2,3-beta-galactosyl-1,3)-N-acetylgalactosaminide alpha-2,6-sialyltransferase 3 [Source:MGI Symbol;Acc:MGI:1341828]	1	77.7232	14.0272	79.5212	12.2159	66.7305	11.1341	68.1178	11.4686	75.0809	11.4202	71.9303	17.8807	69.3737	11.877	74.1282	8.39129	67.9302	15.2548	50.8476	11.438	57.1301	27.8571	36.5375	10.542	41.4	9.84426	54.5956	12.1913	48.8191	17.1334	41.5982	16.7227
8	31187331	31261738	+	NaN	6	Fut10	ENSMUSG00000046152	fucosyltransferase 10 [Source:MGI Symbol;Acc:MGI:2384748]	1	59.8188	24.1866	54.9244	31.9815	58.2618	22.4032	53.3838	19.589	58.802	32.432	44.4829	29.5177	43.5296	19.9134	53.1904	21.4549	55.0372	25.8369	24.6935	18.7254	25.5666	14.5763	25.7783	26.3861	24.7379	18.9188	31.8925	18.5806	23.5594	14.9939	24.0001	19.466
9	23223076	23485202	+	NaN	6	Bmper	ENSMUSG00000031963	BMP-binding endothelial regulator [Source:MGI Symbol;Acc:MGI:1920480]	1	84.7792	9.59007	76.3636	6.54471	82.9318	5.13572	78.2179	10.7967	82.017	12.7807	81.6188	15.0235	70.577	16.0026	88.7119	6.08681	85.6377	9.91965	46.0215	19.0951	47.8401	17.7756	48.6139	19.336	49.3199	13.8774	51.7122	10.7652	45.8919	12.0471	47.0914	15.1351
9	66158223	66272242	+	NaN	6	Dapk2	ENSMUSG00000032380	death-associated protein kinase 2 [Source:MGI Symbol;Acc:MGI:1341297]	1	82.251	10.5044	76.1406	16.7154	80.2232	11.0046	73.4199	8.02138	63.9254	16.4373	72.3261	16.2592	65.9611	18.2241	67.3324	15.4023	62.489	12.0366	46.0621	12.1662	47.4896	10.6047	51.2805	14.0617	54.7191	8.09195	53.8239	15.9624	44.9798	14.1457	44.5169	14.5328
14	118985039	119099430	-	NaN	6	Uggt2	ENSMUSG00000042104	UDP-glucose glycoprotein glucosyltransferase 2 [Source:MGI Symbol;Acc:MGI:1913685]	1	41.9321	12.0185	49.895	19.8738	57.0726	23.1927	54.0091	17.6187	42.8902	12.556	47.7126	19.0974	27.4993	10.2976	55.4967	9.1334	50.8251	10.2359	7.98875	3.7789	13.8723	9.242	8.69003	5.9924	13.2383	7.16164	20.9138	9.57878	14.0579	6.27938	12.5585	7.56747
15	13034200	13173639	-	NaN	6	Cdh6	ENSMUSG00000039385	cadherin 6 [Source:MGI Symbol;Acc:MGI:107435]	1	50.0562	18.8359	56.8675	25.2727	55.731	19.5525	38.6371	21.382	31.1189	19.8477	29.4666	27.4589	35.8034	20.8045	25.3928	13.8291	21.258	16.498	18.0917	10.5078	15.5614	8.66217	25.4636	18.509	14.9583	10.6681	23.4141	7.70338	20.3655	15.6831	13.8172	11.1604
X	82948870	85206141	+	NaN	6	Dmd	ENSMUSG00000045103	dystrophin, muscular dystrophy [Source:MGI Symbol;Acc:MGI:94909]	1	46.5538	17.4082	48.0556	16.7574	44.5708	16.2197	56.0822	16.3104	33.8658	11.6135	38.8427	18.4427	34.0261	15.1356	37.6816	10.5473	28.5022	12.3238	26.0808	5.6457	24.3138	11.8766	22.4909	16.1951	23.015	9.16114	27.2874	8.84208	21.853	8.09221	34.5176	18.918
3	136670124	136937727	+	NaN	5	Ppp3ca	ENSMUSG00000028161	protein phosphatase 3, catalytic subunit, alpha isoform [Source:MGI Symbol;Acc:MGI:107164]	1	58.7872	16.9188	66.3892	24.1985	60.5605	20.0824	53.8149	25.2915	61.175	22.1223	47.253	35.2305	48.8934	19.3283	57.9892	13.9413	63.4012	21.9136	31.8156	22.6709	31.7919	16.771	32.754	21.7293	29.8743	16.5435	38.3212	10.7155	29.0738	18.7958	26.382	14.022
3	152273459	152340407	-	NaN	5	Fam73a	ENSMUSG00000054942	family with sequence similarity 73, member A [Source:MGI Symbol;Acc:MGI:1924567]	1	57.4615	13.1717	69.5217	16.1434	74.7918	18.4124	68.5436	15.0835	60.2316	22.5293	63.048	15.8785	53.123	12.6686	62.2814	18.5959	58.775	15.2507	33.8691	17.0311	31.7317	20.6946	28.1779	6.95735	33.9159	15.8566	38.4791	14.6604	31.3636	20.526	35.3128	20.2821
4	103619359	104744844	+	NaN	5	Dab1	ENSMUSG00000028519	disabled homolog 1 (Drosophila) [Source:MGI Symbol;Acc:MGI:108554]	1	84.3631	16.1459	93.5743	3.628	86.0584	8.00003	77.3739	14.1939	81.8252	12.0459	82.7216	9.06064	73.3316	9.99268	80.5177	11.8763	80.3701	9.92608	58.7907	19.596	66.2666	8.01794	56.1282	22.8254	62.0383	16.4933	67.2094	7.82317	62.5348	17.8503	64.4351	12.5009
4	152338651	152390194	+	NaN	5	Chd5	ENSMUSG00000005045	chromodomain helicase DNA binding protein 5 [Source:MGI Symbol;Acc:MGI:3036258]	1	61.1217	23.6273	73.8674	19.4644	62.4403	20.777	64.487	27.396	34.2376	17.1193	31.5545	15.8052	33.1289	7.12061	37.4876	21.2439	28.2933	10.6566	32.5077	14.8651	32.2132	16.6569	35.6453	10.818	26.5957	16.1469	31.1442	9.62593	28.685	18.01	20.9798	6.96104
5	117414000	117555942	+	NaN	5	Ksr2	ENSMUSG00000061578	kinase suppressor of ras 2 [Source:MGI Symbol;Acc:MGI:3610315]	1	61.9639	22.6453	62.545	16.3673	62.8369	15.8084	48.8576	23.8253	66.7587	23.3909	56.626	22.8757	55.2781	13.3438	44.9315	18.6274	51.7835	18.689	32.1643	29.9472	25.8287	24.0459	36.2117	22.5227	30.1465	19.5992	36.4517	18.2856	32.7706	21.9864	34.5819	18.3268
5	130073326	130135729	+	NaN	5	Tpst1	ENSMUSG00000034118	protein-tyrosine sulfotransferase 1 [Source:MGI Symbol;Acc:MGI:1298231]	1	39.0471	14.4982	52.9031	19.8375	39.762	12.8409	46.9386	19.1795	34.8381	16.6747	36.4074	10.2667	18.6105	6.13325	35.2718	12.3424	34.0159	17.9951	15.7332	18.1263	15.5196	13.468	10.449	7.17837	8.42541	5.4246	16.2344	5.21377	9.73183	6.96567	8.4833	2.84273
6	51523901	51590679	+	NaN	5	Snx10	ENSMUSG00000038301	sorting nexin 10 [Source:MGI Symbol;Acc:MGI:1919232]	1	48.3654	12.4178	52.9053	14.2152	44.4202	9.62932	32.3932	12.8231	41.4038	8.45403	44.7819	16.2316	33.9523	11.4545	34.5476	7.44531	33.7518	12.7018	14.6343	10.7698	21.8251	6.93163	18.0483	4.47783	20.9551	10.5749	23.6138	9.37195	22.2914	11.3937	18.1037	6.54133
7	57590518	57828802	+	NaN	5	Gabrb3	ENSMUSG00000033676	gamma-aminobutyric acid (GABA) A receptor, subunit beta 3 [Source:MGI Symbol;Acc:MGI:95621]	1	76.5952	10.4816	85.9169	7.83748	74.3515	9.08906	73.7683	6.24549	66.5028	6.65814	78.8946	10.7085	65.0824	6.20243	69.4288	10.9299	70.5624	9.97833	43.5544	6.4974	39.8059	12.0087	50.3386	18.0779	44.7257	14.2506	57.4124	7.2975	44.6183	6.59083	43.7297	6.93128
9	70207350	70400067	+	NaN	5	Myo1e	ENSMUSG00000032220	myosin IE [Source:MGI Symbol;Acc:MGI:106621]	1	49.3858	23.6629	53.157	23.1064	40.6174	19.8911	43.4436	18.6656	43.9941	23.8755	49.4913	27.7523	31.1176	21.3264	40.3231	26.6518	39.7805	17.9466	14.4975	17.9626	15.2312	22.095	18.6883	14.3441	18.9245	12.32	20.5259	13.9356	19.2432	15.2249	18.9185	14.4248
11	60105013	60199197	+	NaN	5	Rai1	ENSMUSG00000062115	retinoic acid induced 1 [Source:MGI Symbol;Acc:MGI:103291]	1	79.8784	7.6162	83.4774	15.8627	87.7599	11.5893	76.7573	13.3229	75.8667	14.6793	81.313	13.4507	70.9299	7.43669	72.7274	10.918	69.4227	12.9162	51.0718	11.7621	51.8027	3.8472	57.5108	10.6495	48.7766	13.6987	48.0088	4.03651	38.8885	13.7175	49.8221	6.97602
11	120232947	120292296	+	NaN	5	Bahcc1	ENSMUSG00000039741	BAH domain and coiled-coil containing 1 [Source:MGI Symbol;Acc:MGI:2679272]	1	53.0368	18.32	64.1536	20.4947	54.2804	12.0693	40.5986	18.0231	43.1263	14.6585	43.8189	24.846	44.1919	18.3968	46.29	16.7081	54.5128	12.2	7.83531	6.90551	34.147	20.265	25.6561	27.423	13.1912	7.36077	21.1582	9.0757	16.4468	6.64999	13.3091	5.49763
14	34819825	35583379	+	NaN	5	Grid1	ENSMUSG00000041078	glutamate receptor, ionotropic, delta 1 [Source:MGI Symbol;Acc:MGI:95812]	1	66.7564	19.1599	82.9214	13.8173	69.7952	15.5009	59.8911	22.9738	61.9984	21.8571	71.1952	16.6867	62.7378	16.7664	58.784	13.9318	57.5165	16.3342	40.9174	23.1485	42.0283	16.4176	41.995	20.7694	39.0743	18.5716	35.1568	16.2449	37.1336	19.6687	43.7085	13.4268
17	29156550	29237797	-	NaN	5	Cpne5	ENSMUSG00000024008	copine V [Source:MGI Symbol;Acc:MGI:2385908]	1	48.1694	22.4287	54.4574	21.7802	56.9574	17.7193	44.1959	21.7063	27.6751	21.1558	31.3823	26.3288	30.8696	24.8171	17.8156	7.96779	29.5948	24.3902	27.0627	32.9108	20.6344	13.8976	18.819	15.1064	24.1633	21.2804	30.9195	22.6471	24.0444	16.9291	28.421	24.3669
17	79614900	79682152	+	NaN	5	Fam82a1	ENSMUSG00000036368	family with sequence similarity 82, member A1 [Source:MGI Symbol;Acc:MGI:2147043]	1	74.5271	29.1072	87.4847	12.3224	73.0702	15.0449	76.8286	10.5921	69.5797	22.7692	65.6682	17.2987	68.6771	11.3303	72.4713	7.77912	70.3067	15.4052	21.2996	17.8336	36.9475	8.22806	39.6003	7.45622	28.6334	9.79574	32.0476	4.56646	31.38	11.3487	26.8845	7.05507
18	10325177	10562934	+	NaN	5	Greb1l	ENSMUSG00000042942	growth regulation by estrogen in breast cancer-like [Source:MGI Symbol;Acc:MGI:3576497]	1	39.4794	16.6302	56.728	16.1697	48.2741	14.0586	38.2699	10.7211	34.119	25.3764	42.6776	15.8583	31.713	15.594	35.8136	11.7574	33.0257	18.6493	17.3019	10.3803	22.6	18.1125	22.5586	13.1952	21.6321	10.1736	29.1519	6.77623	24.8502	11.3779	22.5954	16.5477
X	75785654	75875182	-	NaN	5	Pls3	ENSMUSG00000016382	plastin 3 (T-isoform) [Source:MGI Symbol;Acc:MGI:104807]	1	77.9783	26.0768	82.3559	16.9412	72.5979	16.826	73.3957	18.7425	68.1975	14.9359	67.0503	17.9512	60.7919	12.4402	65.4259	11.3228	62.677	17.2509	56.61	14.9942	48.5898	20.7831	51.3897	22.9946	44.7555	18.8662	50.5901	13.1841	44.6988	15.7588	45.404	17.8898
1	62703285	62818695	+	NaN	4	Nrp2	ENSMUSG00000025969	neuropilin 2 [Source:MGI Symbol;Acc:MGI:1100492]	1	42.8993	11.2371	47.3443	22.2198	45.6228	11.1924	44.5212	29.2546	37.4552	9.46652	44.1656	14.7207	29.121	12.3006	37.8197	8.09672	39.5486	10.597	10.7011	7.93655	26.1421	15.3949	16.408	8.03961	13.8161	3.86229	22.9143	5.74917	14.0167	5.50214	12.1619	3.04789
2	30834972	30881241	+	NaN	4	Prrx2	ENSMUSG00000039476	paired related homeobox 2 [Source:MGI Symbol;Acc:MGI:98218]	1	57.6285	15.6589	63.9126	8.31229	50.8777	8.803	47.8076	26.5188	55.7428	18.2236	67.7597	12.0941	47.5918	18.4362	55.9708	6.66132	55.5481	15.3033	21.6037	18.0231	26.9341	13.4423	15.9183	6.93065	22.7141	12.2571	28.8898	17.1157	19.9783	9.50707	24.9375	15.2579
2	58388644	58567157	-	NaN	4	Acvr1	ENSMUSG00000026836	activin A receptor, type 1 [Source:MGI Symbol;Acc:MGI:87911]	1	60.5519	19.7325	62.0926	32.4027	60.6596	28.5478	72.3374	15.8362	57.1179	29.3683	44.6758	18.485	48.6646	23.9789	55.883	20.7576	52.4472	25.6826	34.1	21.1852	46.4743	32.2426	28.9918	15.0403	38.6336	21.3963	44.8544	15.8724	38.4658	10.6727	41.5386	23.4807
3	34104438	34682619	+	NaN	4	Sox2ot	ENSMUSG00000090828	SOX2 overlapping transcript (non-protein coding) [Source:MGI Symbol;Acc:MGI:2444112]	1	57.0123	14.5064	60.5874	16.7427	54.402	3.54999	49.1711	7.02646	64.9724	10.1477	60.5601	14.5377	54.3273	9.58654	50.6573	17.6068	47.7556	9.23611	20.5164	12.1992	35.8287	18.2289	25.4361	13.6657	29.0244	15.0804	29.8406	14.0251	32.5616	9.51063	29.4136	22.1462
3	55625205	56183701	-	NaN	4	Nbea	ENSMUSG00000027799	neurobeachin [Source:MGI Symbol;Acc:MGI:1347075]	1	57.9966	24.1271	57.2327	16.4832	61.8338	21.5085	63.3227	19.5317	60.2083	15.6698	66.4094	22.7238	46.6402	16.6272	50.2286	28.1294	55.4798	22.1432	30.9069	30.4918	38.8777	31.7015	35.6613	16.1186	27.3989	18.2275	39.2456	18.276	30.1111	25.1327	34.2161	21.9279
6	23262773	23839421	-	NaN	4	Cadps2	ENSMUSG00000017978	Ca2+-dependent activator protein for secretion 2 [Source:MGI Symbol;Acc:MGI:2443963]	1	91.8069	9.30922	81.6513	10.2787	84.6217	16.7287	82.1204	17.6329	76.7391	27.4482	78.3284	16.1818	78.2793	17.4967	73.1637	14.1016	78.1119	18.6928	62.1894	21.6283	53.9124	3.93385	56.25	8.43895	61.6348	23.9443	72.2402	6.63286	68.8414	19.654	80.1316	16.5986
6	83219828	83304945	+	NaN	4	Slc4a5	ENSMUSG00000068323	solute carrier family 4, sodium bicarbonate cotransporter, member 5 [Source:MGI Symbol;Acc:MGI:2443220]	1	67.3363	25.8228	71.395	23.1234	63.6191	16.6904	53.3889	7.14853	54.4538	9.89035	42.8303	17.3159	42.4665	13.7415	37.3092	11.541	41.8136	13.851	31.5207	15.7113	49.504	32.4434	28.5856	12.2325	27.6621	14.7224	33.2657	8.56705	26.9537	12.6636	35.4751	15.124
6	84008590	84211060	+	NaN	4	Dysf	ENSMUSG00000033788	dysferlin [Source:MGI Symbol;Acc:MGI:1349385]	1	89.0242	5.52796	86.516	15.145	88.9828	11.2236	89.9784	7.27564	89.8405	10.6775	82.5114	9.66101	83.8141	7.12308	76.2051	15.8386	77.7569	12.2094	61.0297	7.67225	75.6401	17.375	62.5	13.1313	57.8453	1.87617	57.3841	13.2128	55.1564	8.57608	58.1222	10.6507
8	40423815	40510268	+	NaN	4	Zdhhc2	ENSMUSG00000039470	zinc finger, DHHC domain containing 2 [Source:MGI Symbol;Acc:MGI:1923452]	1	42.4099	20.0638	52.6583	10.9043	48.0582	22.0559	39.8233	16.2432	40.4154	16.0706	34.2072	20.0596	31.4261	20.0625	29.8031	15.1125	27.8052	13.9111	20.4437	10.3821	19.8182	17.481	20.1899	5.68399	12.6684	3.94315	21.7361	4.49039	12.8598	6.18287	10.8214	7.63193
9	96682763	96752831	-	NaN	4	Zbtb38	ENSMUSG00000040433	zinc finger and BTB domain containing 38 [Source:MGI Symbol;Acc:MGI:2442866]	1	46.9795	12.7271	52.1494	19.1535	54.8492	10.1306	50.1394	15.0554	61.8818	10.7138	45.3293	15.2356	34.4945	18.3131	49.4735	8.43137	48.8271	7.47839	9.03692	6.68605	11.3548	5.62214	5.82777	2.08933	6.42289	4.18201	16.1187	6.20115	4.5376	1.6194	7.70793	3.04617
10	59446984	59616692	-	NaN	4	Ccdc109a	ENSMUSG00000009647	coiled-coil domain containing 109A [Source:MGI Symbol;Acc:MGI:3026965]	1	56.835	7.85155	66.3194	6.25	54.1783	18.879	55.8706	14.9589	66.5901	12.8984	53.676	9.24808	58.5176	9.58368	58.4256	3.80481	50.7683	5.11017	38.4717	10.5681	32.798	12.9072	25.908	16.1633	29.5252	10.635	37.8883	17.0424	26.9339	11.6351	27.0356	12.6867
10	125966219	126015359	+	NaN	4	Lrig3	ENSMUSG00000020105	leucine-rich repeats and immunoglobulin-like domains 3 [Source:MGI Symbol;Acc:MGI:2443955]	1	75.3754	16.9261	71.2973	29.2132	77.0003	16.0223	71.2037	24.4534	76.2684	30.309	64.9475	16.5486	56.2332	15.7225	67.5062	18.3402	59.9606	20.8938	50.6299	22.5717	46.3542	16.8716	39.6027	25.5913	45.3121	18.7982	49.7099	20.613	40.096	18.0425	50.3357	16.4677
12	36381519	36689444	+	NaN	4	Ispd	ENSMUSG00000043153	isoprenoid synthase domain containing [Source:MGI Symbol;Acc:MGI:1923097]	1	56.8414	14.7682	59.3899	18.0204	49.3706	20.6259	50.7117	21.545	41.6667	22.5668	57.4496	21.8293	40.0942	14.1768	44.5428	20.1798	48.0238	14.5792	27.9793	11.5131	31.7866	10.0411	30.4223	12.1163	30.3368	8.49466	40.2879	15.1412	34.6097	11.3816	32.6512	11.4144
12	46694517	46818775	-	NaN	4	Nova1	ENSMUSG00000021047	neuro-oncological ventral antigen 1 [Source:MGI Symbol;Acc:MGI:104297]	1	68.9188	22.5017	72.7865	15.2902	66.0275	20.1142	71.6288	16.2837	62.1302	21.6036	61.3975	20.3944	60.9967	21.3566	61.3261	8.43441	65.9934	11.1972	37.8793	27.9273	37.0707	19.8294	42.8895	21.8633	35.5985	23.432	38.5101	21.1273	39.8188	18.0354	38.6695	18.5614
12	104763114	104865076	-	NaN	4	Clmn	ENSMUSG00000021097	calmin [Source:MGI Symbol;Acc:MGI:2136957]	1	46.9392	23.7317	50.6656	12.0357	50.1664	3.83575	43.7923	10.2019	35.399	5.80756	43.4945	18.5641	37.8082	8.41286	39.1295	12.0252	30.4663	14.2438	20.837	13.767	13.1571	7.93257	10.9472	13.7663	14.0324	4.16774	31.4999	13.0664	15.5119	5.25861	18.4185	5.21999
13	29906575	29985668	-	NaN	4	E2f3	ENSMUSG00000016477	E2F transcription factor 3 [Source:MGI Symbol;Acc:MGI:1096340]	1	34.2338	6.80371	34.7822	21.9686	32.5353	11.3294	33.3648	9.94332	34.5581	15.0868	17.7381	12.1953	17.5161	11.1473	28.4857	7.59593	28.5236	7.74147	3.78788	7.57576	14.1825	4.86706	4.6129	3.48845	4.62689	3.09508	17.015	7.42653	5.42186	1.93976	7.13195	5.08176
13	90935349	91223987	-	NaN	4	Atg10	ENSMUSG00000021619	autophagy-related 10 (yeast) [Source:MGI Symbol;Acc:MGI:1914045]	1	48.0793	9.90226	52.3451	18.255	49.8648	16.0055	53.6684	19.4121	44.2512	19.0441	44.7133	10.1749	33.9385	4.66985	35.215	10.295	36.6361	15.6581	24.4443	10.1674	18.1244	13.1134	20.4008	7.55045	17.2324	11.0131	28.5424	3.46923	19.1161	4.05866	21.1025	5.5479
14	11553532	12242041	+	NaN	4	Ptprg	ENSMUSG00000021745	protein tyrosine phosphatase, receptor type, G [Source:MGI Symbol;Acc:MGI:97814]	1	80.2741	11.6937	83.2197	6.17242	73.5092	9.45646	87.7108	6.17703	78.9801	23.3712	69.0315	15.1614	72.5353	10.6513	75.8915	10.3217	73.9881	17.0824	49.6753	21.2722	52.5037	6.40809	67.546	6.47731	61.3187	9.53211	55.1145	11.3486	58.8225	9.33541	65.1611	7.07755
16	57302199	57606825	-	NaN	4	2610528E23Rik	ENSMUSG00000022748	RIKEN cDNA 2610528E23 gene [Source:MGI Symbol;Acc:MGI:1913747]	1	76.0467	8.9915	77.2387	13.2337	66.8192	13.3171	70.6445	17.7359	72.0032	13.5258	73.3154	26.0607	63.8063	10.0263	60.0631	8.92596	66.7277	9.18577	50.938	14.2533	51.383	15.3765	43.7321	23.1969	49.0898	11.8849	56.3306	21.4797	56.4926	18.3337	55.9143	24.9377
18	22344883	22530227	+	NaN	4	Asxl3	ENSMUSG00000045215	additional sex combs like 3 (Drosophila) [Source:MGI Symbol;Acc:MGI:2685175]	1	45.7879	22.4784	54.3957	17.1918	57.5511	19.1823	61.0184	17.494	48.321	18.3711	51.6205	17.3613	44.7863	15.4853	52.6085	12.2969	33.9953	15.2746	17.5036	16.8447	32.3802	9.05167	27.9277	16.2006	22.9106	23.9588	37.4526	16.9256	24.6879	17.4093	22.0908	18.7571
1	34721924	34813309	+	NaN	3	Arhgef4	ENSMUSG00000037509	Rho guanine nucleotide exchange factor (GEF) 4 [Source:MGI Symbol;Acc:MGI:2442507]	1	58.6755	25.1375	69.1391	12.3786	68.1755	19.52	68.2148	18.7153	51.8131	16.9417	64.1184	18.2592	53.6984	19.0126	64.2532	15.4401	63.3263	16.6187	37.1561	17.4969	33.2536	15.9751	46.6757	12.0191	43.1466	9.31866	45.9036	7.29802	40.8361	8.33793	45.3212	14.7062
1	91415984	91459330	-	NaN	3	Per2	ENSMUSG00000055866	period homolog 2 (Drosophila) [Source:MGI Symbol;Acc:MGI:1195265]	1	37.3002	2.65439	41.627	18.5311	49.015	18.3803	55.8535	13.4334	58.4169	9.46951	50.0754	21.212	43.2995	13.9066	47.9347	20.3084	36.6573	15.9462	12.5485	8.86316	16.3799	9.57311	14.082	11.5356	14.1205	6.58741	22.5169	12.4738	12.8129	13.1132	21.821	11.2727
2	105668896	105703160	+	NaN	3	Pax6	ENSMUSG00000027168	paired box gene 6 [Source:MGI Symbol;Acc:MGI:97490]	1	36.8582	26.2415	60.0806	9.11504	48.8278	27.1089	26.2051	9.51852	33.8421	6.19871	43.041	32.9746	26.7799	16.3602	47.2158	19.3443	57.7334	4.71082	20.2475	16.2974	3.8172	3.38454	9.80392	16.9809	2.26769	1.41179	8.59806	1.69963	1.29958	1.171	3.60353	2.10466
2	125627447	125724148	-	NaN	3	Shc4	ENSMUSG00000035109	SHC (Src homology 2 domain containing) family, member 4 [Source:MGI Symbol;Acc:MGI:2655364]	1	66.594	10.8011	57.2596	15.4478	61.5175	19.8596	56.384	11.1534	66.8401	17.5429	65.0735	13.6129	56.7654	27.4046	61.1194	19.665	64.3251	22.5457	27.2289	11.4343	27.8136	12.2673	45.0656	15.8508	36.0475	19.7922	40.0351	13.9442	31.2022	21.6909	35.167	10.7831
2	130295169	130370481	+	NaN	3	Ebf4	ENSMUSG00000053552	early B cell factor 4 [Source:MGI Symbol;Acc:MGI:2385972]	1	72.3664	7.94021	84.0784	2.25392	83.2843	8.7871	72.7818	6.33197	82.8537	12.3332	81.1527	4.42768	78.8547	4.40321	75.4164	5.81984	82.4421	8.14429	42.2923	2.75366	37.4237	15.214	50.713	22.9403	35.3489	6.97623	46.6398	10.1953	44.0435	7.00668	35.651	12.6774
3	121201761	121283098	-	NaN	3	Tmem56	ENSMUSG00000028132	transmembrane protein 56 [Source:MGI Symbol;Acc:MGI:1923195]	1	45.207	6.17768	59.8746	20.6165	47.8125	12.4011	44.2897	10.5566	59.7701	21.0384	50.6532	6.66797	26.9218	8.34145	41.0451	7.20733	47.0943	5.99874	14.4444	17.1053	24.5703	12.9065	26.1745	14.5931	19.0785	6.06384	27.3265	1.83748	22.0132	5.50468	20.1	3.48005
4	63959785	64047015	-	NaN	3	Tnc	ENSMUSG00000028364	tenascin C [Source:MGI Symbol;Acc:MGI:101922]	1	64.3514	40.1583	56.1086	31.6063	64.5242	16.0016	58.7996	32.5594	57.9545	34.7309	65.2038	39.2386	54.5364	25.106	63.0956	26.5744	55.3026	27.1187	36.4151	27.3171	22.3625	22.1861	26.7187	16.7303	24.5035	11.5968	30.3468	17.5988	25.1465	14.6521	26.3252	15.1504
4	75941238	78211961	-	NaN	3	Ptprd	ENSMUSG00000028399	protein tyrosine phosphatase, receptor type, D [Source:MGI Symbol;Acc:MGI:97812]	1	20.2049	2.27452	36.634	19.2168	44.3528	8.33276	26.31	2.94945	31.3424	15.3658	18.02	5.71566	20.4909	7.1091	25.0766	4.86299	15.6835	11.0061	10.1931	3.86094	5.89947	1.11206	7.66359	6.66631	14.7128	3.45573	23.4039	4.44329	14.5268	9.66271	8.84004	8.39922
4	152390742	152477871	-	NaN	3	Kcnab2	ENSMUSG00000028931	potassium voltage-gated channel, shaker-related subfamily, beta member 2 [Source:MGI Symbol;Acc:MGI:109239]	1	32.7804	5.75159	40.8683	15.5565	35.5086	9.64495	36.8455	17.5795	31.0585	7.76533	25.2464	23.1997	17.7378	14.8736	19.9636	10.0817	18.5092	7.77966	9.46115	5.43598	10.8453	14.4679	16.0895	17.5983	16.0971	4.10873	26.1733	13.7434	17.4613	9.1896	22.7498	18.3615
5	17574281	17730268	+	NaN	3	Sema3c	ENSMUSG00000028780	sema domain, immunoglobulin domain (Ig), short basic domain, secreted, (semaphorin) 3C [Source:MGI Symbol;Acc:MGI:107557]	1	54.3209	19.2779	44.4527	18.3301	44.5971	8.21577	39.412	21.2005	35.6838	24.5968	35.8723	23.123	34.1073	21.5825	34.7057	15.4557	35.5374	19.3786	22.8491	9.73786	21.7778	11.6683	15.5157	3.12036	12.9521	8.53716	24.9147	9.59485	17.8842	9.22476	20.7125	5.80095
5	30814641	30866106	+	NaN	3	Mapre3	ENSMUSG00000029166	microtubule-associated protein, RP/EB family, member 3 [Source:MGI Symbol;Acc:MGI:2140967]	1	71.7204	10.1805	73.7846	10.1154	60.0117	19.2719	66.0793	12.9426	66.1937	11.4337	50.1523	13.5971	68.5839	6.33292	61.8009	11.9771	57.4663	10.6352	38.3132	13.9515	47.4872	14.3212	45.8696	29.8016	32.5092	7.86563	36.9907	15.5964	29.5411	8.8129	37.8743	10.1917
5	120534160	120588613	-	NaN	3	Tpcn1	ENSMUSG00000032741	two pore channel 1 [Source:MGI Symbol;Acc:MGI:2182472]	1	48.8304	8.57603	43.958	17.0578	39.4033	19.1018	49.359	2.93755	52.2422	9.63047	43.9057	5.28741	47.2537	2.88798	43.2171	8.07924	43.1761	9.36557	16.7593	9.62384	26.6579	13.5368	19.5977	5.61427	15.7336	5.80341	27.0018	9.15042	14.9282	8.27027	15.9819	12.6672
5	135747220	135778385	-	NaN	3	Styxl1	ENSMUSG00000019178	serine/threonine/tyrosine interacting-like 1 [Source:MGI Symbol;Acc:MGI:1923821]	1	73.8239	11.1923	80.9259	6.72046	68.378	16.1062	53.3611	16.1138	83.435	8.68086	75.6066	17.5163	60.0943	20.1336	72.4228	14.1841	69.7994	13.5351	18.0267	11.2606	33.2666	6.55642	22.8226	1.80963	21.8903	6.31732	30.4295	6.6574	25.5338	8.42019	22.7909	10.5649
6	14901349	15441977	+	NaN	3	Foxp2	ENSMUSG00000029563	forkhead box P2 [Source:MGI Symbol;Acc:MGI:2148705]	1	75.5719	6.69187	73.6745	4.29008	90.5	4.20648	76.5432	2.67292	90.9402	4.81296	87.9894	8.84674	65.5116	8.8359	75.2541	8.51473	75.3638	14.7729	55.5911	7.45381	43.7802	7.56182	61.3492	23.0059	56.8881	11.163	64.007	2.65505	57.987	16.6737	62.3889	7.16043
6	82946902	83030183	+	NaN	3	D6Mm5e	ENSMUSG00000030041	DNA segment, Chr 6, Miriam Meisler 5, expressed [Source:MGI Symbol;Acc:MGI:1315200]	1	35.0877	13.1798	45.754	9.62009	47.0683	10.3	33.0631	9.97462	38.2675	17.6112	35.8583	19.194	28.0384	5.49724	35.6756	4.20813	41.5579	5.55794	11.3519	5.31604	18.8596	11.159	8.01282	4.33582	8.32005	2.95379	19.1544	5.91581	10.6684	5.32483	8.68201	5.36138
6	126101413	126166744	-	NaN	3	Ntf3	ENSMUSG00000049107	neurotrophin 3 [Source:MGI Symbol;Acc:MGI:97380]	1	81.9529	6.5768	87.9121	6.09645	66.3604	15.0091	67.5617	22.1256	72.9227	7.95804	68.8123	23.2412	72.1313	13.3285	66.0229	3.90214	61.0696	7.54898	52.8889	8.06455	41.1315	13.4918	45.0745	18.1695	31.7	0.91369	44.8242	5.75832	34.034	7.21717	32.6147	7.22013
7	44605803	44670843	-	NaN	3	Myh14	ENSMUSG00000030739	myosin, heavy polypeptide 14 [Source:MGI Symbol;Acc:MGI:1919210]	1	52.4387	36.2511	51.2522	10.9647	47.4514	21.3502	51.2808	21.6842	49.5169	30.0033	64.01	32.769	47.7462	27.259	55.1829	27.6561	45.2381	18.1703	23.7986	15.122	19.1087	19.0479	29.1605	24.1305	20.5087	15.9826	35.2607	25.928	29.8234	24.5736	26.4281	14.8167
8	48227682	48674690	-	NaN	3	Odz3	ENSMUSG00000031561	odd Oz/ten-m homolog 3 (Drosophila) [Source:MGI Symbol;Acc:MGI:1345183]	1	46.4182	19.1974	44.0865	26.4099	47.8423	9.09492	38.4173	11.4177	37.6611	26.8569	41.9691	14.8562	36.893	19.3937	48.6416	7.93516	38.2699	23.6139	23.1144	12.9196	27.8312	24.9199	17.0195	15.4358	21.8582	9.52194	30.88	3.85246	20.9569	14.9105	26.3299	17.7555
9	32696042	32757820	+	NaN	3	Ets1	ENSMUSG00000032035	E26 avian leukemia oncogene 1, 5' domain [Source:MGI Symbol;Acc:MGI:95455]	1	53.4404	10.463	38.5502	11.3797	55.184	13.8793	41.5801	13.0317	46.8845	15.7244	52.8229	10.4467	43.2879	11.6611	48.4488	18.5736	50.8256	9.02913	18.3721	4.01416	27.013	8.76696	21.1445	10.0704	15.5246	6.3565	25.5235	4.45832	17.8034	7.34699	21.1979	4.85405
9	98287435	98420527	+	NaN	3	Nmnat3	ENSMUSG00000032456	nicotinamide nucleotide adenylyltransferase 3 [Source:MGI Symbol;Acc:MGI:1921330]	1	38.0102	12.1301	46.4981	19.3874	50.0955	28.2423	43.1319	21.0732	43.5394	8.82545	42.3406	19.965	45.0644	12.6584	37.2165	11.9133	39.0679	11.3491	21.9487	28.2681	18.4646	14.5557	14.991	7.41742	25.0631	15.5431	38.3368	12.2075	19.4399	9.55203	22.6678	17.4783
10	8722219	8886070	-	NaN	3	Sash1	ENSMUSG00000015305	SAM and SH3 domain containing 1 [Source:MGI Symbol;Acc:MGI:1917347]	1	71.8401	22.3431	78.4091	35.4465	76.6915	21.7323	82.9365	16.163	78.0952	30.8166	64.8889	27.4577	75.3701	27.4391	69.3576	24.6822	62.1037	33.5352	61.4706	18.0975	54.7491	17.5476	47.8258	25.3888	39.7257	23.6212	65.1432	21.1759	42.571	15.4975	41.733	22.7307
10	49099460	49788766	-	NaN	3	Grik2	ENSMUSG00000056073	glutamate receptor, ionotropic, kainate 2 (beta 2) [Source:MGI Symbol;Acc:MGI:95815]	1	49.6936	20.0222	51.166	19.7233	37.2675	22.6475	54.587	1.27502	30.5235	14.1032	35.8886	12.5255	32.61	16.8066	35.365	15.3826	33.354	19.555	19.7173	8.72061	26.4267	8.45682	23.0567	20.9452	24.7384	13.2337	34.6126	11.383	32.3099	16.7268	31.8492	15.9847
10	63430098	65003667	+	NaN	3	Ctnna3	ENSMUSG00000060843	catenin (cadherin associated protein), alpha 3 [Source:MGI Symbol;Acc:MGI:2661445]	1	63.4402	13.0018	59.6154	6.5057	61.359	24.8196	50.3498	9.20485	32.3286	14.0022	58.4485	16.8398	48.5853	9.91061	52.4934	7.44908	48.2197	21.2098	31.7189	16.1819	26.5051	7.68559	37.8185	10.8072	32.1204	4.41972	45.4623	14.333	37.1132	13.3492	34.0136	9.35818
10	71254980	71285262	-	NaN	3	Ube2d1	ENSMUSG00000019927	ubiquitin-conjugating enzyme E2D 1, UBC4/5 homolog (yeast) [Source:MGI Symbol;Acc:MGI:2384911]	1	75.6799	14.5152	46.1081	13.0519	66.2873	22.1685	56.1499	29.2012	71.249	12.7068	50.773	18.1248	47.5942	12.0781	63.8343	18.7808	58.1749	19.218	28.6145	16.6933	49.0238	28.1577	27.2343	2.09308	24.0086	10.2107	35.7856	11.1256	24.7059	18.303	26.1514	16.428
10	88885992	88929505	+	NaN	3	Slc5a8	ENSMUSG00000020062	solute carrier family 5 (iodide transporter), member 8 [Source:MGI Symbol;Acc:MGI:2384916]	1	71.2845	34.9897	76.5873	23.9381	73.593	18.3093	68.8056	23.7327	62.6869	46.7645	61.8112	37.1019	53.6659	29.8417	62.6959	29.9693	62.6548	29.2891	41.0256	17.6369	53.1746	36.9879	36.6573	25.5055	45.4981	22.4809	52.5072	22.8581	46.764	17.1732	50.2745	20.8982
11	52004221	52089784	+	NaN	3	Cdkl3	ENSMUSG00000020389	cyclin-dependent kinase-like 3 [Source:MGI Symbol;Acc:MGI:2388268]	1	58.1119	27.5683	61.3834	15.5464	58.367	29.2442	65.274	25.9564	56.5432	20.7584	56.8259	23.1654	46.617	28.5677	55.5422	24.5992	59.7457	29.0105	21.6831	16.2648	22.14	14.4599	30.3586	15.4117	20.8074	12.9464	27.3088	12.2381	23.9389	9.08371	22.59	12.845
11	53519257	53549565	+	NaN	3	Sept8	ENSMUSG00000018398	septin 8 [Source:MGI Symbol;Acc:MGI:894310]	1	51.2154	19.2432	56.3952	26.1384	56.7695	23.7232	56.5385	15.2348	53.881	14.9107	45.3279	11.0137	38.5778	13.7075	51.2545	26.3034	40.0603	23.5706	23.9426	13.0331	26.9267	30.8177	28.3838	10.4329	31.2955	19.6123	37.2709	23.0918	19.6831	9.00356	24.5396	16.0803
12	26306797	26415256	-	NaN	3	Rnf144a	ENSMUSG00000020642	ring finger protein 144A [Source:MGI Symbol;Acc:MGI:1344401]	1	64.5	11.4346	68.1164	24.4337	75.297	15.2345	57.0875	7.1435	72.0105	12.419	63.7015	4.19946	52.5518	14.5823	64.3037	6.12114	60.9725	13.3023	34.5513	16.9189	49.4803	11.0839	30.2273	8.13574	36.8204	13.81	51.7051	23.2604	40.5626	11.2426	37.3897	20.2123
12	72211752	72409054	-	NaN	3	Rtn1	ENSMUSG00000021087	reticulon 1 [Source:MGI Symbol;Acc:MGI:1933947]	1	36.3789	4.51878	43.6266	18.3785	38.5995	6.36548	32.4046	9.85203	21.8254	8.77514	26.9756	7.86404	30.7967	7.61511	28.6696	15.5528	30.3721	10.2903	14.2182	2.48296	13.2761	14.9129	11.6825	10.2315	7.58672	2.78692	12.8716	3.04106	12.098	4.84742	13.4948	6.72538
12	88722876	90334935	+	NaN	3	Nrxn3	ENSMUSG00000066392	neurexin III [Source:MGI Symbol;Acc:MGI:1096389]	1	47.1495	15.8047	53.1609	16.7038	52.2009	22.5766	50.7654	7.99874	50.7719	22.3064	49.0196	15.3118	49.9169	15.0446	43.1852	16.8736	58.6413	6.56745	23.1409	5.71778	32.1429	15.5675	30.3105	16.1956	32.5739	10.5035	35.8903	6.10291	32.1641	13.3114	30.3072	15.8595
13	15463235	15730026	+	NaN	3	Gli3	ENSMUSG00000021318	GLI-Kruppel family member GLI3 [Source:MGI Symbol;Acc:MGI:95729]	1	71.7396	5.06901	75.8207	13.9206	75.3053	10.1098	60.3346	13.7504	59.1908	14.0468	67.2001	5.48091	62.4314	3.17589	69.7451	8.15943	69.955	17.0416	35.3922	9.01908	63.8431	20.7694	28.8986	5.49021	57.1422	7.59237	59.4609	5.70093	51.212	18.8568	48.3152	3.36592
14	57642077	57758388	-	NaN	3	Lats2	ENSMUSG00000021959	large tumor suppressor 2 [Source:MGI Symbol;Acc:MGI:1354386]	1	44.6842	1.6685	53.1313	29.396	38.2744	16.6097	34.9499	7.7099	33.7208	21.2469	35.4366	13.0837	23.2642	3.54804	31.6399	7.28709	26.8964	7.17714	13.366	9.63028	14.0121	9.82803	13.203	6.04402	12.287	2.6584	31.4582	14.5903	8.56176	4.33101	11.9786	5.47206
15	87625230	87759336	+	NaN	3	Fam19a5	ENSMUSG00000054863	family with sequence similarity 19, member A5 [Source:MGI Symbol;Acc:MGI:2146182]	1	53.1061	26.2665	64.2256	15.3861	59.9534	9.23204	55.4118	13.6546	60.0879	8.54355	56.9069	17.4831	48.7859	13.1975	45.1412	9.41719	43.5565	12.3564	31.1443	10.3134	33.5766	20.8557	33.4251	6.45237	34.4297	5.68231	37.7043	9.66886	37.61	12.8682	31.6381	11.2906
16	35541145	35664732	+	NaN	3	Sema5b	ENSMUSG00000052133	sema domain, seven thrombospondin repeats (type 1 and type 1-like), transmembrane domain (TM) and short cytoplasmic domain, (semaphorin) 5B [Source:MGI Symbol;Acc:MGI:107555]	1	95.1942	2.56727	95.5556	4.19435	88.9685	7.90881	85.0345	7.70119	84.5198	22.4481	88.9394	9.70998	89.4781	2.42845	92.2798	3.11052	88.6428	2.97933	62.9915	25.777	46.1326	8.29803	47.5947	15.7785	35.3757	5.46194	52.4574	4.83666	43.1623	8.43791	54.6513	4.57626
16	35694062	35769356	-	NaN	3	Dirc2	ENSMUSG00000022848	disrupted in renal carcinoma 2 (human) [Source:MGI Symbol;Acc:MGI:2387188]	1	56.6358	10.5606	70.9691	13.1336	51.4836	13.483	60.804	22.4735	52.2821	27.2182	65	15	43.3603	30.4937	47.2759	15.0291	53.2077	17.8201	48.2504	33.9258	36.6487	22.7851	11.9312	17.663	24.247	16.8983	31.7406	20.4363	18.4462	17.1005	22.8813	27.9977
16	43762221	43822932	+	NaN	3	Drd3	ENSMUSG00000022705	dopamine receptor D3 [Source:MGI Symbol;Acc:MGI:94925]	1	87.4012	3.41452	81.6138	6.96802	82.7967	15.1254	71.0988	26.2287	64.3001	24.1178	75.4365	19.2924	60.2275	21.7612	66.5851	14.8014	73.7662	8.82037	35.8974	41.1257	30.3604	10.0195	39.0873	33.2487	23.5839	23.4086	35.9312	25.5928	23.7517	26.1816	26.1384	27.248
16	57353093	57573126	+	NaN	3	Filip1l	ENSMUSG00000043336	filamin A interacting protein 1-like [Source:MGI Symbol;Acc:MGI:1925999]	1	78.1398	9.74598	75.8244	15.8333	65.878	16.1462	68.9674	21.3299	77.9487	7.89477	71.4912	31.6034	62.8529	12.0555	61.08	10.6444	70.6775	5.74097	51.678	17.3623	49.463	18.2356	41.6429	27.9456	50.1186	14.3362	56.9416	26.2646	55.3612	22.2824	57.2781	30.359
17	80307407	80388688	+	NaN	3	Arhgef33	ENSMUSG00000054901	Rho guanine nucleotide exchange factor (GEF) 33 [Source:MGI Symbol;Acc:MGI:2685787]	1	49.8264	28.6521	46.5575	9.95266	39.6991	14.5101	41.9505	23.2854	41.5	9.04157	40.1828	24.7472	23.6185	16.5033	40.0933	13.4305	33.7106	11.0324	17.9	11.7967	17.6876	8.96031	5.88913	2.89725	12.8695	7.94007	28.8161	12.4379	21.4124	13.6089	14.0656	6.77787
18	36345619	36402980	+	NaN	3	0610010O12Rik	ENSMUSG00000046727	RIKEN cDNA 0610010O12 gene [Source:MGI Symbol;Acc:MGI:1913310]	1	65.4025	4.03146	69.1518	11.4727	73.1567	4.00098	65.0281	7.36599	32.7765	4.48681	18.083	4.61311	17.2007	4.3233	30.9598	7.9811	29.9963	3.23701	20.5965	3.869	30.8251	8.97612	9.27199	6.86426	13.4864	5.12554	24.6786	1.8826	17.174	2.53684	15.6281	4.66773
18	62922327	62953195	+	NaN	3	Apcdd1	ENSMUSG00000071847	adenomatosis polyposis coli down-regulated 1 [Source:MGI Symbol;Acc:MGI:3513977]	1	36.1947	5.79987	53.3882	18.328	53.0249	7.11049	55.2967	9.5845	39.0523	26.9667	35.9661	14.7561	43.4409	18.4719	43.6427	18.3107	46.0955	5.85635	15.0354	4.36534	27.8444	8.36206	15.4125	6.32628	7.24136	3.30498	24.2681	5.60012	9.13131	7.46562	10.1699	2.81881
18	80046895	80119640	+	NaN	3	Pard6g	ENSMUSG00000056214	par-6 partitioning defective 6 homolog gamma (C. elegans) [Source:MGI Symbol;Acc:MGI:2135606]	1	44.9575	9.7047	49.1453	5.18135	54.1833	15.4616	51.17	15.5937	46.2964	17.9953	64.2029	3.79865	43.1692	9.26181	49.0987	14.2598	51.1235	19.954	15.561	9.86692	43.8189	12.7785	15.6566	16.7582	18.0554	6.66176	21.4351	7.94084	14.2554	7.64065	19.5374	12.2319
19	6184388	6224225	+	NaN	3	1700123I01Rik	ENSMUSG00000024786	RIKEN cDNA 1700123I01 gene [Source:MGI Symbol;Acc:MGI:1923913]	1	69.9447	8.50655	81.734	9.21746	81.0294	9.04602	75.9726	10.6272	75.1658	2.32439	62.2541	13.2428	54.9605	9.78364	59.6722	6.55242	54.374	6.83047	47.4935	13.9306	53.8829	27.4999	33.8627	8.56947	32.156	8.68902	39.9596	15.1511	37.7841	10.4814	35.6542	11.5383
19	32122727	32389714	-	NaN	3	Sgms1	ENSMUSG00000040451	sphingomyelin synthase 1 [Source:MGI Symbol;Acc:MGI:2444110]	1	46.3215	19.3886	46.1389	20.6021	48.9107	15.2084	28.2143	11.6685	31.6677	16.3723	43.4524	0.515491	37.1193	9.71957	35.0981	4.38988	42.6959	13.5966	28.4483	10.1529	16.9958	14.1105	12.231	4.19263	9.71455	5.86729	26.5452	3.73415	12.0488	7.17861	10.2211	3.94523
X	111569931	111697079	-	NaN	3	Hdx	ENSMUSG00000034551	highly divergent homeobox [Source:MGI Symbol;Acc:MGI:2685226]	1	59.8566	8.91497	53.0444	12.7503	68.3105	16.8276	74.5556	21.8081	51.2987	12.9128	56.4815	11.2263	51.1923	17.0223	48.6014	16.501	42.2326	24.2961	37.7717	14.1974	43.5688	6.52363	32.8718	20.1468	34.8691	21.5084	44.1597	6.95717	42.1943	18.3259	39.2704	27.5837
X	133582863	133688993	-	NaN	3	Pcdh19	ENSMUSG00000051323	protocadherin 19 [Source:MGI Symbol;Acc:MGI:2685563]	1	42.5529	9.43379	23.4822	2.88215	41.2339	19.803	34.9665	8.13579	24.6667	15.0111	37.5801	3.65704	22.7065	8.00796	32.0057	5.03436	22.7785	6.21345	12.6421	2.58877	15.3274	15.9184	13.3229	11.8595	7.67445	2.80478	19.9432	8.43196	12.0512	3.97087	7.4514	2.71525
X	157821436	158043294	-	NaN	3	Cnksr2	ENSMUSG00000025658	connector enhancer of kinase suppressor of Ras 2 [Source:MGI Symbol;Acc:MGI:2661175]	1	59.012	10.3597	62.6942	20.2978	52.9762	5.15491	63.8624	7.38792	50.1122	17.4892	60.0233	14.777	40.8608	8.4733	51.097	13.1003	59.1144	10.4993	24.0891	9.12504	30.0977	13.1081	29.6037	2.01871	26.1438	8.00083	29.1369	4.46189	26.9935	13.9703	24.7173	6.78076
X	159414572	159498757	+	NaN	3	Mtap7d2	ENSMUSG00000041020	MAP7 domain containing 2 [Source:MGI Symbol;Acc:MGI:1917474]	1	62.9375	7.97458	60.942	20.8631	70.2381	16.0062	59.9681	7.72737	60.1812	18.8852	54.0123	25.1936	48.8494	13.8854	50.9025	21.5548	51.3774	19.5359	29.8292	18.9014	37.6605	15.1905	24.1148	12.8497	26.3676	10.7791	33.6851	11.1048	31.9315	21.9013	38.5408	12.1764
1	53755506	53785224	-	NaN	2	Stk17b	ENSMUSG00000026094	serine/threonine kinase 17b (apoptosis-inducing) [Source:MGI Symbol;Acc:MGI:2138162]	1	63.7955	42.077	63.8333	31.3484	61.2323	30.4429	70.7317	41.3916	64.1667	43.6049	60.2778	28.6771	54.4954	44.5697	64.4514	33.9555	60	45.5691	29.5455	28.9271	52.208	46.6368	33.0444	30.8219	40.3355	36.2277	41.939	25.2648	35.2951	33.2013	31.4815	28.8081
1	62456725	62499261	-	NaN	2	Gm11610	ENSMUSG00000085400	predicted gene 11610 [Source:MGI Symbol;Acc:MGI:3651159]	1	38.9024	1.55219	64.2857	20.203	35.5644	6.66569	36.6902	8.95629	44.1937	18.61	50.0822	22.2134	34.5835	1.17132	37.582	0.988912	46.7085	6.96574	25.0319	1.2643	23.1828	8.27239	15.1429	1.21218	20.4048	1.81298	32.4405	0.589255	22.2479	5.00383	26.5179	5.09285
1	63273265	63314576	+	NaN	2	Zdbf2	ENSMUSG00000027520	zinc finger, DBF-type containing 2 [Source:MGI Symbol;Acc:MGI:1921134]	1	72.7198	2.21456	68.2957	22.5069	72.9167	14.7314	63.3772	7.13309	44.0789	26.9817	75.4605	9.95532	51.6728	9.98066	61.7967	10.3976	69.6552	13.6545	25	7.68594	45.9821	14.5209	43.0556	9.82093	54.6564	9.86953	46.9551	10.1987	30.7971	2.56198	31.643	3.89494
1	87264363	87310839	+	NaN	2	Efhd1	ENSMUSG00000026255	EF hand domain containing 1 [Source:MGI Symbol;Acc:MGI:1921607]	1	28.9894	5.64181	33.9286	2.52538	48.7941	30.8215	32.3377	0.734657	17.6389	14.3386	22.127	8.48243	20.0873	4.10088	15.5459	1.98456	25.5625	3.62392	15.8333	1.17851	8.52273	5.62471	15.3636	10.4138	10.512	4.12094	23.3244	9.02258	18.4675	3.34577	9.79692	1.39639
1	118389058	118609432	+	NaN	2	Clasp1	ENSMUSG00000064302	CLIP associating protein 1 [Source:MGI Symbol;Acc:MGI:1923957]	1	76.4286	29.9679	85.6902	13.8088	73.8972	0.697197	69.7917	19.1508	76.3393	6.9448	65.5	13.435	71.4507	10.2407	74.9594	22.5939	85.2169	3.10851	56.6474	30.114	43.5076	6.10721	56.7628	34.0408	51.0048	17.0431	56.0946	12.1546	45.3589	19.3026	54.4153	15.6424
1	132564691	132741797	-	NaN	2	Nfasc	ENSMUSG00000026442	neurofascin [Source:MGI Symbol;Acc:MGI:104753]	1	60.1852	5.23783	64.7382	18.9318	66.4986	7.1701	50.8361	4.25683	58.701	6.41249	50.2451	12.1317	67.3213	2.36304	50.1389	3.73195	66.4271	0.783556	24.3411	6.13922	25.3268	19.1797	23.3629	5.37067	24.7731	6.84441	32.6563	13.8831	26.1689	8.22095	33.7998	10.2071
1	152399830	152510695	+	NaN	2	Glt25d2	ENSMUSG00000032649	glycosyltransferase 25 domain containing 2 [Source:MGI Symbol;Acc:MGI:2138232]	1	52.6416	12.902	63.3191	8.36038	43.8492	1.12239	46.1538	5.43928	40.4762	23.5702	48.9973	11.0604	42.1643	5.88205	41.8036	14.5378	33.0278	2.39631	23.3138	5.59879	28.9062	5.52427	25.6944	4.91046	28.2611	2.34556	28.0637	7.45235	27.2595	1.36663	25.9156	3.17541
1	167226090	167285127	-	NaN	2	Uck2	ENSMUSG00000026558	uridine-cytidine kinase 2 [Source:MGI Symbol;Acc:MGI:1931744]	1	85.8389	5.22695	76.9706	1.37262	84.9894	8.37166	84.9265	3.63952	91.6667	11.7851	91.5714	1.5489	70.7961	4.02676	71.78	0.946015	77.3706	6.38299	58.1975	2.75413	54.3678	10.8911	58.027	26.0832	57.6869	10.1435	59.117	4.66244	48.9217	7.10732	54.9882	8.37853
1	178898582	178917614	-	NaN	2	Gm16564	ENSMUSG00000089713	predicted gene 16564 [Source:MGI Symbol;Acc:MGI:4414984]	1	66.2162	9.5555	75.4902	11.0919	63.4386	6.37821	64.4565	21.9818	70.1575	3.19086	81.5217	26.1322	63.1064	1.10658	74.5394	3.72047	61.148	10.7508	51.087	1.53719	44.9373	11.0881	37.0614	5.27229	41.1552	7.30468	56.6442	12.6852	41.1816	8.95631	42.968	1.60459
2	32151082	32234537	+	NaN	2	Prrc2b	ENSMUSG00000039262	proline-rich coiled-coil 2B [Source:MGI Symbol;Acc:MGI:1923304]	1	71.8541	12.7236	68.6923	4.67779	50.402	6.33011	54.2712	3.60203	66.9048	9.76481	61.6667	4.71405	41.6014	7.74406	43.8804	4.81431	61.1789	5.46139	32.6599	14.0469	44.7549	5.06066	32.5265	5.20483	28.0483	6.10112	32.0642	11.7759	26.6791	2.37461	27.4316	6.46066
2	32352327	32380226	+	NaN	2	Ciz1	ENSMUSG00000039205	CDKN1A interacting zinc finger protein 1 [Source:MGI Symbol;Acc:MGI:1920234]	1	68.6742	16.9813	72.0306	23.8411	71.0655	34.0766	58.7662	32.6004	62.0164	33.8296	66.9643	6.31346	52.0266	36.1932	51.0457	22.5447	64.7157	13.6376	55.1051	32.064	32.5368	33.5356	41.6667	11.7851	39.439	26.4644	38.8746	15.7337	44.0058	18.2127	44.4262	7.8825
2	48062548	48457245	-	NaN	2	Gm13481	ENSMUSG00000086353	predicted gene 13481 [Source:MGI Symbol;Acc:MGI:3651624]	1	40.2549	2.31507	31.1012	0.210448	36.9841	11.5087	29.955	18.7925	20.3947	6.51283	39.0688	11.7374	19.5788	6.11022	34.3088	0.552481	27.0193	15.9503	6.75676	1.9111	14.2713	1.57453	10.7692	1.08786	13.6337	8.41411	27.1717	1.64277	11.1635	7.78262	17.9151	4.42667
2	50066429	50193569	+	NaN	2	Lypd6	ENSMUSG00000050447	LY6/PLAUR domain containing 6 [Source:MGI Symbol;Acc:MGI:2443848]	1	57.4113	22.5171	54.8311	10.3677	56.6679	0.125728	46.1727	19.9707	51.7857	2.52538	40.1421	0.563527	43.3332	12.438	52.2079	23.4476	52.0337	11.715	28.3585	17.228	23.5119	9.68063	40.3416	10.5846	30.1976	2.44012	32.8205	2.53833	31.1167	3.84901	40.5439	2.71024
2	60750193	60963192	-	NaN	2	Rbms1	ENSMUSG00000026970	RNA binding motif, single stranded interacting protein 1 [Source:MGI Symbol;Acc:MGI:1861774]	1	43.1019	14.9933	56.3636	12.2137	40.2083	6.77644	50.2525	15.3564	57.9545	11.2494	21.3333	7.54247	28.0598	0.701063	49.4036	3.1322	36.807	6.65839	8.05556	4.32121	35.1562	14.3631	23.4191	4.00347	19.5365	9.76103	33.5207	16.5709	20.1036	0.932156	18.9506	2.91151
2	71453276	71525194	+	NaN	2	Metap1d	ENSMUSG00000041921	methionyl aminopeptidase type 1D (mitochondrial) [Source:MGI Symbol;Acc:MGI:1913809]	1	69.8359	37.6077	65.9091	48.2118	71.875	30.9359	78.836	27.3115	59.04	36.9749	67.0998	35.0613	61.8169	44.1425	58.6199	34.0771	62.8998	44.4323	36.0411	31.9323	43.5	26.1629	46.8434	43.7478	30.6856	29.753	36.3144	27.2112	33.9992	22.4444	27.8539	20.9451
2	77410634	77819639	-	NaN	2	Zfp385b	ENSMUSG00000027016	zinc finger protein 385B [Source:MGI Symbol;Acc:MGI:2444734]	1	48.3114	22.4227	59.8214	21.4657	32.7772	0.0262187	50.1191	11.9535	52.7328	14.7433	69.8589	1.56818	41.9415	8.52204	58.3347	6.70333	40.3644	5.9409	8.53365	1.18984	21.6667	30.6413	29.0741	3.40459	23.7898	3.5041	24.5624	7.85822	24.0556	9.97806	28.9764	4.71697
2	92093117	92364666	+	NaN	2	Phf21a	ENSMUSG00000058318	PHD finger protein 21A [Source:MGI Symbol;Acc:MGI:2384756]	1	98.0769	2.71964	97.2222	3.92837	92.5189	4.15157	88.6163	3.40737	93.3333	9.42809	74.5098	11.0919	78.942	9.01209	78.3513	0.397607	93.3632	1.86351	72.0952	5.79154	65.8867	7.83739	61.2738	6.68384	73.153	3.60792	67.9778	1.34178	74.7115	3.12759	69.9043	18.4225
2	92965151	93046167	-	NaN	2	Prdm11	ENSMUSG00000075028	PR domain containing 11 [Source:MGI Symbol;Acc:MGI:2685553]	1	49.4885	4.82255	52.2569	1.22762	41.1905	15.8257	44.1454	13.8621	46.1686	10.295	44.9569	31.8808	29.3235	10.0901	40.3732	6.23247	42.8815	8.61124	13.2353	10.3986	24.75	18.0312	25.6071	3.38401	16.6719	10.2859	18.5953	5.95628	15.5911	0.959941	15.2954	0.745838
2	121289600	121310832	+	NaN	2	Mtap1a	ENSMUSG00000027254	microtubule-associated protein 1 A [Source:MGI Symbol;Acc:MGI:1306776]	1	75.463	7.20202	83.1408	1.11414	80.9488	5.51494	81.7482	11.0806	94.2708	8.10227	69.0318	22.0385	69.1847	12.0463	71.71	13.8666	64.0557	9.36675	57.4192	4.75901	62.1939	10.1737	59.5486	17.9232	41.9432	3.98275	55.0472	1.9276	43.2576	11.678	52.3625	19.8964
2	140395309	142392966	+	NaN	2	Macrod2	ENSMUSG00000068205	MACRO domain containing 2 [Source:MGI Symbol;Acc:MGI:1920149]	1	53.125	4.41942	62.1528	9.32988	56.6227	18.4898	49.5905	10.1346	47.6399	12.9801	42.6768	2.49987	41.4099	2.44285	51.7887	8.80228	42.594	11.8879	34.9048	7.87919	34.4276	3.69029	25	1.68359	33.3294	8.36811	42.2129	7.99563	32.7668	4.10928	37.8171	10.0383
3	30855950	30897192	+	NaN	2	Gpr160	ENSMUSG00000037661	G protein-coupled receptor 160 [Source:MGI Symbol;Acc:MGI:1919112]	1	63.4097	21.7926	70.6989	17.8678	41.8415	26.5371	56.0555	27.1718	54.304	0.647535	51.9006	41.9715	62.5726	27.6012	62.0613	24.8063	51.5617	24.0329	38.96	8.77001	40.6667	33.9411	32.1429	25.2538	31.2985	30.0638	45.3293	35.3417	35.9291	39.7866	40.5295	38.5349
3	32949408	33143247	-	NaN	2	Pex5l	ENSMUSG00000027674	peroxisomal biogenesis factor 5-like [Source:MGI Symbol;Acc:MGI:1916672]	1	35.6105	2.6722	51.3815	10.5247	60.2914	10.0408	50.4954	2.72089	49.6562	6.14299	51.4881	7.99704	43.4052	8.21728	27.0577	6.73228	31.6169	0.463251	35.1504	4.25327	19.697	4.2855	22.8486	23.9939	28.7402	1.88994	39.7805	2.27465	27.7133	3.17014	26.2089	2.74955
3	33024777	33088607	+	NaN	2	4930419G24Rik	ENSMUSG00000087625	RIKEN cDNA 4930419G24 gene [Source:MGI Symbol;Acc:MGI:1921124]	1	35.6105	2.6722	51.3815	10.5247	60.2914	10.0408	50.4954	2.72089	49.6562	6.14299	51.4881	7.99704	43.4052	8.21728	27.0577	6.73228	31.6169	0.463251	35.1504	4.25327	19.697	4.2855	22.8486	23.9939	28.7402	1.88994	39.7805	2.27465	27.7133	3.17014	26.2089	2.74955
3	135584655	135691547	-	NaN	2	Nfkb1	ENSMUSG00000028163	nuclear factor of kappa light polypeptide gene enhancer in B cells 1, p105 [Source:MGI Symbol;Acc:MGI:97312]	1	75.8213	3.37122	61.6711	27.384	75.2727	29.3128	75.3483	8.81147	88.6905	4.20897	46.3362	12.4963	47.4683	8.65707	71.5056	12.5675	68.4106	0.65325	46.5532	9.92534	47.2464	0.819834	38.509	10.8114	53.3157	3.62978	43.1189	9.48749	43.0239	14.7294	50.0972	2.02311
4	33924593	33948831	+	NaN	2	Cnr1	ENSMUSG00000044288	cannabinoid receptor 1 (brain) [Source:MGI Symbol;Acc:MGI:104615]	1	53.2077	7.90351	48.2198	9.96079	32.0017	30.6274	51.4836	34.2393	25	35.3553	29.9628	26.0559	28.1923	18.1128	28.1587	17.3746	29.5192	11.2865	5.35714	7.57614	4.13978	3.57355	4.34783	0	6.6313	2.52489	16.2897	0.170485	3.63636	5.1426	1.19048	1.68359
4	41517691	41569538	-	NaN	2	2310028H24Rik	ENSMUSG00000028439	RIKEN cDNA 2310028H24 gene [Source:MGI Symbol;Acc:MGI:1919151]	1	59.8291	18.1309	66.9466	17.8174	57.7485	18.8148	52.1429	3.03046	55.6342	29.9127	64.1667	2.35702	45.382	1.91229	54.6196	22.9297	37.638	19.3936	33.4816	6.29238	31.9951	23.0245	35.0275	29.3333	28.6586	10.623	41.685	10.4641	33.3333	15.1966	47.263	12.3822
4	57434247	57712016	+	NaN	2	Palm2	ENSMUSG00000090053	paralemmin 2 [Source:MGI Symbol;Acc:MGI:1934601]	1	59.2593	1.30946	55.5672	22.4313	60.0255	27.2728	54.1408	12.5903	34.6795	2.8103	45.2778	14.535	44.7389	8.87753	43.967	9.51402	57.9583	5.83363	26.3715	21.2243	27.9173	2.11354	37.8226	10.1504	31.2206	15.8443	45.2847	19.7162	23.1957	0.968576	40.5881	18.5482
4	63979854	64149924	+	NaN	2	8030451A03Rik	ENSMUSG00000073821	RIKEN cDNA 8030451A03 gene [Source:MGI Symbol;Acc:MGI:1915353]	1	52.1818	48.3404	44.1629	33.7893	55.3228	2.02789	45.7751	33.2026	43.1818	33.2126	52.5676	46.0575	48.1191	31.8361	54.7396	31.5192	44.6726	28.158	30.4848	35.7971	10.373	11.0434	20.5128	18.1309	23.1497	16.0616	22.3896	15.4768	17.0126	5.69309	20.8681	16.7447
4	65380803	66404611	-	NaN	2	Astn2	ENSMUSG00000028373	astrotactin 2 [Source:MGI Symbol;Acc:MGI:1889277]	1	51.886	5.95606	50	14.1421	64.6667	49.9689	52.1367	51.9754	20	28.2843	47.1726	12.8374	46.5509	16.0736	40.9485	10.1492	45.8481	31.4479	33.8964	36.1516	27.4306	23.0792	39.0351	22.95	29.4368	31.2235	54.14	40.3036	31.7052	12.0079	39.2668	36.8251
4	80910646	80955628	+	NaN	2	D4Bwg0951e	ENSMUSG00000048706	DNA segment, Chr 4, Brigham & Women's Genetics 0951 expressed [Source:MGI Symbol;Acc:MGI:106510]	1	76.0457	11.8775	70.1058	15.3394	72.4394	21.6325	63.0519	44.1712	55.8756	48.7154	62.605	27.9277	50.2875	16.6733	67.7919	20.8197	63.8315	38.6717	21.9828	4.26702	44.1429	28.4863	29.072	8.97276	24.5427	5.24581	31.535	13.6855	28.2725	10.4135	30.355	13.3586
4	119733784	120138045	+	NaN	2	Hivep3	ENSMUSG00000028634	human immunodeficiency virus type I enhancer binding protein 3 [Source:MGI Symbol;Acc:MGI:106589]	1	49.5726	26.5921	43.4685	37.9035	36.5064	3.7941	53.7546	25.5128	33.6129	42.9738	37.5641	10.5159	28.7816	20.2344	20.1842	26.6769	37.2617	18.8137	18.5185	26.1891	14.2241	15.2394	31.241	31.7031	24.2504	25.5405	26.463	22.8536	23.6447	22.5963	30.1471	13.5182
4	128654702	128752881	+	NaN	2	Phc2	ENSMUSG00000028796	polyhomeotic-like 2 (Drosophila) [Source:MGI Symbol;Acc:MGI:1860454]	1	57.0557	20.3262	45.9928	16.8318	64.6852	20.2442	45.8701	20.4704	65.3595	17.5621	57.164	39.0586	49.8836	15.032	44.4616	15.5381	42.9479	23.968	13.8537	8.18712	15.6994	8.73361	12.7801	13.9144	13.5736	0.572594	17.1622	5.0952	12.0725	1.60517	14.2573	3.02092
4	135494790	135537803	+	NaN	2	4930555I21Rik	ENSMUSG00000028801	RIKEN cDNA 4930555I21 gene [Source:MGI Symbol;Acc:MGI:1926056]	1	31.7162	4.96541	41.0714	22.7284	47.1175	2.3518	44.5312	14.3631	55.5556	7.85674	43.9773	2.08918	38.7132	1.2305	40.1272	16.2861	32.8265	0.245323	17.8571	15.1523	22.2807	20.3448	16.2835	8.39859	21.1182	8.10856	29.4025	5.55901	33.0615	5.22758	20.6944	2.1606
4	152352198	152353641	-	NaN	2	Gm13645	ENSMUSG00000085179	predicted gene 13645 [Source:MGI Symbol;Acc:MGI:3650945]	1	76.9504	32.5971	89.6684	3.06653	79.9889	24.0784	65.3572	41.9213	48.7805	1.72465	41.8269	23.7969	36.6039	12.5317	55.3905	25.0013	38.6944	5.61757	42.1026	19.6539	45.1178	21.9036	45.0833	12.8458	35.3179	27.651	37.6764	14.4352	32.5631	30.6519	27.5261	5.39831
4	154601197	154604202	+	NaN	2	Gm13134	ENSMUSG00000084987	predicted gene 13134 [Source:MGI Symbol;Acc:MGI:3650641]	1	69.4152	0.137184	76.087	6.14876	66.7944	5.56816	50.1466	6.63561	51.0714	8.5863	54.2857	4.04061	50.3408	6.21083	46.2661	2.78065	56.8906	0.076161	36.3125	6.0988	41.2162	12.4221	31.8182	9.64236	28.7474	3.61605	37.4482	2.65125	37.2269	2.24277	32.3677	6.8653
4	155260129	155361361	-	NaN	2	Prkcz	ENSMUSG00000029053	protein kinase C, zeta [Source:MGI Symbol;Acc:MGI:97602]	1	54.0404	13.5707	41.4423	1.4958	34.7594	29.8724	62.1429	3.03046	52.1236	33.3077	50.6129	3.6952	36.1052	26.776	34.0034	32.64	41.7449	34.1864	30.0926	22.9155	22.0801	17.54	17.1767	1.35838	22.3843	13.6511	27.2512	22.1842	25.8542	11.5199	21.3745	12.2698
5	4803391	5420312	-	NaN	2	Cdk14	ENSMUSG00000028926	cyclin-dependent kinase 14 [Source:MGI Symbol;Acc:MGI:894318]	1	86.3426	1.63682	83.1522	11.5289	86.7063	8.69853	85.9149	16.9731	95	7.07107	84.375	4.41942	87.7	11.6615	81.6411	7.51708	83.6335	11.1382	64.1576	7.64751	71.1539	5.43928	52.0309	21.3184	64.3968	12.1828	71.4927	5.14142	70.7224	1.68456	65.0328	7.633
5	24985842	24998168	+	NaN	2	1500035N22Rik	ENSMUSG00000059631	RIKEN cDNA 1500035N22 gene [Source:MGI Symbol;Acc:MGI:1917508]	1	81.4583	5.59793	72.7823	20.814	89.7742	5.33751	81.9172	0.616215	72.9412	24.1248	81.2057	3.00897	82.6251	0.246192	69.6472	15.1462	62.3435	4.06423	51.2698	14.3666	53.7778	2.51416	32.8704	4.5831	42.788	5.1328	48.3242	3.38013	44.2982	15.5067	50.0636	5.58965
5	32136472	32157831	+	NaN	2	Fosl2	ENSMUSG00000029135	fos-like antigen 2 [Source:MGI Symbol;Acc:MGI:102858]	1	68.8478	4.35865	64.8958	16.6465	73.2183	5.63926	61.7559	6.9448	51.0599	10.6229	60.636	26.2064	53.2664	13.7949	59.0414	23.4754	61.3883	8.13813	46.6475	26.6858	48.7479	7.35319	45.6221	3.91027	30.7593	6.44617	48.5506	1.39508	35.7248	6.81046	31.2224	7.36261
5	44472133	44799707	-	NaN	2	Ldb2	ENSMUSG00000039706	LIM domain binding 2 [Source:MGI Symbol;Acc:MGI:894670]	1	68.588	10.3774	65.8333	1.17851	56.9444	9.82093	44.3732	2.51819	63.8889	8.64242	68.6458	16.0572	57.3482	12.5498	51.3064	10.49	41.0909	8.82812	40.1391	4.07884	33.6039	7.11698	41.7385	17.5761	31.3132	4.15043	43.6675	0.988143	52.3881	12.8053	40.8241	9.49916
5	53107084	53213452	-	NaN	2	Sel1l3	ENSMUSG00000029189	sel-1 suppressor of lin-12-like 3 (C. elegans) [Source:MGI Symbol;Acc:MGI:1916941]	1	63.6905	5.89255	74.7917	20.9186	81.9538	6.80367	65.4762	1.68359	64.5503	0.374129	49.9671	1.81429	50.7147	7.26697	54.8171	9.68679	40.2502	16.3596	41.4062	12.1534	55.0627	11.0881	29.5833	22.981	40.4601	11.6501	55.3324	1.16176	45.5833	1.2178	41.1945	10.2819
6	42668002	42710072	-	NaN	2	Fam115a	ENSMUSG00000036667	family with sequence similarity 115, member A [Source:MGI Symbol;Acc:MGI:1914665]	1	64.4664	34.9633	83.3333	23.5702	84.9935	15.2044	74.1072	16.415	74.6528	27.0075	79	12.7279	73.5455	22.3863	66.9331	24.8974	61.1779	30.7358	66.1616	22.856	52.2326	11.6426	48.6111	41.2479	50.0661	9.46801	56.8966	10.7579	45.0838	11.7539	47.3059	0.819807
7	28399549	28598144	-	NaN	2	Samd4b	ENSMUSG00000037513	sterile alpha motif domain containing 4B [Source:MGI Symbol;Acc:MGI:2448542]	1	51.8103	9.63128	64.1775	13.6218	42.2222	20.4275	57.3529	10.3986	68.3795	38.29	70	42.4264	34.7576	14.0136	29.0499	9.13204	32.2261	7.00514	25	35.3553	8.78378	12.4221	0	0	7.14535	3.77275	19.9508	0.593348	10.748	2.25946	11.3434	4.95018
7	28458658	28467483	+	NaN	2	Lrfn1	ENSMUSG00000030600	leucine rich repeat and fibronectin type III domain containing 1 [Source:MGI Symbol;Acc:MGI:2136810]	1	51.8103	9.63128	64.1775	13.6218	42.2222	20.4275	57.3529	10.3986	68.3795	38.29	70	42.4264	34.7576	14.0136	29.0499	9.13204	32.2261	7.00514	25	35.3553	8.78378	12.4221	0	0	7.14535	3.77275	19.9508	0.593348	10.748	2.25946	11.3434	4.95018
7	30291672	30308367	+	NaN	2	Clip3	ENSMUSG00000013921	CAP-GLY domain containing linker protein 3 [Source:MGI Symbol;Acc:MGI:1923936]	1	95.4464	1.13642	97.5	3.53553	94.8529	5.19932	76.7172	15.7849	85.2008	17.6403	86.4583	7.36569	86.6047	14.1007	87.2351	9.28909	94.5023	2.53707	72.0888	6.28162	66.7553	11.6597	55.6548	2.10448	64.8089	8.70996	62.7525	0.0357136	51.25	11.9815	64.605	2.50925
7	55977567	56019954	-	NaN	2	Nipa1	ENSMUSG00000047037	non imprinted in Prader-Willi/Angelman syndrome 1 homolog (human) [Source:MGI Symbol;Acc:MGI:2442058]	1	38.75	13.5529	61.9318	0.803531	23.7892	15.3106	38.6364	19.2847	21.1324	0.112777	29.8246	4.96215	27.4645	6.52089	22	7.54247	25.7314	7.8045	3.40909	4.82118	23.6773	3.18011	15.098	11.9238	14.2361	4.41942	18.7382	9.92695	9.91152	5.09399	14.0815	0.90606
7	56716465	57387188	-	NaN	2	Gabrg3	ENSMUSG00000055026	gamma-aminobutyric acid (GABA) A receptor, subunit gamma 3 [Source:MGI Symbol;Acc:MGI:95624]	1	66.4885	0.988553	67.3529	3.74351	75.0938	11.1811	52.2947	12.4683	65.2174	21.5206	61.5217	2.15207	56.8845	8.71142	58.4086	0.630177	59.7316	16.7844	35.8682	7.79385	40.0327	1.61756	39.2081	0.109798	42.3782	7.5535	43.0108	9.88429	42.1474	5.21264	38.9011	3.24408
7	63098692	63212526	-	NaN	2	Chrna7	ENSMUSG00000030525	cholinergic receptor, nicotinic, alpha polypeptide 7 [Source:MGI Symbol;Acc:MGI:99779]	1	54.714	14.311	39.2628	9.29211	45.9231	12.3653	35.7031	11.801	50.2369	2.95389	48.8163	32.6099	37.5067	17.2396	40.2342	2.24411	41.5705	16.6351	13.75	0.589256	15.1515	2.14275	14.7155	0.341943	18.6497	6.62367	18.3626	3.96972	16.8219	10.9332	21.6732	2.61628
7	143688762	143756985	-	NaN	2	Osbpl5	ENSMUSG00000037606	oxysterol binding protein-like 5 [Source:MGI Symbol;Acc:MGI:1930265]	1	70.4906	15.6004	80.2256	20.522	72.6873	1.04101	81.4234	4.92463	82.4661	8.47888	63.9286	1.51523	68.131	2.76408	65.7817	0.0876277	50.1598	8.89801	35.3073	8.48104	55.6452	12.5454	45.8333	9.82093	48.0205	15.7139	53.6034	2.81935	35.7612	2.65773	49.8363	14.9984
8	22192809	22220843	+	NaN	2	Vps36	ENSMUSG00000031479	vacuolar protein sorting 36 (yeast) [Source:MGI Symbol;Acc:MGI:1917410]	1	82.3615	20.3827	88.4921	16.2747	77.4194	31.9339	75.2759	20.5932	67.1875	28.7262	76.1905	33.6718	61.5741	22.9155	78.7113	20.3535	81.5311	13.0244	30.9721	13.2236	46.6667	18.8562	30.0377	8.34355	34.7403	21.5805	47.8932	32.678	36.7803	10.0531	32.5567	11.9495
8	27260327	27275656	+	NaN	2	Eif4ebp1	ENSMUSG00000031490	eukaryotic translation initiation factor 4E binding protein 1 [Source:MGI Symbol;Acc:MGI:103267]	1	76.9697	23.9988	75	35.3553	68.3408	29.3049	63.8949	32.614	67.1008	28.3437	77.0408	32.4692	64.4584	30.5301	63.9804	37.2132	75.6401	23.6898	42.1791	36.7733	44.1123	37.7892	49.7312	23.1901	44.042	9.10812	43.5345	3.45426	35.065	15.9843	50.7996	28.0682
8	28646717	29219338	-	NaN	2	Unc5d	ENSMUSG00000063626	unc-5 homolog D (C. elegans) [Source:MGI Symbol;Acc:MGI:2389364]	1	57.5	10.6066	69.3628	3.81283	65.7051	13.1449	60.5534	18.747	57.654	13.7706	44.5083	5.32814	57.0076	16.8741	49.8336	3.48634	53.7376	3.42496	45.7241	10.9236	38.4052	12.862	37.3977	4.17648	36.6012	10.5851	42.2559	5.80923	44.8849	5.1125	44.8317	14.9984
8	31818028	31918203	-	NaN	2	Nrg1	ENSMUSG00000062991	neuregulin 1 [Source:MGI Symbol;Acc:MGI:96083]	1	62.6184	7.36951	82.8321	9.39265	63.1631	11.3006	54.9306	11.6869	65.7258	13.1157	62.0192	0.679912	57.1077	3.83781	57.6305	14.0648	51.6733	10.8918	33.8673	7.92866	55	7.07107	33.7607	15.1091	48.4463	4.99369	40.3238	14.9698	47.6763	6.23251	48.4929	8.65077
8	81342556	82125036	+	NaN	2	Inpp4b	ENSMUSG00000037940	inositol polyphosphate-4-phosphatase, type II [Source:MGI Symbol;Acc:MGI:2158925]	1	61.0197	6.74543	43.75	26.5165	47.197	0.74996	29.3881	10.8173	37.5	7.57614	12.549	1.10919	28.0189	8.1124	18.3629	6.74068	26.6284	6.23121	17.963	11.2613	25.7237	4.55898	24.1667	22.3917	20.6818	10.6066	18.4802	9.97257	24.203	0.591488	19.3464	6.14674
8	99397213	99506770	-	NaN	2	Gm15680	ENSMUSG00000090116	predicted gene 15680 [Source:MGI Symbol;Acc:MGI:3783122]	1	65.5752	47.41	48.8636	33.7483	55.0877	44.9075	58.75	40.6586	65.5637	42.8077	67.8572	45.4569	52.6243	47.5698	60.4924	49.9796	59.023	48.5222	44.4841	54.2676	8.33333	11.7851	28.6284	19.0592	31.2821	35.8993	29.4818	36.6428	37.695	36.258	38.5853	37.789
9	21723576	21749916	+	NaN	2	Ldlr	ENSMUSG00000032193	low density lipoprotein receptor [Source:MGI Symbol;Acc:MGI:96765]	1	60.265	0.112883	59.9359	21.3039	47.1986	5.46629	35.3828	6.92256	27.8475	14.1285	37.9699	13.2915	32.1868	5.6853	18.1517	5.44226	30.6357	4.79715	30.9846	13.5142	17.5	3.53553	10.0733	7.51139	17.6853	2.15485	27.2016	15.0356	13.9087	4.89914	21.9236	2.69335
9	62341293	62378812	+	NaN	2	Anp32a	ENSMUSG00000032249	acidic (leucine-rich) nuclear phosphoprotein 32 family, member A [Source:MGI Symbol;Acc:MGI:108447]	1	85.9337	12.2484	83.7719	0.620267	72.9675	8.9107	85.3572	0.505077	86.0526	8.55971	85.4167	14.7314	64.6428	14.6472	75.4781	0.676195	86.5082	10.0359	45	10.6066	47.4588	9.03309	44.1986	17.8468	42.0986	10.4548	48.0774	2.37733	42.6025	6.17615	44.6461	3.57656
9	103250522	103305082	-	NaN	2	1300017J02Rik	ENSMUSG00000033688	RIKEN cDNA 1300017J02 gene [Source:MGI Symbol;Acc:MGI:1919025]	1	59.5331	26.8595	44.4444	31.427	43.4615	23.3889	53.5405	24.0446	64.8872	17.3321	71.6165	10.3674	46.8632	35.9985	57.392	21.8974	58.3333	35.3553	18.2143	20.7081	18.9189	15.2888	25.5824	32.2507	23.9433	27.3481	26.4913	19.2164	25.3288	28.6295	26.3527	26.1503
9	119483408	119579016	-	NaN	2	Scn5a	ENSMUSG00000032511	sodium channel, voltage-gated, type V, alpha [Source:MGI Symbol;Acc:MGI:98251]	1	44.5381	16.3475	52.9557	26.1246	65.9722	22.5881	36.9665	8.0843	12.3947	4.80088	28.7281	18.2979	34.6251	3.94549	19.3573	14.0963	15.193	9.00781	21.4488	15.5332	25.9921	17.1165	38.8839	2.46225	17.2751	5.25867	20.9857	3.5343	23.7197	13.0758	31.9059	10.7485
10	68095593	68278726	-	NaN	2	Arid5b	ENSMUSG00000019947	AT rich interactive domain 5B (MRF1-like) [Source:MGI Symbol;Acc:MGI:2175912]	1	44.4084	1.73461	21.142	5.45607	30.4147	2.60685	41.8019	28.2317	34.127	32.5494	35.7738	23.6544	34.291	15.7583	45.0039	13.7999	39.5556	11.9422	14.5833	2.94628	11.25	12.3744	14.7619	16.8359	6.03423	3.988	19.4721	16.9839	10.6799	1.73215	8.0152	2.63234
10	73099342	74646314	+	NaN	2	Pcdh15	ENSMUSG00000052613	protocadherin 15 [Source:MGI Symbol;Acc:MGI:1891428]	1	71.7073	11.7276	64.8809	4.20897	60.0811	0.788061	46.6049	8.29323	56.6288	3.48196	66.4683	27.218	54.3163	13.0138	63.3889	8.56385	44.7619	2.69374	20.202	2.857	33.2536	17.2548	30.5556	27.4986	39.5666	13.148	43.1088	22.0021	40.8171	14.6121	35.7639	24.0613
10	82629828	82650799	+	NaN	2	Tdg	ENSMUSG00000034674	thymine DNA glycosylase [Source:MGI Symbol;Acc:MGI:108247]	1	38.8889	15.7135	31.2261	34.4071	47.5496	21.3788	39.4852	6.71128	38.1598	14.4997	26.6667	9.42809	22.452	18.817	33.0191	23.1259	35.6633	27.3463	18.7888	16.4699	21	29.6985	18.5	19.0919	6.22097	5.59689	20.9314	10.819	14.8826	4.6028	13.3207	12.9458
10	94036001	94145339	+	NaN	2	Fgd6	ENSMUSG00000020021	FYVE, RhoGEF and PH domain containing 6 [Source:MGI Symbol;Acc:MGI:1261419]	1	75.2574	12.6616	76.948	12.3973	85.5811	3.75365	64.0152	31.6055	77.7778	15.7135	67.739	20.6673	74.9123	9.59075	71.1102	14.3398	75.9782	11.5241	48.5161	27.5544	43.9103	3.17291	39.2857	8.41794	42.6074	5.04521	61.8891	8.83617	67.2101	12.5537	49.4152	12.6121
10	119454034	120087261	+	NaN	2	Grip1	ENSMUSG00000034813	glutamate receptor interacting protein 1 [Source:MGI Symbol;Acc:MGI:1921303]	1	86.0538	11.0997	84.3421	15.0725	78.0665	23.3742	75.5102	14.4308	65	21.2132	84.5	10.1352	69.1138	29.2757	79.5772	16.1906	75.463	3.27364	58.5938	32.0408	53.7798	27.2902	55.7576	17.5705	53.4553	9.54232	63.0418	21.5635	57.583	29.2682	62.4959	21.5464
11	34226815	34783892	-	NaN	2	Dock2	ENSMUSG00000020143	dedicator of cyto-kinesis 2 [Source:MGI Symbol;Acc:MGI:2149010]	1	76.5686	0.138646	87.691	9.96432	74.4983	23.7673	69.378	20.9764	68.2222	33.6269	75.3612	20.9797	71.6361	6.86181	66.0798	14.9721	70.6614	32.5868	45.3053	34.4185	56.9185	34.8751	55.1068	0.936766	36.7889	22.0165	51.0889	21.7429	40.8246	22.5408	51.6901	19.3052
11	75440944	75454717	-	NaN	2	Wdr81	ENSMUSG00000045374	WD repeat domain 81 [Source:MGI Symbol;Acc:MGI:2681828]	1	98.2609	2.4595	91.0714	2.52538	94.1176	8.31891	89.8026	3.25641	92.6471	10.3986	91.5504	2.72634	89.4285	1.3675	93.2454	3.73261	91.8046	0.0191893	57.1994	18.4037	84.7643	15.1183	46.5278	4.91046	50.15	28.635	63.3506	10.151	44.1267	15.6527	53.8097	22.6019
11	77089915	77188968	-	NaN	2	Efcab5	ENSMUSG00000050944	EF-hand calcium binding domain 5 [Source:MGI Symbol;Acc:MGI:2442440]	1	93.0714	5.75787	97	4.24264	97.7094	0.801154	91.9798	5.62828	94.6801	4.99815	97.3684	3.72162	91.7257	2.10907	70.2712	9.3065	67.9078	10.0299	52.2941	44.8389	74.1991	11.893	72.4359	8.15893	69.1231	6.07355	74.6619	2.37891	69.5602	3.56827	74.3667	0.655079
11	100956733	100970887	-	NaN	2	Ptrf	ENSMUSG00000004044	polymerase I and transcript release factor [Source:MGI Symbol;Acc:MGI:1277968]	1	64.601	13.551	60.2509	23.068	65.4376	18.1348	59.4444	14.1421	82.3809	15.489	74.3156	5.57943	41.8015	31.0399	56.4394	34.1054	68.2955	22.3381	42.7656	16.9654	35.8696	19.9835	31.3509	22.6522	33.5455	21.1376	44.2694	10.7519	34.6856	6.25424	36.2716	38.1639
11	109787651	109828046	-	NaN	2	1700012B07Rik	ENSMUSG00000020617	RIKEN cDNA 1700012B07 gene [Source:MGI Symbol;Acc:MGI:1916574]	1	51.875	11.4905	47.2838	9.01522	39.8496	4.25327	46.6206	15.4238	22.4638	7.17355	21.0737	2.60632	39.6216	1.0916	42.835	2.00141	31.9423	0.768671	3.57143	5.05076	3.125	4.41942	4.77273	0.321412	7.75875	1.9485	12.127	1.92023	16.3652	1.08106	6.26126	0.57333
11	109797183	109802796	+	NaN	2	Gm11683	ENSMUSG00000087139	predicted gene 11683 [Source:MGI Symbol;Acc:MGI:3651846]	1	51.875	11.4905	47.2838	9.01522	39.8496	4.25327	46.6206	15.4238	22.4638	7.17355	21.0737	2.60632	39.6216	1.0916	42.835	2.00141	31.9423	0.768671	3.57143	5.05076	3.125	4.41942	4.77273	0.321412	7.75875	1.9485	12.127	1.92023	16.3652	1.08106	6.26126	0.57333
12	36091846	36156825	-	NaN	2	Bzw2	ENSMUSG00000020547	basic leucine zipper and W2 domains 2 [Source:MGI Symbol;Acc:MGI:1914162]	1	49.3243	0.955551	69.7917	7.36569	55.8621	5.85192	47.3048	12.9356	50.2424	2.48559	37.5751	9.9271	36.5776	3.59217	44.5123	2.86889	42.507	0.495172	23.0587	1.67402	34.375	25.0434	27.1839	5.44553	25.3591	1.57916	33.9962	9.77629	23.6389	5.85327	28.8088	3.93604
12	81026808	81186414	+	NaN	2	Smoc1	ENSMUSG00000021136	SPARC related modular calcium binding 1 [Source:MGI Symbol;Acc:MGI:1929878]	1	19.9351	3.94878	39.6916	8.1501	14.4253	1.54426	33.5484	5.01818	13.9946	10.9525	11.2857	10.3036	16.6775	0.862334	25.0779	9.88931	14.446	3.59381	3.6129	0.547438	3.57143	5.05076	4.16667	5.89256	3.26222	0.296994	10.8676	3.0228	4.12363	5.16774	5.97992	1.29631
13	57429295	57907587	-	NaN	2	Spock1	ENSMUSG00000056222	sparc/osteonectin, cwcv and kazal-like domains proteoglycan 1 [Source:MGI Symbol;Acc:MGI:105371]	1	71.3542	0.736568	77	9.89949	63.8021	4.05113	58.0897	13.6503	60.6219	7.70677	61.4074	4.8188	49.3934	0.0259975	42.2003	4.12189	41.3647	15.2865	59.0592	2.71016	41.828	2.12892	31.0606	9.64236	41.7754	1.31935	57.6538	11.0889	45.1772	8.71448	47.5448	1.71324
13	69533746	69635780	+	NaN	2	Nsun2	ENSMUSG00000021595	NOL1/NOP2/Sun domain family member 2 [Source:MGI Symbol;Acc:MGI:107252]	1	63.5482	27.4789	80.2632	27.9121	55.9403	58.4876	50.7912	54.303	62.4471	44.7443	54.2146	45.244	54.6979	53.5911	60.7751	49.3531	66.1932	30.1324	39.6825	46.0181	43.4783	61.4875	37.963	30.1175	35.2572	42.3188	39.5182	51.4678	44.7368	47.554	42.6572	48.3415
13	69573449	69611442	-	NaN	2	Srd5a1	ENSMUSG00000021594	steroid 5 alpha-reductase 1 [Source:MGI Symbol;Acc:MGI:98400]	1	63.5482	27.4789	80.2632	27.9121	55.9403	58.4876	50.7912	54.303	62.4471	44.7443	54.2146	45.244	54.6979	53.5911	60.7751	49.3531	66.1932	30.1324	39.6825	46.0181	43.4783	61.4875	37.963	30.1175	35.2572	42.3188	39.5182	51.4678	44.7368	47.554	42.6572	48.3415
13	111746428	111808993	-	NaN	2	Map3k1	ENSMUSG00000021754	mitogen-activated protein kinase kinase kinase 1 [Source:MGI Symbol;Acc:MGI:1346872]	1	86.5079	0.561194	94.3933	4.10683	80.2135	9.37425	79.5531	3.29641	84.2199	1.25373	90.8333	9.03525	94.2224	0.400294	85.0249	1.10653	90.9848	0.964234	69.398	0.236492	44.9911	3.79485	67.489	13.5684	68.7482	3.26722	76.6065	2.77882	72.2049	4.6895	76.3759	7.44549
14	66802864	66868688	-	NaN	2	Dpysl2	ENSMUSG00000022048	dihydropyrimidinase-like 2 [Source:MGI Symbol;Acc:MGI:1349763]	1	38.3547	8.6122	57.1759	7.52938	42.3443	19.3121	46.5003	12.9846	37.2711	14.6343	34.3333	10.8423	26.0577	11.4678	31.6667	9.76481	30.3257	18.9848	32.2832	28.9837	18.7184	0.0446406	24.963	1.36184	23.5179	16.7916	35.1382	15.2059	20.4116	12.8255	22.5825	11.2283
14	70303469	70351425	-	NaN	2	Slc39a14	ENSMUSG00000022094	solute carrier family 39 (zinc transporter), member 14 [Source:MGI Symbol;Acc:MGI:2384851]	1	66.4322	21.8522	65.3572	28.7893	58.7644	24.1798	75	2.07973	54.8363	20.0978	52.5298	41.8792	41.6763	25.3025	58.5674	14.6992	42.8247	5.00485	50.125	19.6222	47.096	31.2484	35.8696	19.9835	35.7979	20.482	38.9999	26.0675	34.6533	30.4705	47.1301	10.9154
14	77156763	77721760	+	NaN	2	Enox1	ENSMUSG00000022012	ecto-NOX disulfide-thiol exchanger 1 [Source:MGI Symbol;Acc:MGI:2444896]	1	25.8754	2.92152	44.4602	14.2627	20.3173	4.54256	20.703	2.4194	15.6046	5.4304	13.3766	6.79557	12.2222	1.57135	21.9156	10.7903	14.8795	2.02592	0	0	5.88235	8.3189	12.8788	5.35687	6.29098	0.647215	16.6406	7.03424	12.2844	2.9687	10.918	2.5839
14	115092215	116525179	+	NaN	2	Gpc5	ENSMUSG00000022112	glypican 5 [Source:MGI Symbol;Acc:MGI:1194894]	1	44.7764	19.8657	62.2475	14.1064	51.1601	12.9892	50.6362	7.74269	39.6825	22.4478	38.3929	6.31346	29.9008	13.1039	33.0389	12.6224	40.9813	6.43067	16.5948	5.79096	37.3158	21.6598	16.6667	8.41794	20.4142	9.02138	23.0645	7.86941	14.5904	3.88669	18.7394	7.05609
15	7129559	7197489	+	NaN	2	Lifr	ENSMUSG00000054263	leukemia inhibitory factor receptor [Source:MGI Symbol;Acc:MGI:96788]	1	58.2251	28.774	84.4828	21.9447	60.0427	45.6295	50.9722	26.9093	52.2059	44.7141	44.4139	48.306	52.379	35.9193	56.1146	33.4132	51.6219	27.7959	30.2083	19.1508	21.371	5.13223	33.8542	16.9411	25.9234	18.7539	34.1148	25.7002	27.3608	15.2852	31.19	22.2722
15	25363285	25413764	-	NaN	2	Basp1	ENSMUSG00000045763	brain abundant, membrane attached signal protein 1 [Source:MGI Symbol;Acc:MGI:1917600]	1	55.2525	8.99954	67.6282	13.1449	60.1191	9.25973	56.5476	2.52538	45.3947	28.8425	51.6667	2.35702	48.2532	22.4864	49.1567	4.70002	49.0394	27.979	37.6882	1.44463	43.5277	12.3674	43.7077	10.7432	28.6024	2.3749	46.6646	9.35964	29.2979	13.393	30.5945	4.46253
15	26543084	26895049	-	NaN	2	Fbxl7	ENSMUSG00000043556	F-box and leucine-rich repeat protein 7 [Source:MGI Symbol;Acc:MGI:3052506]	1	93.1783	0.219261	77.9461	5.47591	84.5395	4.18682	81.1966	4.83492	78.8691	18.0986	86.2772	7.10949	71.7545	13.468	69.955	3.82657	78.596	3.07342	64.8572	1.21218	57.3427	16.8123	59.2593	15.7135	62.2938	2.83652	63.9878	11.1542	58.7963	12.4398	67.1201	10.8698
15	82147266	82205376	+	NaN	2	Srebf2	ENSMUSG00000022463	sterol regulatory element binding factor 2 [Source:MGI Symbol;Acc:MGI:107585]	1	92.6152	5.26977	88.1818	2.5713	86.2403	4.11108	84.1667	1.17851	77.1017	12.6146	53.75	22.981	60.7049	9.50262	70.0119	2.04562	67.0026	7.97466	59.9523	0.388806	59.7297	0.382219	49.6377	24.0826	53.9492	9.83743	49.9386	22.4586	43.1322	12.7429	51.6847	20.0829
15	82274935	82294442	+	NaN	2	Sept3	ENSMUSG00000022456	septin 3 [Source:MGI Symbol;Acc:MGI:1345148]	1	76.0989	28.7505	96.2056	2.07718	66.4683	31.7076	91.25	6.48182	80.3261	21.6744	75.4304	1.47103	73.2644	22.871	72.7881	23.5969	56.9785	33.1119	38.0952	16.8359	53.1297	31.6225	63.0769	23.9328	50.3412	20.1761	49.8761	27.0212	39.9694	21.668	47.7948	16.3019
15	89499623	89560261	+	NaN	2	Shank3	ENSMUSG00000022623	SH3/ankyrin domain gene 3 [Source:MGI Symbol;Acc:MGI:1930016]	1	35.5374	5.08126	38.0952	6.73435	44.0632	12.5554	46.4286	5.05076	43.5897	9.06547	65.7051	13.1449	40.0632	11.1065	37.5288	5.3362	36.0708	12.4835	12.5439	8.31161	20.2242	21.1581	11.6026	11.8758	28.3537	7.04232	28.5171	19.6211	13.3479	9.16372	20.2137	4.41186
15	95219451	95528706	-	NaN	2	Nell2	ENSMUSG00000022454	NEL-like 2 (chicken) [Source:MGI Symbol;Acc:MGI:1858510]	1	40.7754	25.5239	40	14.1421	30.2083	1.47314	26.6968	0.319957	23.8451	6.05268	37.2685	23.2429	26.2232	4.02566	35.4523	19.2995	27.2338	21.7206	6.97674	9.86661	4.54545	6.42824	16.0256	0.906547	7.96113	1.28671	23.5146	5.35171	6.83048	0.493565	10.7928	1.39844
15	96994823	97055956	-	NaN	2	Slc38a4	ENSMUSG00000022464	solute carrier family 38, member 4 [Source:MGI Symbol;Acc:MGI:1916604]	1	46.0128	9.36042	57.7273	17.3563	44.3713	23.6736	17.4211	8.19281	5.27778	0.392837	2.6282	0.997202	7.06042	0.0670732	5.2207	4.24049	8.09465	5.01931	11.3478	3.75074	10.1562	14.3631	10.0198	1.54329	5.3125	2.20971	20.3075	10.4437	8.23466	4.299	9.09549	4.46809
16	43345887	43363666	-	NaN	2	Gm9968	ENSMUSG00000055370	predicted gene 9968 [Source:MGI Symbol;Acc:MGI:3642146]	1	35.8205	1.37459	53.6111	2.74986	55.7017	15.5067	35.7936	12.2341	42.1067	8.72454	48.9316	9.36765	40.2302	6.85267	61.709	2.2971	44.3056	11.9815	9.32099	0.960268	26.4946	6.7252	15.3927	3.32231	11.8546	2.09119	30.0402	3.00314	17.3196	8.26497	10.4635	2.13306
16	43410518	43420196	-	NaN	2	Gm15713	ENSMUSG00000085499	predicted gene 15713 [Source:MGI Symbol;Acc:MGI:3783155]	1	62.8264	28.2408	59.8958	9.5754	65.6172	9.84773	57.7851	18.453	60.5944	9.40029	62.3775	11.6118	55.7005	17.1756	63.0052	8.80426	67.8572	11.7851	34.3137	1.38648	25.4741	31.1493	26.9104	8.0586	22.6667	8.48528	36.5033	4.94513	23.1761	1.1422	22.386	11.0346
16	52031549	52208047	+	NaN	2	Cblb	ENSMUSG00000022637	Casitas B-lineage lymphoma b [Source:MGI Symbol;Acc:MGI:2146430]	1	35.8792	0.559065	39.2361	0.491048	34.6737	10.961	36.7521	21.1528	29.6798	11.669	43.75	11.7851	24.1667	1.17851	37.5999	1.35726	43.018	9.87401	6.96429	2.77792	14.4048	13.3003	14.7917	0.294628	7.45614	1.24054	17.3173	1.58728	11.6071	5.05076	11.4583	1.47314
16	91044656	91056677	+	NaN	2	4931406G06Rik	ENSMUSG00000085398	RIKEN cDNA 4931406G06 gene [Source:MGI Symbol;Acc:MGI:1918228]	1	50.6832	21.3635	40.2778	13.7493	28.8655	11.7059	37.8676	0.519932	28.9683	9.54033	40.9091	32.1412	34.6991	2.97901	35.7149	12.0105	32.5285	5.53263	16.3095	1.17851	21.5278	12.7672	8.68056	3.43732	18.8591	6.11869	21.6667	4.71404	16.1055	0.0793602	12.9621	7.77736
16	91053935	91095122	-	NaN	2	4932438H23Rik	ENSMUSG00000039851	RIKEN cDNA 4932438H23 gene [Source:MGI Symbol;Acc:MGI:1921637]	1	50.6832	21.3635	40.2778	13.7493	28.8655	11.7059	37.8676	0.519932	28.9683	9.54033	40.9091	32.1412	34.6991	2.97901	35.7149	12.0105	32.5285	5.53263	16.3095	1.17851	21.5278	12.7672	8.68056	3.43732	18.8591	6.11869	21.6667	4.71404	16.1055	0.0793602	12.9621	7.77736
17	6738041	6782784	-	NaN	2	Ezr	ENSMUSG00000052397	ezrin [Source:MGI Symbol;Acc:MGI:98931]	1	44.308	20.6766	60.7143	12.6269	57.8125	11.0485	44.6338	9.55308	57.621	14.3132	52.0723	28.7672	41.7334	14.3692	44.3424	11.8863	37.4823	20.6489	22.4195	10.2785	24.4318	16.8741	32.0513	1.81309	25.2614	14.9278	40.3941	13.8031	29.8756	0.490191	24.3525	7.56377
17	12419972	12507704	-	NaN	2	Slc22a3	ENSMUSG00000023828	solute carrier family 22 (organic cation transporter), member 3 [Source:MGI Symbol;Acc:MGI:1333817]	1	48.547	18.3727	50	18.8562	53.2222	1.72848	34.5513	5.34863	52.9356	12.9904	55.7586	13.8008	45.4057	10.5414	47.621	18.7013	43.7848	10.9324	23.908	14.9549	19.8068	3.41597	27.3522	14.3512	26.4392	15.5114	31.9928	8.18126	28.4489	11.1166	29.0312	16.8433
17	65651726	65772752	-	NaN	2	Rab31	ENSMUSG00000056515	RAB31, member RAS oncogene family [Source:MGI Symbol;Acc:MGI:1914603]	1	76.0417	19.1508	78.7879	29.9985	77.153	26.8712	68.75	26.5165	71.1745	35.183	70.8333	29.4628	67.1717	39.998	69.8302	31.0746	75.9921	28.9016	49.1875	20.948	43.8312	21.5805	55.8468	44.7644	59.6233	28.7694	56.1999	31.069	50.431	35.9649	51.7281	39.5277
17	68273797	68777961	+	NaN	2	L3mbtl4	ENSMUSG00000041565	l(3)mbt-like 4 (Drosophila) [Source:MGI Symbol;Acc:MGI:2444889]	1	64.6364	17.8705	65.0932	32.2236	51.0101	37.8552	50.8108	41.2797	51.9444	20.8204	50.5737	14.5606	51.483	25.6676	51.1331	13.9672	48.4906	25.2237	41.7227	40.822	36.1472	29.6924	38.9469	32.2693	28.0864	29.1446	46.2206	31.7435	31.2042	40.05	35.8648	24.6119
18	73928486	74065359	-	NaN	2	Mapk4	ENSMUSG00000024558	mitogen-activated protein kinase 4 [Source:MGI Symbol;Acc:MGI:2444559]	1	49.6371	4.04876	62.2378	4.45032	49.5312	14.805	45.641	7.97762	48.1944	4.51763	70.284	7.88862	46.2902	7.33495	51.605	9.6995	37.5355	2.10568	41.8056	9.62451	24.1013	9.12769	32.8042	5.98609	17.4821	8.39268	27.393	1.0975	20.3664	1.384	19.296	4.6552
19	6384399	6398459	+	NaN	2	Pygm	ENSMUSG00000032648	muscle glycogen phosphorylase [Source:MGI Symbol;Acc:MGI:97830]	1	87.625	9.01561	92.7083	1.47314	94.0476	8.41794	83.8735	5.12871	69.8333	30.877	60.3333	37.241	38.8622	28.6696	65.4457	1.40377	56.0021	4.40872	78.9286	14.6472	64.8601	4.69756	44.9643	15.6069	49.2389	13.8436	57.9861	19.1508	50.7726	24.2565	36.3333	19.0133
19	16956118	17223932	+	NaN	2	Prune2	ENSMUSG00000039126	prune homolog 2 (Drosophila) [Source:MGI Symbol;Acc:MGI:1925004]	1	42.8431	14.8354	16.6008	4.19233	39.6829	6.10526	38.6574	13.4219	33.9286	2.52538	20	0	13.8049	11.3955	18.4472	1.69097	28.7961	16.3409	4.54545	6.42824	14.8235	3.99307	13.1818	9.21382	6.31734	2.98199	23.2658	0.0955553	9.65643	0.299796	11.6854	1.2957
X	9272756	9313250	+	NaN	2	Xk	ENSMUSG00000015342	Kell blood group precursor (McLeod phenotype) homolog [Source:MGI Symbol;Acc:MGI:103569]	1	62.7956	4.83747	63.848	13.6915	53.8691	2.10449	60.9932	11.8251	69.4444	19.6419	60.5769	25.8366	47.0313	3.49474	46.8265	22.0286	47.7633	13.2646	25.3623	11.2727	36.9318	0.803531	37.3026	6.79195	23.5615	5.96271	45.0029	6.53126	28.7851	7.03653	25.697	14.9135
X	35888832	36076562	+	NaN	2	Dock11	ENSMUSG00000031093	dedicator of cytokinesis 11 [Source:MGI Symbol;Acc:MGI:1923224]	1	68.0882	2.70365	77.3183	5.13937	91.7627	6.59858	68.4641	5.31486	74.1511	6.78294	78.8889	1.57135	69.4292	6.34111	76.0216	9.60374	66.8037	1.94899	55.5556	15.7135	45.5882	6.23918	53.5714	5.05076	52.6983	12.2547	56.3135	3.72939	58.8221	10.3336	54.6154	8.79351
X	50555744	50635321	-	NaN	2	6720401G13Rik	ENSMUSG00000085396	RIKEN cDNA 6720401G13 gene [Source:MGI Symbol;Acc:MGI:2147989]	1	95.6159	1.48595	89.3824	3.70191	88.2469	2.82412	80.8024	2.76653	71.5	9.19239	78.6298	10.7157	69.005	0.68802	78.2083	1.04526	82.92	13.4815	72.7222	4.63548	42.4107	19.5717	77.5	3.53553	60.5033	7.51095	51.5672	8.01227	46.7231	1.51458	57.5854	5.52801
X	96455359	96574485	+	NaN	2	Heph	ENSMUSG00000031209	hephaestin [Source:MGI Symbol;Acc:MGI:1332240]	1	46.0859	2.32131	61.4583	7.36569	55.1332	2.38288	45.0835	11.2949	44.4976	11.5032	56.875	18.5616	53.3905	1.09763	49.0114	6.96929	43.0821	11.6441	31.9444	7.85674	19.424	10.8319	29.1193	10.245	33.583	1.40533	38.1134	8.58797	27.5913	12.6532	31.553	10.0402
X	134971372	135009209	-	NaN	2	Zmat1	ENSMUSG00000052676	zinc finger, matrin type 1 [Source:MGI Symbol;Acc:MGI:2442284]	1	70.8896	11.7055	63.5303	24.7916	50.9698	42.8226	46.5049	45.8805	58.3333	11.7851	37.8049	17.2465	44.2557	30.669	57.2326	18.2523	49.1676	9.49611	21.0753	20.3768	17.4603	8.97913	8.22511	5.20382	17.7553	14.8754	30.7106	15.762	15.1736	10.7854	16.8813	13.3424
X	155624741	156345887	+	NaN	2	Gm15155	ENSMUSG00000055109	predicted gene 15155 [Source:MGI Symbol;Acc:MGI:3642241]	1	60.5818	0.406903	61.1905	12.4585	67.3186	1.55905	60.5357	9.84899	57.1862	4.72359	55.5556	7.85674	55.0821	18.2687	53.0127	18.8649	68.8783	10.5759	52.2727	3.21412	31.3636	12.2137	31.8102	13.0973	43.7872	18.648	50.1471	15.1127	43.0175	14.898	37.0076	32.3019
1	20996296	21079229	-	NaN	1	Tram2	ENSMUSG00000041779	translocating chain-associating membrane protein 2 [Source:MGI Symbol;Acc:MGI:1924817]	1	93.617	0	76	0	86.1111	0	87.037	0	95.6522	0	84	0	80	0	86.2939	0	78	0	60.8108	0	78.5714	0	61.1111	0	48.4018	0	61.4035	0	66.6667	0	62.5604	0
1	21398403	21961942	-	NaN	1	Kcnq5	ENSMUSG00000028033	potassium voltage-gated channel, subfamily Q, member 5 [Source:MGI Symbol;Acc:MGI:1924937]	1	60	0	66.6667	0	54.902	0	65.625	0	54	0	33.3333	0	42.0741	0	59.7756	0	28.5714	0	42.6471	0	38.7097	0	27.2727	0	26.7123	0	41.1765	0	41.6667	0	37.037	0
1	36562694	36683183	-	NaN	1	Fam178b	ENSMUSG00000046337	family with sequence similarity 178, member B [Source:MGI Symbol;Acc:MGI:3026913]	1	45.7547	0	45.614	0	31.3954	0	15.625	0	13.7931	0	32.1429	0	21.3542	0	28.2787	0	37.1094	0	10.7143	0	10.8108	0	8.57143	0	10.2745	0	18.6441	0	8.46154	0	7.43243	0
1	37611677	37720085	-	NaN	1	2010300C02Rik	ENSMUSG00000026090	RIKEN cDNA 2010300C02 gene [Source:MGI Symbol;Acc:MGI:1919347]	1	38	0	53.4884	0	61.5385	0	47.8632	0	24	0	31.4286	0	28.5542	0	24	0	25.3521	0	43.4783	0	16.0714	0	30.6452	0	29.0303	0	38.3908	0	36.9565	0	20.7306	0
1	37614259	37615372	+	NaN	1	4930556I23Rik	ENSMUSG00000089767	RIKEN cDNA 4930556I23 gene [Source:MGI Symbol;Acc:MGI:1922520]	1	38	0	53.4884	0	61.5385	0	47.8632	0	24	0	31.4286	0	28.5542	0	24	0	25.3521	0	43.4783	0	16.0714	0	30.6452	0	29.0303	0	38.3908	0	36.9565	0	20.7306	0
1	38863877	38898160	-	NaN	1	Chst10	ENSMUSG00000026080	carbohydrate sulfotransferase 10 [Source:MGI Symbol;Acc:MGI:2138283]	1	67.1053	0	80.4348	0	64.2857	0	58.3333	0	81.0345	0	74.0741	0	47.4123	0	63.7097	0	61.2676	0	45.4545	0	65.9091	0	26.6667	0	40.4418	0	72.4868	0	66.1905	0	60.307	0
1	52119438	52161865	+	NaN	1	Stat1	ENSMUSG00000026104	signal transducer and activator of transcription 1 [Source:MGI Symbol;Acc:MGI:103063]	1	65.7143	0	75	0	90.1961	0	61.9048	0	90.9091	0	88.8889	0	74.1026	0	68.1287	0	56.3725	0	88.2353	0	38.2353	0	27.2727	0	40.9639	0	37.4269	0	40.1786	0	33.3333	0
1	53806882	54195168	-	NaN	1	Hecw2	ENSMUSG00000042807	HECT, C2 and WW domain containing E3 ubiquitin protein ligase 2 [Source:MGI Symbol;Acc:MGI:2685817]	1	42.1053	0	45.4545	0	19.0476	0	43.8272	0	63.6364	0	47.3684	0	25.4065	0	24.3902	0	38.6667	0	10.5263	0	23.5294	0	13.0435	0	11.5104	0	36.3636	0	12.5	0	26.7857	0
1	54985169	55027478	-	NaN	1	Sf3b1	ENSMUSG00000025982	splicing factor 3b, subunit 1 [Source:MGI Symbol;Acc:MGI:1932339]	1	36.8421	0	38.4615	0	58.6207	0	36.3636	0	21.4286	0	50	0	21.0938	0	20.1493	0	34.1463	0	17.8571	0	23.8095	0	11.5385	0	21.1111	0	23.0159	0	29.0323	0	23.9362	0
1	58711508	58758884	+	NaN	1	Cflar	ENSMUSG00000026031	CASP8 and FADD-like apoptosis regulator [Source:MGI Symbol;Acc:MGI:1336166]	1	43.1818	0	56.8182	0	25.8621	0	25.5814	0	9.52381	0	29.3103	0	27.7193	0	19.0657	0	11.1111	0	11.1111	0	0	0	10	0	8.7766	0	4.34783	0	34.7418	0	18.0723	0
1	59989070	60043087	-	NaN	1	Ica1l	ENSMUSG00000026018	islet cell autoantigen 1-like [Source:MGI Symbol;Acc:MGI:1917625]	1	42.1053	0	70	0	34.8485	0	48.1481	0	24.0741	0	42.8571	0	23.193	0	41.8033	0	22.1154	0	20.8333	0	18.75	0	39.4737	0	27.9412	0	32.641	0	33.5938	0	34.2949	0
1	60483236	60567104	-	NaN	1	Raph1	ENSMUSG00000026014	Ras association (RalGDS/AF-6) and pleckstrin homology domains 1 [Source:MGI Symbol;Acc:MGI:1924550]	1	78.5714	0	66.6667	0	64	0	61.3636	0	56.25	0	53.3333	0	33.6758	0	36.8421	0	45.5556	0	43.75	0	33.3333	0	40	0	48.0594	0	44.9594	0	45.082	0	40.8163	0
1	65100389	65103373	-	NaN	1	Cryga	ENSMUSG00000044429	crystallin, gamma A [Source:MGI Symbol;Acc:MGI:88521]	1	52.2727	0	65	0	42	0	37.931	0	44.4444	0	35.2941	0	23.43	0	22.6111	0	31.25	0	67.5	0	9.09091	0	3.125	0	33.1325	0	40.1741	0	36.1538	0	25.4717	0
1	65100619	65123214	-	NaN	1	D630023F18Rik	ENSMUSG00000044816	RIKEN cDNA D630023F18 gene [Source:MGI Symbol;Acc:MGI:2138198]	1	52.2727	0	65	0	42	0	37.931	0	44.4444	0	35.2941	0	23.43	0	22.6111	0	31.25	0	67.5	0	9.09091	0	3.125	0	33.1325	0	40.1741	0	36.1538	0	25.4717	0
1	69531214	69685960	-	NaN	1	Ikzf2	ENSMUSG00000025997	IKAROS family zinc finger 2 [Source:MGI Symbol;Acc:MGI:1342541]	1	74.0741	0	58.3333	0	70.8333	0	68.75	0	70	0	78.5714	0	66.6667	0	76.9231	0	79.0323	0	55	0	52.9412	0	52	0	31.1966	0	50	0	44.5455	0	39.7436	0
1	74435510	74544286	-	NaN	1	Usp37	ENSMUSG00000033364	ubiquitin specific peptidase 37 [Source:MGI Symbol;Acc:MGI:2442483]	1	85.7143	0	55.1724	0	48	0	88.8889	0	61.1111	0	25	0	62.0567	0	55.3846	0	82.3529	0	50	0	53.5714	0	41.6667	0	50	0	62.9032	0	45.8937	0	45.4023	0
1	74506058	74530844	+	NaN	1	Rqcd1	ENSMUSG00000026174	rcd1 (required for cell differentiation) homolog 1 (S. pombe) [Source:MGI Symbol;Acc:MGI:1928902]	1	85.7143	0	55.1724	0	48	0	88.8889	0	61.1111	0	25	0	62.0567	0	55.3846	0	82.3529	0	50	0	53.5714	0	41.6667	0	50	0	62.9032	0	45.8937	0	45.4023	0
1	74601445	74636894	+	NaN	1	Stk36	ENSMUSG00000033276	serine/threonine kinase 36 (fused homolog, Drosophila) [Source:MGI Symbol;Acc:MGI:1920831]	1	100	0	82.3529	0	88.5714	0	94.4444	0	94.1176	0	100	0	73	0	81.1594	0	90.4762	0	60	0	70	0	55	0	87.5	0	79.4118	0	72.0588	0	90.4762	0
1	78657825	78706987	+	NaN	1	Acsl3	ENSMUSG00000032883	acyl-CoA synthetase long-chain family member 3 [Source:MGI Symbol;Acc:MGI:1921455]	1	95	0	64.2857	0	62.5	0	85	0	91.3043	0	47.8261	0	50.9662	0	47.0588	0	68.4615	0	35.2941	0	69.2308	0	64	0	57.971	0	53.2895	0	63.0556	0	49.1228	0
1	78658038	78667588	+	NaN	1	Utp14b	ENSMUSG00000079470	UTP14, U3 small nucleolar ribonucleoprotein, homolog B (yeast) [Source:MGI Symbol;Acc:MGI:2445092]	1	95	0	64.2857	0	62.5	0	85	0	91.3043	0	47.8261	0	50.9662	0	47.0588	0	68.4615	0	35.2941	0	69.2308	0	64	0	57.971	0	53.2895	0	63.0556	0	49.1228	0
1	82724890	82752394	+	NaN	1	Mff	ENSMUSG00000026150	mitochondrial fission factor [Source:MGI Symbol;Acc:MGI:1922984]	1	93.75	0	91.3793	0	94.2857	0	90	0	81.4815	0	100	0	78.6885	0	85.1064	0	93.9394	0	66.6667	0	58.3333	0	73.3333	0	87.3134	0	87.5	0	81	0	75.4545	0
1	85894281	85908675	+	NaN	1	Itm2c	ENSMUSG00000026223	integral membrane protein 2C [Source:MGI Symbol;Acc:MGI:1927594]	1	69.3548	0	60.3448	0	80.4964	0	75	0	76.9231	0	67.5	0	56.4922	0	47.5177	0	50.8929	0	27.1429	0	62.963	0	43.9394	0	43.6842	0	56.0811	0	46.7593	0	49.7685	0
1	91298338	91321075	+	NaN	1	Scly	ENSMUSG00000026307	selenocysteine lyase [Source:MGI Symbol;Acc:MGI:1355310]	1	25.4902	0	53.4722	0	52.0833	0	19.1176	0	48.2143	0	7.5	0	25.3763	0	19.7917	0	18.8889	0	9.52381	0	11.1111	0	16.6667	0	10.7639	0	25.8065	0	19.2593	0	19.7761	0
1	91305092	91321101	-	NaN	1	Gm17090	ENSMUSG00000090322	predicted gene 17090 [Source:MGI Symbol;Acc:MGI:4937917]	1	25.4902	0	53.4722	0	52.0833	0	19.1176	0	48.2143	0	7.5	0	25.3763	0	19.7917	0	18.8889	0	9.52381	0	11.1111	0	16.6667	0	10.7639	0	25.8065	0	19.2593	0	19.7761	0
1	93621902	93635722	-	NaN	1	Stk25	ENSMUSG00000026277	serine/threonine kinase 25 (yeast) [Source:MGI Symbol;Acc:MGI:1891699]	1	41.9355	0	100	0	55.1724	0	64.2857	0	21.875	0	18.4211	0	30.6878	0	38.6473	0	28.4091	0	36.1111	0	16.6667	0	84.6154	0	35.5263	0	44.0678	0	37.1429	0	42.8571	0
1	97936400	97936711	+	NaN	1	7SK	ENSMUSG00000089169	7SK RNA [Source:RFAM;Acc:RF00100]	1	60.6481	0	52.3809	0	35.4839	0	80.9524	0	39.2857	0	50	0	38.1694	0	45.339	0	39.4928	0	18.1818	0	14.7059	0	10	0	10.7031	0	29.0411	0	5.82192	0	10.4762	0
1	98031116	98057680	-	NaN	1	B230216N24Rik	ENSMUSG00000089706	RIKEN cDNA B230216N24 gene [Source:MGI Symbol;Acc:MGI:1925853]	1	25	0	36.3636	0	13.5135	0	31.9444	0	16.6667	0	16.6667	0	14.3229	0	28.7879	0	23.0769	0	9.09091	0	8	0	3.33333	0	3.86473	0	21.8085	0	7.62712	0	2.1164	0
1	129273302	130219278	+	NaN	1	Thsd7b	ENSMUSG00000042581	thrombospondin, type I, domain containing 7B [Source:MGI Symbol;Acc:MGI:2443925]	1	50	0	25	0	35	0	35	0	20	0	19.4444	0	21.7949	0	33.3333	0	38.8889	0	11.1111	0	0	0	0	0	16.9643	0	35.3333	0	27.5641	0	13.0435	0
1	131688695	131713542	+	NaN	1	5430435G22Rik	ENSMUSG00000052688	RIKEN cDNA 5430435G22 gene [Source:MGI Symbol;Acc:MGI:2442295]	1	97.8723	0	96.1539	0	89.0625	0	62.8571	0	86.8421	0	67.8571	0	78.4615	0	62.0253	0	68.6274	0	66.6667	0	68.9394	0	52.3809	0	64.7679	0	70.6018	0	73.9394	0	67.5439	0
1	133382303	133424377	-	NaN	1	Sox13	ENSMUSG00000070643	SRY-box containing gene 13 [Source:MGI Symbol;Acc:MGI:98361]	1	45.4023	0	70	0	55.814	0	31.25	0	54	0	54.1667	0	41.0494	0	38.8441	0	25.4098	0	25	0	37.8788	0	26.4706	0	24.5781	0	38.2353	0	22.6543	0	36.2745	0
1	139454773	139494090	+	NaN	1	Aspm	ENSMUSG00000033952	asp (abnormal spindle)-like, microcephaly associated (Drosophila) [Source:MGI Symbol;Acc:MGI:1334448]	1	59.4595	0	45.8333	0	51.5152	0	42.1053	0	26.087	0	56.3218	0	33.75	0	38.9785	0	35	0	31.25	0	25	0	33.3333	0	24.5098	0	31.1225	0	31.5789	0	45.5782	0
1	143777278	143807466	+	NaN	1	Uchl5	ENSMUSG00000018189	ubiquitin carboxyl-terminal esterase L5 [Source:MGI Symbol;Acc:MGI:1914848]	1	91.4634	0	88.2353	0	100	0	83.3333	0	54.3478	0	48	0	49.7727	0	66.3793	0	57.1429	0	75	0	72.2222	0	70.3704	0	53.7313	0	61.7021	0	62.766	0	73.7421	0
1	143778928	143779062	+	NaN	1	snoU109	ENSMUSG00000088323	Small nucleolar RNA U109 [Source:RFAM;Acc:RF01233]	1	91.4634	0	88.2353	0	100	0	83.3333	0	54.3478	0	48	0	49.7727	0	66.3793	0	57.1429	0	75	0	72.2222	0	70.3704	0	53.7313	0	61.7021	0	62.766	0	73.7421	0
1	152750551	152757544	+	NaN	1	Apobec4	ENSMUSG00000055547	apolipoprotein B mRNA editing enzyme, catalytic polypeptide-like 4 (putative) [Source:MGI Symbol;Acc:MGI:1918531]	1	75	0	72.7273	0	82.9545	0	68.1818	0	89.4737	0	70.5882	0	75.5274	0	84.1837	0	68.0556	0	68.421	0	35.7143	0	56.5217	0	45.404	0	47.8611	0	50.3268	0	55.0505	0
1	152955101	153119260	+	NaN	1	Nmnat2	ENSMUSG00000042751	nicotinamide nucleotide adenylyltransferase 2 [Source:MGI Symbol;Acc:MGI:2444155]	1	77.2727	0	57.8125	0	74.7024	0	72.5225	0	65.2778	0	82.3529	0	62.5926	0	61.758	0	63.8298	0	48.5714	0	31.25	0	38.3721	0	47.7366	0	49.0741	0	51.6949	0	41.4216	0
1	153425162	153452574	+	NaN	1	1700012A16Rik	ENSMUSG00000042708	RIKEN cDNA 1700012A16 gene [Source:MGI Symbol;Acc:MGI:1919086]	1	28.2609	0	41.3793	0	43.9024	0	49.4792	0	41.9355	0	22.7273	0	43.0403	0	29.235	0	48.2759	0	27.5862	0	10.5263	0	21.0317	0	17.4837	0	11.5079	0	23.0994	0	31.3657	0
1	159232326	159347580	+	NaN	1	Rfwd2	ENSMUSG00000040782	ring finger and WD repeat domain 2 [Source:MGI Symbol;Acc:MGI:1347046]	1	62.5	0	33.3333	0	72.7273	0	50	0	28.5714	0	50	0	27.2727	0	27.3585	0	27.673	0	4.7619	0	53.8462	0	36.3636	0	23.2558	0	37.5	0	17.0732	0	34.2593	0
1	170193420	170215397	-	NaN	1	Uhmk1	ENSMUSG00000026667	U2AF homology motif (UHM) kinase 1 [Source:MGI Symbol;Acc:MGI:1341908]	1	57.6923	0	57.1429	0	66.6667	0	97.2222	0	50	0	92.8571	0	40.9786	0	50	0	38.1818	0	52.2222	0	25	0	50	0	45.2381	0	50	0	50	0	43.0769	0
1	170214860	170215556	+	NaN	1	4930500M09Rik	ENSMUSG00000044306	RIKEN cDNA 4930500M09 gene [Source:MGI Symbol;Acc:MGI:3630173]	1	57.6923	0	57.1429	0	66.6667	0	97.2222	0	50	0	92.8571	0	40.9786	0	50	0	38.1818	0	52.2222	0	25	0	50	0	45.2381	0	50	0	50	0	43.0769	0
1	178636905	178637071	+	NaN	1	U1	ENSMUSG00000064967	U1 spliceosomal RNA [Source:RFAM;Acc:RF00003]	1	43.5484	0	44.4444	0	52.0325	0	40.3846	0	44.5946	0	28.8462	0	35.0649	0	40.678	0	45.5556	0	22.5	0	17.8571	0	25.8065	0	17.9487	0	28.5714	0	25.6579	0	21.2963	0
1	179546370	179627478	+	NaN	1	Cnst	ENSMUSG00000038949	consortin, connexin sorting protein [Source:MGI Symbol;Acc:MGI:2445141]	1	90.9091	0	71.875	0	94.4444	0	90.3846	0	42.8571	0	86.3636	0	77.7174	0	68.3824	0	76.7857	0	67.8571	0	66.6667	0	83.3333	0	42.8571	0	88.5714	0	83.7963	0	81.4815	0
1	182409172	182462432	+	NaN	1	Trp53bp2	ENSMUSG00000026510	transformation related protein 53 binding protein 2 [Source:MGI Symbol;Acc:MGI:2138319]	1	26.4706	0	91.6667	0	35.7143	0	46.9697	0	72.7273	0	34.2857	0	39.0625	0	48.1481	0	33.7719	0	13.0435	0	20	0	50	0	31.6425	0	40.873	0	33.3333	0	29.3443	0
1	182763860	182896598	+	NaN	1	Susd4	ENSMUSG00000038576	sushi domain containing 4 [Source:MGI Symbol;Acc:MGI:2138351]	1	53.5088	0	81.25	0	66.1905	0	79.3103	0	83.3333	0	62.5	0	52.8205	0	51.5537	0	40.2174	0	47.5	0	50	0	36.8421	0	48.6667	0	56.6138	0	69.4444	0	57.4906	0
1	184813068	184846451	-	NaN	1	Mosc2	ENSMUSG00000073481	MOCO sulphurase C-terminal domain containing 2 [Source:MGI Symbol;Acc:MGI:1914497]	1	76.4706	0	80.9524	0	100	0	73.3333	0	71.4286	0	44.4444	0	79.8246	0	75.4032	0	75	0	59.6154	0	41.1765	0	83.3333	0	60.8238	0	74.7396	0	82.0622	0	70.7071	0
1	189880492	189922363	-	NaN	1	Smyd2	ENSMUSG00000026603	SET and MYND domain containing 2 [Source:MGI Symbol;Acc:MGI:1915889]	1	50	0	61.1111	0	47.6744	0	43.1034	0	84.6154	0	50	0	50.2336	0	27.6256	0	34.1954	0	28	0	23.8095	0	28	0	11.7949	0	17.8125	0	13.8498	0	13.0688	0
1	191575763	191622672	+	NaN	1	Ints7	ENSMUSG00000037461	integrator complex subunit 7 [Source:MGI Symbol;Acc:MGI:1924315]	1	81.25	0	61.5385	0	65.3846	0	55.9524	0	37.2549	0	25	0	46.2687	0	46.4286	0	43.4783	0	50	0	21.7391	0	61.5385	0	41.9014	0	39.7436	0	57.1918	0	58.642	0
1	191997430	192092559	-	NaN	1	Traf5	ENSMUSG00000026637	TNF receptor-associated factor 5 [Source:MGI Symbol;Acc:MGI:107548]	1	72.9167	0	75	0	78.0488	0	79.6296	0	71.4286	0	60.6061	0	56.25	0	54.0351	0	72.5309	0	56.9106	0	63.1579	0	47.3684	0	50.0351	0	66.3121	0	48.8426	0	58.6854	0
1	194619829	194816869	+	NaN	1	Plxna2	ENSMUSG00000026640	plexin A2 [Source:MGI Symbol;Acc:MGI:107684]	1	51.6667	0	91.3043	0	66.6667	0	47.4359	0	39.4737	0	64.2857	0	48.8715	0	50.3906	0	60	0	40.1961	0	26.3158	0	43.5484	0	51.5723	0	39.9197	0	71.9298	0	55.0725	0
2	3114224	3227806	+	NaN	1	Fam171a1	ENSMUSG00000050530	family with sequence similarity 171, member A1 [Source:MGI Symbol;Acc:MGI:2442917]	1	51.1111	0	100	0	73.8095	0	64	0	40	0	57.1429	0	70.4902	0	62.0536	0	68.1818	0	30.7692	0	52.3809	0	52.3809	0	47.4781	0	67.3913	0	75.7143	0	55.0649	0
2	6100025	6130211	-	NaN	1	5430407P10Rik	ENSMUSG00000045319	RIKEN cDNA 5430407P10 gene [Source:MGI Symbol;Acc:MGI:2442238]	1	60	0	30.7692	0	23.8095	0	41.1765	0	14.2857	0	16.6667	0	13.3333	0	28.4615	0	8.62069	0	16	0	30	0	6.66667	0	5.18293	0	7.24638	0	20	0	22.9167	0
2	13975563	14056135	-	NaN	1	Ptpla	ENSMUSG00000063275	protein tyrosine phosphatase-like (proline instead of catalytic arginine), member a [Source:MGI Symbol;Acc:MGI:1353592]	1	51.8519	0	55	0	34.2105	0	63.4615	0	45.4545	0	54.2857	0	38.7582	0	41.2698	0	68.1818	0	18.1818	0	28.2051	0	18.1818	0	25.4808	0	34.3137	0	17.5926	0	33.3333	0
2	18040676	18049051	-	NaN	1	2810030E01Rik	ENSMUSG00000054074	RIKEN cDNA 2810030E01 gene [Source:MGI Symbol;Acc:MGI:1919918]	1	20.6349	0	19.4444	0	38.4615	0	11.7647	0	56.25	0	13.6364	0	16.2791	0	19.6296	0	23.4043	0	0	0	0	0	6.81818	0	3.18627	0	10.7692	0	5.92593	0	10.1562	0
2	19199302	19310241	+	NaN	1	Armc3	ENSMUSG00000037683	armadillo repeat containing 3 [Source:MGI Symbol;Acc:MGI:1918132]	1	20.3125	0	36.8421	0	38.6364	0	28.4091	0	11.7647	0	0	0	17.1717	0	11.756	0	18.7943	0	0	0	4	0	11.1111	0	7.36842	0	24.7967	0	17	0	8.62069	0
2	21180731	21205365	-	NaN	1	Enkur	ENSMUSG00000026679	enkurin, TRPC channel interacting protein [Source:MGI Symbol;Acc:MGI:1918483]	1	54.4118	0	69.0476	0	40.7407	0	32.6087	0	56.25	0	39.1304	0	49.7653	0	53.5714	0	43.9583	0	21.4286	0	14.5833	0	33.75	0	18	0	40.5152	0	22.807	0	28.2738	0
2	21197690	21197866	-	NaN	1	7SK	ENSMUSG00000089576	7SK RNA [Source:RFAM;Acc:RF00100]	1	54.4118	0	69.0476	0	40.7407	0	32.6087	0	56.25	0	39.1304	0	49.7653	0	53.5714	0	43.9583	0	21.4286	0	14.5833	0	33.75	0	18	0	40.5152	0	22.807	0	28.2738	0
2	27676440	27762957	+	NaN	1	Rxra	ENSMUSG00000015846	retinoid X receptor alpha [Source:MGI Symbol;Acc:MGI:98214]	1	67.1875	0	63.5417	0	56.9444	0	73.6111	0	51.3514	0	58.75	0	46.5962	0	46.6216	0	47.5926	0	27.027	0	40	0	39.6552	0	26.8293	0	36.5991	0	28	0	29.2105	0
2	30185124	30205847	-	NaN	1	Ccbl1	ENSMUSG00000039648	cysteine conjugate-beta lyase 1 [Source:MGI Symbol;Acc:MGI:1917516]	1	61.1111	0	52	0	58.6207	0	40.7609	0	42.8571	0	58.3333	0	52.3809	0	47.4242	0	70.614	0	40.9091	0	12.5	0	31.8182	0	29.789	0	30.506	0	32.7381	0	24.7325	0
2	31026206	31142008	-	NaN	1	Fnbp1	ENSMUSG00000075415	formin binding protein 1 [Source:MGI Symbol;Acc:MGI:109606]	1	66.129	0	69.5652	0	70.2128	0	64.5833	0	39.1304	0	36.3636	0	61.3333	0	47.7011	0	38.9706	0	36.2069	0	40.3846	0	44.1176	0	53.8647	0	47.5694	0	30.7407	0	45.1299	0
2	32221970	32222054	+	NaN	1	AL808027.2	ENSMUSG00000094382	No description	1	80.8511	0	72	0	45.9259	0	56.8182	0	73.8095	0	65	0	36.1255	0	47.2846	0	65.0406	0	22.7273	0	48.3333	0	28.8462	0	32.3625	0	40.3909	0	28.3582	0	22.8632	0
2	32395896	32402739	+	NaN	1	Ptges2	ENSMUSG00000026820	prostaglandin E synthase 2 [Source:MGI Symbol;Acc:MGI:1917592]	1	32.6087	0	100	0	65.2174	0	73.8095	0	47.8261	0	56.25	0	54.5455	0	60.3774	0	36.478	0	43.3333	0	42.2222	0	20	0	38.5	0	55.0595	0	33.7037	0	50	0
2	38511643	38588041	+	NaN	1	Nek6	ENSMUSG00000026749	NIMA (never in mitosis gene a)-related expressed kinase 6 [Source:MGI Symbol;Acc:MGI:1891638]	1	40.3846	0	46.875	0	28.125	0	57.3077	0	26.6667	0	31.3726	0	20.4641	0	30.7018	0	42.3913	0	26.7442	0	23.4375	0	10.9375	0	11.6498	0	16.6667	0	18.7681	0	11.5226	0
2	39194354	39226451	-	NaN	1	Ppp6c	ENSMUSG00000026753	protein phosphatase 6, catalytic subunit [Source:MGI Symbol;Acc:MGI:1915107]	1	26.6667	0	83.3333	0	100	0	71.4286	0	35	0	32.7586	0	82.0513	0	26.4706	0	36.3636	0	39.4737	0	15.9091	0	20	0	28.7671	0	44.186	0	57.1429	0	30.9783	0
2	48384219	48384338	-	NaN	1	U6atac	ENSMUSG00000080499	U6atac minor spliceosomal RNA [Source:RFAM;Acc:RF00619]	1	38.6179	0	31.25	0	28.8462	0	43.2432	0	15.7895	0	47.3684	0	23.8994	0	34.6995	0	15.7407	0	8.10811	0	15.3846	0	11.5385	0	19.5833	0	28.3333	0	16.6667	0	21.0452	0
2	48949510	49322284	+	NaN	1	Mbd5	ENSMUSG00000036792	methyl-CpG binding domain protein 5 [Source:MGI Symbol;Acc:MGI:2138934]	1	96.4286	0	96.1539	0	98.4375	0	89.6552	0	93.3333	0	78.125	0	74.7581	0	85.5769	0	92.6471	0	81.0811	0	65.5172	0	75	0	72.5108	0	76.087	0	70.8176	0	74.3827	0
2	62664285	62694109	+	NaN	1	Gca	ENSMUSG00000026893	grancalcin [Source:MGI Symbol;Acc:MGI:1918521]	1	75.5952	0	86.9565	0	84	0	83.7607	0	88.2353	0	91.3043	0	70.3704	0	87.8307	0	67.1875	0	53.125	0	56.8182	0	58.3333	0	45.8904	0	53.7356	0	45.0292	0	25	0
2	71495271	71495374	+	NaN	1	U6	ENSMUSG00000088066	U6 spliceosomal RNA [Source:RFAM;Acc:RF00026]	1	96.4286	0	100	0	93.75	0	98.1482	0	85.1852	0	91.8919	0	93.0303	0	82.716	0	94.3182	0	58.6207	0	62	0	77.7778	0	51.7241	0	55.5556	0	49.8698	0	42.6643	0
2	72285637	72442610	+	NaN	1	B230120H23Rik	ENSMUSG00000004085	RIKEN cDNA B230120H23 gene [Source:MGI Symbol;Acc:MGI:2443258]	1	24.2424	0	85.7143	0	72.7273	0	35	0	52	0	85.7143	0	64	0	80	0	22.2222	0	50	0	15.0943	0	37.5	0	27.7027	0	14.8148	0	34.6774	0	24.2972	0
2	77462669	77480938	+	NaN	1	Gm13944	ENSMUSG00000085845	predicted gene 13944 [Source:MGI Symbol;Acc:MGI:3650359]	1	32.4561	0	44.6429	0	32.7586	0	41.6667	0	42.3077	0	68.75	0	35.9155	0	53.5948	0	44.5652	0	7.69231	0	0	0	26.6667	0	26.2676	0	19.0058	0	17	0	25.641	0
2	79834453	80129458	-	NaN	1	Pde1a	ENSMUSG00000059173	phosphodiesterase 1A, calmodulin-dependent [Source:MGI Symbol;Acc:MGI:1201792]	1	73.3333	0	82.6923	0	82	0	85.6061	0	66.6667	0	86	0	67.0588	0	70.7483	0	69.1667	0	69.6429	0	46.875	0	45.1613	0	55.137	0	58.6782	0	78.836	0	62.6984	0
2	91275068	91444704	-	NaN	1	1110051M20Rik	ENSMUSG00000040591	RIKEN cDNA 1110051M20 gene [Source:MGI Symbol;Acc:MGI:1915079]	1	75.9259	0	86.3636	0	60.6061	0	66.6667	0	76.5625	0	83.3333	0	78.2258	0	71.8954	0	87.5	0	41.3793	0	36	0	40.4762	0	57.0833	0	57.3333	0	48.1818	0	59.7973	0
2	92191977	92192074	+	NaN	1	Mir1955	ENSMUSG00000088639	microRNA 1955 [Source:MGI Symbol;Acc:MGI:3837036]	1	96.1539	0	94.4444	0	95.4545	0	86.2069	0	100	0	82.3529	0	85.3145	0	78.6325	0	94.6809	0	68	0	71.4286	0	66	0	70.6018	0	67.029	0	76.9231	0	82.931	0
2	101560781	101649532	-	NaN	1	B230118H07Rik	ENSMUSG00000027165	RIKEN cDNA B230118H07 gene [Source:MGI Symbol;Acc:MGI:1915420]	1	59.5238	0	58.9286	0	66	0	48.3333	0	68.5185	0	59.2593	0	61.6071	0	58.6667	0	56.1538	0	26.9231	0	41.3793	0	33.9623	0	30.2536	0	27.8912	0	25.5556	0	27.8846	0
2	109917647	110014257	+	NaN	1	Lgr4	ENSMUSG00000050199	leucine-rich repeat-containing G protein-coupled receptor 4 [Source:MGI Symbol;Acc:MGI:1891468]	1	72.8571	0	63.1579	0	57.6923	0	42.5926	0	33.3333	0	62.5	0	41.1111	0	51.6667	0	54.9645	0	36.6667	0	48.1481	0	22.7273	0	29.6272	0	35.7143	0	46.2963	0	35.8156	0
2	117121374	117182279	+	NaN	1	Spred1	ENSMUSG00000027351	sprouty protein with EVH-1 domain 1, related sequence [Source:MGI Symbol;Acc:MGI:2150016]	1	93.5484	0	91.3043	0	95.4545	0	86	0	88.8889	0	70	0	78.169	0	82.9545	0	84.5529	0	63.4615	0	53.3333	0	71.4286	0	74.5455	0	68.75	0	58.6257	0	74.2424	0
2	117279993	117343001	-	NaN	1	Rasgrp1	ENSMUSG00000027347	RAS guanyl releasing protein 1 [Source:MGI Symbol;Acc:MGI:1314635]	1	59.0909	0	71.4286	0	71.875	0	66.6667	0	85.1852	0	65.7407	0	69.7183	0	61.5494	0	47.9592	0	40	0	52.7778	0	11.1111	0	26.0417	0	45	0	31.0606	0	42.5121	0
2	124089969	124667770	+	NaN	1	Sema6d	ENSMUSG00000027200	sema domain, transmembrane domain (TM), and cytoplasmic domain, (semaphorin) 6D [Source:MGI Symbol;Acc:MGI:2387661]	1	90	0	78.5714	0	79.3478	0	75	0	76	0	62.5	0	72.5641	0	77.6923	0	63.4921	0	55.3571	0	52.6316	0	47.5	0	62.4313	0	66.129	0	75.4902	0	65.3935	0
2	126320973	126500674	-	NaN	1	Atp8b4	ENSMUSG00000060131	ATPase, class I, type 8B, member 4 [Source:MGI Symbol;Acc:MGI:1859664]	1	64.6258	0	67.8571	0	51.4286	0	79.6875	0	66.6667	0	85.7143	0	55.1136	0	62.8205	0	56.5359	0	36.1111	0	73.913	0	39.2857	0	30.412	0	61.8902	0	50.4831	0	51.5152	0
2	126627442	126676337	-	NaN	1	Gabpb1	ENSMUSG00000027361	GA repeat binding protein, beta 1 [Source:MGI Symbol;Acc:MGI:95611]	1	86.9565	0	83.3333	0	85	0	55.1724	0	43.4783	0	21.6216	0	48.4127	0	53.4091	0	45.045	0	46.1538	0	40	0	14.2857	0	53.4483	0	44.0678	0	65.4321	0	40	0
2	131146324	131160081	-	NaN	1	1700037H04Rik	ENSMUSG00000027327	RIKEN cDNA 1700037H04 gene [Source:MGI Symbol;Acc:MGI:1914576]	1	66.3043	0	65.7895	0	52.5	0	72.3485	0	53.7037	0	52.2727	0	70.3009	0	56.8694	0	62.1311	0	46.9697	0	39.7849	0	42.4242	0	45.396	0	39.801	0	33.9352	0	31.7568	0
2	135325447	135583584	-	NaN	1	9630028H03Rik	ENSMUSG00000085631	RIKEN cDNA 9630028H03 gene [Source:MGI Symbol;Acc:MGI:2444526]	1	40.3846	0	42.8571	0	43.3333	0	45.4545	0	47.0588	0	25	0	19.7674	0	21.6216	0	23.2143	0	17.8571	0	23.0769	0	10	0	18.3046	0	32.3529	0	18.6869	0	30.9524	0
2	146855864	146970097	+	NaN	1	Plk1s1	ENSMUSG00000074749	polo-like kinase 1 substrate 1 [Source:MGI Symbol;Acc:MGI:2684960]	1	68.421	0	65.5172	0	44.8276	0	62.5	0	42.1053	0	63.3333	0	68.5484	0	66.9014	0	64.0625	0	38.8889	0	25	0	23.5294	0	48.3607	0	62.7193	0	46.371	0	42.3497	0
2	150934519	151039382	-	NaN	1	Ninl	ENSMUSG00000068115	ninein-like [Source:MGI Symbol;Acc:MGI:1925427]	1	83.9744	0	80	0	90.2299	0	76.5766	0	68.75	0	82.3529	0	74.6988	0	80.6349	0	76.8293	0	28.2609	0	44.1176	0	26.5625	0	26.6049	0	26.7241	0	22.4684	0	42.5824	0
2	164832873	164841032	+	NaN	1	Ctsa	ENSMUSG00000017760	cathepsin A [Source:MGI Symbol;Acc:MGI:97748]	1	38.5714	0	66.6667	0	45.5882	0	58.1633	0	60.8696	0	64.8649	0	43.4783	0	66.8831	0	61.7886	0	7.31707	0	16.6667	0	0	0	16.6667	0	29.6402	0	18.0952	0	4.38596	0
2	164839518	164857711	-	NaN	1	Pltp	ENSMUSG00000017754	phospholipid transfer protein [Source:MGI Symbol;Acc:MGI:103151]	1	38.5714	0	66.6667	0	45.5882	0	58.1633	0	60.8696	0	64.8649	0	43.4783	0	66.8831	0	61.7886	0	7.31707	0	16.6667	0	0	0	16.6667	0	29.6402	0	18.0952	0	4.38596	0
2	164960816	164999727	+	NaN	1	Slc12a5	ENSMUSG00000017740	solute carrier family 12, member 5 [Source:MGI Symbol;Acc:MGI:1862037]	1	93.1034	0	100	0	85.2632	0	86.1111	0	95	0	76.4706	0	66.6667	0	73.4432	0	97.6191	0	65.625	0	77.2727	0	36.3636	0	70.2083	0	74.183	0	93.3333	0	72.7451	0
2	167553314	167607845	+	NaN	1	Gm11476	ENSMUSG00000085596	predicted gene 11476 [Source:MGI Symbol;Acc:MGI:3705135]	1	29.7297	0	37.8788	0	46.1538	0	10.5263	0	26.3158	0	15.2174	0	26.4706	0	21.6898	0	45.6522	0	8.33333	0	11.5385	0	9.30232	0	11.7593	0	14.1509	0	16.9355	0	10.2113	0
2	168476410	168601657	-	NaN	1	Nfatc2	ENSMUSG00000027544	nuclear factor of activated T cells, cytoplasmic, calcineurin dependent 2 [Source:MGI Symbol;Acc:MGI:102463]	1	78.3784	0	56	0	67.2414	0	70.3125	0	28.5714	0	34.7826	0	47.5877	0	38.8889	0	33.9623	0	57.5	0	47.0588	0	52.2727	0	31.4607	0	50	0	49.2537	0	41.453	0
2	181696793	181698442	-	NaN	1	4930526D03Rik	ENSMUSG00000045794	RIKEN cDNA 4930526D03 gene [Source:MGI Symbol;Acc:MGI:2685538]	1	58.3333	0	94.1176	0	44	0	33.7838	0	44.2857	0	60	0	42.2222	0	67.8862	0	40.2381	0	30.4348	0	15	0	18.75	0	14.0957	0	17.9654	0	26.6129	0	20.3587	0
2	181715016	181720985	+	NaN	1	Oprl1	ENSMUSG00000027584	opioid receptor-like 1 [Source:MGI Symbol;Acc:MGI:97440]	1	84.0909	0	80	0	90	0	76.087	0	95.4545	0	87.5	0	80.8824	0	76.1006	0	77.5	0	64.5161	0	63.3333	0	55.1724	0	61.2745	0	60.9722	0	77.971	0	58.7398	0
3	15948070	16006332	-	NaN	1	Gm5150	ENSMUSG00000078780	predicted gene 5150 [Source:MGI Symbol;Acc:MGI:3779469]	1	84.6154	0	70	0	69.0476	0	80.4348	0	60	0	54.5455	0	50.6313	0	44.6296	0	58.0357	0	58.3333	0	50	0	47.5	0	52.8302	0	46.2719	0	32.7236	0	33.7121	0
3	34298518	34322289	-	NaN	1	Gm20446	ENSMUSG00000092196	predicted gene 20446 [Source:MGI Symbol;Acc:MGI:5141911]	1	44.2529	0	47.6191	0	51.1628	0	42.8571	0	54.5455	0	52.1739	0	51.1364	0	63.6792	0	44.7368	0	6.81818	0	29.6296	0	19.6429	0	28.3525	0	32.6241	0	28.4314	0	34.2995	0
3	41555734	41616862	+	NaN	1	Phf17	ENSMUSG00000025764	PHD finger protein 17 [Source:MGI Symbol;Acc:MGI:1925835]	1	33.5417	0	25	0	25.8772	0	26.9231	0	10.3448	0	15.2174	0	17.5214	0	9.83606	0	7.48588	0	6.45161	0	11.5385	0	4.0404	0	5.98639	0	19.1886	0	7.23684	0	8.00866	0
3	65324776	65349429	-	NaN	1	A730090N16Rik	ENSMUSG00000090120	RIKEN cDNA A730090N16 gene [Source:MGI Symbol;Acc:MGI:2442748]	1	30.0926	0	26.1905	0	58.8235	0	53.8462	0	27.5	0	55.5556	0	29.8122	0	30.3846	0	35.7923	0	13.8889	0	26.3158	0	6.45161	0	16.8582	0	15.4971	0	13.8498	0	23.7269	0
3	66981390	67358396	+	NaN	1	Rsrc1	ENSMUSG00000034544	arginine/serine-rich coiled-coil 1 [Source:MGI Symbol;Acc:MGI:1914130]	1	43.4783	0	53.5714	0	73.5294	0	90.625	0	55.5556	0	58.6957	0	68.0556	0	51.3514	0	54.1667	0	40	0	25	0	45.4545	0	50.3968	0	54.2857	0	59.2949	0	43.3333	0
3	67365461	67375163	-	NaN	1	Gm17402	ENSMUSG00000090408	predicted gene, 17402 [Source:MGI Symbol;Acc:MGI:4937036]	1	78.125	0	77.7778	0	81.4286	0	61.5741	0	57.1429	0	70.8333	0	62.8788	0	64.8148	0	66.0714	0	56.25	0	60	0	50	0	48.4234	0	59.3137	0	59.4203	0	51.8939	0
3	67374097	67400003	+	NaN	1	Mlf1	ENSMUSG00000048416	myeloid leukemia factor 1 [Source:MGI Symbol;Acc:MGI:1341819]	1	78.125	0	77.7778	0	81.4286	0	61.5741	0	57.1429	0	70.8333	0	62.8788	0	64.8148	0	66.0714	0	56.25	0	60	0	50	0	48.4234	0	59.3137	0	59.4203	0	51.8939	0
3	73635808	73708415	-	NaN	1	Bche	ENSMUSG00000027792	butyrylcholinesterase [Source:MGI Symbol;Acc:MGI:894278]	1	45.1613	0	57.8947	0	60	0	56.5217	0	20	0	36	0	46.8889	0	44.1481	0	46.9697	0	29.5455	0	27.7778	0	25	0	36.0577	0	39.6552	0	41.0256	0	38.7346	0
3	75876183	75956949	-	NaN	1	Golim4	ENSMUSG00000034109	golgi integral membrane protein 4 [Source:MGI Symbol;Acc:MGI:1920374]	1	63.0952	0	70.3704	0	58.1395	0	60.2941	0	60.5263	0	65.3846	0	46.9512	0	59.9727	0	61.4379	0	9.09091	0	22.5	0	56	0	23.0496	0	35.8796	0	28.7879	0	19.8312	0
3	85993810	86002491	-	NaN	1	Prss48	ENSMUSG00000049013	protease, serine, 48 [Source:MGI Symbol;Acc:MGI:2685865]	1	60.2041	0	80	0	74.0741	0	60	0	71.4286	0	65.3846	0	40.2381	0	45.9877	0	48.2456	0	38.0952	0	50	0	50	0	48.6773	0	36.0577	0	44.8087	0	53.8691	0
3	89333390	89338028	-	NaN	1	Efna4	ENSMUSG00000028040	ephrin A4 [Source:MGI Symbol;Acc:MGI:106643]	1	39.3617	0	72.7273	0	31.4815	0	27.5	0	15.6863	0	23.5294	0	18.1287	0	21.0938	0	20.2381	0	36.3636	0	3.33333	0	28	0	13.3803	0	45.098	0	10.1639	0	17.7778	0
3	94612757	94658872	-	NaN	1	Tuft1	ENSMUSG00000005968	tuftelin 1 [Source:MGI Symbol;Acc:MGI:109572]	1	74.1936	0	77.7778	0	88	0	55.7692	0	78.5714	0	68.5185	0	66.6667	0	69.037	0	50	0	78.9474	0	47.6191	0	33.3333	0	51.0278	0	72.9236	0	56.8182	0	58.7879	0
3	94643112	94643600	+	NaN	1	Gm10972	ENSMUSG00000078655	predicted gene 10972 [Source:MGI Symbol;Acc:MGI:3779183]	1	74.1936	0	77.7778	0	88	0	55.7692	0	78.5714	0	68.5185	0	66.6667	0	69.037	0	50	0	78.9474	0	47.6191	0	33.3333	0	51.0278	0	72.9236	0	56.8182	0	58.7879	0
3	95871522	95889093	+	NaN	1	C920021L13Rik	ENSMUSG00000080727	RIKEN cDNA C920021L13 gene [Source:MGI Symbol;Acc:MGI:1923991]	1	85	0	69.2308	0	74	0	79.6296	0	86.3636	0	87.5	0	63.6905	0	40.9091	0	54.0404	0	45.8333	0	80	0	0	0	60.1246	0	68.9655	0	41.1392	0	61.9048	0
3	95878503	95882251	-	NaN	1	Gm129	ENSMUSG00000038550	predicted gene 129 [Source:MGI Symbol;Acc:MGI:2684975]	1	85	0	69.2308	0	74	0	79.6296	0	86.3636	0	87.5	0	63.6905	0	40.9091	0	54.0404	0	45.8333	0	80	0	0	0	60.1246	0	68.9655	0	41.1392	0	61.9048	0
3	95883954	95892005	-	NaN	1	BC028528	ENSMUSG00000038543	cDNA sequence BC028528 [Source:MGI Symbol;Acc:MGI:2385885]	1	85	0	69.2308	0	74	0	79.6296	0	86.3636	0	87.5	0	63.6905	0	40.9091	0	54.0404	0	45.8333	0	80	0	0	0	60.1246	0	68.9655	0	41.1392	0	61.9048	0
3	96261704	96263311	-	NaN	1	Hist2h4	ENSMUSG00000091405	histone cluster 2, H4 [Source:MGI Symbol;Acc:MGI:2140113]	1	66.6667	0	68.75	0	78.5714	0	79.4872	0	70.6522	0	60.8696	0	55.6911	0	41.1392	0	54.0441	0	35.8586	0	51.8519	0	55.8824	0	54.5894	0	56	0	40.4762	0	44.6502	0
3	98013538	98150367	+	NaN	1	Notch2	ENSMUSG00000027878	Notch gene homolog 2 (Drosophila) [Source:MGI Symbol;Acc:MGI:97364]	1	71.2121	0	74.3243	0	50	0	78.25	0	75	0	67.6471	0	64.9405	0	54.5693	0	66.6667	0	36.3636	0	24	0	38.2114	0	48.6264	0	52.7137	0	43.1548	0	45.1691	0
3	98382481	98431948	+	NaN	1	Zfp697	ENSMUSG00000050064	zinc finger protein 697 [Source:MGI Symbol;Acc:MGI:2139736]	1	29.1667	0	70.5882	0	76.4706	0	46.6667	0	64.7059	0	38.4615	0	46.25	0	36.859	0	51.6667	0	16.6667	0	11.1111	0	35.2941	0	27.5	0	32.9268	0	48.4848	0	44.186	0
3	100993530	101029556	-	NaN	1	Cd101	ENSMUSG00000086564	CD101 antigen [Source:MGI Symbol;Acc:MGI:2685862]	1	48.8636	0	40	0	47.3214	0	41.4286	0	6.48148	0	10.4167	0	9.60784	0	5.26316	0	9.84849	0	18.5185	0	21.4286	0	20.8333	0	16.6292	0	32.4561	0	21.4147	0	10.8225	0
3	103739815	103791563	-	NaN	1	Hipk1	ENSMUSG00000008730	homeodomain interacting protein kinase 1 [Source:MGI Symbol;Acc:MGI:1314873]	1	45.1613	0	70.5882	0	84.058	0	42.1875	0	43.1034	0	34.0909	0	31.4655	0	31.5152	0	39.6226	0	34.4828	0	34.375	0	40	0	31.7269	0	25.5072	0	9.48276	0	27.1144	0
3	103771952	103789402	+	NaN	1	Gm15886	ENSMUSG00000085754	predicted gene 15886 [Source:MGI Symbol;Acc:MGI:3801744]	1	45.1613	0	70.5882	0	84.058	0	42.1875	0	43.1034	0	34.0909	0	31.4655	0	31.5152	0	39.6226	0	34.4828	0	34.375	0	40	0	31.7269	0	25.5072	0	9.48276	0	27.1144	0
3	106684987	106736577	+	NaN	1	4933421E11Rik	ENSMUSG00000056260	RIKEN cDNA 4933421E11 gene [Source:MGI Symbol;Acc:MGI:2445214]	1	75	0	90.625	0	84.2105	0	83.5526	0	66.6667	0	53.3333	0	51.3218	0	69.2708	0	72.6496	0	52.9412	0	33.3333	0	36.1905	0	34.9697	0	48.374	0	47.4242	0	42.0238	0
3	116581093	116614587	-	NaN	1	Ccdc76	ENSMUSG00000033439	coiled-coil domain containing 76 [Source:MGI Symbol;Acc:MGI:1925219]	1	52.1739	0	4.7619	0	30.5085	0	36.3636	0	NaN	0	21.2121	0	25.3521	0	14.1304	0	34.2857	0	0	0	7.31707	0	15	0	12.3786	0	27.7778	0	17.1429	0	25.5814	0
3	116595008	116630984	+	NaN	1	Sass6	ENSMUSG00000027959	spindle assembly 6 homolog (C. elegans) [Source:MGI Symbol;Acc:MGI:1920026]	1	52.1739	0	4.7619	0	30.5085	0	36.3636	0	NaN	0	21.2121	0	25.3521	0	14.1304	0	34.2857	0	0	0	7.31707	0	15	0	12.3786	0	27.7778	0	17.1429	0	25.5814	0
3	117781497	117868936	-	NaN	1	Snx7	ENSMUSG00000028007	sorting nexin 7 [Source:MGI Symbol;Acc:MGI:1923811]	1	29.6875	0	70	0	64.5161	0	80	0	47.6191	0	41.6667	0	45.098	0	47.9839	0	44.3182	0	26.9231	0	47.0588	0	5.88235	0	26.8889	0	29.0909	0	16.0131	0	26.8362	0
3	121230260	121230330	+	NaN	1	AC110195.1	ENSMUSG00000093177	No description	1	41.25	0	40.9091	0	34.4633	0	52	0	37.5	0	43.1818	0	19.9531	0	34.8214	0	40.1961	0	10	0	11.1111	0	13.1313	0	12.7083	0	25.8333	0	15.8602	0	18.3575	0
3	121459529	121532344	-	NaN	1	Slc44a3	ENSMUSG00000039865	solute carrier family 44, member 3 [Source:MGI Symbol;Acc:MGI:2384860]	1	37.7451	0	60.5263	0	13.8889	0	33.9286	0	40	0	16.2791	0	17.6471	0	35.1064	0	20.7333	0	13.1579	0	6	0	19.3548	0	17.7004	0	22.2222	0	13.6364	0	19.4152	0
3	126921607	126998452	-	NaN	1	Ank2	ENSMUSG00000032826	ankyrin 2, brain [Source:MGI Symbol;Acc:MGI:88025]	1	77.7778	0	66.0714	0	77.4194	0	78.5714	0	68.1818	0	66.6667	0	72.5108	0	73.8506	0	67.9739	0	56	0	50	0	60.4167	0	51.4403	0	66.6154	0	55.5729	0	52.1505	0
3	127869688	127896323	-	NaN	1	5730508B09Rik	ENSMUSG00000050549	RIKEN cDNA 5730508B09 gene [Source:MGI Symbol;Acc:MGI:1917867]	1	81.8182	0	90	0	35.8333	0	85.7143	0	25.9259	0	40.4762	0	46.8085	0	39.3939	0	19.697	0	35.2941	0	9.67742	0	66.6667	0	39.1304	0	40.6977	0	31.7073	0	55	0
3	138742195	138904433	+	NaN	1	Tspan5	ENSMUSG00000028152	tetraspanin 5 [Source:MGI Symbol;Acc:MGI:1928096]	1	58.9744	0	84.2105	0	73.8095	0	76.1905	0	66.1765	0	76	0	59.5109	0	75.2874	0	69.9612	0	33.3333	0	56	0	59.7561	0	60.6631	0	69.1111	0	46.4352	0	60	0
3	142239586	142395696	-	NaN	1	Pdlim5	ENSMUSG00000028273	PDZ and LIM domain 5 [Source:MGI Symbol;Acc:MGI:1927489]	1	72.9167	0	69.5652	0	78.8461	0	77.4194	0	73.6111	0	74.3056	0	59.6491	0	64.2157	0	67.5439	0	42.3809	0	50	0	63.3333	0	37.8744	0	58.9506	0	44.5652	0	47.5309	0
3	151437887	151545086	+	NaN	1	Eltd1	ENSMUSG00000039167	EGF, latrophilin seven transmembrane domain containing 1 [Source:MGI Symbol;Acc:MGI:2655562]	1	62.3106	0	60.7143	0	35.4839	0	43.4783	0	33.3333	0	15.3846	0	39.2077	0	33.6957	0	45.045	0	33.3333	0	35.7143	0	14.5161	0	29.8737	0	37.7551	0	33.7398	0	34.7826	0
3	153973436	154271722	+	NaN	1	Slc44a5	ENSMUSG00000028360	solute carrier family 44, member 5 [Source:MGI Symbol;Acc:MGI:3035141]	1	37.1429	0	43.4783	0	55.2083	0	32.8283	0	54.4118	0	52.0833	0	39.801	0	35.5721	0	38.2629	0	29.6296	0	12	0	14.5833	0	29.0123	0	44.6512	0	27.7778	0	32.7869	0
3	158010473	158036639	-	NaN	1	Srsf11	ENSMUSG00000055436	serine/arginine-rich splicing factor 11 [Source:MGI Symbol;Acc:MGI:1916457]	1	100	0	58.8235	0	58.6207	0	86.9565	0	34.375	0	48.4848	0	48.7654	0	38.7097	0	36.7647	0	57.6923	0	24.2424	0	75	0	64.3836	0	30	0	51.6667	0	52.3809	0
4	3831334	3835665	-	NaN	1	Rps20	ENSMUSG00000028234	ribosomal protein S20 [Source:MGI Symbol;Acc:MGI:1914677]	1	32.4561	0	36.8421	0	60.5263	0	26.9231	0	16.6667	0	3.57143	0	9.88426	0	19.9275	0	9.52381	0	15.1515	0	0	0	2.08333	0	5.43071	0	5.55556	0	4.49735	0	6.81818	0
4	8143367	8239041	-	NaN	1	Car8	ENSMUSG00000041261	carbonic anhydrase 8 [Source:MGI Symbol;Acc:MGI:88253]	1	37.0968	0	63.0952	0	61.4286	0	36.5854	0	47.6191	0	34.8214	0	48.9726	0	47.8333	0	31.25	0	38.7097	0	21.6667	0	21.875	0	18.599	0	28.1532	0	48.4496	0	39.2593	0
4	8235582	8235682	+	NaN	1	AL772336.1	ENSMUSG00000096388	No description	1	37.0968	0	63.0952	0	61.4286	0	36.5854	0	47.6191	0	34.8214	0	48.9726	0	47.8333	0	31.25	0	38.7097	0	21.6667	0	21.875	0	18.599	0	28.1532	0	48.4496	0	39.2593	0
4	20042052	20066750	+	NaN	1	Ggh	ENSMUSG00000073987	gamma-glutamyl hydrolase [Source:MGI Symbol;Acc:MGI:1329035]	1	88.2353	0	92.8571	0	79.7297	0	73.6842	0	72.5	0	81.25	0	85.3801	0	84.1398	0	86.5854	0	40.9091	0	66.6667	0	76.9231	0	47.7478	0	55.2632	0	42.7358	0	62.6667	0
4	32238804	32586108	+	NaN	1	Bach2	ENSMUSG00000040270	BTB and CNC homology 2 [Source:MGI Symbol;Acc:MGI:894679]	1	88.172	0	93.1034	0	90	0	72.2222	0	71.4286	0	80.7692	0	60.9848	0	75.329	0	59.0909	0	58.8235	0	78.9474	0	57.5758	0	66.8831	0	66.6667	0	72.1393	0	64.9254	0
4	32559680	32571708	-	NaN	1	BC024582	ENSMUSG00000086150	cDNA sequence BC024582 [Source:MGI Symbol;Acc:MGI:3041246]	1	88.172	0	93.1034	0	90	0	72.2222	0	71.4286	0	80.7692	0	60.9848	0	75.329	0	59.0909	0	58.8235	0	78.9474	0	57.5758	0	66.8831	0	66.6667	0	72.1393	0	64.9254	0
4	38571667	38855483	-	NaN	1	Gm12381	ENSMUSG00000085632	predicted gene 12381 [Source:MGI Symbol;Acc:MGI:3651851]	1	68	0	68.421	0	44	0	52.0833	0	50	0	35	0	21.4744	0	36	0	39.6552	0	12.5	0	0	0	20.5882	0	17.5287	0	29.7917	0	30.4348	0	32.2368	0
4	40948407	40965303	+	NaN	1	Chmp5	ENSMUSG00000028419	charged multivesicular body protein 5 [Source:MGI Symbol;Acc:MGI:1924209]	1	68.0328	0	96	0	75	0	86.9565	0	23.6842	0	69.3548	0	83.3333	0	62.9108	0	72.2222	0	65	0	56.25	0	57.1429	0	54.798	0	59.3333	0	62.1429	0	62.8019	0
4	43957401	43979118	+	NaN	1	Glipr2	ENSMUSG00000028480	GLI pathogenesis-related 2 [Source:MGI Symbol;Acc:MGI:1917770]	1	79.6875	0	78.8889	0	88.8889	0	73.5632	0	42.8571	0	50	0	60.9649	0	31.4815	0	39.6296	0	48.8636	0	36.1111	0	41.6667	0	20.5993	0	44.3333	0	28.0093	0	25.1111	0
4	48539935	48561919	+	NaN	1	5730528L13Rik	ENSMUSG00000039693	RIKEN cDNA 5730528L13 gene [Source:MGI Symbol;Acc:MGI:1913915]	1	58.3333	0	74.4444	0	66.6667	0	74.3243	0	68.8889	0	65.625	0	58.3333	0	66.9355	0	64.8485	0	44.8276	0	37.037	0	63.7931	0	43.8828	0	37.3077	0	33.7644	0	38.1325	0
4	48585174	48663131	+	NaN	1	Tmeff1	ENSMUSG00000028347	transmembrane protein with EGF-like and two follistatin-like domains 1 [Source:MGI Symbol;Acc:MGI:1926810]	1	31.0345	0	33.3333	0	36	0	43.3333	0	18.4211	0	26.1905	0	23.0556	0	31.1869	0	23.5294	0	12.1622	0	26.3158	0	8	0	7.98354	0	21.1905	0	9.87654	0	10.582	0
4	56991972	57143437	-	NaN	1	Epb4.1l4b	ENSMUSG00000028434	erythrocyte protein band 4.1-like 4b [Source:MGI Symbol;Acc:MGI:1859149]	1	84.4697	0	84.7826	0	90.9091	0	65.7895	0	71.1382	0	89.0625	0	66.4609	0	83.5859	0	82.4242	0	61.1111	0	30	0	55.1724	0	63.7363	0	55.8673	0	76.626	0	57.7083	0
4	65604986	65616238	+	NaN	1	Trim32	ENSMUSG00000051675	tripartite motif-containing 32 [Source:MGI Symbol;Acc:MGI:1917057]	1	56.0976	0	60	0	100	0	88.8889	0	40	0	38.0952	0	57.9167	0	48.125	0	68.0851	0	59.4595	0	43.75	0	55.2632	0	51.5152	0	82.6389	0	40.1961	0	65.3061	0
4	73714579	73790709	-	NaN	1	Rasef	ENSMUSG00000043003	RAS and EF hand domain containing [Source:MGI Symbol;Acc:MGI:2448565]	1	47.6191	0	60.7143	0	66.1765	0	52.8455	0	54.1667	0	44.7368	0	40.7005	0	35.8491	0	50.4065	0	25	0	56.25	0	20.4545	0	11.9444	0	22.0339	0	15.847	0	16.3462	0
4	82290173	82705750	-	NaN	1	Nfib	ENSMUSG00000008575	nuclear factor I/B [Source:MGI Symbol;Acc:MGI:103188]	1	79.4118	0	80	0	71.6216	0	71.7949	0	47.3684	0	82.6087	0	62.8514	0	72.5992	0	76.3021	0	43.75	0	58.6957	0	60.2273	0	45.5326	0	67.3516	0	62.2549	0	46.4865	0
4	82439410	82439514	+	NaN	1	n-R5s188	ENSMUSG00000084595	nuclear encoded rRNA 5S 188 [Source:MGI Symbol;Acc:MGI:4422053]	1	79.4118	0	80	0	71.6216	0	71.7949	0	47.3684	0	82.6087	0	62.8514	0	72.5992	0	76.3021	0	43.75	0	58.6957	0	60.2273	0	45.5326	0	67.3516	0	62.2549	0	46.4865	0
4	85205126	85639195	+	NaN	1	Sh3gl2	ENSMUSG00000028488	SH3-domain GRB2-like 2 [Source:MGI Symbol;Acc:MGI:700009]	1	40.3226	0	65.625	0	42.3077	0	46.5517	0	55.5556	0	36.3636	0	30.5556	0	27.7778	0	39.4558	0	27.0833	0	19.4444	0	25	0	21.523	0	31.0109	0	16.2791	0	28.3784	0
4	85514327	85783127	+	NaN	1	Gm12680	ENSMUSG00000087349	predicted gene 12680 [Source:MGI Symbol;Acc:MGI:3650846]	1	40.3226	0	65.625	0	42.3077	0	46.5517	0	55.5556	0	36.3636	0	30.5556	0	27.7778	0	39.4558	0	27.0833	0	19.4444	0	25	0	21.523	0	31.0109	0	16.2791	0	28.3784	0
4	87769925	88033364	-	NaN	1	Mllt3	ENSMUSG00000028496	myeloid/lymphoid or mixed-lineage leukemia (trithorax homolog, Drosophila); translocated to, 3 [Source:MGI Symbol;Acc:MGI:1917372]	1	71.0526	0	95.4545	0	82.3529	0	93.1034	0	87.5	0	94.7368	0	85.8974	0	80.4348	0	56	0	53.125	0	73.3333	0	46.2963	0	67.2939	0	86.1111	0	70.8333	0	67.4419	0
4	89137122	89181081	+	NaN	1	Mtap	ENSMUSG00000062937	methylthioadenosine phosphorylase [Source:MGI Symbol;Acc:MGI:1914152]	1	56.1403	0	78.9474	0	95.4545	0	52.3809	0	36.5854	0	67.5676	0	49.2248	0	50.8333	0	48.5714	0	35	0	52.6316	0	20	0	47.9437	0	48.5597	0	49.061	0	69.3182	0
4	98395785	98719603	+	NaN	1	Inadl	ENSMUSG00000061859	InaD-like (Drosophila) [Source:MGI Symbol;Acc:MGI:1277960]	1	100	0	57.6923	0	24.3243	0	60.7143	0	33.3333	0	19.4444	0	47.2561	0	51.9231	0	36.8421	0	39.7059	0	18.6667	0	42.3077	0	34.5098	0	49	0	43.75	0	50	0
4	98936665	99120915	-	NaN	1	Dock7	ENSMUSG00000028556	dedicator of cytokinesis 7 [Source:MGI Symbol;Acc:MGI:1914549]	1	62.9032	0	73.0769	0	80.5556	0	73.4234	0	65	0	77.0833	0	56.0606	0	73.4426	0	62.5	0	22.0588	0	40	0	23.4375	0	27.6543	0	33.0189	0	24.8634	0	36.0656	0
4	99116414	99118301	+	NaN	1	Gm12705	ENSMUSG00000087395	predicted gene 12705 [Source:MGI Symbol;Acc:MGI:3650670]	1	62.9032	0	73.0769	0	80.5556	0	73.4234	0	65	0	77.0833	0	56.0606	0	73.4426	0	62.5	0	22.0588	0	40	0	23.4375	0	27.6543	0	33.0189	0	24.8634	0	36.0656	0
4	102741297	102973628	+	NaN	1	Sgip1	ENSMUSG00000028524	SH3-domain GRB2-like (endophilin) interacting protein 1 [Source:MGI Symbol;Acc:MGI:1920344]	1	36.5854	0	26	0	42.3809	0	46.2121	0	18.75	0	43.75	0	24.1667	0	23.6842	0	27.3148	0	26.3158	0	9.67742	0	18.3333	0	12.1528	0	31.401	0	24.1954	0	25.6536	0
4	106561038	106589113	+	NaN	1	Dhcr24	ENSMUSG00000034926	24-dehydrocholesterol reductase [Source:MGI Symbol;Acc:MGI:1922004]	1	63.3333	0	43.617	0	52.5926	0	50	0	45.9459	0	36.1702	0	35.8108	0	59.7973	0	30.9091	0	25.3968	0	37.5	0	30	0	31.4626	0	36.9369	0	25.8578	0	26.3131	0
4	108459426	108559421	+	NaN	1	Zcchc11	ENSMUSG00000034610	zinc finger, CCHC domain containing 11 [Source:MGI Symbol;Acc:MGI:2445126]	1	70.3125	0	61.1111	0	71.7391	0	73.8636	0	85.1852	0	70.5882	0	42.5926	0	45.1613	0	24.6377	0	41.1765	0	6.66667	0	12.5	0	24.1667	0	20.3125	0	26.7857	0	18.0556	0
4	108466944	108467050	-	NaN	1	AL627238.1	ENSMUSG00000095361	No description	1	70.3125	0	61.1111	0	71.7391	0	73.8636	0	85.1852	0	70.5882	0	42.5926	0	45.1613	0	24.6377	0	41.1765	0	6.66667	0	12.5	0	24.1667	0	20.3125	0	26.7857	0	18.0556	0
4	118471191	118490061	-	NaN	1	Tie1	ENSMUSG00000033191	tyrosine kinase with immunoglobulin-like and EGF-like domains 1 [Source:MGI Symbol;Acc:MGI:99906]	1	55	0	64.8148	0	61.2613	0	58.4906	0	62.5	0	55.5556	0	46.5417	0	49.7717	0	45.1977	0	26.7857	0	33.3333	0	36.3636	0	40	0	59.6847	0	41.3743	0	46.4976	0
4	126058565	126092195	+	NaN	1	Oscp1	ENSMUSG00000042616	organic solute carrier partner 1 [Source:MGI Symbol;Acc:MGI:1916308]	1	65.4762	0	75	0	62.2222	0	72.3684	0	46.4286	0	34.7826	0	27.7778	0	22.4227	0	32	0	10	0	10.6061	0	34.2105	0	17.8466	0	41.895	0	16.3793	0	23.2684	0
4	126435012	126468583	-	NaN	1	Eif2c1	ENSMUSG00000041530	eukaryotic translation initiation factor 2C, 1 [Source:MGI Symbol;Acc:MGI:2446630]	1	91.8605	0	91.3793	0	85.7143	0	89.4737	0	84.8485	0	82.3529	0	84.507	0	81.6265	0	80.3763	0	55.4348	0	68.2927	0	72	0	65.7609	0	61.7647	0	54.6154	0	68.5897	0
4	126556935	126593903	+	NaN	1	Clspn	ENSMUSG00000042489	claspin homolog (Xenopus laevis) [Source:MGI Symbol;Acc:MGI:2445153]	1	100	0	100	0	97.8723	0	86.9565	0	89.4737	0	90	0	85.8333	0	93.125	0	80.5556	0	71.25	0	50	0	92.8571	0	88.8211	0	91.9192	0	75	0	81.4677	0
4	126861939	126968135	-	NaN	1	Zmym4	ENSMUSG00000042446	zinc finger, MYM-type 4 [Source:MGI Symbol;Acc:MGI:1915035]	1	71.1539	0	83.3333	0	88.2353	0	86.6667	0	18.0556	0	36.6667	0	58.8889	0	46.25	0	94.1176	0	52.3809	0	58.8235	0	63.6364	0	47.1847	0	50	0	39.2157	0	38.1818	0
4	128883580	128911328	+	NaN	1	Trim62	ENSMUSG00000041000	tripartite motif-containing 62 [Source:MGI Symbol;Acc:MGI:1914775]	1	46.9697	0	50	0	18.6046	0	32	0	26.7442	0	32.8571	0	25.119	0	32.6754	0	42.5	0	20.6897	0	4.16667	0	0	0	9.07591	0	8.69565	0	5.40541	0	8.94737	0
4	129676355	129696838	-	NaN	1	Tmem39b	ENSMUSG00000053730	transmembrane protein 39b [Source:MGI Symbol;Acc:MGI:2682939]	1	69.5652	0	83.3333	0	92.8571	0	53.8462	0	50	0	45.4545	0	34.5455	0	52.0833	0	52.6316	0	37.1429	0	33.3333	0	66.6667	0	56.338	0	37.5	0	26.3158	0	33.3333	0
4	129984870	130022633	+	NaN	1	Bai2	ENSMUSG00000028782	brain-specific angiogenesis inhibitor 2 [Source:MGI Symbol;Acc:MGI:2451244]	1	36.7347	0	32.8125	0	39.3939	0	31.9728	0	24.0741	0	14.1026	0	23.7778	0	20.5628	0	27.5132	0	25	0	9.09091	0	5.88235	0	15.5556	0	14.9254	0	20.3922	0	8.33333	0
4	130024256	130047774	-	NaN	1	Gm12963	ENSMUSG00000085517	predicted gene 12963 [Source:MGI Symbol;Acc:MGI:3651569]	1	55.1282	0	38.0952	0	56.4103	0	19.2308	0	28.5714	0	51.3889	0	19.6429	0	31.8306	0	35.6209	0	30.5556	0	13.7931	0	32.3529	0	9.16667	0	11.1111	0	17.7778	0	17.9293	0
4	130530131	130574036	-	NaN	1	Nkain1	ENSMUSG00000078532	Na+/K+ transporting ATPase interacting 1 [Source:MGI Symbol;Acc:MGI:1914399]	1	48.8889	0	39.0625	0	53.0702	0	40.7407	0	26.9231	0	46	0	32.6258	0	30.4444	0	34.0426	0	17.8571	0	8.69565	0	27.7778	0	25.8721	0	36.9518	0	20	0	28.5441	0
4	131768457	131838288	-	NaN	1	Ptpru	ENSMUSG00000028909	protein tyrosine phosphatase, receptor type, U [Source:MGI Symbol;Acc:MGI:1321151]	1	60	0	84.8485	0	73.0769	0	50.4386	0	71.4286	0	91.3043	0	63.1765	0	55.3333	0	54.4372	0	32.1429	0	52.9412	0	38.4615	0	51.2731	0	38.7229	0	43.5556	0	35.6164	0
4	131921771	131923140	+	NaN	1	Tmem200b	ENSMUSG00000070720	transmembrane protein 200B [Source:MGI Symbol;Acc:MGI:3646343]	1	87.5	0	87.5	0	50	0	97.5	0	56.8182	0	42.5532	0	87.8788	0	74.1936	0	46.1538	0	50	0	25	0	24.3243	0	72.0779	0	82.7381	0	53.9583	0	48.0233	0
4	134356372	134383850	-	NaN	1	Extl1	ENSMUSG00000028838	exostoses (multiple)-like 1 [Source:MGI Symbol;Acc:MGI:1888742]	1	69.0476	0	38.8889	0	62.5	0	57.5758	0	69.2308	0	60	0	48.8701	0	62.4317	0	52.5641	0	55	0	22.7273	0	14.2857	0	27.5822	0	58.0508	0	37.5661	0	56.0307	0
4	139175405	139180655	-	NaN	1	Gm16287	ENSMUSG00000073739	predicted gene 16287 [Source:MGI Symbol;Acc:MGI:3650322]	1	84.2105	0	83.3333	0	72.2222	0	88.8889	0	87.2549	0	82.3529	0	88.718	0	81.4394	0	86.6667	0	52.9412	0	50	0	77.4194	0	61.7371	0	75.9615	0	76.8293	0	64.6552	0
4	143107391	143212995	-	NaN	1	Prdm2	ENSMUSG00000057637	PR domain containing 2, with ZNF domain [Source:MGI Symbol;Acc:MGI:107628]	1	58.6207	0	42.8571	0	87.5	0	64	0	23.6111	0	48.3871	0	36.7647	0	47.9167	0	52.7778	0	23.6842	0	37.931	0	54.5455	0	36.6667	0	46.9136	0	33.3333	0	15.4514	0
4	146449023	146470292	+	NaN	1	Gm13251	ENSMUSG00000070605	predicted gene 13251 [Source:MGI Symbol;Acc:MGI:3700963]	1	61.8824	0	60.0629	0	61.6422	0	54.7619	0	51.7296	0	59.6899	0	54.2834	0	54.8308	0	38.726	0	30.7692	0	34.0278	0	24.1667	0	30.6728	0	40.1916	0	36.567	0	37.0879	0
4	148804429	148954889	+	NaN	1	Casz1	ENSMUSG00000028977	castor homolog 1, zinc finger (Drosophila) [Source:MGI Symbol;Acc:MGI:1196251]	1	13.2576	0	76.3158	0	21.25	0	26.6667	0	16.6667	0	6.81818	0	30.8559	0	15.5093	0	18.75	0	17.7419	0	16.6667	0	0	0	10.6426	0	17.1053	0	11.2745	0	13.9583	0
4	149586468	149648899	+	NaN	1	Clstn1	ENSMUSG00000039953	calsyntenin 1 [Source:MGI Symbol;Acc:MGI:1929895]	1	62.069	0	73.913	0	67.0732	0	85.2941	0	50	0	80	0	54.5139	0	78.836	0	78.2051	0	32.2581	0	54.5455	0	60.5769	0	50.4504	0	41.1111	0	52.7778	0	54.5267	0
4	149744036	149774277	-	NaN	1	Slc25a33	ENSMUSG00000028982	solute carrier family 25, member 33 [Source:MGI Symbol;Acc:MGI:1917806]	1	76.4706	0	68.75	0	82.5	0	75	0	88.6364	0	77.7778	0	72.2051	0	82.716	0	81.9444	0	31.25	0	64.7059	0	56.9048	0	59.9502	0	56.3725	0	78.2051	0	54.5198	0
4	149896283	149955043	-	NaN	1	Spsb1	ENSMUSG00000039911	splA/ryanodine receptor domain and SOCS box containing 1 [Source:MGI Symbol;Acc:MGI:1921896]	1	42.3077	0	55	0	32	0	15.3061	0	19.7917	0	33.3333	0	27.3196	0	32.8283	0	34.009	0	11.6667	0	18.0556	0	10.8108	0	16.4035	0	19.086	0	37.5	0	13.4921	0
4	152120331	152152371	-	NaN	1	Espn	ENSMUSG00000028943	espin [Source:MGI Symbol;Acc:MGI:1861630]	1	29.1667	0	43.4783	0	18.1818	0	28.2051	0	19.3548	0	15.1163	0	13.9539	0	17.8571	0	11.6959	0	3.44828	0	4.34783	0	8.33333	0	3.93519	0	25.9259	0	10.7143	0	11.0442	0
4	152274232	152285337	+	NaN	1	Gpr153	ENSMUSG00000042804	G protein-coupled receptor 153 [Source:MGI Symbol;Acc:MGI:1916157]	1	61.8421	0	52.5	0	57.4074	0	53.75	0	44.4444	0	57.6923	0	56.1181	0	53.2749	0	54.4643	0	11.1111	0	45.2381	0	0	0	50.6173	0	45	0	50.8064	0	47.8873	0
4	152418283	152421834	-	NaN	1	Gm16334	ENSMUSG00000089757	predicted gene 16334 [Source:MGI Symbol;Acc:MGI:3840149]	1	28.9474	0	31.4286	0	31.1111	0	26.4706	0	22.7273	0	4	0	4.05405	0	8.33333	0	9.55056	0	3.57143	0	0	0	4.7619	0	18.6027	0	16.1017	0	22.49	0	16.8605	0
4	152476706	152563183	+	NaN	1	Nphp4	ENSMUSG00000039577	nephronophthisis 4 (juvenile) homolog (human) [Source:MGI Symbol;Acc:MGI:2384210]	1	30	0	32.3529	0	28.8462	0	26.9231	0	32.3529	0	21.7391	0	15.5914	0	26.2195	0	23.5632	0	10.5263	0	5.26316	0	7.14286	0	11.3553	0	20.5882	0	6.85484	0	8.05556	0
4	154550282	154557645	+	NaN	1	Gm13133	ENSMUSG00000086565	predicted gene 13133 [Source:MGI Symbol;Acc:MGI:3650642]	1	30.4878	0	9.09091	0	36.3636	0	20	0	26.25	0	18.1818	0	12.7315	0	27.23	0	25.7576	0	0	0	4.7619	0	0	0	6.46552	0	35.8696	0	21.2121	0	16.6667	0
4	155847402	155859303	+	NaN	1	Dvl1	ENSMUSG00000029071	dishevelled, dsh homolog 1 (Drosophila) [Source:MGI Symbol;Acc:MGI:94941]	1	93.9394	0	92.1569	0	89.1892	0	93.4783	0	87.5	0	100	0	80.6548	0	80.4878	0	100	0	88.8889	0	87.5	0	27.2727	0	79.3269	0	79.1667	0	83.642	0	79.4872	0
5	8893721	8959225	+	NaN	1	Abcb4	ENSMUSG00000042476	ATP-binding cassette, sub-family B (MDR/TAP), member 4 [Source:MGI Symbol;Acc:MGI:97569]	1	61.5385	0	77.7778	0	31.0345	0	44.7368	0	2.94118	0	36.9565	0	22.5	0	26.4286	0	47.9592	0	22	0	20.5882	0	16.0714	0	32.6667	0	28.4211	0	30.6452	0	24.359	0
5	21884454	22344702	-	NaN	1	Reln	ENSMUSG00000042453	reelin [Source:MGI Symbol;Acc:MGI:103022]	1	28.3019	0	100	0	72.7273	0	42.3077	0	39.1304	0	40	0	37.5	0	31.165	0	25.3968	0	18.1818	0	50	0	40.9091	0	34.8485	0	28.2051	0	22.2892	0	38.5417	0
5	23915276	24030690	-	NaN	1	Fam126a	ENSMUSG00000028995	family with sequence similarity 126, member A [Source:MGI Symbol;Acc:MGI:2149839]	1	34.0909	0	64.7059	0	59.4595	0	57.4713	0	63.8889	0	53.3333	0	42.7854	0	36.5385	0	34.8639	0	35.7143	0	29.1667	0	17.9012	0	27.0408	0	21.6667	0	23.1343	0	18.7853	0
5	24364810	24384474	+	NaN	1	Nos3	ENSMUSG00000028978	nitric oxide synthase 3, endothelial cell [Source:MGI Symbol;Acc:MGI:97362]	1	43.5484	0	55.2632	0	56.5217	0	39.5833	0	47.6191	0	31.25	0	38.2222	0	45.7865	0	38.964	0	28.3019	0	6.45161	0	40.4762	0	33.4936	0	25.463	0	16.224	0	38.8158	0
5	24366192	24383614	-	NaN	1	Gm15587	ENSMUSG00000086769	predicted gene 15587 [Source:MGI Symbol;Acc:MGI:3783035]	1	43.5484	0	55.2632	0	56.5217	0	39.5833	0	47.6191	0	31.25	0	38.2222	0	45.7865	0	38.964	0	28.3019	0	6.45161	0	40.4762	0	33.4936	0	25.463	0	16.224	0	38.8158	0
5	30817977	30822612	-	NaN	1	Gm15461	ENSMUSG00000087258	predicted gene 15461 [Source:MGI Symbol;Acc:MGI:3705274]	1	78.9474	0	82.6087	0	40.5405	0	80.4348	0	58.3333	0	35	0	75.8547	0	75.4386	0	64.8936	0	39.7849	0	40	0	80	0	31.4935	0	54.5161	0	38.7255	0	49.4898	0
5	30869579	30879191	+	NaN	1	Tmem214	ENSMUSG00000038828	transmembrane protein 214 [Source:MGI Symbol;Acc:MGI:1916046]	1	83.6735	0	100	0	93.75	0	100	0	97.3684	0	85.1852	0	73.6111	0	77.0833	0	56.2092	0	93.1034	0	89.4737	0	47.0588	0	65.3153	0	76.3889	0	78.6036	0	91.1765	0
5	31036036	31048924	-	NaN	1	Slc5a6	ENSMUSG00000006641	solute carrier family 5 (sodium-dependent vitamin transporter), member 6 [Source:MGI Symbol;Acc:MGI:2660847]	1	94.4444	0	87.5	0	100	0	100	0	82.5	0	72.2222	0	77.4648	0	64.4068	0	78.2946	0	90.4762	0	72.9167	0	58.0645	0	74.4444	0	50.9009	0	62.1212	0	72.5352	0
5	31116712	31137630	+	NaN	1	Trim54	ENSMUSG00000062077	tripartite motif-containing 54 [Source:MGI Symbol;Acc:MGI:1889623]	1	37.2093	0	76.9231	0	41.1765	0	38.3721	0	33.3333	0	40	0	36.6667	0	36.4228	0	44.2529	0	17.3333	0	18.4211	0	18.5714	0	11.0399	0	15.613	0	6.79012	0	8.19672	0
5	31135753	31137344	-	NaN	1	Gm15469	ENSMUSG00000085493	predicted gene 15469 [Source:MGI Symbol;Acc:MGI:3705154]	1	37.2093	0	76.9231	0	41.1765	0	38.3721	0	33.3333	0	40	0	36.6667	0	36.4228	0	44.2529	0	17.3333	0	18.4211	0	18.5714	0	11.0399	0	15.613	0	6.79012	0	8.19672	0
5	31297581	31327300	+	NaN	1	Gckr	ENSMUSG00000059434	glucokinase regulatory protein [Source:MGI Symbol;Acc:MGI:1096345]	1	58.5106	0	70.5882	0	84.2105	0	34.6154	0	61.1111	0	59.375	0	47	0	51.4286	0	55.0654	0	36.7647	0	36.25	0	34.375	0	51.1558	0	66.6667	0	43.5606	0	50.6667	0
5	33247724	33275004	-	NaN	1	Ctbp1	ENSMUSG00000037373	C-terminal binding protein 1 [Source:MGI Symbol;Acc:MGI:1201685]	1	25	0	42.5926	0	20.8333	0	58.3333	0	13.3333	0	20	0	18.1818	0	19.6078	0	19.403	0	19.1176	0	16	0	6.66667	0	21.2766	0	12.2449	0	20.6061	0	15.625	0
5	33995984	34005916	+	NaN	1	Nat8l	ENSMUSG00000048142	N-acetyltransferase 8-like [Source:MGI Symbol;Acc:MGI:2447776]	1	91.4062	0	90.5405	0	77.0833	0	86	0	66.2791	0	83.871	0	74.6491	0	85.7639	0	76.3636	0	50.5747	0	51.7241	0	80.9524	0	53.2362	0	51.8265	0	48.4848	0	58.5366	0
5	37028335	37148001	+	NaN	1	Jakmip1	ENSMUSG00000063646	janus kinase and microtubule interacting protein 1 [Source:MGI Symbol;Acc:MGI:1923321]	1	73.4783	0	86.6667	0	87.037	0	78.5714	0	80.6452	0	73.3333	0	72.7273	0	67.6617	0	71.1539	0	25.9259	0	50	0	68.1372	0	56.0345	0	61.2162	0	59.9138	0	57.8829	0
5	37289098	37336894	-	NaN	1	Evc	ENSMUSG00000029122	Ellis van Creveld gene homolog (human) [Source:MGI Symbol;Acc:MGI:1890596]	1	76.0163	0	75	0	73.6111	0	68.6047	0	62.069	0	61.5385	0	64.4366	0	57.8704	0	67.4405	0	54.5455	0	41.4286	0	61.5385	0	47.7987	0	63.8333	0	48.5507	0	52.0513	0
5	43515569	43618817	+	NaN	1	C1qtnf7	ENSMUSG00000061535	C1q and tumor necrosis factor related protein 7 [Source:MGI Symbol;Acc:MGI:1925911]	1	38.7755	0	56	0	40.3846	0	31.8182	0	27.2727	0	41.3793	0	37.4031	0	48.4299	0	51.1111	0	12.3457	0	13.6364	0	16.6667	0	26.4706	0	41.7949	0	31.4972	0	21.1111	0
5	43557285	43601730	-	NaN	1	Gm15866	ENSMUSG00000087290	predicted gene 15866 [Source:MGI Symbol;Acc:MGI:3801874]	1	38.7755	0	56	0	40.3846	0	31.8182	0	27.2727	0	41.3793	0	37.4031	0	48.4299	0	51.1111	0	12.3457	0	13.6364	0	16.6667	0	26.4706	0	41.7949	0	31.4972	0	21.1111	0
5	45697181	45857615	-	NaN	1	Lcorl	ENSMUSG00000015882	ligand dependent nuclear receptor corepressor-like [Source:MGI Symbol;Acc:MGI:2651932]	1	0	0	0	0	16.6667	0	70	0	0	0	NaN	0	0	0	14.7059	0	22.2222	0	0	0	0	0	0	0	5.84416	0	5.40541	0	2.5641	0	6.94444	0
5	48003066	48005707	-	NaN	1	4930518C09Rik	ENSMUSG00000092309	RIKEN cDNA 4930518C09 gene [Source:MGI Symbol;Acc:MGI:1922330]	1	75.5556	0	56.8182	0	58.8235	0	55.7692	0	40	0	70	0	51.0556	0	55.2469	0	58.0645	0	7.40741	0	37.931	0	2.27273	0	19.4767	0	26.8293	0	16.9591	0	22.2222	0
5	48005784	48007923	+	NaN	1	Gm20475	ENSMUSG00000092559	predicted gene 20475 [Source:MGI Symbol;Acc:MGI:5141940]	1	75.5556	0	56.8182	0	58.8235	0	55.7692	0	40	0	70	0	51.0556	0	55.2469	0	58.0645	0	7.40741	0	37.931	0	2.27273	0	19.4767	0	26.8293	0	16.9591	0	22.2222	0
5	65934921	65977326	+	NaN	1	Chrna9	ENSMUSG00000029205	cholinergic receptor, nicotinic, alpha polypeptide 9 [Source:MGI Symbol;Acc:MGI:1202403]	1	86.9565	0	71.1111	0	60	0	58.3333	0	47.6191	0	30.5556	0	38.8889	0	28.2051	0	21.7647	0	60	0	42.6471	0	44.7368	0	43.5088	0	54.7619	0	51.3661	0	29.0123	0
5	69109285	69341709	-	NaN	1	Kctd8	ENSMUSG00000037653	potassium channel tetramerisation domain containing 8 [Source:MGI Symbol;Acc:MGI:2443804]	1	42.3077	0	45.4545	0	33.9286	0	35	0	23.0769	0	25.8621	0	34.4633	0	35.6818	0	35	0	24.2857	0	15.625	0	10	0	20.1613	0	26.3636	0	20.8333	0	32.7381	0
5	72300025	72504473	-	NaN	1	Corin	ENSMUSG00000005220	corin [Source:MGI Symbol;Acc:MGI:1349451]	1	42.8571	0	37.5	0	34.8958	0	31.8182	0	17.3077	0	28.75	0	27.7426	0	10.2273	0	27.9412	0	19.2308	0	20.4545	0	15.7895	0	10.7527	0	21.4286	0	19.2402	0	25.6831	0
5	72316354	72368048	+	NaN	1	Gm20647	ENSMUSG00000093400	predicted gene 20647 [Source:MGI Symbol;Acc:MGI:5313094]	1	42.8571	0	37.5	0	34.8958	0	31.8182	0	17.3077	0	28.75	0	27.7426	0	10.2273	0	27.9412	0	19.2308	0	20.4545	0	15.7895	0	10.7527	0	21.4286	0	19.2402	0	25.6831	0
5	73632749	73647713	-	NaN	1	Sgcb	ENSMUSG00000029156	sarcoglycan, beta (dystrophin-associated glycoprotein) [Source:MGI Symbol;Acc:MGI:1346523]	1	54.2857	0	72.7273	0	50	0	50	0	72.2222	0	64.5161	0	47.0149	0	52.6786	0	43.0818	0	9.09091	0	57.6389	0	3.84615	0	18.75	0	21.2607	0	16.6667	0	21.3615	0
5	90603076	90640487	-	NaN	1	Rassf6	ENSMUSG00000029370	Ras association (RalGDS/AF-6) domain family member 6 [Source:MGI Symbol;Acc:MGI:1920496]	1	81.5603	0	95.6522	0	85.4167	0	95.8333	0	67.6471	0	67.7778	0	68.3223	0	70.0913	0	72.2222	0	61.2903	0	47.8261	0	48.2759	0	58.6275	0	58.75	0	50.2778	0	48.2456	0
5	92607954	92675271	-	NaN	1	Ccdc158	ENSMUSG00000050050	coiled-coil domain containing 158 [Source:MGI Symbol;Acc:MGI:2444555]	1	43.1034	0	58.3333	0	50	0	41.9355	0	47.2222	0	37.3737	0	47.2603	0	53.1818	0	36.1111	0	30.7692	0	10	0	0	0	25.3521	0	28.2609	0	35.5769	0	26.5152	0
5	96373955	96784728	+	NaN	1	Fras1	ENSMUSG00000034687	Fraser syndrome 1 homolog (human) [Source:MGI Symbol;Acc:MGI:2385368]	1	60.2564	0	65.9091	0	68.75	0	52.193	0	28.2609	0	38.0952	0	26.4423	0	40.9722	0	40.1515	0	32	0	60	0	35.2941	0	35.6061	0	41.4683	0	57.6087	0	54.7222	0
5	99217426	99252927	-	NaN	1	Rasgef1b	ENSMUSG00000029333	RasGEF domain family, member 1B [Source:MGI Symbol;Acc:MGI:2443755]	1	16.6667	0	37.5	0	39.4737	0	9.66667	0	34.375	0	12	0	9.3633	0	8.33333	0	9.83606	0	2.43902	0	0	0	0	0	7.74411	0	3.22581	0	10.4377	0	0	0
5	99297244	99729065	-	NaN	1	A930011G23Rik	ENSMUSG00000089809	RIKEN cDNA A930011G23 gene [Source:MGI Symbol;Acc:MGI:2442790]	1	88.8889	0	78.9474	0	84	0	85.4167	0	60	0	68.75	0	64.4279	0	71.3615	0	70.8333	0	57.5	0	75	0	53.3333	0	63.3333	0	76.6129	0	76.9737	0	69.5294	0
5	105014153	105139540	-	NaN	1	Gbp8	ENSMUSG00000034438	guanylate-binding protein 8 [Source:MGI Symbol;Acc:MGI:1923324]	1	45	0	50	0	61.9048	0	71.4286	0	22.2222	0	44.4444	0	49.2754	0	52.2727	0	10.4167	0	28.5714	0	16.6667	0	19.2308	0	38.4615	0	45.5556	0	22.2222	0	46.6667	0
5	105078394	105139539	-	NaN	1	Gbp9	ENSMUSG00000029298	guanylate-binding protein 9 [Source:MGI Symbol;Acc:MGI:3605620]	1	45	0	50	0	61.9048	0	71.4286	0	22.2222	0	44.4444	0	49.2754	0	52.2727	0	10.4167	0	28.5714	0	16.6667	0	19.2308	0	38.4615	0	45.5556	0	22.2222	0	46.6667	0
5	106500894	106697287	-	NaN	1	Zfp644	ENSMUSG00000049606	zinc finger protein 644 [Source:MGI Symbol;Acc:MGI:1277212]	1	84.4444	0	84	0	70	0	64.5161	0	68.421	0	59.2593	0	64.6991	0	67.4242	0	61.7647	0	58.3333	0	66.6667	0	42.1053	0	46.3587	0	56.3095	0	43.8356	0	54.1667	0
5	113243220	113310786	-	NaN	1	Sgsm1	ENSMUSG00000042216	small G protein signaling modulator 1 [Source:MGI Symbol;Acc:MGI:107320]	1	41.5094	0	52.7778	0	35.8696	0	50	0	38.0342	0	50	0	30.1932	0	29.9751	0	20.7364	0	0	0	32.2581	0	15.3846	0	36.2745	0	30.914	0	24.7778	0	32.598	0
5	113735782	113740600	+	NaN	1	Ficd	ENSMUSG00000053334	FIC domain containing [Source:MGI Symbol;Acc:MGI:1098550]	1	90.678	0	81.4286	0	66	0	79.3103	0	57.5	0	66.6667	0	73.4742	0	66.6667	0	80.6122	0	71.4286	0	33.3333	0	42.8571	0	61.7278	0	83.3333	0	85.6667	0	90.6103	0
5	114853664	114883659	+	NaN	1	4930519G04Rik	ENSMUSG00000029564	RIKEN cDNA 4930519G04 gene [Source:MGI Symbol;Acc:MGI:1914843]	1	16.6667	0	87.5	0	45	0	31.25	0	0	0	NaN	0	34.7826	0	33.9286	0	36.3636	0	0	0	0	0	0	0	11.6162	0	25.5952	0	23.8095	0	38.4615	0
5	122731173	122779410	-	NaN	1	Camkk2	ENSMUSG00000029471	calcium/calmodulin-dependent protein kinase kinase 2, beta [Source:MGI Symbol;Acc:MGI:2444812]	1	64	0	60.8696	0	61.1111	0	38.5714	0	77.5362	0	34.2857	0	52.0548	0	63.1579	0	50.6215	0	32.5758	0	44.6429	0	33.3333	0	27.8846	0	26.6667	0	36.4865	0	30.8824	0
5	129863421	129898549	-	NaN	1	Phkg1	ENSMUSG00000025537	phosphorylase kinase gamma 1 [Source:MGI Symbol;Acc:MGI:97579]	1	91.0256	0	95.8333	0	75.6757	0	79.4872	0	67.2956	0	67.4419	0	61.849	0	67.5595	0	73.8983	0	71.6216	0	45.8333	0	73.913	0	64.6667	0	67.2764	0	68.1818	0	60.3175	0
5	131437335	132543344	-	NaN	1	Auts2	ENSMUSG00000029673	autism susceptibility candidate 2 [Source:MGI Symbol;Acc:MGI:1919847]	1	73.0769	0	58.3333	0	41.6667	0	62	0	32.5	0	32.6923	0	35.1191	0	60.3333	0	71.875	0	15.625	0	39.5833	0	53.3333	0	16.3288	0	31.5603	0	16.1017	0	25.641	0
5	136248135	136567490	-	NaN	1	Cux1	ENSMUSG00000029705	cut-like homeobox 1 [Source:MGI Symbol;Acc:MGI:88568]	1	72.9167	0	76.7857	0	66.6667	0	61.7647	0	64.2857	0	75	0	56.2842	0	63.9535	0	60.2564	0	70	0	29.8611	0	20	0	55.8989	0	46	0	54.2328	0	55.7018	0
5	137650483	137684726	-	NaN	1	Agfg2	ENSMUSG00000029722	ArfGAP with FG repeats 2 [Source:MGI Symbol;Acc:MGI:2443267]	1	52	0	34.4828	0	57.1429	0	68.75	0	38.0952	0	70.5882	0	60	0	39.6226	0	77.7778	0	43.2432	0	31.5789	0	32.2581	0	24.7059	0	59.4595	0	71.4286	0	68.421	0
5	139791513	139802653	+	NaN	1	Mafk	ENSMUSG00000018143	v-maf musculoaponeurotic fibrosarcoma oncogene family, protein K (avian) [Source:MGI Symbol;Acc:MGI:99951]	1	67.1875	0	53.8462	0	95.8333	0	44.1176	0	56.6667	0	47.0588	0	76.3889	0	44.8171	0	36.1702	0	33.3333	0	60	0	53.5714	0	31.7269	0	67.8295	0	65.2174	0	43.662	0
5	140505550	140525724	+	NaN	1	Chst12	ENSMUSG00000036599	carbohydrate sulfotransferase 12 [Source:MGI Symbol;Acc:MGI:1929064]	1	51.7857	0	48.1481	0	52.5	0	33.8384	0	50	0	38.7097	0	35.098	0	36.7886	0	55.102	0	13.0435	0	26.087	0	28.5714	0	11.7698	0	44.6615	0	14.8438	0	17.094	0
6	7675169	7693254	-	NaN	1	Asns	ENSMUSG00000029752	asparagine synthetase [Source:MGI Symbol;Acc:MGI:1350929]	1	39.5349	0	41.6667	0	29.0698	0	35	0	43.75	0	18.2927	0	22.6776	0	21.7949	0	37.7119	0	13.5135	0	27.2727	0	3.22581	0	10.177	0	13.3578	0	13.7778	0	16.3826	0
6	17065010	17171833	-	NaN	1	Gm4876	ENSMUSG00000054556	predicted gene 4876 [Source:MGI Symbol;Acc:MGI:3647654]	1	46.6667	0	33.3333	0	37.8378	0	52.6316	0	47.3684	0	32	0	35.473	0	58.1989	0	52.0833	0	26.087	0	12.069	0	14.5833	0	19.2544	0	20.9091	0	14.5455	0	20.8333	0
6	17065149	17105828	+	NaN	1	Tes	ENSMUSG00000029552	testis derived transcript [Source:MGI Symbol;Acc:MGI:105081]	1	46.6667	0	33.3333	0	37.8378	0	52.6316	0	47.3684	0	32	0	35.473	0	58.1989	0	52.0833	0	26.087	0	12.069	0	14.5833	0	19.2544	0	20.9091	0	14.5455	0	20.8333	0
6	21985916	22256404	+	NaN	1	A430107O13Rik	ENSMUSG00000062980	RIKEN cDNA A430107O13 gene [Source:MGI Symbol;Acc:MGI:2444814]	1	50	0	48.2759	0	51.3333	0	42.1053	0	33.3333	0	52.3809	0	35.2778	0	43.9899	0	45.625	0	20	0	27.7778	0	13.3333	0	14.0295	0	39.3678	0	19.3548	0	31.1475	0
6	36846022	37300184	-	NaN	1	Dgki	ENSMUSG00000038665	diacylglycerol kinase, iota [Source:MGI Symbol;Acc:MGI:2443430]	1	81.579	0	83.3333	0	95.1613	0	90	0	75	0	88.4615	0	78.3582	0	86.9444	0	84.4203	0	53.5714	0	65.3846	0	60.9375	0	60.3704	0	74.359	0	67.7083	0	74.7396	0
6	38123174	38254009	-	NaN	1	D630045J12Rik	ENSMUSG00000063455	RIKEN cDNA D630045J12 gene [Source:MGI Symbol;Acc:MGI:2669829]	1	86.1111	0	91.3043	0	75	0	90.4762	0	67.3077	0	78.5714	0	62.1111	0	71.1268	0	67.7966	0	76.4706	0	68.8889	0	58.3333	0	57.6461	0	61.1842	0	54.0598	0	64.2857	0
6	38663069	38680864	+	NaN	1	Clec2l	ENSMUSG00000079598	C-type lectin domain family, member L [Source:MGI Symbol;Acc:MGI:2141402]	1	68.421	0	37.5	0	78	0	48.5714	0	70.3125	0	46.6667	0	39.9573	0	38.8889	0	44.2857	0	29.7872	0	46.5517	0	35.2941	0	32.4275	0	40.8213	0	20.3333	0	26.3052	0
6	53815471	53820825	-	NaN	1	Tril	ENSMUSG00000043496	TLR4 interactor with leucine-rich repeats [Source:MGI Symbol;Acc:MGI:1914123]	1	87.5	0	85	0	57.3529	0	73.913	0	77.7778	0	78.125	0	74.127	0	55.3846	0	42.9688	0	53.8462	0	39.2157	0	11.1111	0	47.2619	0	45.7806	0	40.3165	0	39.4231	0
6	64413648	64413750	+	NaN	1	U6	ENSMUSG00000064775	U6 spliceosomal RNA [Source:RFAM;Acc:RF00026]	1	67.284	0	52.9412	0	50	0	62.5	0	58.3333	0	33.3333	0	45.5882	0	50	0	52.5	0	47.3684	0	33.3333	0	46.875	0	23.5632	0	35.3659	0	25.9615	0	23.6842	0
6	67266979	67289302	+	NaN	1	Serbp1	ENSMUSG00000036371	serpine1 mRNA binding protein 1 [Source:MGI Symbol;Acc:MGI:1914120]	1	83.3333	0	83.3333	0	71.4286	0	42.8571	0	100	0	20	0	52.8986	0	43.5484	0	48.7805	0	90.9091	0	31.25	0	42.1053	0	26.5766	0	47.0588	0	46.5517	0	26.6667	0
6	72097613	72154570	+	NaN	1	St3gal5	ENSMUSG00000056091	ST3 beta-galactoside alpha-2,3-sialyltransferase 5 [Source:MGI Symbol;Acc:MGI:1339963]	1	41.9355	0	51.9231	0	39.0625	0	45.4545	0	25	0	21.875	0	31.0345	0	36.2202	0	41.6667	0	27.4194	0	25	0	31.25	0	11.6162	0	23.9583	0	30.5085	0	24.3781	0
6	72565922	72598413	-	NaN	1	Elmod3	ENSMUSG00000056698	ELMO/CED-12 domain containing 3 [Source:MGI Symbol;Acc:MGI:2445168]	1	92.6829	0	95.5882	0	94.6809	0	91.6667	0	73.2143	0	84.375	0	79.3561	0	62.5604	0	75.3425	0	81.8182	0	80	0	67.8571	0	61.9048	0	76.5027	0	74.7863	0	64.6032	0
6	83135463	83152579	+	NaN	1	Rtkn	ENSMUSG00000034930	rhotekin [Source:MGI Symbol;Acc:MGI:107371]	1	52.6316	0	60.5263	0	65.625	0	60	0	34.375	0	44.1176	0	40.8046	0	45.3196	0	41.8239	0	53.4483	0	34.8837	0	20.9677	0	44.2308	0	67.1429	0	49.5169	0	51.6667	0
6	83149361	83156397	-	NaN	1	Wdr54	ENSMUSG00000030032	WD repeat domain 54 [Source:MGI Symbol;Acc:MGI:1922909]	1	52.6316	0	60.5263	0	65.625	0	60	0	34.375	0	44.1176	0	40.8046	0	45.3196	0	41.8239	0	53.4483	0	34.8837	0	20.9677	0	44.2308	0	67.1429	0	49.5169	0	51.6667	0
6	84101206	84107002	-	NaN	1	Gm15475	ENSMUSG00000087001	predicted gene 15475 [Source:MGI Symbol;Acc:MGI:3705288]	1	94.4444	0	100	0	94.2308	0	87.5	0	96	0	69.6429	0	74.2308	0	55.4348	0	76.5	0	70.9302	0	90.4762	0	75	0	57.337	0	38.6831	0	59.1837	0	45.935	0
6	88842558	88875044	-	NaN	1	Podxl2	ENSMUSG00000033152	podocalyxin-like 2 [Source:MGI Symbol;Acc:MGI:2442488]	1	57.1429	0	51.4706	0	44.7368	0	42.1875	0	59.3023	0	58.3333	0	42.7451	0	64.071	0	43.8889	0	17.2043	0	21.6049	0	37.5	0	25.0926	0	30.1932	0	26.5385	0	26.2597	0
6	90369492	90403490	+	NaN	1	Zxdc	ENSMUSG00000034430	ZXD family zinc finger C [Source:MGI Symbol;Acc:MGI:1933108]	1	54.1667	0	53.125	0	75	0	30.7692	0	100	0	20	0	34.6995	0	32.4675	0	28.1818	0	32.0513	0	10.2564	0	17.0732	0	43.3824	0	21.3178	0	33.9286	0	26.0753	0
6	90844978	90845460	-	NaN	1	Rpl21-ps12	ENSMUSG00000057370	ribosomal protein L21, pseudogene 12 [Source:MGI Symbol;Acc:MGI:3648214]	1	66.1111	0	52.9412	0	44.5946	0	52.6316	0	25	0	34.6154	0	46.5302	0	41.6667	0	40.6215	0	27.9412	0	18.3333	0	29.6296	0	27.9564	0	40.1639	0	20.7547	0	19.6429	0
6	90857537	90857632	+	NaN	1	SNORA17	ENSMUSG00000088379	Small nucleolar RNA SNORA17 [Source:RFAM;Acc:RF00560]	1	66.1111	0	52.9412	0	44.5946	0	52.6316	0	25	0	34.6154	0	46.5302	0	41.6667	0	40.6215	0	27.9412	0	18.3333	0	29.6296	0	27.9564	0	40.1639	0	20.7547	0	19.6429	0
6	91489305	91515884	-	NaN	1	Xpc	ENSMUSG00000030094	xeroderma pigmentosum, complementation group C [Source:MGI Symbol;Acc:MGI:103557]	1	64.0625	0	100	0	78.5714	0	66.6667	0	47.3684	0	46	0	44.8718	0	38.3721	0	61.2903	0	50	0	16.6667	0	39.2857	0	34.0067	0	58.8235	0	38.4615	0	45.5056	0
6	91515928	91522625	+	NaN	1	Lsm3	ENSMUSG00000034192	LSM3 homolog, U6 small nuclear RNA associated (S. cerevisiae) [Source:MGI Symbol;Acc:MGI:1914928]	1	64.0625	0	100	0	78.5714	0	66.6667	0	47.3684	0	46	0	44.8718	0	38.3721	0	61.2903	0	50	0	16.6667	0	39.2857	0	34.0067	0	58.8235	0	38.4615	0	45.5056	0
6	97286867	97617541	-	NaN	1	Frmd4b	ENSMUSG00000030064	FERM domain containing 4B [Source:MGI Symbol;Acc:MGI:2141794]	1	53.3333	0	61.1111	0	59.3023	0	46.1538	0	74.359	0	54.0541	0	42.1941	0	46.3675	0	42.6471	0	16.6667	0	36.6667	0	30.7692	0	23.0631	0	25.7143	0	29.2593	0	28.754	0
6	105677660	106699310	+	NaN	1	Cntn4	ENSMUSG00000064293	contactin 4 [Source:MGI Symbol;Acc:MGI:1095737]	1	67.2414	0	53.8462	0	77.2727	0	65.2174	0	60	0	55.5556	0	47.7586	0	57.7236	0	53.125	0	47.0588	0	41.1765	0	47.3684	0	39.4118	0	28.7202	0	39.4737	0	41.844	0
6	116338024	116409540	+	NaN	1	March8	ENSMUSG00000025702	membrane-associated ring finger (C3HC4) 8 [Source:MGI Symbol;Acc:MGI:1919029]	1	85.7143	0	12.1212	0	22.7273	0	39.2857	0	20	0	100	0	21.0526	0	28.8889	0	10	0	28.5714	0	4.54545	0	26.9231	0	13.8614	0	36.6667	0	6.77083	0	20.4082	0
6	119175252	119221614	+	NaN	1	Dcp1b	ENSMUSG00000041477	DCP1 decapping enzyme homolog b (S. cerevisiae) [Source:MGI Symbol;Acc:MGI:2442404]	1	67.4419	0	86.8421	0	63.6364	0	57.5269	0	65.625	0	53.7037	0	61.0256	0	65.873	0	80.8824	0	23.5294	0	30.3571	0	46.2963	0	31.7568	0	39.322	0	43.8462	0	39.0889	0
6	122819914	122845366	+	NaN	1	Foxj2	ENSMUSG00000003154	forkhead box J2 [Source:MGI Symbol;Acc:MGI:1926805]	1	57.3171	0	52.9412	0	45.4545	0	27.7778	0	60.8696	0	23.6842	0	22.6471	0	28.8889	0	55.5556	0	16.6667	0	18.8889	0	18.1818	0	30.9901	0	25.8929	0	24.2816	0	21.6981	0
6	146108299	146502223	-	NaN	1	Itpr2	ENSMUSG00000030287	inositol 1,4,5-triphosphate receptor 2 [Source:MGI Symbol;Acc:MGI:99418]	1	58.1081	0	51.5625	0	63.6752	0	34.5238	0	60.5263	0	61.1111	0	51.7778	0	51.0753	0	46.1111	0	21.6667	0	50	0	27.5862	0	25.2941	0	33.0864	0	30.4688	0	33.871	0
7	3332955	3368216	+	NaN	1	Cacng7	ENSMUSG00000069806	calcium channel, voltage-dependent, gamma subunit 7 [Source:MGI Symbol;Acc:MGI:1932374]	1	93.3333	0	70.1754	0	60.5072	0	74.0741	0	70	0	76.4706	0	54.0476	0	82.8125	0	70.4365	0	50	0	58.5714	0	56.25	0	50.4048	0	56.4103	0	51.4493	0	64.9306	0
7	12977848	12984340	+	NaN	1	Zfp446	ENSMUSG00000033961	zinc finger protein 446 [Source:MGI Symbol;Acc:MGI:2442185]	1	81.4815	0	64.7059	0	84.7826	0	61.5385	0	37.2093	0	39.3939	0	59.2784	0	60.6557	0	65.6863	0	47.7273	0	52.9412	0	41.1765	0	51.9373	0	42.5676	0	64.0625	0	42.3611	0
7	16875317	16887301	+	NaN	1	Dact3	ENSMUSG00000078794	dapper homolog 3, antagonist of beta-catenin (xenopus) [Source:MGI Symbol;Acc:MGI:3654828]	1	72.7273	0	51.7857	0	78.125	0	69.5652	0	36.3636	0	56.4103	0	45.614	0	41.5663	0	44	0	43.4783	0	19.2308	0	33.3333	0	47.1831	0	33.1439	0	60.6061	0	52.3809	0
7	19359749	19378533	+	NaN	1	Ppp1r13l	ENSMUSG00000040734	protein phosphatase 1, regulatory (inhibitor) subunit 13 like [Source:MGI Symbol;Acc:MGI:3525053]	1	63.4615	0	73.3333	0	64.0625	0	70.8333	0	44.2529	0	66.6667	0	67.7835	0	68.421	0	63.8889	0	53.3951	0	29.6875	0	30.8333	0	30.0147	0	40.3061	0	34.375	0	33.7585	0
7	19756131	19771016	-	NaN	1	Bcam	ENSMUSG00000002980	basal cell adhesion molecule [Source:MGI Symbol;Acc:MGI:1929940]	1	65.2174	0	51.6667	0	66.1765	0	40	0	47.9675	0	57.8947	0	52.5714	0	40.404	0	66.6667	0	29.4118	0	35.2941	0	43.3333	0	20.8333	0	23.9524	0	26.776	0	18.0556	0
7	25009853	25072369	-	NaN	1	Grik5	ENSMUSG00000003378	glutamate receptor, ionotropic, kainate 5 (gamma 2) [Source:MGI Symbol;Acc:MGI:95818]	1	70.9677	0	70.6897	0	78.5714	0	22.807	0	58.9286	0	48.6842	0	71.6667	0	64.0625	0	50	0	52.9412	0	14.2857	0	31.8182	0	55.1111	0	62.1711	0	66	0	73.1482	0
7	25228258	25237851	-	NaN	1	Gsk3a	ENSMUSG00000057177	glycogen synthase kinase 3 alpha [Source:MGI Symbol;Acc:MGI:2152453]	1	57.5758	0	82.6087	0	72.7273	0	94.1176	0	71.6667	0	46.875	0	51.5152	0	48.9583	0	68.1818	0	43.3333	0	38.7755	0	66.6667	0	69.7155	0	41.3158	0	60.3175	0	40	0
7	25267704	25294159	+	NaN	1	Cic	ENSMUSG00000005442	capicua homolog (Drosophila) [Source:MGI Symbol;Acc:MGI:1918972]	1	43.0556	0	100	0	44.5946	0	66.6667	0	40.3226	0	58.8235	0	25	0	25.7143	0	40	0	30	0	15.5556	0	60	0	30.4348	0	25.8065	0	17.0732	0	28.5714	0
7	25317164	25365917	+	NaN	1	Megf8	ENSMUSG00000045039	multiple EGF-like-domains 8 [Source:MGI Symbol;Acc:MGI:2446294]	1	84.3137	0	95.6522	0	71.7391	0	75.7143	0	56.5217	0	59.375	0	61.039	0	80.3333	0	73.8095	0	74.0741	0	65	0	21.4286	0	72.3443	0	70.7792	0	81.0345	0	73.8584	0
7	27988712	28008416	-	NaN	1	AC158220.1	ENSMUSG00000096916	zinc finger protein 850 [Source:RefSeq peptide;Acc:NP_001241880]	1	68.421	0	53.125	0	60.3448	0	67.2414	0	66.6667	0	50	0	63.1313	0	67.6829	0	54.6875	0	33.3333	0	44.4444	0	50	0	33.871	0	43.4211	0	50.339	0	48.538	0
7	29003340	29125151	-	NaN	1	Ryr1	ENSMUSG00000030592	ryanodine receptor 1, skeletal muscle [Source:MGI Symbol;Acc:MGI:99659]	1	71.4286	0	55.7143	0	68.421	0	58.3333	0	30.7692	0	45.4545	0	45.3405	0	51.3699	0	31.0606	0	57.5	0	35.7143	0	36.8421	0	36.7847	0	63.4703	0	29.5082	0	31.5584	0
7	29134854	29153961	+	NaN	1	Rasgrp4	ENSMUSG00000030589	RAS guanyl releasing protein 4 [Source:MGI Symbol;Acc:MGI:2386851]	1	77.3809	0	83.3333	0	73.1707	0	76.1905	0	71.0526	0	75	0	58.5317	0	57.1326	0	53.9062	0	47.8261	0	63.3333	0	54.0541	0	41.7091	0	57.4638	0	54.5894	0	42.6984	0
7	42473386	42505726	-	NaN	1	Zfp141	ENSMUSG00000092416	zinc finger protein 141 [Source:MGI Symbol;Acc:MGI:3584269]	1	91.8919	0	82.2581	0	89.7436	0	81.6667	0	68.421	0	80	0	56.6667	0	73.4568	0	61.3821	0	60.8108	0	58.8235	0	55	0	59.3633	0	73.6667	0	57.2222	0	70.3333	0
7	45027707	45052881	-	NaN	1	Prr12	ENSMUSG00000046574	proline rich 12 [Source:MGI Symbol;Acc:MGI:2679002]	1	36.4865	0	12.069	0	26.5873	0	53.5714	0	16.6667	0	7.14286	0	21.5409	0	13.6243	0	25.7812	0	10	0	5.88235	0	8.33333	0	10.9589	0	33.3333	0	15.5172	0	9.41177	0
7	45303155	45333780	-	NaN	1	Trpm4	ENSMUSG00000038260	transient receptor potential cation channel, subfamily M, member 4 [Source:MGI Symbol;Acc:MGI:1915917]	1	43.9024	0	25	0	42.8571	0	26.9231	0	26.4706	0	23.6842	0	7.25806	0	23.1293	0	27.6923	0	12.5	0	16.6667	0	0	0	10.0515	0	20.3704	0	8.8964	0	14.0449	0
7	54835959	55265366	+	NaN	1	Luzp2	ENSMUSG00000063297	leucine zipper protein 2 [Source:MGI Symbol;Acc:MGI:1889615]	1	11.2903	0	44.4444	0	24.359	0	19.7368	0	23.0769	0	8.33333	0	18.6198	0	12.7273	0	6.66667	0	6.25	0	7.14286	0	0	0	4.28571	0	21.0769	0	14.4231	0	12.6437	0
7	56013933	56014428	+	NaN	1	Gm15887	ENSMUSG00000078087	predicted gene 15887 [Source:MGI Symbol;Acc:MGI:3783241]	1	48.3333	0	61.3636	0	34.6154	0	25	0	21.0526	0	33.3333	0	22.8535	0	27.3333	0	31.25	0	0	0	21.4286	0	6.66667	0	17.3611	0	25.7576	0	6.30952	0	14.7222	0
7	64756113	65156570	-	NaN	1	Fam189a1	ENSMUSG00000030518	family with sequence similarity 189, member A1 [Source:MGI Symbol;Acc:MGI:1917888]	1	69.4915	0	90	0	63.6364	0	43.9024	0	68.8889	0	69.2308	0	56.9892	0	59.6491	0	55.5556	0	47.6191	0	48.1481	0	40	0	44.2935	0	37.5556	0	43.2234	0	48.4568	0
7	67952859	68226780	+	NaN	1	Igf1r	ENSMUSG00000005533	insulin-like growth factor I receptor [Source:MGI Symbol;Acc:MGI:96433]	1	77.9412	0	79.4872	0	86.7925	0	88.5714	0	77.7778	0	70.8333	0	71.2963	0	72.1519	0	71.9577	0	66.6667	0	56.4516	0	69.6429	0	55.5556	0	63.0137	0	78.4483	0	74.9084	0
7	68737045	68749241	-	NaN	1	Arrdc4	ENSMUSG00000042659	arrestin domain containing 4 [Source:MGI Symbol;Acc:MGI:1913662]	1	26.1905	0	28.5714	0	51.3889	0	37.1429	0	27.5	0	46.875	0	22.8889	0	44.9603	0	45.1149	0	4	0	0	0	12.5	0	10	0	26.2255	0	14.2857	0	8.16993	0
7	73740307	73776919	+	NaN	1	Fam174b	ENSMUSG00000078670	family with sequence similarity 174, member B [Source:MGI Symbol;Acc:MGI:3698178]	1	43.75	0	86.4865	0	54.6512	0	57.4074	0	63.8889	0	41.6667	0	43.0736	0	30.719	0	47.3214	0	34	0	38.8889	0	42.3077	0	36.1664	0	40.5303	0	51.2626	0	50	0
7	80186841	80226394	+	NaN	1	Sema4b	ENSMUSG00000030539	sema domain, immunoglobulin domain (Ig), transmembrane domain (TM) and short cytoplasmic domain, (semaphorin) 4B [Source:MGI Symbol;Acc:MGI:107559]	1	93.3333	0	76	0	70	0	60	0	52.9412	0	52	0	61.039	0	39.4366	0	51.2077	0	55.6818	0	54.5455	0	27.7778	0	63.1579	0	52.5	0	49.375	0	79.3103	0
7	80377758	80387946	-	NaN	1	Fes	ENSMUSG00000053158	feline sarcoma oncogene [Source:MGI Symbol;Acc:MGI:95514]	1	48.5294	0	52.1739	0	82.9545	0	31.4286	0	6.66667	0	15.3846	0	14.6185	0	13.4921	0	5.30303	0	13.5135	0	7.14286	0	5.26316	0	14.3137	0	9.49074	0	10.3448	0	9.67078	0
7	80388585	80405436	-	NaN	1	Furin	ENSMUSG00000030530	furin (paired basic amino acid cleaving enzyme) [Source:MGI Symbol;Acc:MGI:97513]	1	80.4348	0	100	0	80	0	36	0	33.3333	0	44.8276	0	39.0625	0	37.8788	0	42.3913	0	30	0	18.6046	0	85.7143	0	45.6522	0	37.7778	0	42.1875	0	59.5745	0
7	80860920	80876516	+	NaN	1	Zscan2	ENSMUSG00000038797	zinc finger and SCAN domain containing 2 [Source:MGI Symbol;Acc:MGI:99176]	1	90.5405	0	97.2973	0	72.2222	0	71.4286	0	64.2857	0	74.0741	0	73.5849	0	62.3077	0	57.1429	0	62.069	0	45.1613	0	59.2593	0	52.9891	0	68.75	0	69.6429	0	56.9892	0
7	87246096	87398710	+	NaN	1	Nox4	ENSMUSG00000030562	NADPH oxidase 4 [Source:MGI Symbol;Acc:MGI:1354184]	1	47.5	0	47.0588	0	55.1282	0	43.3333	0	68.75	0	26.6667	0	36.9048	0	50.1961	0	46.875	0	7.14286	0	9.09091	0	9.09091	0	34.5139	0	48.0769	0	23.1771	0	20.5128	0
7	91667149	91667293	-	NaN	1	U1	ENSMUSG00000064403	U1 spliceosomal RNA [Source:RFAM;Acc:RF00003]	1	86.2069	0	94.1176	0	100	0	88.4615	0	88.2353	0	55.8824	0	82.6923	0	91.1765	0	90	0	79.4118	0	73.5294	0	50	0	70.8333	0	61.1765	0	65.8192	0	69.7917	0
7	100706651	100841628	+	NaN	1	Fam168a	ENSMUSG00000029461	family with sequence similarity 168, member A [Source:MGI Symbol;Acc:MGI:2442372]	1	81.4815	0	84.2105	0	64.7059	0	69.5652	0	59.0909	0	68.9655	0	65.8854	0	64.1304	0	78.0952	0	35.7143	0	45.8333	0	60.4167	0	65.2482	0	77.7778	0	71.1111	0	71.5092	0
7	104218793	104235152	+	NaN	1	Trim6	ENSMUSG00000072244	tripartite motif-containing 6 [Source:MGI Symbol;Acc:MGI:2137352]	1	93.1034	0	78.9474	0	87.5	0	83.871	0	78.5714	0	83.3333	0	88.4906	0	86.0544	0	77.8846	0	72.5	0	65	0	60	0	51.0127	0	62.2464	0	41.4912	0	53.5519	0
7	109893780	109960470	-	NaN	1	Dennd5a	ENSMUSG00000035901	DENN/MADD domain containing 5A [Source:MGI Symbol;Acc:MGI:1201681]	1	67.2414	0	61.1111	0	61.6279	0	75.5102	0	67.8571	0	65.5172	0	60.3234	0	68.3712	0	56.3131	0	50	0	53.7037	0	20	0	58.9888	0	55.6863	0	39.0625	0	57.5758	0
7	110221703	110283503	+	NaN	1	Swap70	ENSMUSG00000031015	SWA-70 protein [Source:MGI Symbol;Acc:MGI:1298390]	1	50	0	50	0	41.9355	0	42.7083	0	47.2222	0	29.6296	0	41.1111	0	43.4211	0	56.9767	0	24.2424	0	20	0	25.2874	0	18.9693	0	43.662	0	27.0833	0	27.0492	0
7	115471344	116038744	-	NaN	1	Sox6	ENSMUSG00000051910	SRY-box containing gene 6 [Source:MGI Symbol;Acc:MGI:98368]	1	40.3226	0	55.5556	0	21.4286	0	27.7778	0	30.5556	0	40	0	19.6667	0	19.0303	0	23.2558	0	21.4286	0	0	0	11.9048	0	12.619	0	27.2464	0	12.9032	0	10.9375	0
7	120102376	120120992	+	NaN	1	Tmem159	ENSMUSG00000030917	transmembrane protein 159 [Source:MGI Symbol;Acc:MGI:1925752]	1	64.2857	0	82.6087	0	61.1111	0	69.2029	0	61.2903	0	60	0	56.4751	0	48.538	0	49.0385	0	48.6486	0	27.7778	0	31.4286	0	47.4057	0	65.3061	0	55.3385	0	54.0541	0
7	130162451	133123350	-	NaN	1	Fgfr2	ENSMUSG00000030849	fibroblast growth factor receptor 2 [Source:MGI Symbol;Acc:MGI:95523]	1	46.5116	0	17.3077	0	61.6667	0	45.5556	0	28	0	15.7895	0	16.6667	0	15.8046	0	12.6543	0	16.6667	0	4.16667	0	15.8537	0	17.8715	0	34.4048	0	19.8276	0	22.3684	0
7	131308555	131322292	-	NaN	1	Cuzd1	ENSMUSG00000040205	CUB and zona pellucida-like domains 1 [Source:MGI Symbol;Acc:MGI:1202881]	1	46.5116	0	17.3077	0	61.6667	0	45.5556	0	28	0	15.7895	0	16.6667	0	15.8046	0	12.6543	0	16.6667	0	4.16667	0	15.8537	0	17.8715	0	34.4048	0	19.8276	0	22.3684	0
7	133720942	133782726	-	NaN	1	Dhx32	ENSMUSG00000030986	DEAH (Asp-Glu-Ala-His) box polypeptide 32 [Source:MGI Symbol;Acc:MGI:2141813]	1	40	0	92.8571	0	84.6154	0	28.5714	0	10.8696	0	22.2222	0	29.3103	0	20.2532	0	52.0833	0	54.5455	0	18.9655	0	44.4444	0	20.6667	0	39.0244	0	23.0303	0	30.4348	0
7	133776861	133881532	+	NaN	1	Fank1	ENSMUSG00000053111	fibronectin type 3 and ankyrin repeat domains 1 [Source:MGI Symbol;Acc:MGI:1914180]	1	40	0	92.8571	0	84.6154	0	28.5714	0	10.8696	0	22.2222	0	29.3103	0	20.2532	0	52.0833	0	54.5455	0	18.9655	0	44.4444	0	20.6667	0	39.0244	0	23.0303	0	30.4348	0
7	141874813	141918507	-	NaN	1	Tollip	ENSMUSG00000025139	toll interacting protein [Source:MGI Symbol;Acc:MGI:1891808]	1	59.4595	0	88.2353	0	86.5079	0	88	0	51.4286	0	39.0244	0	68.1452	0	51.7778	0	58.0882	0	54.8387	0	84.2105	0	39.3939	0	58.6275	0	51.2658	0	73.6559	0	67.3469	0
8	22659212	22706589	-	NaN	1	Ikbkb	ENSMUSG00000031537	inhibitor of kappaB kinase beta [Source:MGI Symbol;Acc:MGI:1338071]	1	80.9524	0	85.7143	0	90.3846	0	86.1789	0	88.4615	0	75	0	73.1482	0	82.0175	0	78	0	78.5714	0	54.8387	0	57.1429	0	72.2222	0	70.5556	0	67.7249	0	69.6203	0
8	22686265	22695646	+	NaN	1	Gm15346	ENSMUSG00000085199	predicted gene 15346 [Source:MGI Symbol;Acc:MGI:3705174]	1	80.9524	0	85.7143	0	90.3846	0	86.1789	0	88.4615	0	75	0	73.1482	0	82.0175	0	78	0	78.5714	0	54.8387	0	57.1429	0	72.2222	0	70.5556	0	67.7249	0	69.6203	0
8	25944459	25976744	-	NaN	1	Hgsnat	ENSMUSG00000037260	heparan-alpha-glucosaminide N-acetyltransferase [Source:MGI Symbol;Acc:MGI:1196297]	1	70.2381	0	80.9524	0	62.5	0	71.2121	0	54.5455	0	92.8571	0	65.2778	0	56.8182	0	34.2391	0	21.4286	0	55.5556	0	47.2222	0	59.0535	0	65.8565	0	36.4103	0	69.3396	0
8	33599621	33619794	+	NaN	1	Ppp2cb	ENSMUSG00000009630	protein phosphatase 2 (formerly 2A), catalytic subunit, beta isoform [Source:MGI Symbol;Acc:MGI:1321161]	1	82.8125	0	90	0	73.913	0	73.75	0	100	0	41.3043	0	67.2619	0	92.7536	0	66.6667	0	35.4167	0	64.5161	0	63.6905	0	71.9697	0	66.9192	0	62.0098	0	65.3846	0
8	33619586	33641976	-	NaN	1	Ubxn8	ENSMUSG00000052906	UBX domain protein 8 [Source:MGI Symbol;Acc:MGI:1337129]	1	83.3333	0	87.5	0	61.6667	0	85.8974	0	58.8235	0	100	0	52.6316	0	52.8302	0	50	0	59.375	0	57.1429	0	66.6667	0	53.8813	0	49.0566	0	57.2072	0	65.625	0
8	35587798	35679449	+	NaN	1	Mfhas1	ENSMUSG00000070056	malignant fibrous histiocytoma amplified sequence 1 [Source:MGI Symbol;Acc:MGI:1098644]	1	69.2308	0	57.8947	0	76.087	0	47.6744	0	56.25	0	46.6667	0	65.1852	0	45.2941	0	77.5146	0	28.125	0	31.9444	0	51.6129	0	44.5261	0	49.0625	0	43.5484	0	43.5065	0
8	40307458	40386308	+	NaN	1	Efha2	ENSMUSG00000039478	EF-hand domain family, member A2 [Source:MGI Symbol;Acc:MGI:1925756]	1	86.9919	0	97.2222	0	93.75	0	96.9697	0	92	0	83.3333	0	89.4366	0	86.5497	0	89.3939	0	57.8947	0	84.2105	0	61.5385	0	69.1441	0	73.447	0	61.7232	0	70.6897	0
8	60632827	60676729	+	NaN	1	Mfap3l	ENSMUSG00000031647	microfibrillar-associated protein 3-like [Source:MGI Symbol;Acc:MGI:1918556]	1	42.6829	0	41.6667	0	60	0	31.4815	0	60	0	47.9167	0	32.0833	0	33.1111	0	37.7451	0	27.6923	0	11.5385	0	24	0	19.4444	0	37.2973	0	38.7931	0	26.0938	0
8	70220172	70234466	-	NaN	1	Armc6	ENSMUSG00000002343	armadillo repeat containing 6 [Source:MGI Symbol;Acc:MGI:1924063]	1	72	0	47.3684	0	100	0	90.4762	0	57.6923	0	86.3636	0	44.4444	0	57.5758	0	66.6667	0	61.1111	0	74.0741	0	31.25	0	60.5903	0	68.8406	0	70.4167	0	48.2143	0
8	70493158	70504081	+	NaN	1	Crlf1	ENSMUSG00000007888	cytokine receptor-like factor 1 [Source:MGI Symbol;Acc:MGI:1340030]	1	29.6296	0	56.5217	0	60	0	62.5	0	31.8182	0	35	0	37.3016	0	46.7273	0	26.087	0	7.8125	0	50	0	14.2857	0	20.8333	0	31.0897	0	29.5455	0	36.7188	0
8	70842049	70857008	-	NaN	1	Kcnn1	ENSMUSG00000002908	potassium intermediate/small conductance calcium-activated channel, subfamily N, member 1 [Source:MGI Symbol;Acc:MGI:1933993]	1	75.8064	0	87.5	0	76.6667	0	80.7018	0	82.6531	0	100	0	64.3518	0	69.883	0	69.2708	0	66.6667	0	58.1081	0	38.8889	0	66.835	0	55.1136	0	33.7662	0	59.1111	0
8	75448694	75984503	+	NaN	1	1700007B14Rik	ENSMUSG00000031620	RIKEN cDNA 1700007B14 gene [Source:MGI Symbol;Acc:MGI:1919081]	1	55	0	42.8571	0	50	0	48.3333	0	44.4444	0	28.5714	0	30.4094	0	29.2553	0	35.3659	0	14.2857	0	21.4286	0	26.087	0	29.6748	0	31.0811	0	48.6842	0	29.1667	0
8	81665876	81667118	-	NaN	1	4930579O11Rik	ENSMUSG00000090732	RIKEN cDNA 4930579O11 gene [Source:MGI Symbol;Acc:MGI:1923126]	1	65.7895	0	25	0	46.6667	0	21.7391	0	32.1429	0	11.7647	0	22.2826	0	13.5965	0	22.2222	0	10	0	28.9474	0	8.33333	0	13.1818	0	11.4286	0	23.7847	0	15	0
8	83652678	83664788	+	NaN	1	Gipc1	ENSMUSG00000019433	GIPC PDZ domain containing family, member 1 [Source:MGI Symbol;Acc:MGI:1926252]	1	86.6667	0	74.1936	0	76.7442	0	75	0	65.625	0	72.2222	0	61.5297	0	64.8889	0	62.2024	0	59.4595	0	68.75	0	62.963	0	35.7724	0	42	0	29.4521	0	42.3611	0
8	84699876	84800344	-	NaN	1	Nfix	ENSMUSG00000001911	nuclear factor I/X [Source:MGI Symbol;Acc:MGI:97311]	1	26.8293	0	71.7949	0	60.8696	0	48.2143	0	73.5294	0	38.4615	0	42.3203	0	40.7407	0	44	0	41.1765	0	10	0	38.8889	0	33.8308	0	21.8254	0	26.1905	0	21.8783	0
8	90828835	91054508	+	NaN	1	Chd9	ENSMUSG00000056608	chromodomain helicase DNA binding protein 9 [Source:MGI Symbol;Acc:MGI:1924001]	1	100	0	72.2222	0	42.8571	0	83.3333	0	NaN	0	20	0	26.087	0	39.6825	0	33.3333	0	10	0	78.5714	0	66.6667	0	18.1818	0	75	0	20.6897	0	47.6191	0
8	99416642	99733438	+	NaN	1	A330008L17Rik	ENSMUSG00000052479	RIKEN cDNA A330008L17 gene [Source:MGI Symbol;Acc:MGI:2443215]	1	32.0513	0	25	0	23.3333	0	30	0	35.2941	0	35.7143	0	18.9873	0	25.1515	0	24.7126	0	6.11111	0	0	0	15.1515	0	5.89744	0	3.57143	0	12.0567	0	11.8644	0
8	106572966	106573461	-	NaN	1	Gm10073	ENSMUSG00000060019	predicted pseudogene 10073 [Source:MGI Symbol;Acc:MGI:3641908]	1	79.7619	0	82.6923	0	65.4762	0	90.7407	0	82.5	0	73.6842	0	64.4068	0	85.1562	0	81.3953	0	30.3571	0	56.7568	0	74.2857	0	62.1951	0	55.4167	0	53.9773	0	66.2447	0
8	110919922	110972480	+	NaN	1	St3gal2	ENSMUSG00000031749	ST3 beta-galactoside alpha-2,3-sialyltransferase 2 [Source:MGI Symbol;Acc:MGI:99427]	1	61.8421	0	51.7241	0	62.2642	0	51.5152	0	62.5	0	73.2759	0	56.4943	0	49.7992	0	80.3922	0	35	0	14.4737	0	39.0625	0	35.4444	0	37.3563	0	33.8798	0	30.8458	0
8	110923116	110923263	+	NaN	1	SNORA57	ENSMUSG00000065100	Small nucleolar RNA SNORA57 [Source:RFAM;Acc:RF00191]	1	61.8421	0	51.7241	0	62.2642	0	51.5152	0	62.5	0	73.2759	0	56.4943	0	49.7992	0	80.3922	0	35	0	14.4737	0	39.0625	0	35.4444	0	37.3563	0	33.8798	0	30.8458	0
8	116568724	116732991	-	NaN	1	Cdyl2	ENSMUSG00000031758	chromodomain protein, Y chromosome-like 2 [Source:MGI Symbol;Acc:MGI:1923046]	1	37.1429	0	61.3333	0	56	0	47.8261	0	32.2581	0	40	0	49.9111	0	39.3333	0	35.8491	0	49.1228	0	21.0526	0	21.4286	0	29.3922	0	42.4242	0	35.0457	0	32.0513	0
8	117498291	117635140	+	NaN	1	Plcg2	ENSMUSG00000034330	phospholipase C, gamma 2 [Source:MGI Symbol;Acc:MGI:97616]	1	96.7742	0	94.5946	0	100	0	94.6809	0	90.9091	0	61.9048	0	81.2207	0	81.3253	0	95.4545	0	80.9524	0	50	0	77.7778	0	79.3217	0	79.4872	0	80.921	0	79.1096	0
8	117661399	117673689	-	NaN	1	Sdr42e1	ENSMUSG00000034308	short chain dehydrogenase/reductase family 42E, member 1 [Source:MGI Symbol;Acc:MGI:1921282]	1	70.5128	0	44.4444	0	80	0	68.75	0	72.7273	0	64.7059	0	72.0395	0	72.2222	0	58.9646	0	36.6667	0	33.3333	0	25	0	52.4904	0	58.75	0	52.7397	0	58.4699	0
8	119575235	119598454	+	NaN	1	Lrrc50	ENSMUSG00000031831	leucine rich repeat containing 50 [Source:MGI Symbol;Acc:MGI:1915520]	1	53	0	42.8571	0	86.1111	0	90.7895	0	51.7857	0	43.3333	0	49.0113	0	53.1111	0	47.8723	0	44.8718	0	37.8788	0	29.4118	0	18.8235	0	20	0	26.4444	0	18.3712	0
8	119910841	124345722	+	NaN	1	Gm20388	ENSMUSG00000092329	predicted gene 20388 [Source:MGI Symbol;Acc:MGI:5141853]	1	85	0	30.7692	0	81.25	0	33.3333	0	63.6364	0	19.1489	0	31.0606	0	38.0435	0	23.8095	0	52	0	50	0	15.3846	0	22.1154	0	43.1034	0	51.087	0	38.5	0
8	121549443	121578806	-	NaN	1	Fbxo31	ENSMUSG00000052934	F-box protein 31 [Source:MGI Symbol;Acc:MGI:1354708]	1	85	0	30.7692	0	81.25	0	33.3333	0	63.6364	0	19.1489	0	31.0606	0	38.0435	0	23.8095	0	52	0	50	0	15.3846	0	22.1154	0	43.1034	0	51.087	0	38.5	0
9	4417899	4796234	-	NaN	1	Gria4	ENSMUSG00000025892	glutamate receptor, ionotropic, AMPA4 (alpha 4) [Source:MGI Symbol;Acc:MGI:95811]	1	19.0476	0	43.75	0	19.0476	0	22.7273	0	28.5714	0	0	0	18.6046	0	23.8333	0	3.7037	0	8.33333	0	5.26316	0	0	0	4.72973	0	22.8571	0	10.8108	0	3.0303	0
9	9660891	10904775	-	NaN	1	Cntn5	ENSMUSG00000039488	contactin 5 [Source:MGI Symbol;Acc:MGI:3042287]	1	54.5455	0	16.6667	0	32.6087	0	75	0	9.52381	0	26.087	0	32.7778	0	39.6341	0	33.871	0	19.4444	0	29.3651	0	5	0	14.3678	0	34.9594	0	27.2059	0	27.8736	0
9	13827716	13846541	+	NaN	1	Fam76b	ENSMUSG00000037808	family with sequence similarity 76, member B [Source:MGI Symbol;Acc:MGI:1920076]	1	29.4872	0	90.9091	0	69.2308	0	54.5455	0	30.303	0	16.6667	0	19.4444	0	20.4545	0	20.5479	0	23.0769	0	75	0	12.5	0	12.844	0	25.5102	0	25.4717	0	27.1739	0
9	15709738	15742384	+	NaN	1	Slc36a4	ENSMUSG00000043885	solute carrier family 36 (proton/amino acid symporter), member 4 [Source:MGI Symbol;Acc:MGI:2442595]	1	66.3043	0	48.2143	0	45.3125	0	47.6191	0	46	0	46.875	0	34.9099	0	51.2387	0	32.0513	0	29.3103	0	50	0	20.5882	0	22.1519	0	37.8531	0	23.3333	0	32.9004	0
9	21074168	21091988	-	NaN	1	Raver1	ENSMUSG00000010205	ribonucleoprotein, PTB-binding 1 [Source:MGI Symbol;Acc:MGI:1919016]	1	50	0	61.5385	0	79.1667	0	78.5714	0	31.7073	0	48.3871	0	30.6513	0	32.9082	0	42.7536	0	24.5902	0	30.5556	0	33.3333	0	41.954	0	25.4065	0	45.7471	0	48.4375	0
9	21091755	21128393	+	NaN	1	1700084C06Rik	ENSMUSG00000086016	RIKEN cDNA 1700084C06 gene [Source:MGI Symbol;Acc:MGI:1923868]	1	50	0	61.5385	0	79.1667	0	78.5714	0	31.7073	0	48.3871	0	30.6513	0	32.9082	0	42.7536	0	24.5902	0	30.5556	0	33.3333	0	41.954	0	25.4065	0	45.7471	0	48.4375	0
9	21165714	21213248	+	NaN	1	Pde4a	ENSMUSG00000032177	phosphodiesterase 4A, cAMP specific [Source:MGI Symbol;Acc:MGI:99558]	1	24	0	71.4286	0	65.5172	0	46.6667	0	30.303	0	46.5517	0	43.1667	0	34.2767	0	62.9252	0	45.4545	0	14	0	26.3158	0	13.6285	0	9.90991	0	11.6935	0	14.2222	0
9	21273458	21287971	-	NaN	1	Kri1	ENSMUSG00000035047	KRI1 homolog (S. cerevisiae) [Source:MGI Symbol;Acc:MGI:2384899]	1	100	0	82.6087	0	72.0588	0	66.6667	0	55.0725	0	56.6667	0	72.2222	0	47.0149	0	54.1667	0	33.871	0	60	0	50	0	62.5514	0	43.2203	0	50	0	51.8519	0
9	22411577	22444677	+	NaN	1	9530077C05Rik	ENSMUSG00000036411	RIKEN cDNA 9530077C05 gene [Source:MGI Symbol;Acc:MGI:1915533]	1	69.4444	0	90.3509	0	75	0	59.4595	0	82.8571	0	60	0	62.5541	0	63.2576	0	61.3636	0	40.3846	0	60.8696	0	51.0753	0	50.9009	0	58.2	0	60.5263	0	51.2255	0
9	22475715	22888280	+	NaN	1	Bbs9	ENSMUSG00000035919	Bardet-Biedl syndrome 9 (human) [Source:MGI Symbol;Acc:MGI:2442833]	1	95.6897	0	93.1034	0	85.1351	0	85.7143	0	66.6667	0	73.5294	0	65.261	0	78.5354	0	83.6207	0	62.5	0	72.973	0	73.9837	0	61.5226	0	53.0769	0	67.4603	0	67.9688	0
9	31846097	31913462	-	NaN	1	Barx2	ENSMUSG00000032033	BarH-like homeobox 2 [Source:MGI Symbol;Acc:MGI:109617]	1	58.9744	0	50	0	42.0455	0	44.4444	0	34.375	0	36.4865	0	35.0649	0	39.1139	0	38.8889	0	0	0	23.913	0	25	0	23.0453	0	54.023	0	31.5476	0	27.5641	0
9	32067171	32067296	+	NaN	1	AC160635.1	ENSMUSG00000095555	No description	1	61.4286	0	46.5278	0	58.75	0	52.0202	0	62.069	0	75	0	57.7244	0	70.7692	0	59.9206	0	40.7407	0	40	0	26.1905	0	25	0	22.3684	0	42.3497	0	39.4977	0
9	32116136	32268446	+	NaN	1	Arhgap32	ENSMUSG00000041444	Rho GTPase activating protein 32 [Source:MGI Symbol;Acc:MGI:2450166]	1	57.5758	0	41.6667	0	55.4054	0	48.6486	0	39.4737	0	47.8261	0	37.0935	0	52.4691	0	40.2778	0	20	0	18.9394	0	46	0	28.8095	0	34.3056	0	28.9394	0	21.0094	0
9	32314783	32344237	-	NaN	1	Kcnj5	ENSMUSG00000032034	potassium inwardly-rectifying channel, subfamily J, member 5 [Source:MGI Symbol;Acc:MGI:104755]	1	60.5263	0	68.9655	0	63.6364	0	63.0952	0	67.5676	0	66.0714	0	57.6191	0	63.8095	0	52.1739	0	48.0769	0	45.8333	0	40	0	40.7706	0	41.1111	0	47.0588	0	45.0617	0
9	40192316	40213604	+	NaN	1	Zfp202	ENSMUSG00000025602	zinc finger protein 202 [Source:MGI Symbol;Acc:MGI:1933401]	1	90.2778	0	100	0	96.5517	0	86.3636	0	91.3793	0	100	0	92.5926	0	90.2778	0	93.9024	0	51.6129	0	52.6316	0	60.3448	0	57.7528	0	64.1975	0	62.8931	0	61.7251	0
9	40203349	40203665	+	NaN	1	AC136021.1	ENSMUSG00000093182	No description	1	90.2778	0	100	0	96.5517	0	86.3636	0	91.3793	0	100	0	92.5926	0	90.2778	0	93.9024	0	51.6129	0	52.6316	0	60.3448	0	57.7528	0	64.1975	0	62.8931	0	61.7251	0
9	41964720	42124297	-	NaN	1	Sorl1	ENSMUSG00000049313	sortilin-related receptor, LDLR class A repeats-containing [Source:MGI Symbol;Acc:MGI:1202296]	1	75.6098	0	16.6667	0	36.3636	0	52.5	0	18.1818	0	63.6364	0	26.7949	0	44.6154	0	28.4091	0	28.5714	0	35.7143	0	11.7647	0	20.9091	0	53.1915	0	18.6508	0	11	0
9	45766946	45828691	-	NaN	1	Cep164	ENSMUSG00000043987	centrosomal protein 164 [Source:MGI Symbol;Acc:MGI:2384878]	1	53.2609	0	80.6452	0	44.4444	0	48.6486	0	51.282	0	55	0	47.191	0	45.3125	0	52.3809	0	25	0	41.1765	0	37.5	0	23.3051	0	33.3333	0	27.6923	0	17.8571	0
9	48654311	48835945	-	NaN	1	Zbtb16	ENSMUSG00000066687	zinc finger and BTB domain containing 16 [Source:MGI Symbol;Acc:MGI:103222]	1	30	0	19.3548	0	23.8739	0	45	0	31.8182	0	34.375	0	20.7031	0	24.8756	0	27.5862	0	3.22581	0	9.61538	0	2.85714	0	8.44749	0	18.0851	0	5.97015	0	11.0169	0
9	49436963	49486225	-	NaN	1	Ttc12	ENSMUSG00000040219	tetratricopeptide repeat domain 12 [Source:MGI Symbol;Acc:MGI:2444588]	1	48.8889	0	71.4286	0	85.6061	0	61.5385	0	31.25	0	60	0	23.8304	0	59.5238	0	33.6957	0	43.3333	0	24.0741	0	63.5417	0	35.2941	0	50.6579	0	49.7312	0	9.1195	0
9	53384023	53401867	+	NaN	1	Kdelc2	ENSMUSG00000034487	KDEL (Lys-Asp-Glu-Leu) containing 2 [Source:MGI Symbol;Acc:MGI:1923765]	1	38.8889	0	42.1053	0	25	0	22	0	30.7692	0	17.3077	0	26	0	15.3333	0	26.0163	0	17.6471	0	6.41026	0	11.1111	0	8.75	0	17.7083	0	16.9271	0	22.9167	0
9	56917200	56928371	-	NaN	1	Snx33	ENSMUSG00000032733	sorting nexin 33 [Source:MGI Symbol;Acc:MGI:2443239]	1	38.4615	0	60.4167	0	62.5	0	31.7204	0	41.25	0	16.6667	0	33.8372	0	34.127	0	51.6129	0	13.8889	0	14.8649	0	21.4286	0	24.3056	0	25.5291	0	29.878	0	21.5863	0
9	57626647	57645653	-	NaN	1	Csk	ENSMUSG00000032312	c-src tyrosine kinase [Source:MGI Symbol;Acc:MGI:88537]	1	100	0	63.3333	0	10	0	79.4118	0	63.6364	0	2.5	0	50	0	37.2549	0	33.3333	0	14.2857	0	30.7692	0	45.4545	0	34.2708	0	38.6792	0	42.8571	0	25	0
9	63399381	63568691	+	NaN	1	Gm16759	ENSMUSG00000086539	predicted gene, 16759 [Source:MGI Symbol;Acc:MGI:4439683]	1	46.6667	0	68.75	0	61.5385	0	65.6566	0	39.3939	0	37.5	0	37.2917	0	49.8299	0	66.6667	0	20	0	12.5	0	20.4545	0	29.5238	0	25.4717	0	22.3077	0	24.7826	0
9	63421455	63602493	-	NaN	1	Iqch	ENSMUSG00000037801	IQ motif containing H [Source:MGI Symbol;Acc:MGI:1925500]	1	46.6667	0	68.75	0	61.5385	0	65.6566	0	39.3939	0	37.5	0	37.2917	0	49.8299	0	66.6667	0	20	0	12.5	0	20.4545	0	29.5238	0	25.4717	0	22.3077	0	24.7826	0
9	63442319	63442460	+	NaN	1	AC122057.1	ENSMUSG00000093137	No description	1	46.6667	0	68.75	0	61.5385	0	65.6566	0	39.3939	0	37.5	0	37.2917	0	49.8299	0	66.6667	0	20	0	12.5	0	20.4545	0	29.5238	0	25.4717	0	22.3077	0	24.7826	0
9	64173387	64178562	+	NaN	1	Rpl4	ENSMUSG00000032399	ribosomal protein L4 [Source:MGI Symbol;Acc:MGI:1915141]	1	63.4146	0	89.4737	0	73.8095	0	75	0	72.8571	0	37.5	0	58.7963	0	48.9247	0	54.2553	0	38.0952	0	55.5556	0	37.5	0	69.5312	0	46.0317	0	63.5714	0	73.7705	0
9	64175048	64175115	+	NaN	1	SNORD18	ENSMUSG00000065752	Small nucleolar RNA SNORD18 [Source:RFAM;Acc:RF00093]	1	63.4146	0	89.4737	0	73.8095	0	75	0	72.8571	0	37.5	0	58.7963	0	48.9247	0	54.2553	0	38.0952	0	55.5556	0	37.5	0	69.5312	0	46.0317	0	63.5714	0	73.7705	0
9	64175423	64175521	+	NaN	1	SNORD16	ENSMUSG00000094411	Small nucleolar RNA SNORD16 [Source:RFAM;Acc:RF00138]	1	63.4146	0	89.4737	0	73.8095	0	75	0	72.8571	0	37.5	0	58.7963	0	48.9247	0	54.2553	0	38.0952	0	55.5556	0	37.5	0	69.5312	0	46.0317	0	63.5714	0	73.7705	0
9	64175871	64175941	+	NaN	1	SNORD18	ENSMUSG00000064918	Small nucleolar RNA SNORD18 [Source:RFAM;Acc:RF00093]	1	63.4146	0	89.4737	0	73.8095	0	75	0	72.8571	0	37.5	0	58.7963	0	48.9247	0	54.2553	0	38.0952	0	55.5556	0	37.5	0	69.5312	0	46.0317	0	63.5714	0	73.7705	0
9	64176661	64176759	+	NaN	1	SNORD16	ENSMUSG00000095868	Small nucleolar RNA SNORD16 [Source:RFAM;Acc:RF00138]	1	63.4146	0	89.4737	0	73.8095	0	75	0	72.8571	0	37.5	0	58.7963	0	48.9247	0	54.2553	0	38.0952	0	55.5556	0	37.5	0	69.5312	0	46.0317	0	63.5714	0	73.7705	0
9	64177123	64177193	+	NaN	1	SNORD18	ENSMUSG00000064514	Small nucleolar RNA SNORD18 [Source:RFAM;Acc:RF00093]	1	63.4146	0	89.4737	0	73.8095	0	75	0	72.8571	0	37.5	0	58.7963	0	48.9247	0	54.2553	0	38.0952	0	55.5556	0	37.5	0	69.5312	0	46.0317	0	63.5714	0	73.7705	0
9	64811340	64919667	+	NaN	1	Dennd4a	ENSMUSG00000053641	DENN/MADD domain containing 4A [Source:MGI Symbol;Acc:MGI:2142979]	1	56	0	64.7059	0	88.2353	0	60	0	41.4286	0	52.3809	0	53.0702	0	47.6191	0	61.5385	0	45	0	27.2727	0	44.1667	0	42.328	0	63.8889	0	40.4321	0	48.3871	0
9	69989466	70008317	+	NaN	1	Bnip2	ENSMUSG00000011958	BCL2/adenovirus E1B interacting protein 2 [Source:MGI Symbol;Acc:MGI:109327]	1	13.4328	0	85.7143	0	60.4167	0	52.5641	0	26.6667	0	29.6296	0	18.5185	0	21.9178	0	45.1613	0	13.0435	0	50	0	33.3333	0	25.8814	0	66.6667	0	40.5405	0	31.8182	0
9	73480870	73933567	-	NaN	1	Unc13c	ENSMUSG00000062151	unc-13 homolog C (C. elegans) [Source:MGI Symbol;Acc:MGI:2149021]	1	50	0	45.4545	0	55	0	52	0	47.8261	0	32.5	0	40.7407	0	50.9615	0	26.1364	0	22.5806	0	22.4138	0	28.9474	0	24.8039	0	32.3529	0	35.6481	0	34.0517	0
9	78536488	78588041	-	NaN	1	Slc17a5	ENSMUSG00000049624	solute carrier family 17 (anion/sugar transporter), member 5 [Source:MGI Symbol;Acc:MGI:1924105]	1	70.2128	0	58.3333	0	65.8537	0	75	0	55.5556	0	60.3448	0	58.9636	0	63.5135	0	74.0196	0	22.2222	0	37.931	0	60.8696	0	32.684	0	46.7172	0	41.1347	0	50	0
9	82829806	82847688	+	NaN	1	Irak1bp1	ENSMUSG00000032251	interleukin-1 receptor-associated kinase 1 binding protein 1 [Source:MGI Symbol;Acc:MGI:1929475]	1	70.6897	0	85.7143	0	92.3077	0	30.7692	0	55.5556	0	55.5556	0	39.7222	0	60.3448	0	25	0	15.625	0	7.69231	0	57.1429	0	17.963	0	31.9728	0	19.5652	0	16.129	0
9	86581363	86695914	-	NaN	1	Me1	ENSMUSG00000032418	malic enzyme 1, NADP(+)-dependent, cytosolic [Source:MGI Symbol;Acc:MGI:97043]	1	50.9259	0	38.1579	0	38.8889	0	30.6452	0	38.4615	0	8.33333	0	17.8571	0	18.9394	0	25.5319	0	2.43902	0	5.26316	0	4	0	0.968992	0	15.7738	0	2.41935	0	9.01639	0
9	86695542	86699834	+	NaN	1	A330041J22Rik	ENSMUSG00000087466	RIKEN cDNA A330041J22 gene [Source:MGI Symbol;Acc:MGI:2442269]	1	50.9259	0	38.1579	0	38.8889	0	30.6452	0	38.4615	0	8.33333	0	17.8571	0	18.9394	0	25.5319	0	2.43902	0	5.26316	0	4	0	0.968992	0	15.7738	0	2.41935	0	9.01639	0
9	87022014	87077774	+	NaN	1	Cyb5r4	ENSMUSG00000032872	cytochrome b5 reductase 4 [Source:MGI Symbol;Acc:MGI:2386848]	1	77.1429	0	60.6061	0	80.9524	0	88.8889	0	88.7097	0	87.5	0	77.2059	0	63.8298	0	90.2778	0	55.1724	0	55.5556	0	36	0	71.4286	0	75.4098	0	83.5227	0	82.1138	0
9	96823344	96892669	-	NaN	1	Acpl2	ENSMUSG00000043587	acid phosphatase-like 2 [Source:MGI Symbol;Acc:MGI:2442444]	1	17.6471	0	24.1379	0	20	0	35.4839	0	2.5	0	11.9048	0	12.6761	0	9.72222	0	8.33333	0	0	0	0	0	0	0	4.06977	0	7	0	7.21393	0	5.46875	0
9	99006965	99035690	-	NaN	1	Gm1123	ENSMUSG00000044860	predicted gene 1123 [Source:MGI Symbol;Acc:MGI:2685969]	1	82	0	50.9804	0	60.2273	0	20.098	0	9.375	0	11.9048	0	14.4737	0	17.7083	0	17.5	0	32.3529	0	18.5714	0	32.6087	0	26.3492	0	36.8217	0	18.0952	0	11.8627	0
[truncated: 253 more rows]
