# Supplementary material for: Genome-wide assessment of DNA methylation in mouse oocytes reveals effects associated with in vitro growth, superovulation, and sexual maturity
Source: Clin Epigenetics. 2019 Dec 19;11:197. doi: 10.1186/s13148-019-0794-y (PMC6923880; doi:10.1186/s13148-019-0794-y)
Supplement: Supplementary file 18 — Additional file 18: Table S11. Genes commonly hypermethylated or hypomethylated in all pairwise comparisons. Enriched biological processes of genes commonly affected in the SO vs. SOA and IFC vs. SOA comparisons related to sexual maturity of oocytes (n=352). [file 13148_2019_794_MOESM18_ESM.xlsx]

## Sheet: Hypomethylated
Additional file 18: Table S11. Genes commonly hypomethylated in all pair-wise comparisons.
Names	total	elements
IFC vs SO IFC vs SOA SO vs SOA	3	Frmd4a
		Msi2
		Cdh13
IFC vs SO IFC vs SOA	145	Ryr2
		Rasgrf1
		Rims1
		Fap
		Nek11
		Fam70a
		Astn1
		Sh3gl2
		Megf11
		4833424O15Rik
		Sntg2
		Cpvl
		4930534B04Rik
		Gm10396
		Plcb4
		Mir3110
		Grik4
		Rbms3
		Zdhhc2
		C1rl
		Adam23
		Actl6a
		Gm15685
		Gpr156
		Slc16a12
		Cacng4
		Ppapdc1a
		Tmprss4
		Gm15813
		Ldlrad3
		Fgfr1
		Arhgap15
		Ddx60
		Aebp2
		Pkd1l3
		Sh3tc2
		U6
		Gm15415
		Chst5
		Tal1
		Tns3
		Myh15
		Agap3
		Hist1h1e
		Plxna4
		Lamb1
		BC049352
		Pir
		Angpt1
		Lphn2
		AC124083.1
		Prkcb
		Vav2
		Lemd1
		Dydc2
		Pkhd1
		Cacna1b
		Atp10a
		Trpv4
		Slc7a14
		Ttc23l
		Efcab4b
		Glt28d2
		Arfip1
		Grin2b
		Gm15416
		Ank1
		Nfix
		Lsp1
		Slc9a9
		Odz4
		Ttll7
		Itih5
		Grxcr1
		Amph
		Akap6
		Adamts19
		Rgnef
		Ddr1
		Papss2
		Bok
		Ppp1r16b
		Ctu2
		Anxa4
		Prelid2
		Hip1
		Y_RNA
		Gm13179
		Camta1
		Xdh
		Smad9
		Gm15816
		Spata16
		Phactr1
		Pipox
		Wibg
		Ednrb
		Cdh2
		Gm20388
		Synj2
		5S_rRNA
		Glra1
		Arsg
		9430029A11Rik
		Npas2
		Jph3
		Mir486
		Mapk10
		Etl4
		Cnot7
		Stox2
		Sox5
		4933425H06Rik
		Nedd4l
		Myo16
		Nkain3
		Agk
		Ano7
		9430020K01Rik
		Col24a1
		Dnahc6
		Ttll9
		March10
		Kdr
		Dcaf5
		Lmx1a
		4933415D12Rik
		SNORA48
		Gm13362
		Antxr1
		Ank
		Rbfox3
		Grb14
		Grhl2
		Lrriq1
		Pitpnc1
		1700023E05Rik
		Col4a1
		Slc37a1
		Hmg20b
		Pcsk6
		Vps37a
		Mier1
		Cntn3
		Osmr
IFC vs SOA SO vs SOA	4	Gm14267
		9830001H06Rik
		Itgb4
		Col18a1
SO vs SOA	2	Zfyve16
		Lmo4
IFC vs SOA	534	Gm12100
		Dapp1
		Snd1
		Mmgt2
		Grid2
		Kcnk2
		Popdc3
		A830018L16Rik
		Sec14l3
		Kif14
		Sall2
		Ccdc90b
		Gldc
		Mrpl2
		Ppm1e
		Sirpb1a
		Med27
		Cyb5r3
		Ssr1
		Snap91
		Gng2
		Celf1
		Atp8b1
		Ush2a
		Adamts9
		Chd4
		Myo15
		Smpd3
		Psmd11
		Gm11099
		Pde10a
		Gucy2c
		Dhtkd1
		Scn11a
		Dld
		Mir680-3
		Slc41a3
		Rrnad1
		Gm13986
		Abcc4
		Postn
		S1pr2
		Spon1
		1700106N22Rik
		Ppm1l
		Akt1
		Tmem26
		Klk1b27
		Phf1
		Capg
		Edar
		Gm14242
		1810041L15Rik
		Vps13b
		Stk24
		Ptprb
		Plxdc2
		Brd8
		Ophn1
		Pgm5
		Fat2
		Tmx2
		Treh
		Trpc7
		Sparcl1
		Sh3bp1
		Utrn
		Zfhx4
		Nrcam
		Sdc1
		Polg
		Slc15a1
		9430031J16Rik
		Setd4
		Mpp5
		Gm4876
		Atp8b2
		Slc47a1
		4921528I01Rik
		Bco2
		Itih2
		Cybrd1
		Tnn
		Metrnl
		Vps29
		Pick1
		Acadl
		Gm20619
		Rftn2
		Ace2
		Cxxc5
		Tfec
		Ifltd1
		Scd3
		7SK
		Cbfb
		Ccdc38
		Slc22a27
		Nbea
		Grid1
		C4b
		Tmem2
		Nol4
		Lrrc8d
		Plcg2
		Sult2a1
		Dhx29
		Ntng1
		BC021891
		Plb1
		Cntn1
		Gm13634
		Gm15584
		Lbp
		Hnrnpk
		Nid2
		Ehmt1
		Armc2
		Dnajc7
		Adamts17
		Gm14199
		Cul7
		Peli2
		2900008C10Rik
		Popdc2
		Ntn1
		Trappc6a
		Fbxl19
		1700123O12Rik
		Dpp6
		Pla2g12b
		Cyp4f13
		Baz1a
		Isg20l2
		Ube2j2
		Lphn3
		Cdh23
		Lonrf3
		Odz2
		Fgf7
		Zfp488
		Klhl3
		Psmd2
		Ptprg
		Gsto2
		Gm20643
		Elof1
		Khnyn
		Syvn1
		Plekhh3
		Lrp1b
		Gm10188
		Atad1
		Eif4ebp2
		Bnc2
		Hsp90b1
		Oplah
		Tmtc2
		Dapk3
		Cdh20
		Wdr96
		Hhla1
		Pard3
		Fer1l6
		Gm15893
		Adcyap1r1
		Plcb1
		Tmem171
		4930469K13Rik
		Srsf9
		Mecr
		Cspg5
		Ppp2r5b
		Eif2s3x
		Sema3e
		Hlcs
		Pdxdc1
		Mbnl2
		Caprin1
		Cd4
		D830046C22Rik
		BC057079
		Atp2b2
		Hs3st2
		Gm9750
		2510049J12Rik
		Podxl
		B930094E09Rik
		Plek
		Nhs
		Cox6c
		Fam19a4
		Prodh
		Bin1
		Gm13402
		Rfc4
		Gm17509
		Cd40
		Fgfr2
		Micall2
		Slc17a8
		Pth1r
		Elk3
		Gm11052
		Ffar2
		Fam105a
		Cpe
		1700101E01Rik
		Skiv2l2
		2310022B05Rik
		Gad2
		4930525F21Rik
		Gpc5
		Rbm25
		Cep63
		Pkd2
		Clip4
		Creld2
		Fgf8
		AC132284.1
		Gm1604b
		9130024F11Rik
		Chst11
		Gfra1
		Gm13920
		Sh2b2
		Tbxas1
		AC158547.1
		Ccdc148
		Orai3
		Trp53bp1
		Gm13919
		SNORA73
		Rad51
		Rps6ka2
		Myh9
		Dap3
		Gm15561
		3110082I17Rik
		Fat4
		Rap1b
		Cmya5
		Nrxn3
		AC152453.1
		Klk13
		Hspa4
		Slc30a3
		Agpat6
		CT009575.1
		Zbed3
		Stambpl1
		Tox
		Nhedc1
		Fam172a
		Bbs2
		Ybx1
		Pappa2
		Adat1
		Nr2e3
		Poc1b
		Zfml
		Gm4793
		Kdm2b
		Glis1
		Ptpn14
		Psmd14
		BC048546
		Stoml2
		Cttnbp2
		6430598A04Rik
		Ano4
		Gm15413
		Oprk1
		Mtap1b
		Prkg2
		Kcna5
		Phf10
		Col1a1
		Zfp865
		Ccdc117
		Smc6
		Cpa6
		Adora1
		4930432K09Rik
		Mir378b
		4931403E22Rik
		Ninj1
		Rorb
		Atxn7l1
		Bpifc
		Gpr146
		Sike1
		AC153153.2
		Prkca
		Canx
		Rela
		Asph
		Pot1b
		Grm8
		Mylip
		Gm2792
		Rabgap1l
		Nell1
		Shb
		Lmo3
		Muc4
		Emb
		Arap1
		Gtsf1
		Nr2c1
		Ankrd46
		Agbl2
		Cpxm2
		Smpdl3a
		Kcnn2
		Cpt1a
		Ramp1
		Ube2e2
		Tdp2
		Hmcn1
		Ccnd1
		Mtmr3
		Anapc13
		Tnk2
		Gm15202
		Slc4a2
		Galnt4
		Laptm5
		Ccrn4l
		Dck
		Bub1b
		Rnpc3
		Ddr2
		Gm13052
		Nav2
		1810055G02Rik
		Nemf
		Gm4473
		Nhsl1
		Dazap1
		Fam5c
		Ube2o
		Sntg1
		Itgal
		Wipi1
		3110062M04Rik
		Fam55c
		March4
		Atrnl1
		Arid5b
		Pdik1l
		Zfp11
		Far2
		Slc2a9
		Ccdc146
		Zc3hav1
		Tmem140
		Gm20658
		Slc35f2
		Gm15910
		Cuedc1
		Msh6
		Car10
		E130308A19Rik
		Sorcs3
		BC042782
		Galntl1
		Mlph
		Msra
		Fcho2
		Schip1
		1600012H06Rik
		Rps6ka4
		Dhx15
		Zfp523
		Nup107
		Il6ra
		Colec11
		Cngb1
		Pdgfa
		4930412B13Rik
		Dyrk1a
		Zfp583
		Sbno2
		A230059L01Rik
		Ror2
		Itgb2
		Inpp1
		Slc25a46
		Caln1
		Rbak
		Satb2
		Dync1li1
		Odz3
		Nkiras2
		Sgsm2
		Greb1
		Kcnb2
		Cntnap5c
		Slc10a4
		Mei1
		Tesc
		Hs3st5
		Vhl
		Vipr2
		Gsn
		Helz
		Ythdf1
		Itga8
		Fbn2
		Fam129a
		Esr2
		Mras
		Slc47a2
		Hif3a
		Syne2
		Plk2
		Oaf
		Yjefn3
		Lyn
		Camk2d
		Mgst1
		Sp100
		Lama1
		Epb4.1l4b
		Phactr2
		Fgl2
		Taok3
		Api5
		Gpr68
		Map3k15
		Msrb3
		9130014G24Rik
		Muc20
		Abca9
		Osbpl6
		Macrod1
		Adcy10
		Erc2
		Slc19a1
		Gm5665
		Dkk1
		Phf14
		Gm14243
		Il18rap
		Ctdp1
		Lcp2
		Gm14410
		Fhad1
		Map2k7
		BC030307
		Hoxc4
		Zc3h4
		Klk1b11
		4930519G04Rik
		Zswim6
		Rgs22
		Asrgl1
		Shisa9
		Smad1
		Kirrel3
		SNORA4
		Sult2b1
		Ptprd
		Pion
		Cacna2d1
		Jmjd1c
		Gpr126
		Fam63a
		Pax5
		Scamp3
		Fam98a
		AC027654.1
		Rmi1
		Mtmr14
		Rbm47
		Wwox
		Ahnak
		Oca2
		Thada
		Creg2
		Grm1
		Abi3bp
		Gadl1
		Grpr
		A130066N16Rik
		Slc35e1
		Fam189b
		Deaf1
		Ephb1
		Pcolce2
		Gm5468
		Esrp1
		Pdxp
		Rapgef4
		Gm20713
		Egln2
		Rpl22
		Stx6
		Hnrnpf
		Klk1b26
		Crb1
		Ctu1
		Gpr98
		Cthrc1
		Gm16142
		Pmepa1
		Rims2
		Klhdc1
		Rsph3b
		Kcnj15
		Samd12
		Thrb
		Sart3
		AC102654.1
		St6galnac3
		Dfna5
		Aldh1l1
		Mepce
		AC121967.1
		Sbno1
		SNORA17
		Ccdc11
		Nav1
		Gm9924
		AC167242.1
		Svil
		Naf1
		Exosc4
		Bcor
		Tyr
		D030054H15Rik
		4933433P14Rik
		Zfp536

## Sheet: Hypermethylated
Additional file 18: Table S11. Genes commonly hypermethylated in all pair-wise comparisons.
Names	total	elements
IFC vs SO IFC vs SOA SO vs SOA	26	Tcf4
		Prkag2
		Gli1
		Khdrbs3
		Ptprg
		Ctnna2
		Tpst1
		Zfp521
		Pls3
		Drd3
		Pam
		Slc5a8
		Elmo1
		Fam73a
		Mecom
		Prdm16
		Gm12381
		4933421E11Rik
		Mtap7d2
		Kank1
		Kcnab1
		Fam65b
		Sema3a
		Sel1l3
		Ezr
		Map2k6
IFC vs SO SO vs SOA	1	Bicc1
IFC vs SO IFC vs SOA	98	Scn5a
		Casz1
		Bnip2
		A930001N09Rik
		6030458C11Rik
		A930011G23Rik
		Slc4a5
		Raver1
		Rassf6
		Fes
		Ldlr
		Cuzd1
		Ttc12
		Man2a1
		Cdh6
		Ero1lb
		Dhx32
		Fank1
		Traf5
		Gm15886
		Chrna9
		Gm1123
		Mtap
		Sept8
		Eya4
		Gtpbp1
		Nfatc2
		Xpnpep1
		Kcnab2
		Raph1
		0610010O12Rik
		Srebf2
		Fam76b
		Srsf11
		Car8
		2010300C02Rik
		Mbd1
		Egflam
		Zfp446
		Gabpb1
		Gm13645
		Slc38a4
		Npc1
		Map2k4
		Tmem39b
		Tollip
		Rps20
		Lbh
		Lsm3
		Cbr3
		Cd101
		Acsl3
		Cic
		Ccdc65
		Lats2
		Chd5
		Prdm2
		Astn2
		Fgfr2
		Ubtd1
		Mcm9
		Slmo1
		Gmnn
		Abcb4
		Dmd
		Stk25
		Glipr2
		Zmym4
		Slc5a6
		Oscp1
		Fgf18
		Hipk1
		snoU109
		Sema4b
		Efna4
		Phf23
		n-R5s40
		Fnbp1
		Cpne5
		Furin
		4930556I23Rik
		SNORA65
		Uchl5
		5730508B09Rik
		Fras1
		Ints7
		Trim32
		U1
		Pygm
		Inpp4b
		1700084C06Rik
		Dpysl2
		Gm5150
		Fam100b
		Nckap5l
		Ryr1
		Xpc
		Dact3
IFC vs SOA SO vs SOA	352	Wdr81
		Fam19a5
		Arrdc4
		Sdr42e1
		Tbc1d24
		Ccdc109a
		Nova1
		Dysf
		Gm16564
		Dgki
		1500035N22Rik
		Mmp11
		Zmat1
		Apobec4
		Prkar2b
		A630014C17Rik
		Ggh
		Hnf1b
		Chst12
		Gm13481
		CT025520.1
		Bbx
		Filip1l
		Cdh8
		Gm4876
		AC158220.1
		E2f3
		Nmnat3
		Dirc2
		Dock11
		7SK
		Diap2
		Grid1
		Zbtb16
		Ccl12
		Gm16287
		Zbtb20
		C1qtnf7
		Pltp
		Fam82a1
		Tbc1d12
		5133400J02Rik
		Slit2
		Cgrrf1
		n-R5s21
		AC136021.1
		Gm15713
		4930470G03Rik
		Cnr1
		Clasp1
		Smyd2
		Clip3
		2810030E01Rik
		Xk
		Rgl1
		Ksr2
		Slc25a33
		Ninl
		Golim4
		Hlcs
		Tril
		Sox2ot
		Fgd6
		Zbtb38
		Swap70
		Ptpru
		Rp2h
		Jakmip1
		5730522E02Rik
		1300017J02Rik
		Irak1bp1
		Gca
		Nox4
		Cchcr1
		Glb1
		Gm9968
		Gm20459
		Nrxn3
		Zfp385b
		AL627238.1
		Rnf144a
		Arhgap24
		2610528E23Rik
		Adat2
		Chst10
		Shc4
		AC122057.1
		Slc22a3
		Atp8b4
		1110051M20Rik
		Fut10
		Slit3
		1700123I01Rik
		Bcam
		Dok2
		Mir346
		Osbpl1a
		Arhgef33
		AL672284.1
		Gm17108
		Tex14
		Sash1
		Gli3
		Shoc2
		Rcbtb2
		Prrc2b
		Ctsa
		4930526D03Rik
		Tox2
		Arhgef4
		Gm15469
		Nsun2
		Sgcb
		Arhgap32
		Dcdc2a
		Dab1
		Prkd3
		Iqch
		Atrnl1
		Mapre3
		Dapk2
		Prdm11
		Dsp
		Gm10073
		Gm13134
		Mir1896
		Agfg2
		Cux1
		Dnajc15
		4932438H23Rik
		Ppp3ca
		Osbpl5
		Extl1
		Rfx6
		Gm2a
		4930518C09Rik
		D4Bwg0951e
		Metap1d
		Gabrb3
		Erbb3
		Ppp1r13l
		2310028H24Rik
		Eif4ebp1
		Dcp1b
		Grip1
		Lypd6
		Dgkk
		Sox6
		Trim6
		Apcdd1
		Fam126a
		SNORA38
		Nfasc
		Tob1
		Tpcn1
		4930555I21Rik
		Dlg2
		Pard3b
		Gripap1
		Plk1s1
		Sgpp2
		Mmd
		Npas3
		Samd4b
		Gm11683
		Palm2
		Tmem56
		Lama3
		Prkcz
		Rai1
		Samd12
		Cntn4
		Snx10
		Slc17a5
		Zfp187
		Gabrg3
		Appl2
		Myof
		Efna5
		Iah1
		Mtap1a
		1700012B07Rik
		Grid2
		Srd5a1
		Dlgap2
		Gm20475
		1700025G04Rik
		AL808027.2
		Tfap2a
		Shisa6
		Akap2
		Nmnat2
		Styxl1
		Oprl1
		Specc1
		Ube2d1
		Mxi1
		Slc44a5
		Sema5b
		Spred2
		Zfp167
		B230120H23Rik
		Vps36
		Stat1
		Zdhhc2
		Enkur
		Nrp2
		Clmn
		Ldb2
		Rcor2
		Kctd8
		Nfkb1
		Nbea
		Asxl3
		Zdbf2
		Rasgrp1
		Ptpla
		Nol4
		AC160635.1
		Pak7
		Pgap3
		Cblb
		Map3k1
		Zfp202
		Cct6b
		Ebf4
		Mark1
		Cdkl3
		Shank3
		Dhx30
		Fbxl7
		Tram2
		Ikzf2
		8030451A03Rik
		A430107O13Rik
		Uck2
		Nell2
		Dtna
		U6
		Ptrf
		Prrx2
		Sgms1
		Chrna7
		Podxl2
		Gm15680
		Ntf3
		Dnajc12
		Slc26a8
		Gm15866
		Hecw2
		D6Mm5e
		Rtn1
		Gm129
		AC103351.1
		Itpr3
		Frmd4b
		Mapk4
		Ctnna3
		Lrfn1
		Zfp697
		AC110195.1
		Sbf1
		Ptk7
		Stk17b
		B230118H07Rik
		Kif26b
		Ets1
		Cnksr2
		P4ha2
		Myh14
		Dock7
		Rhbdf1
		Gpr160
		Gpr153
		Cdk14
		Sema3c
		Rab33a
		Gm16759
		Cyb5r4
		Acvr1
		Phc2
		Gm15128
		Trim62
		Per2
		Arid5b
		Lifr
		Bmper
		Ctnnd2
		Sept3
		Cacng7
		Ccdc158
		Gm14643
		Grik5
		H60b
		Atg10
		Dock2
		Abca5
		Itpr2
		Gm7489
		Zcchc11
		Gm20446
		Gm20388
		Gm11610
		Odz3
		Gm12705
		5S_rRNA
		Pard6g
		Camkk2
		Trim54
		St3gal2
		Efcab5
		Bzw2
		Myo1e
		Epb4.1l4b
		Heph
		Zfp871
		Uggt2
		Rab31
		Ispd
		3110007F17Rik
		Gla
		Fam196b
		L3mbtl4
		Pawr
		Ccbl1
		Pcdh15
		Cadps2
		Cntn5
		Mfap3l
		Pax6
		SNORA57
		Tcf7
		A330008L17Rik
		Wwox
		Foxp2
		Gm13944
		Tnc
		Tes
		Mllt3
		Anp32a
		BC028528
		Gm13251
		Wbp4
		Lrig3
		C920021L13Rik
		Cep164
		Slc9a6
		St6galnac3
		4931406G06Rik
		Bahcc1
		Zfp644
		Rsad1
IFC vs SO	108	Thoc3
		Mir1947
		Elavl1
		Hat1
		Rab1
		Mir183
		Mir709
		Onecut1
		Riok3
		Etv3
		Mxra7
		Ocln
		Chd3
		Zfp868
		Eif3j
		Evi5
		Larp7
		Trip4
		Cercam
		Bsn
		AC123534.1
		Cdc25a
		Igsf8
		Zfp101
		Nsf
		Ankra2
		Atic
		Xkr4
		Mrpl37
		Smg6
		Mocos
		Pip5k1b
		Nfat5
		Csgalnact2
		Dok7
		Atp8a2
		Scarb2
		Hbs1l
		Atp1a2
		Lrp8
		Trim72
		Slc8a2
		Rfx1
		Gm16333
		Slco4a1
		Gm16272
		Tbcd
		Vit
		Ndufb2
		Smarca1
		Pwp2
		Map4k2
		Gm17106
		Gm17305
		Phlpp2
		Gm20499
		Fam98b
		Spef2
		Kbtbd11
		Rnf216
		2310030N02Rik
		Flnc
		Daam2
		Ndufb9
		Ptger4
		Nedd4
		Smad5
		Mir96
		Whrn
		Zfx
		Zfyve16
		Lphn3
		Wnt4
		Kcnip1
		Clptm1l
		Derl2
		Hcn2
		Gm20649
		Gm14798
		Matr3
		Dync1i1
		Lmo4
		Fam65a
		Gli2
		Rfpl3s
		Rad52
		Mrpl17
		Otud4
		9830001H06Rik
		Efr3a
		Gm15645
		Zfp719
		1500011B03Rik
		Lmln
		Gpd2
		Map4k3
		Palb2
		Trappc10
		Adck2
		Sh3bgrl2
		Cyp24a1
		Kdm5b
		Tcirg1
		Foxo1
		Actr1b
		Grsf1
		Bcar1
		Epc1
SO vs SOA	165	Foxp1
		Camkv
		Psma2
		Mtx1
		Zfp248
		4930534B04Rik
		Tab1
		Casp8
		Eif2c4
		Axl
		Nrg3
		Afm
		1110038D17Rik
		D16Ertd472e
		Sgcd
		4831426I19Rik
		Gm20646
		AC073565.4
		Dock6
		E130307A14Rik
		Gbe1
		Pou3f3
		Ptprs
		Ulk4
		Gm16039
		Tfap2b
		4930423O20Rik
		Sirt4
		Brp44l
		BC017647
		A730015C16Rik
		Pla2g12a
		Fbxo24
		AL672051.1
		Efr3b
		Plekha4
		Map2k5
		Sdk1
		Foxk1
		Ttyh2
		Cd59b
		Mertk
		Dnajc17
		Nostrin
		Sema4f
		Ccdc162
		Ccdc136
		Stmn3
		Gm13032
		Large
		Meaf6
		Thbs3
		Zfp574
		Wipi1
		Celsr2
		Ppargc1b
		Tmem232
		Gna11
		Cpox
		Fbxo4
		Frmd6
		Kcnn3
		Endod1
		Lrrc9
		Pak3
		Jph3
		Cmklr1
		Ldlrap1
		Tmem86a
		Mir1198
		AC158170.1
		Sigmar1
		Ctdsp2
		2610028H24Rik
		Nfic
		Rnf165
		Slc41a2
		9430020K01Rik
		D18Ertd653e
		Hs6st2
		Pde9a
		Ints8
		Lrrc2
		Sntb1
		Epha5
		4930518I15Rik
		AC073565.2
		AC117684.2
		Gabrb1
		Dgkh
		Zfp516
		Lrrn4
		Nacc2
		Ppp4r4
		Dbndd2
		Prpf38b
		AC107770.1
		AC044807.1
		Palm
		Tgfbr3
		Foxn3
		Galt
		Oxnad1
		Grik4
		AC073565.3
		Epha10
		Itfg1
		Fosl1
		Sh3pxd2a
		4921517L17Rik
		sept8
		Gm5577
		Fam38a
		Arhgap18
		Zfp385a
		Fam134b
		Slc19a2
		Gm17673
		Txndc12
		5430405H02Rik
		Padi1
		Secisbp2l
		Rwdd4a
		Prb1
		Gm16022
		Gm20458
		Btd
		Pik3c2b
		Zfp804b
		Il11ra1
		Mcf2l
		Acat1
		Stx12
		Gpr133
		Srsf12
		Rabgap1l
		H1fx
		Ybey
		Sfrs18
		Kti12
		Tnfrsf21
		Map6d1
		Ank3
		Gramd1b
		Magi2
		Otogl
		Rnls
		Lins
		Nxn
		Repin1
		Pbx1
		Traf3ip2
		Esrrg
		Cspp1
		March10
		Gm13068
		Fbxl17
		Tmem132d
		Gm15351
		Zfp710
		4930528F23Rik
		Eif3d
		Rims2
		Cotl1
		Rnf207
IFC vs SOA	351	Polr2a
		Bbs9
		Kcnq5
		Gabpa
		Adamts10
		Nkain1
		Atp5j
		Unc13c
		Glo1
		Cox11
		Nek6
		6720401G13Rik
		4930539E08Rik
		Tmeff1
		Gm10972
		Rtkn
		Eltd1
		Tgds
		Slc16a6
		1700030A11Rik
		Mbd5
		Aig1
		Wdr54
		Gipc1
		Sorl1
		Plcg2
		Il10rb
		n-R5s188
		Phf17
		Hist2h4
		Thbs4
		C130039O16Rik
		Dock3
		Greb1l
		Tspan5
		AC132100.1
		Akap8
		Dvl1
		Gbp9
		Ubxn8
		Gm15461
		Fam171a1
		Lhfpl2
		Ipo5
		SNORD16
		Trp53bp2
		Ildr1
		Snx7
		Thsd7b
		Nrg1
		Fosl2
		Nos3
		9930023K05Rik
		Dot1l
		Kif26a
		Utp14b
		Ehhadh
		Parp8
		Synpr
		Gpc5
		Eif2c1
		Foxj2
		Spata13
		Ddx3x
		Rfwd2
		St3gal5
		Lrrc50
		Olfr1504
		Rasgrp4
		Slc12a5
		Megf8
		Zfp141
		Snx33
		Rnps1
		Clspn
		1700007B14Rik
		Luzp2
		Spred1
		Kcnn1
		Got1
		Fam189a1
		Psmc6
		Nfix
		Sass6
		Magea5
		Mosc2
		Tmc6
		Ints2
		X99384
		Reln
		1700012A16Rik
		Gjc1
		Fam174b
		9630028H03Rik
		Ccdc76
		Ank2
		Ptprn2
		Mafk
		Enox1
		Ppp1r14c
		4930505H01Rik
		Dus3l
		Epha3
		Pgcp
		Gm8597
		Col4a5
		Zpbp
		Inadl
		Gsk3a
		Notch2
		Tmem214
		Lass5
		AI480653
		SNORD18
		Basp1
		Cep97
		1600012F09Rik
		Wdr90
		Rpgrip1
		Trmt2b
		AL669920.1
		Phkg1
		5430407P10Rik
		Hif1a
		Me1
		Ccdc46
		Scyl1
		Elmod3
		AC166110.2
		Sgip1
		Hgsnat
		Aff2
		Kri1
		Pdlim5
		Gm17402
		RP23-190G10.4
		Clstn1
		Dennd5a
		Fgf13
		Espn
		Auts2
		Sox13
		Rasef
		D19Ertd386e
		Tuft1
		1700037H04Rik
		Macrod2
		Unc5d
		Cflar
		Corin
		Susd4
		Gckr
		Csk
		Evc
		4632419I22Rik
		Plcxd3
		Rsrc1
		A730090N16Rik
		Ddx11
		Hbq1a
		Hgs
		Zscan2
		Tie1
		Lgr4
		4833403I15Rik
		Sh3gl2
		1500009L16Rik
		Grik2
		2008-03-01
		Gm12963
		Mff
		Gm608
		Zbtb25
		Gm20683
		Plxna2
		Bche
		U6atac
		Ica1l
		Gm11476
		Gm20647
		Phf21a
		Fam178b
		Cryga
		B230216N24Rik
		Nphp4
		Fam168a
		Pde1a
		Chd9
		Prr12
		Serbp1
		Bach2
		Tom1l1
		Arrdc3
		Gm15155
		Anxa11
		Hpse2
		Ehbp1
		Kpna2
		Depdc1b
		Sf3b1
		Nfib
		Gria4
		Ring1
		Fam189a2
		Scly
		Celsr3
		2310005G13Rik
		Skap1
		Ankrd13b
		4930419G24Rik
		Prune2
		Nsd1
		Prss48
		5430435G22Rik
		Bai2
		Ighv1-30
		Kcnj5
		Slc36a4
		Gsk3b
		Gm606
		Fam115a
		Ciz1
		Lemd2
		Cfl2
		Hbp1
		Tspan8
		Gm15587
		Sgsm1
		Gm10132
		Nipa1
		Uhmk1
		Vrk2
		Nudt12
		Trim17
		Rqcd1
		Sema6d
		Armc3
		Ppp2cb
		Rxra
		BC004004
		Gm17058
		Ikbkb
		Ccdc43
		Gm15475
		Glt25d2
		Spock1
		Gm15887
		Ppp6c
		Sobp
		Rara
		Gm15346
		Magea2
		Csrp2
		Rnf157
		Lcorl
		Apba1
		Zfp503
		Srf
		Gbp8
		Usp37
		Asns
		Gpld1
		Rhot2
		4930500M09Rik
		Hdx
		Smoc1
		Acpl2
		Hivep3
		Gm13133
		Pde4a
		Mfhas1
		Dennd4a
		Dapk1
		Gm16334
		Pcdh19
		Gm12680
		Me2
		Mir1955
		Itm2c
		D630023F18Rik
		Rasgef1b
		Plg
		4930579O11Rik
		Snrpc
		Cnst
		Igf1r
		Efhd1
		Spsb1
		Slc39a14
		D630045J12Rik
		Trpm4
		5730528L13Rik
		BC024582
		Pex5l
		Aspm
		Rbms1
		Armc6
		Arhgef3
		Tspan13
		Kdelc2
		Taf5
		Tdrd6
		Ndfip2
		Srgap1
		Sec23a
		Mlf1
		Magea6
		Chmp5
		Ppp1r13b
		Stk36
		1110007C09Rik
		9530077C05Rik
		Zxdc
		AC102441.1
		Tdg
		Cast
		Sf3b2
		Crlf1
		Clec2l
		Hba-a2
		Nr1d2
		Clybl
		4930519G04Rik
		Ctbp1
		Ptprd
		1700012L04Rik
		Ltbp2
		Slc44a3
		Nat8l
		Rpl21-ps12
		Mrpl22
		2310008H04Rik
		Dhcr24
		Ptges2
		Cdyl2
		Barx2
		Plekhg1
		Tmem159
		Tcam1
		Tmem200b
		Rpl4
		AL772336.1
		Dok6
		Gm17090
		Efha2
		A330041J22Rik
		SNORA17
		Ficd
		Fbxo31
		AC168054.1
		Cul9

## Sheet: GO Hypermet prepubertal (n=352)
Additional file 18: Table S11. Enriched biological processes of genes commonly affected in the SO vs. SOA and IFC vs. SOA comparisons related to sexual maturity of oocytes (n=352).
#term ID	term description	observed gene count	background gene count	false discovery rate	matching proteins in your network (IDs)	matching proteins in your network (labels)
GO:0009987	cellular process	224	12459	3.58e-05	ENSMUSP00000000194,ENSMUSP00000000608,ENSMUSP00000000924,ENSMUSP00000003468,ENSMUSP00000003870,ENSMUSP00000004050,ENSMUSP00000004097,ENSMUSP00000004756,ENSMUSP00000013771,ENSMUSP00000014065,ENSMUSP00000015449,ENSMUSP00000015486,ENSMUSP00000018122,ENSMUSP00000019050,ENSMUSP00000019944,ENSMUSP00000020085,ENSMUSP00000020106,ENSMUSP00000020312,ENSMUSP00000020500,ENSMUSP00000020524,ENSMUSP00000020856,…	Abca5,Acvr1,Adat2,Akap2,Anp32a,Apcdd1,Apobec4,Appl2,Arhgap24,Arhgap32,Arhgef4,Arid5b,Arrdc4,Asxl3,Atg10,Atrnl1,Bahcc1,Bbx,Bmper,Bzw2,C1qtnf7,Cacng7,Cadps2,Camkk2,Cblb,Ccbl1,Cchcr1,Ccl12,Cct6b,Cdh8,Cdk14,Cdkl3,Cep164,Cgrrf1,Chrna7,Chst12,Ciart,Clasp1,Clip3,Clmn,Cnksr2,Cnr1,Cntn4,Ctnna3,Ctnnd2,Ctsa,Cux1,Cyb5r4,Dab1,Dapk2,Dcdc2a,Dcp1b,Dhx30,Diap2,Dlg2,Dlgap2,Dnajc15,Dock11,Dock2,Dock7,Dok2,Dsp,Dysf,…
GO:0031175	neuron projection development	30	637	3.58e-05	ENSMUSP00000030286,ENSMUSP00000030568,ENSMUSP00000030922,ENSMUSP00000032738,ENSMUSP00000040486,ENSMUSP00000052014,ENSMUSP00000055797,ENSMUSP00000057494,ENSMUSP00000061646,ENSMUSP00000063650,ENSMUSP00000064315,ENSMUSP00000066857,ENSMUSP00000076115,ENSMUSP00000080427,ENSMUSP00000087870,ENSMUSP00000092148,ENSMUSP00000101066,ENSMUSP00000102443,ENSMUSP00000102995,ENSMUSP00000103923,ENSMUSP00000104932,…	Cdkl3,Chrna7,Clmn,Cnr1,Cntn4,Ctnnd2,Dab1,Dcdc2a,Dock7,Efna5,Gli3,Grip1,Ispd,Lifr,Lrfn1,Nfasc,Nrp2,Ntf3,Pak4,Pax6,Pcdh15,Prkcz,Sema3c,Sema5b,Shank3,Slit2,Slit3,Tbc1d24,Tenm2,Tnc
GO:0023052	signaling	93	3859	5.08e-05	ENSMUSP00000000194,ENSMUSP00000003468,ENSMUSP00000004756,ENSMUSP00000018122,ENSMUSP00000020106,ENSMUSP00000020312,ENSMUSP00000021016,ENSMUSP00000022119,ENSMUSP00000022698,ENSMUSP00000025932,ENSMUSP00000026750,ENSMUSP00000027263,ENSMUSP00000027760,ENSMUSP00000027929,ENSMUSP00000029812,ENSMUSP00000030286,ENSMUSP00000030568,ENSMUSP00000030741,ENSMUSP00000030763,ENSMUSP00000030922,ENSMUSP00000032738,…	Acvr1,Akap2,Apcdd1,Arhgap24,Arhgap32,Arhgef4,Arid5b,Atg10,Atrnl1,Cacng7,Cadps2,Camkk2,Cblb,Ccl12,Cdh8,Cdk14,Chrna7,Cnksr2,Cnr1,Ctnna3,Cyb5r4,Dab1,Dapk2,Dcdc2a,Dlg2,Dlgap2,Dock11,Dock2,Dock7,Dok2,Dsp,Efna5,Eif4ebp1,Erbb3,Gabrb3,Gabrg3,Gli3,Gpr153,Gpr160,Grid1,Grid2,Grik5,Hnf1b,Irak1bp1,Itpr2,Itpr3,Ksr2,Lifr,Map3k1,Mapk4,Mark1,Mcu,Myh14,Myo1e,Nfasc,Nfkb1,Nrp2,Nrxn3,Ntf3,Oprl1,Pak4,Pak7,Palm2Akap2,P…
GO:0048666	neuron development	33	783	5.08e-05	ENSMUSP00000030286,ENSMUSP00000030568,ENSMUSP00000030922,ENSMUSP00000032738,ENSMUSP00000038051,ENSMUSP00000040486,ENSMUSP00000052014,ENSMUSP00000055797,ENSMUSP00000057494,ENSMUSP00000061646,ENSMUSP00000063650,ENSMUSP00000064315,ENSMUSP00000066857,ENSMUSP00000076115,ENSMUSP00000080427,ENSMUSP00000087870,ENSMUSP00000092148,ENSMUSP00000101066,ENSMUSP00000102443,ENSMUSP00000102814,ENSMUSP00000102995,…	Cdkl3,Chrna7,Clmn,Cnr1,Cntn4,Ctnnd2,Dab1,Dcdc2a,Dlg2,Dock7,Efna5,Gabrb3,Gli3,Grip1,Ispd,Lifr,Lrfn1,Nfasc,Nrp2,Ntf3,Pak4,Pax6,Pcdh15,Prkcz,Sema3c,Sema5b,Shank3,Slit2,Slit3,Tbc1d24,Tenm2,Tfap2a,Tnc
GO:0050794	regulation of cellular process	175	9045	5.08e-05	ENSMUSP00000000194,ENSMUSP00000000924,ENSMUSP00000003468,ENSMUSP00000003870,ENSMUSP00000004050,ENSMUSP00000004097,ENSMUSP00000004756,ENSMUSP00000013771,ENSMUSP00000014065,ENSMUSP00000015449,ENSMUSP00000015486,ENSMUSP00000018122,ENSMUSP00000020085,ENSMUSP00000020106,ENSMUSP00000020208,ENSMUSP00000020312,ENSMUSP00000020524,ENSMUSP00000020971,ENSMUSP00000021016,ENSMUSP00000021438,ENSMUSP00000022119,…	Abca5,Acvr1,Akap2,Anp32a,Apcdd1,Arhgap24,Arhgap32,Arhgef33,Arhgef4,Arid5b,Arrdc4,Asxl3,Atg10,Atrnl1,Bahcc1,Bbx,Bmper,Cacng7,Cadps2,Camkk2,Cblb,Ccl12,Cdk14,Cdkl3,Cgrrf1,Chrna7,Ciart,Clasp1,Clip3,Clmn,Cnksr2,Cnr1,Cntn4,Ctnna3,Ctnnd2,Ctsa,Cux1,Dab1,Dapk2,Dcdc2a,Dlg2,Dnajc15,Dock11,Dock2,Dock7,Dok2,Dsp,E2f3,Ebf4,Efna5,Eif4ebp1,Epb4.1l4b,Erbb3,Ets1,Fgd6,Foxp2,Gabrb3,Gabrg3,Gla,Gli3,Gpr153,Gpr160,Grid1…
GO:0065007	biological regulation	190	10168	5.08e-05	ENSMUSP00000000194,ENSMUSP00000000608,ENSMUSP00000000924,ENSMUSP00000003468,ENSMUSP00000003870,ENSMUSP00000004050,ENSMUSP00000004097,ENSMUSP00000004756,ENSMUSP00000013771,ENSMUSP00000014065,ENSMUSP00000015449,ENSMUSP00000015486,ENSMUSP00000018122,ENSMUSP00000020085,ENSMUSP00000020106,ENSMUSP00000020208,ENSMUSP00000020312,ENSMUSP00000020524,ENSMUSP00000020971,ENSMUSP00000021016,ENSMUSP00000021438,…	Abca5,Acvr1,Agfg2,Akap2,Anp32a,Apcdd1,Arhgap24,Arhgap32,Arhgef33,Arhgef4,Arid5b,Arrdc4,Asxl3,Atg10,Atrnl1,Bahcc1,Bbx,Bmper,Cacng7,Cadps2,Camkk2,Cblb,Ccl12,Cdk14,Cdkl3,Cgrrf1,Chrna7,Ciart,Clasp1,Clip3,Clmn,Cnksr2,Cnr1,Cntn4,Ctnna3,Ctnnd2,Ctsa,Cux1,Cyb5r4,Dab1,Dapk2,Dcdc2a,Dcp1b,Dlg2,Dnajc15,Dock11,Dock2,Dock7,Dok2,Dsp,E2f3,Ebf4,Efna5,Eif4ebp1,Epb4.1l4b,Erbb3,Ets1,Fgd6,Foxp2,Gabrb3,Gabrg3,Gla,Gli3,…
GO:0007154	cell communication	94	3984	7.79e-05	ENSMUSP00000000194,ENSMUSP00000003468,ENSMUSP00000004756,ENSMUSP00000018122,ENSMUSP00000020106,ENSMUSP00000020312,ENSMUSP00000021016,ENSMUSP00000022119,ENSMUSP00000022590,ENSMUSP00000022698,ENSMUSP00000025932,ENSMUSP00000026750,ENSMUSP00000027263,ENSMUSP00000027760,ENSMUSP00000027929,ENSMUSP00000029812,ENSMUSP00000030286,ENSMUSP00000030568,ENSMUSP00000030741,ENSMUSP00000030763,ENSMUSP00000030922,…	Acvr1,Akap2,Apcdd1,Arhgap24,Arhgap32,Arhgef4,Arid5b,Atg10,Atrnl1,Cacng7,Cadps2,Camkk2,Cblb,Ccl12,Cdh8,Cdk14,Chrna7,Cnksr2,Cnr1,Ctnna3,Cyb5r4,Dab1,Dapk2,Dcdc2a,Dlg2,Dlgap2,Dnajc15,Dock11,Dock2,Dock7,Dok2,Dsp,Efna5,Eif4ebp1,Erbb3,Gabrb3,Gabrg3,Gli3,Gpr153,Gpr160,Grid1,Grid2,Grik5,Hnf1b,Irak1bp1,Itpr2,Itpr3,Ksr2,Lifr,Map3k1,Mapk4,Mark1,Mcu,Myh14,Myo1e,Nfasc,Nfkb1,Nrp2,Nrxn3,Ntf3,Oprl1,Pak4,Pak7,Palm…
GO:0030182	neuron differentiation	35	973	0.00019	ENSMUSP00000004097,ENSMUSP00000030286,ENSMUSP00000030568,ENSMUSP00000030922,ENSMUSP00000032738,ENSMUSP00000038051,ENSMUSP00000040486,ENSMUSP00000052014,ENSMUSP00000055797,ENSMUSP00000057494,ENSMUSP00000061646,ENSMUSP00000063650,ENSMUSP00000064315,ENSMUSP00000066857,ENSMUSP00000076115,ENSMUSP00000080427,ENSMUSP00000087870,ENSMUSP00000092148,ENSMUSP00000093536,ENSMUSP00000101066,ENSMUSP00000102443,…	Cdkl3,Chrna7,Clmn,Cnr1,Cntn4,Ctnnd2,Cux1,Dab1,Dcdc2a,Dlg2,Dock7,Efna5,Gabrb3,Gli3,Grid2,Grip1,Ispd,Lifr,Lrfn1,Nfasc,Nrp2,Ntf3,Pak4,Pax6,Pcdh15,Prkcz,Sema3c,Sema5b,Shank3,Slit2,Slit3,Tbc1d24,Tenm2,Tfap2a,Tnc
GO:0032990	cell part morphogenesis	23	470	0.00019	ENSMUSP00000030286,ENSMUSP00000030568,ENSMUSP00000030922,ENSMUSP00000032738,ENSMUSP00000052014,ENSMUSP00000057494,ENSMUSP00000061646,ENSMUSP00000063650,ENSMUSP00000064315,ENSMUSP00000066857,ENSMUSP00000076115,ENSMUSP00000080427,ENSMUSP00000087870,ENSMUSP00000092148,ENSMUSP00000103531,ENSMUSP00000103923,ENSMUSP00000104932,ENSMUSP00000106137,ENSMUSP00000107863,ENSMUSP00000108886,ENSMUSP00000109794,…	Cdkl3,Chrna7,Cntn4,Ctnnd2,Dcdc2a,Dock7,Efna5,Gli3,Ispd,Lifr,Lrfn1,Myh14,Nfasc,Nrp2,Ntf3,Pax6,Prkcz,Sema3c,Sema5b,Shank3,Slit2,Slit3,Tenm2
GO:0035556	intracellular signal transduction	42	1274	0.00019	ENSMUSP00000000194,ENSMUSP00000004756,ENSMUSP00000020312,ENSMUSP00000022698,ENSMUSP00000025932,ENSMUSP00000026750,ENSMUSP00000027263,ENSMUSP00000027760,ENSMUSP00000027929,ENSMUSP00000029812,ENSMUSP00000030286,ENSMUSP00000030922,ENSMUSP00000033419,ENSMUSP00000033880,ENSMUSP00000034944,ENSMUSP00000035980,ENSMUSP00000038150,ENSMUSP00000040486,ENSMUSP00000042188,ENSMUSP00000043146,ENSMUSP00000047285,…	Arhgap32,Arhgef4,Camkk2,Cblb,Ccl12,Cnksr2,Dab1,Dapk2,Dcdc2a,Dock11,Dock2,Dock7,Dok2,Eif4ebp1,Erbb3,Irak1bp1,Itpr2,Itpr3,Ksr2,Map3k1,Mapk4,Mark1,Mcu,Nfkb1,Pak4,Pak7,Ppp3ca,Prkcz,Prkd3,Rasgrp1,Rgl1,Shank3,Shc4,Shoc2,Stat1,Stk17b,Tenm2,Tpcn1,Wwox,Zak,Zfp385b,Zmat1
GO:0048812	neuron projection morphogenesis	22	429	0.00019	ENSMUSP00000030286,ENSMUSP00000030568,ENSMUSP00000030922,ENSMUSP00000032738,ENSMUSP00000052014,ENSMUSP00000057494,ENSMUSP00000061646,ENSMUSP00000063650,ENSMUSP00000064315,ENSMUSP00000066857,ENSMUSP00000076115,ENSMUSP00000080427,ENSMUSP00000087870,ENSMUSP00000092148,ENSMUSP00000103923,ENSMUSP00000104932,ENSMUSP00000106137,ENSMUSP00000107863,ENSMUSP00000108886,ENSMUSP00000109794,ENSMUSP00000126137,…	Cdkl3,Chrna7,Cntn4,Ctnnd2,Dcdc2a,Dock7,Efna5,Gli3,Ispd,Lifr,Lrfn1,Nfasc,Nrp2,Ntf3,Pax6,Prkcz,Sema3c,Sema5b,Shank3,Slit2,Slit3,Tenm2
GO:0050789	regulation of biological process	178	9594	0.0002	ENSMUSP00000000194,ENSMUSP00000000924,ENSMUSP00000003468,ENSMUSP00000003870,ENSMUSP00000004050,ENSMUSP00000004097,ENSMUSP00000004756,ENSMUSP00000013771,ENSMUSP00000014065,ENSMUSP00000015449,ENSMUSP00000015486,ENSMUSP00000018122,ENSMUSP00000020085,ENSMUSP00000020106,ENSMUSP00000020208,ENSMUSP00000020312,ENSMUSP00000020524,ENSMUSP00000020971,ENSMUSP00000021016,ENSMUSP00000021438,ENSMUSP00000022119,…	Abca5,Acvr1,Akap2,Anp32a,Apcdd1,Arhgap24,Arhgap32,Arhgef33,Arhgef4,Arid5b,Arrdc4,Asxl3,Atg10,Atrnl1,Bahcc1,Bbx,Bmper,Cacng7,Cadps2,Camkk2,Cblb,Ccl12,Cdk14,Cdkl3,Cgrrf1,Chrna7,Ciart,Clasp1,Clip3,Clmn,Cnksr2,Cnr1,Cntn4,Ctnna3,Ctnnd2,Ctsa,Cux1,Dab1,Dapk2,Dcdc2a,Dcp1b,Dlg2,Dnajc15,Dock11,Dock2,Dock7,Dok2,Dsp,E2f3,Ebf4,Efna5,Eif4ebp1,Epb4.1l4b,Erbb3,Ets1,Fgd6,Foxp2,Gabrb3,Gabrg3,Gla,Gli3,Gpr153,Gpr160…
GO:0000902	cell morphogenesis	27	652	0.00027	ENSMUSP00000030286,ENSMUSP00000030568,ENSMUSP00000030922,ENSMUSP00000032738,ENSMUSP00000032781,ENSMUSP00000033372,ENSMUSP00000052014,ENSMUSP00000057494,ENSMUSP00000061646,ENSMUSP00000063650,ENSMUSP00000064315,ENSMUSP00000066857,ENSMUSP00000072583,ENSMUSP00000076115,ENSMUSP00000080427,ENSMUSP00000087870,ENSMUSP00000092148,ENSMUSP00000101066,ENSMUSP00000103923,ENSMUSP00000104890,ENSMUSP00000104932,…	Cdkl3,Chrna7,Cntn4,Ctnnd2,Dcdc2a,Dock7,Efna5,Gli3,Ispd,Lifr,Lrfn1,Map3k1,Nfasc,Nox4,Nrp2,Ntf3,Pax6,Pcdh15,Prkcz,Rp2h,Sema3c,Sema5b,Shank3,Slit2,Slit3,Sox6,Tenm2
GO:0048667	cell morphogenesis involved in neuron differentiation	20	389	0.00031	ENSMUSP00000030286,ENSMUSP00000030568,ENSMUSP00000032738,ENSMUSP00000052014,ENSMUSP00000057494,ENSMUSP00000061646,ENSMUSP00000063650,ENSMUSP00000066857,ENSMUSP00000076115,ENSMUSP00000080427,ENSMUSP00000087870,ENSMUSP00000092148,ENSMUSP00000101066,ENSMUSP00000103923,ENSMUSP00000104932,ENSMUSP00000106137,ENSMUSP00000107863,ENSMUSP00000108886,ENSMUSP00000109794,ENSMUSP00000127615	Chrna7,Cntn4,Ctnnd2,Dcdc2a,Dock7,Efna5,Gli3,Ispd,Lrfn1,Nfasc,Nrp2,Ntf3,Pax6,Pcdh15,Sema3c,Sema5b,Shank3,Slit2,Slit3,Tenm2
GO:0048869	cellular developmental process	83	3545	0.00033	ENSMUSP00000000194,ENSMUSP00000004050,ENSMUSP00000004097,ENSMUSP00000004756,ENSMUSP00000013771,ENSMUSP00000014065,ENSMUSP00000015486,ENSMUSP00000020106,ENSMUSP00000020856,ENSMUSP00000021016,ENSMUSP00000027929,ENSMUSP00000030286,ENSMUSP00000030568,ENSMUSP00000030741,ENSMUSP00000030922,ENSMUSP00000031545,ENSMUSP00000032738,ENSMUSP00000032781,ENSMUSP00000033372,ENSMUSP00000033419,ENSMUSP00000034534,…	Acvr1,Apcdd1,Arhgap24,Arid5b,Bzw2,Cacng7,Cchcr1,Ccl12,Cdkl3,Chrna7,Clip3,Clmn,Cnr1,Cntn4,Ctnnd2,Cux1,Cyb5r4,Dab1,Dcdc2a,Diap2,Dlg2,Dock11,Dock2,Dock7,Dsp,Efna5,Erbb3,Ets1,Foxp2,Gabrb3,Gli3,Grid2,Grip1,Hnf1b,Ispd,Lama3,Lifr,Lrfn1,M1ap,Map3k1,Mark1,Mmd,Myh14,Myo1e,Myof,Nfasc,Nox4,Nrp2,Nsun2,Ntf3,Pak4,Pax6,Pcdh15,Per2,Ppp3ca,Prkcz,Prrc2b,Ptk7,Ptpla,Ptpru,Rasgrp1,Rfx6,Rp2h,Sema3c,Sema5b,Sgcb,Shank3,S…
GO:0030154	cell differentiation	81	3462	0.00044	ENSMUSP00000000194,ENSMUSP00000004050,ENSMUSP00000004097,ENSMUSP00000004756,ENSMUSP00000013771,ENSMUSP00000014065,ENSMUSP00000015486,ENSMUSP00000020106,ENSMUSP00000020856,ENSMUSP00000021016,ENSMUSP00000027929,ENSMUSP00000030286,ENSMUSP00000030568,ENSMUSP00000030741,ENSMUSP00000030922,ENSMUSP00000031545,ENSMUSP00000032738,ENSMUSP00000032781,ENSMUSP00000033419,ENSMUSP00000034534,ENSMUSP00000034745,…	Acvr1,Apcdd1,Arhgap24,Arid5b,Bzw2,Cacng7,Cchcr1,Ccl12,Cdkl3,Chrna7,Clip3,Clmn,Cnr1,Cntn4,Ctnnd2,Cux1,Cyb5r4,Dab1,Dcdc2a,Diap2,Dlg2,Dock11,Dock2,Dock7,Dsp,Efna5,Erbb3,Ets1,Foxp2,Gabrb3,Gli3,Grid2,Grip1,Hnf1b,Ispd,Lama3,Lifr,Lrfn1,M1ap,Map3k1,Mark1,Mmd,Myo1e,Myof,Nfasc,Nox4,Nrp2,Nsun2,Ntf3,Pak4,Pax6,Pcdh15,Per2,Ppp3ca,Prkcz,Prrc2b,Ptk7,Ptpla,Ptpru,Rasgrp1,Rfx6,Sema3c,Sema5b,Sgcb,Shank3,Shc4,Slc26a8…
GO:0120036	plasma membrane bounded cell projection organization	34	982	0.00044	ENSMUSP00000030286,ENSMUSP00000030568,ENSMUSP00000030922,ENSMUSP00000032738,ENSMUSP00000035980,ENSMUSP00000040486,ENSMUSP00000044165,ENSMUSP00000052014,ENSMUSP00000055797,ENSMUSP00000057494,ENSMUSP00000061646,ENSMUSP00000063650,ENSMUSP00000064315,ENSMUSP00000066857,ENSMUSP00000076115,ENSMUSP00000080427,ENSMUSP00000087870,ENSMUSP00000092148,ENSMUSP00000092223,ENSMUSP00000101066,ENSMUSP00000102443,…	Arhgef4,Cdkl3,Cep164,Chrna7,Clmn,Cnr1,Cntn4,Ctnnd2,Dab1,Dcdc2a,Dock7,Efna5,Gli3,Grip1,Ispd,Lifr,Lrfn1,Map1a,Nfasc,Nrp2,Ntf3,Pak4,Pax6,Pcdh15,Prkcz,Sema3c,Sema5b,Shank3,Slit2,Slit3,Snx10,Tbc1d24,Tenm2,Tnc
GO:0048468	cell development	46	1579	0.00057	ENSMUSP00000013771,ENSMUSP00000015486,ENSMUSP00000020106,ENSMUSP00000030286,ENSMUSP00000030568,ENSMUSP00000030922,ENSMUSP00000032738,ENSMUSP00000034745,ENSMUSP00000038051,ENSMUSP00000039334,ENSMUSP00000040486,ENSMUSP00000052014,ENSMUSP00000053101,ENSMUSP00000055797,ENSMUSP00000057494,ENSMUSP00000061646,ENSMUSP00000063650,ENSMUSP00000064315,ENSMUSP00000066857,ENSMUSP00000072583,ENSMUSP00000076115,…	Acvr1,Arid5b,Cdkl3,Chrna7,Clmn,Cnr1,Cntn4,Ctnnd2,Cyb5r4,Dab1,Dcdc2a,Diap2,Dlg2,Dock7,Efna5,Gabrb3,Gli3,Grip1,Ispd,Lifr,Lrfn1,Map3k1,Myo1e,Nfasc,Nrp2,Nsun2,Ntf3,Pak4,Pax6,Pcdh15,Ppp3ca,Prkcz,Sema3c,Sema5b,Sgcb,Shank3,Slc26a8,Slit2,Slit3,Sox6,Tbc1d24,Tenm2,Tfap2a,Tnc,Trim54,Xk
GO:0032501	multicellular organismal process	120	5888	0.0006	ENSMUSP00000000194,ENSMUSP00000000608,ENSMUSP00000000924,ENSMUSP00000003468,ENSMUSP00000004050,ENSMUSP00000004097,ENSMUSP00000004756,ENSMUSP00000013771,ENSMUSP00000015486,ENSMUSP00000020106,ENSMUSP00000020856,ENSMUSP00000021016,ENSMUSP00000027249,ENSMUSP00000027897,ENSMUSP00000027929,ENSMUSP00000029588,ENSMUSP00000029812,ENSMUSP00000030286,ENSMUSP00000030568,ENSMUSP00000030741,ENSMUSP00000030849,…	Abca5,Acvr1,Apcdd1,Arhgap24,Arid5b,Bbx,Bmper,Bzw2,Cacng7,Cchcr1,Ccl12,Cdkl3,Chrna7,Chst10,Ciart,Clmn,Cnr1,Cntn4,Cntn5,Ctnna3,Ctnnd2,Cux1,Dab1,Dcdc2a,Diap2,Dlg2,Dock11,Dock2,Dock7,Dsp,Ebf4,Efna5,Eif4ebp1,Erbb3,Ets1,Fam126a,Foxp2,Fut10,Gabrb3,Gli3,Gm2a,Grid1,Grid2,Grik5,Grip1,Hnf1b,Ispd,Itpr3,Jakmip1,Kif26b,Lama3,Larp7,Ldb2,Lifr,Lrfn1,Lrig3,M1ap,Map1a,Map3k1,Mark1,Mllt3,Mmd,Mmp11,Myh14,Myo1e,Nfasc,…
GO:0097485	neuron projection guidance	13	182	0.00063	ENSMUSP00000030568,ENSMUSP00000052014,ENSMUSP00000057494,ENSMUSP00000061646,ENSMUSP00000066857,ENSMUSP00000076115,ENSMUSP00000087870,ENSMUSP00000092148,ENSMUSP00000106137,ENSMUSP00000107863,ENSMUSP00000108886,ENSMUSP00000109794,ENSMUSP00000127615	Cntn4,Efna5,Gli3,Ispd,Nfasc,Nrp2,Ntf3,Pax6,Sema3c,Sema5b,Slit2,Slit3,Tenm2
GO:0060560	developmental growth involved in morphogenesis	11	128	0.00066	ENSMUSP00000021016,ENSMUSP00000030922,ENSMUSP00000043703,ENSMUSP00000057494,ENSMUSP00000064315,ENSMUSP00000066857,ENSMUSP00000076115,ENSMUSP00000102995,ENSMUSP00000109794,ENSMUSP00000124462,ENSMUSP00000127615	Cdkl3,Efna5,Hnf1b,Kif26b,Nrp2,Prkcz,Ptk7,Sema5b,Slit2,Slit3,Tnc
GO:0032989	cellular component morphogenesis	28	752	0.0007	ENSMUSP00000030286,ENSMUSP00000030568,ENSMUSP00000030922,ENSMUSP00000032738,ENSMUSP00000032781,ENSMUSP00000033372,ENSMUSP00000052014,ENSMUSP00000057494,ENSMUSP00000061646,ENSMUSP00000063650,ENSMUSP00000064315,ENSMUSP00000066857,ENSMUSP00000072583,ENSMUSP00000076115,ENSMUSP00000080427,ENSMUSP00000087870,ENSMUSP00000092148,ENSMUSP00000101066,ENSMUSP00000103531,ENSMUSP00000103923,ENSMUSP00000104890,…	Cdkl3,Chrna7,Cntn4,Ctnnd2,Dcdc2a,Dock7,Efna5,Gli3,Ispd,Lifr,Lrfn1,Map3k1,Myh14,Nfasc,Nox4,Nrp2,Ntf3,Pax6,Pcdh15,Prkcz,Rp2h,Sema3c,Sema5b,Shank3,Slit2,Slit3,Sox6,Tenm2
GO:0040011	locomotion	35	1065	0.0007	ENSMUSP00000000194,ENSMUSP00000020106,ENSMUSP00000020524,ENSMUSP00000027929,ENSMUSP00000030568,ENSMUSP00000030922,ENSMUSP00000032738,ENSMUSP00000034534,ENSMUSP00000034944,ENSMUSP00000040417,ENSMUSP00000040486,ENSMUSP00000043703,ENSMUSP00000047285,ENSMUSP00000052014,ENSMUSP00000057494,ENSMUSP00000061519,ENSMUSP00000061646,ENSMUSP00000063650,ENSMUSP00000066857,ENSMUSP00000069816,ENSMUSP00000076115,…	Acvr1,Apcdd1,Arhgap24,Arid5b,Ccl12,Chrna7,Cntn4,Dab1,Dapk2,Dcdc2a,Dock2,Efna5,Ets1,Fut10,Gli3,Ispd,Mark1,Nfasc,Nrp2,Ntf3,Pak4,Pak7,Pax6,Pltp,Podxl2,Prkcz,Ptk7,Rhbdf1,Sema3c,Sema5b,Shank3,Slc26a8,Slit2,Slit3,Tenm2
GO:0006928	movement of cell or subcellular component	38	1223	0.00084	ENSMUSP00000000194,ENSMUSP00000020106,ENSMUSP00000020524,ENSMUSP00000027929,ENSMUSP00000030568,ENSMUSP00000030922,ENSMUSP00000032738,ENSMUSP00000034534,ENSMUSP00000034745,ENSMUSP00000034944,ENSMUSP00000040417,ENSMUSP00000040486,ENSMUSP00000043703,ENSMUSP00000047285,ENSMUSP00000052014,ENSMUSP00000057494,ENSMUSP00000061519,ENSMUSP00000061646,ENSMUSP00000063650,ENSMUSP00000066857,ENSMUSP00000069816,…	Acvr1,Apcdd1,Arhgap24,Arid5b,Ccl12,Chrna7,Cntn4,Dab1,Dapk2,Dcdc2a,Dlg2,Efna5,Ets1,Fut10,Gli3,Ispd,Map1a,Mark1,Myh14,Myo1e,Nfasc,Nrp2,Ntf3,Pak4,Pak7,Pax6,Pltp,Podxl2,Prkcz,Ptk7,Rasgrp1,Rhbdf1,Sema3c,Sema5b,Slc26a8,Slit2,Slit3,Tenm2
GO:0032502	developmental process	108	5213	0.00094	ENSMUSP00000000194,ENSMUSP00000000924,ENSMUSP00000004050,ENSMUSP00000004097,ENSMUSP00000004756,ENSMUSP00000013771,ENSMUSP00000014065,ENSMUSP00000015486,ENSMUSP00000020106,ENSMUSP00000020856,ENSMUSP00000021016,ENSMUSP00000027897,ENSMUSP00000027929,ENSMUSP00000029812,ENSMUSP00000030286,ENSMUSP00000030568,ENSMUSP00000030741,ENSMUSP00000030849,ENSMUSP00000030922,ENSMUSP00000031545,ENSMUSP00000032738,…	Acvr1,Apcdd1,Arhgap24,Arid5b,Bbx,Bmper,Bzw2,Cacng7,Cchcr1,Ccl12,Cdkl3,Chrna7,Clip3,Clmn,Cnr1,Cntn4,Ctnnd2,Cux1,Cyb5r4,Dab1,Dcdc2a,Diap2,Dlg2,Dock11,Dock2,Dock7,Dsp,Ebf4,Efna5,Eif4ebp1,Erbb3,Ets1,Fam126a,Foxp2,Fut10,Gabrb3,Gli3,Grid2,Grip1,Hnf1b,Ispd,Jakmip1,Kif26b,Lama3,Ldb2,Lifr,Lrfn1,Lrig3,M1ap,Map3k1,Mark1,Mllt3,Mmd,Mmp11,Myh14,Myo1e,Myof,Nell2,Nfasc,Nfkb1,Nox4,Npas3,Nrp2,Nrxn3,Nsun2,Ntf3,Pak4…
GO:0022008	neurogenesis	46	1650	0.0012	ENSMUSP00000000194,ENSMUSP00000004050,ENSMUSP00000004097,ENSMUSP00000015486,ENSMUSP00000027929,ENSMUSP00000030286,ENSMUSP00000030568,ENSMUSP00000030922,ENSMUSP00000032738,ENSMUSP00000038051,ENSMUSP00000040486,ENSMUSP00000043703,ENSMUSP00000052014,ENSMUSP00000053101,ENSMUSP00000055797,ENSMUSP00000057494,ENSMUSP00000061646,ENSMUSP00000063650,ENSMUSP00000064315,ENSMUSP00000066620,ENSMUSP00000066857,…	Apcdd1,Cacng7,Ccl12,Cdkl3,Chrna7,Clmn,Cnr1,Cntn4,Ctnnd2,Cux1,Dab1,Dcdc2a,Dlg2,Dock7,Efna5,Erbb3,Gabrb3,Gli3,Grid2,Grip1,Ispd,Lifr,Lrfn1,Mark1,Mmd,Nfasc,Nrp2,Ntf3,Pak4,Pax6,Pcdh15,Per2,Ppp3ca,Prkcz,Ptk7,Sema3c,Sema5b,Shank3,Slit2,Slit3,Sox6,Tbc1d24,Tenm2,Tfap2a,Tnc,Xk
GO:0061564	axon development	17	337	0.0013	ENSMUSP00000030286,ENSMUSP00000030568,ENSMUSP00000052014,ENSMUSP00000055797,ENSMUSP00000057494,ENSMUSP00000061646,ENSMUSP00000066857,ENSMUSP00000076115,ENSMUSP00000087870,ENSMUSP00000092148,ENSMUSP00000102995,ENSMUSP00000103923,ENSMUSP00000106137,ENSMUSP00000107863,ENSMUSP00000108886,ENSMUSP00000109794,ENSMUSP00000127615	Cnr1,Cntn4,Dock7,Efna5,Gli3,Ispd,Lrfn1,Nfasc,Nrp2,Ntf3,Pax6,Sema3c,Sema5b,Slit2,Slit3,Tenm2,Tnc
GO:0009653	anatomical structure morphogenesis	54	2089	0.0014	ENSMUSP00000000194,ENSMUSP00000004756,ENSMUSP00000020106,ENSMUSP00000021016,ENSMUSP00000030286,ENSMUSP00000030568,ENSMUSP00000030922,ENSMUSP00000032738,ENSMUSP00000032781,ENSMUSP00000033372,ENSMUSP00000034534,ENSMUSP00000034745,ENSMUSP00000040332,ENSMUSP00000043703,ENSMUSP00000044165,ENSMUSP00000045036,ENSMUSP00000047839,ENSMUSP00000052014,ENSMUSP00000057494,ENSMUSP00000061646,ENSMUSP00000063650,…	Acvr1,Arhgap24,Arid5b,Bmper,Ccl12,Cdkl3,Chrna7,Cntn4,Ctnnd2,Dab1,Dcdc2a,Dock7,Dsp,Efna5,Ets1,Gli3,Grid2,Hnf1b,Ispd,Kif26b,Lama3,Lifr,Lrfn1,Lrig3,Map3k1,Myh14,Myo1e,Myof,Nfasc,Nox4,Nrp2,Nrxn3,Ntf3,Pax6,Pcdh15,Ppp1r13l,Prkcz,Prrx2,Ptk7,Ptpla,Rp2h,Sema3c,Sema5b,Shank3,Slit2,Slit3,Snx10,Sox6,Tcf7,Tenm2,Tfap2a,Tnc,Wwox,Zak
GO:0007275	multicellular organism development	97	4603	0.0016	ENSMUSP00000000194,ENSMUSP00000000924,ENSMUSP00000004050,ENSMUSP00000004097,ENSMUSP00000004756,ENSMUSP00000013771,ENSMUSP00000015486,ENSMUSP00000020106,ENSMUSP00000020856,ENSMUSP00000021016,ENSMUSP00000027897,ENSMUSP00000027929,ENSMUSP00000029812,ENSMUSP00000030286,ENSMUSP00000030568,ENSMUSP00000030741,ENSMUSP00000030849,ENSMUSP00000030922,ENSMUSP00000031545,ENSMUSP00000032738,ENSMUSP00000032781,…	Acvr1,Apcdd1,Arhgap24,Arid5b,Bbx,Bmper,Bzw2,Cacng7,Cchcr1,Ccl12,Cdkl3,Chrna7,Clmn,Cnr1,Cntn4,Ctnnd2,Cux1,Dab1,Dcdc2a,Diap2,Dlg2,Dock11,Dock2,Dock7,Dsp,Ebf4,Efna5,Eif4ebp1,Erbb3,Ets1,Fam126a,Foxp2,Fut10,Gabrb3,Gli3,Grid2,Grip1,Hnf1b,Ispd,Jakmip1,Kif26b,Lama3,Ldb2,Lifr,Lrfn1,Lrig3,Map3k1,Mark1,Mllt3,Mmd,Mmp11,Myh14,Myo1e,Nfasc,Nfkb1,Nox4,Nrp2,Nrxn3,Nsun2,Ntf3,Pak4,Pax6,Pcdh15,Per2,Phc2,Ppp1r13l,Ppp…
GO:0000904	cell morphogenesis involved in differentiation	21	506	0.0018	ENSMUSP00000030286,ENSMUSP00000030568,ENSMUSP00000032738,ENSMUSP00000052014,ENSMUSP00000057494,ENSMUSP00000061646,ENSMUSP00000063650,ENSMUSP00000066857,ENSMUSP00000076115,ENSMUSP00000080427,ENSMUSP00000087870,ENSMUSP00000092148,ENSMUSP00000101066,ENSMUSP00000103923,ENSMUSP00000104890,ENSMUSP00000104932,ENSMUSP00000106137,ENSMUSP00000107863,ENSMUSP00000108886,ENSMUSP00000109794,ENSMUSP00000127615	Chrna7,Cntn4,Ctnnd2,Dcdc2a,Dock7,Efna5,Gli3,Ispd,Lrfn1,Map3k1,Nfasc,Nrp2,Ntf3,Pax6,Pcdh15,Sema3c,Sema5b,Shank3,Slit2,Slit3,Tenm2
GO:0007165	signal transduction	80	3594	0.0018	ENSMUSP00000000194,ENSMUSP00000003468,ENSMUSP00000004756,ENSMUSP00000020106,ENSMUSP00000020312,ENSMUSP00000021016,ENSMUSP00000022119,ENSMUSP00000022698,ENSMUSP00000025932,ENSMUSP00000026750,ENSMUSP00000027263,ENSMUSP00000027760,ENSMUSP00000027929,ENSMUSP00000029812,ENSMUSP00000030286,ENSMUSP00000030568,ENSMUSP00000030741,ENSMUSP00000030763,ENSMUSP00000030922,ENSMUSP00000032738,ENSMUSP00000033419,…	Acvr1,Akap2,Apcdd1,Arhgap24,Arhgap32,Arhgef4,Arid5b,Atg10,Atrnl1,Camkk2,Cblb,Ccl12,Cdk14,Chrna7,Cnksr2,Cnr1,Dab1,Dapk2,Dcdc2a,Dock11,Dock2,Dock7,Dok2,Efna5,Eif4ebp1,Erbb3,Gabrb3,Gabrg3,Gli3,Gpr153,Gpr160,Grid1,Grid2,Grik5,Hnf1b,Irak1bp1,Itpr2,Itpr3,Ksr2,Lifr,Map3k1,Mapk4,Mark1,Mcu,Myo1e,Nfkb1,Nrp2,Ntf3,Oprl1,Pak4,Pak7,Palm2Akap2,Pawr,Pax6,Ppp3ca,Prkcz,Prkd3,Ptk7,Ptpru,Rasgrp1,Rgl1,Sema3c,Shank3,S…
GO:0007411	axon guidance	12	180	0.0018	ENSMUSP00000030568,ENSMUSP00000052014,ENSMUSP00000061646,ENSMUSP00000066857,ENSMUSP00000076115,ENSMUSP00000087870,ENSMUSP00000092148,ENSMUSP00000106137,ENSMUSP00000107863,ENSMUSP00000108886,ENSMUSP00000109794,ENSMUSP00000127615	Cntn4,Efna5,Gli3,Ispd,Nfasc,Nrp2,Ntf3,Pax6,Sema3c,Slit2,Slit3,Tenm2
GO:0007399	nervous system development	55	2181	0.002	ENSMUSP00000000194,ENSMUSP00000004050,ENSMUSP00000004097,ENSMUSP00000015486,ENSMUSP00000020856,ENSMUSP00000021016,ENSMUSP00000027929,ENSMUSP00000030286,ENSMUSP00000030568,ENSMUSP00000030849,ENSMUSP00000030922,ENSMUSP00000031545,ENSMUSP00000032738,ENSMUSP00000034534,ENSMUSP00000038051,ENSMUSP00000038504,ENSMUSP00000040486,ENSMUSP00000043703,ENSMUSP00000052014,ENSMUSP00000053101,ENSMUSP00000055797,…	Apcdd1,Bzw2,Cacng7,Ccl12,Cdkl3,Chrna7,Clmn,Cnr1,Cntn4,Ctnnd2,Cux1,Dab1,Dcdc2a,Dlg2,Dock7,Efna5,Erbb3,Ets1,Fam126a,Foxp2,Fut10,Gabrb3,Gli3,Grid2,Grip1,Hnf1b,Ispd,Jakmip1,Lifr,Lrfn1,Mark1,Mmd,Nfasc,Nrp2,Nrxn3,Ntf3,Pak4,Pax6,Pcdh15,Per2,Ppp3ca,Prkcz,Ptk7,Sema3c,Sema5b,Shank3,Slit2,Slit3,Sox6,Tbc1d24,Tcf7,Tenm2,Tfap2a,Tnc,Xk
GO:0050919	negative chemotaxis	6	36	0.0024	ENSMUSP00000030568,ENSMUSP00000057494,ENSMUSP00000066857,ENSMUSP00000076115,ENSMUSP00000109794,ENSMUSP00000127615	Efna5,Nrp2,Sema3c,Sema5b,Slit2,Slit3
GO:0050877	nervous system process	31	981	0.0034	ENSMUSP00000000608,ENSMUSP00000003468,ENSMUSP00000027249,ENSMUSP00000030922,ENSMUSP00000031545,ENSMUSP00000032738,ENSMUSP00000038051,ENSMUSP00000038150,ENSMUSP00000038504,ENSMUSP00000039797,ENSMUSP00000044009,ENSMUSP00000047285,ENSMUSP00000053101,ENSMUSP00000055797,ENSMUSP00000057494,ENSMUSP00000063650,ENSMUSP00000071513,ENSMUSP00000080427,ENSMUSP00000087870,ENSMUSP00000090567,ENSMUSP00000092148,…	Cacng7,Chrna7,Chst10,Cnr1,Cntn5,Ctnnd2,Dcdc2a,Dlg2,Foxp2,Gabrb3,Gm2a,Grid1,Grid2,Grik5,Itpr3,Jakmip1,Map1a,Myh14,Nfasc,Npas3,Oprl1,Pak7,Pawr,Pax6,Pcdh15,Ppp3ca,Prkar2b,Prkcz,Sema5b,Shank3,Tfap2a
GO:0007267	cell-cell signaling	26	754	0.0036	ENSMUSP00000003468,ENSMUSP00000004756,ENSMUSP00000018122,ENSMUSP00000021016,ENSMUSP00000027929,ENSMUSP00000030741,ENSMUSP00000030763,ENSMUSP00000032738,ENSMUSP00000038051,ENSMUSP00000043703,ENSMUSP00000044009,ENSMUSP00000053101,ENSMUSP00000055797,ENSMUSP00000071025,ENSMUSP00000071513,ENSMUSP00000084055,ENSMUSP00000093536,ENSMUSP00000094302,ENSMUSP00000101066,ENSMUSP00000102814,ENSMUSP00000102995,…	Apcdd1,Cadps2,Cdh8,Cdk14,Chrna7,Cnr1,Cyb5r4,Dlg2,Dlgap2,Gabrb3,Grid1,Grid2,Grik5,Hnf1b,Mark1,Nrxn3,Ntf3,Oprl1,Pcdh15,Ppp3ca,Ptk7,Ptpru,Shisa6,Tcf7,Tnc,Wwox
GO:0048699	generation of neurons	42	1538	0.0036	ENSMUSP00000004050,ENSMUSP00000004097,ENSMUSP00000015486,ENSMUSP00000027929,ENSMUSP00000030286,ENSMUSP00000030568,ENSMUSP00000030922,ENSMUSP00000032738,ENSMUSP00000038051,ENSMUSP00000040486,ENSMUSP00000043703,ENSMUSP00000052014,ENSMUSP00000053101,ENSMUSP00000055797,ENSMUSP00000057494,ENSMUSP00000061646,ENSMUSP00000063650,ENSMUSP00000064315,ENSMUSP00000066620,ENSMUSP00000066857,ENSMUSP00000076115,…	Cacng7,Cdkl3,Chrna7,Clmn,Cnr1,Cntn4,Ctnnd2,Cux1,Dab1,Dcdc2a,Dlg2,Dock7,Efna5,Gabrb3,Gli3,Grid2,Grip1,Ispd,Lifr,Lrfn1,Mark1,Mmd,Nfasc,Nrp2,Ntf3,Pak4,Pax6,Pcdh15,Per2,Ppp3ca,Prkcz,Ptk7,Sema3c,Sema5b,Shank3,Slit2,Slit3,Tbc1d24,Tenm2,Tfap2a,Tnc,Xk
GO:0048856	anatomical structure development	100	4912	0.0036	ENSMUSP00000000194,ENSMUSP00000000924,ENSMUSP00000004050,ENSMUSP00000004097,ENSMUSP00000004756,ENSMUSP00000013771,ENSMUSP00000015486,ENSMUSP00000020106,ENSMUSP00000020856,ENSMUSP00000021016,ENSMUSP00000027897,ENSMUSP00000027929,ENSMUSP00000029812,ENSMUSP00000030286,ENSMUSP00000030568,ENSMUSP00000030741,ENSMUSP00000030849,ENSMUSP00000030922,ENSMUSP00000031545,ENSMUSP00000032738,ENSMUSP00000032781,…	Acvr1,Apcdd1,Arhgap24,Arid5b,Bbx,Bmper,Bzw2,Cacng7,Cchcr1,Ccl12,Cdkl3,Chrna7,Clmn,Cnr1,Cntn4,Ctnnd2,Cux1,Cyb5r4,Dab1,Dcdc2a,Diap2,Dlg2,Dock11,Dock2,Dock7,Dsp,Ebf4,Efna5,Eif4ebp1,Erbb3,Ets1,Fam126a,Foxp2,Fut10,Gabrb3,Gli3,Grid2,Grip1,Hnf1b,Ispd,Jakmip1,Kif26b,Lama3,Ldb2,Lifr,Lrfn1,Lrig3,Map3k1,Mark1,Mllt3,Mmd,Mmp11,Myh14,Myo1e,Myof,Nfasc,Nfkb1,Nox4,Nrp2,Nrxn3,Nsun2,Ntf3,Pak4,Pax6,Pcdh15,Per2,Phc2,…
GO:0048731	system development	86	4072	0.0044	ENSMUSP00000000194,ENSMUSP00000004050,ENSMUSP00000004097,ENSMUSP00000004756,ENSMUSP00000015486,ENSMUSP00000020106,ENSMUSP00000020856,ENSMUSP00000021016,ENSMUSP00000027897,ENSMUSP00000027929,ENSMUSP00000029812,ENSMUSP00000030286,ENSMUSP00000030568,ENSMUSP00000030741,ENSMUSP00000030849,ENSMUSP00000030922,ENSMUSP00000031545,ENSMUSP00000032738,ENSMUSP00000032781,ENSMUSP00000033325,ENSMUSP00000033419,…	Acvr1,Apcdd1,Arhgap24,Arid5b,Bbx,Bmper,Bzw2,Cacng7,Ccl12,Cdkl3,Chrna7,Clmn,Cnr1,Cntn4,Ctnnd2,Cux1,Dab1,Dcdc2a,Dlg2,Dock11,Dock2,Dock7,Dsp,Efna5,Eif4ebp1,Erbb3,Ets1,Fam126a,Foxp2,Fut10,Gabrb3,Gli3,Grid2,Grip1,Hnf1b,Ispd,Jakmip1,Kif26b,Ldb2,Lifr,Lrfn1,Lrig3,Map3k1,Mark1,Mmd,Myh14,Myo1e,Nfasc,Nfkb1,Nox4,Nrp2,Nrxn3,Nsun2,Ntf3,Pak4,Pax6,Pcdh15,Per2,Ppp1r13l,Ppp3ca,Prkcz,Prrx2,Ptk7,Ptpla,Ptpru,Rai1,Rfx…
GO:0007409	axonogenesis	15	310	0.0048	ENSMUSP00000030286,ENSMUSP00000030568,ENSMUSP00000052014,ENSMUSP00000057494,ENSMUSP00000061646,ENSMUSP00000066857,ENSMUSP00000076115,ENSMUSP00000087870,ENSMUSP00000092148,ENSMUSP00000103923,ENSMUSP00000106137,ENSMUSP00000107863,ENSMUSP00000108886,ENSMUSP00000109794,ENSMUSP00000127615	Cntn4,Dock7,Efna5,Gli3,Ispd,Lrfn1,Nfasc,Nrp2,Ntf3,Pax6,Sema3c,Sema5b,Slit2,Slit3,Tenm2
GO:0010646	regulation of cell communication	70	3130	0.0049	ENSMUSP00000000194,ENSMUSP00000003468,ENSMUSP00000004756,ENSMUSP00000015449,ENSMUSP00000020208,ENSMUSP00000020312,ENSMUSP00000020524,ENSMUSP00000021016,ENSMUSP00000022698,ENSMUSP00000025932,ENSMUSP00000026750,ENSMUSP00000027897,ENSMUSP00000029812,ENSMUSP00000030763,ENSMUSP00000030922,ENSMUSP00000032738,ENSMUSP00000032781,ENSMUSP00000034944,ENSMUSP00000035980,ENSMUSP00000036039,ENSMUSP00000038150,…	Acvr1,Apcdd1,Arhgap24,Arhgef33,Arhgef4,Bmper,Cacng7,Cblb,Ccl12,Cdk14,Chrna7,Cnksr2,Cnr1,Ctnnd2,Dab1,Dapk2,Dcdc2a,Dock2,Dok2,Efna5,Erbb3,Fgd6,Gli3,Grid2,Grik5,Hnf1b,Itpr3,Kctd8,Ksr2,Lurap1l,Lypd6,Map1a,Map3k1,Mcu,Mllt3,Myof,Nell2,Nfkb1,Nox4,Ntf3,Oprl1,Pak4,Pak7,Pawr,Pax6,Per2,Ppp3ca,Prkcz,Prrx2,Rasgrp1,Rfx6,Rhbdf1,Sash1,Sgms1,Shank3,Shisa6,Shoc2,Slit2,Slit3,Smyd2,Spred2,Stat1,Tbc1d24,Tfap2a,Tob1,T…
GO:0050890	cognition	15	315	0.0054	ENSMUSP00000000608,ENSMUSP00000027249,ENSMUSP00000030922,ENSMUSP00000031545,ENSMUSP00000032738,ENSMUSP00000038150,ENSMUSP00000038504,ENSMUSP00000039797,ENSMUSP00000047285,ENSMUSP00000055797,ENSMUSP00000063650,ENSMUSP00000080427,ENSMUSP00000087870,ENSMUSP00000092223,ENSMUSP00000104932	Chrna7,Chst10,Cnr1,Ctnnd2,Dcdc2a,Foxp2,Gm2a,Itpr3,Jakmip1,Map1a,Pak7,Pax6,Prkar2b,Prkcz,Shank3
GO:0023051	regulation of signaling	70	3150	0.0057	ENSMUSP00000000194,ENSMUSP00000003468,ENSMUSP00000004756,ENSMUSP00000015449,ENSMUSP00000020208,ENSMUSP00000020312,ENSMUSP00000020524,ENSMUSP00000021016,ENSMUSP00000022698,ENSMUSP00000025932,ENSMUSP00000026750,ENSMUSP00000027897,ENSMUSP00000029812,ENSMUSP00000030763,ENSMUSP00000030922,ENSMUSP00000032738,ENSMUSP00000032781,ENSMUSP00000034944,ENSMUSP00000035980,ENSMUSP00000036039,ENSMUSP00000038150,…	Acvr1,Apcdd1,Arhgap24,Arhgef33,Arhgef4,Bmper,Cacng7,Cblb,Ccl12,Cdk14,Chrna7,Cnksr2,Cnr1,Ctnnd2,Dab1,Dapk2,Dcdc2a,Dock2,Dok2,Efna5,Erbb3,Fgd6,Gli3,Grid2,Grik5,Hnf1b,Itpr3,Kctd8,Ksr2,Lurap1l,Lypd6,Map1a,Map3k1,Mcu,Mllt3,Myof,Nell2,Nfkb1,Nox4,Ntf3,Oprl1,Pak4,Pak7,Pawr,Pax6,Per2,Ppp3ca,Prkcz,Prrx2,Rasgrp1,Rfx6,Rhbdf1,Sash1,Sgms1,Shank3,Shisa6,Shoc2,Slit2,Slit3,Smyd2,Spred2,Stat1,Tbc1d24,Tfap2a,Tob1,T…
GO:0016043	cellular component organization	93	4560	0.0063	ENSMUSP00000000194,ENSMUSP00000000924,ENSMUSP00000015486,ENSMUSP00000018122,ENSMUSP00000020312,ENSMUSP00000021016,ENSMUSP00000027897,ENSMUSP00000027929,ENSMUSP00000030142,ENSMUSP00000030286,ENSMUSP00000030568,ENSMUSP00000030922,ENSMUSP00000032738,ENSMUSP00000032781,ENSMUSP00000033325,ENSMUSP00000033372,ENSMUSP00000034534,ENSMUSP00000034745,ENSMUSP00000035980,ENSMUSP00000038150,ENSMUSP00000039334,…	Abca5,Akap2,Arhgef4,Bahcc1,C1qtnf7,Cadps2,Ccl12,Cdkl3,Cep164,Chrna7,Clasp1,Clmn,Cnr1,Cntn4,Ctnnd2,Dab1,Dcdc2a,Dhx30,Diap2,Dlg2,Dock2,Dock7,Dsp,Dysf,Efna5,Epb4.1l4b,Ets1,Gli3,Grid2,Grip1,Gripap1,Hlcs,Hnf1b,Ispd,Itpr3,Kctd8,Kiz,L3mbtl4,Lama3,Lifr,Lrfn1,M1ap,Majin,Map1a,Map3k1,Mark1,Mcu,Mmp11,Myh14,Myo1e,Myof,Nell2,Nfasc,Nox4,Nrp2,Nrxn3,Ntf3,Pak4,Pak7,Palm2Akap2,Pawr,Pax6,Pcdh15,Per2,Pltp,Prkcz,Ptk7…
GO:0007611	learning or memory	14	286	0.0067	ENSMUSP00000000608,ENSMUSP00000027249,ENSMUSP00000030922,ENSMUSP00000031545,ENSMUSP00000032738,ENSMUSP00000038150,ENSMUSP00000039797,ENSMUSP00000047285,ENSMUSP00000055797,ENSMUSP00000063650,ENSMUSP00000080427,ENSMUSP00000087870,ENSMUSP00000092223,ENSMUSP00000104932	Chrna7,Chst10,Cnr1,Ctnnd2,Dcdc2a,Foxp2,Gm2a,Itpr3,Map1a,Pak7,Pax6,Prkar2b,Prkcz,Shank3
GO:0042391	regulation of membrane potential	17	404	0.0071	ENSMUSP00000003468,ENSMUSP00000030922,ENSMUSP00000032738,ENSMUSP00000038051,ENSMUSP00000042188,ENSMUSP00000044009,ENSMUSP00000053101,ENSMUSP00000055797,ENSMUSP00000092951,ENSMUSP00000093536,ENSMUSP00000101080,ENSMUSP00000101311,ENSMUSP00000103531,ENSMUSP00000104932,ENSMUSP00000110412,ENSMUSP00000115062,ENSMUSP00000127005	Chrna7,Cnr1,Ctnna3,Dsp,Gabrb3,Grid1,Grid2,Grik5,Myh14,Pawr,Ppp3ca,Prkcz,Shank3,Slc25a33,Slc26a8,Tbc1d24,Tpcn1
GO:0099537	trans-synaptic signaling	15	328	0.0075	ENSMUSP00000003468,ENSMUSP00000018122,ENSMUSP00000032738,ENSMUSP00000038051,ENSMUSP00000044009,ENSMUSP00000053101,ENSMUSP00000055797,ENSMUSP00000071025,ENSMUSP00000071513,ENSMUSP00000093536,ENSMUSP00000102814,ENSMUSP00000107863,ENSMUSP00000117326,ENSMUSP00000123078,ENSMUSP00000129678	Cadps2,Cdh8,Chrna7,Cnr1,Dlg2,Dlgap2,Gabrb3,Grid1,Grid2,Grik5,Nrxn3,Ntf3,Oprl1,Ppp3ca,Shisa6
GO:0071840	cellular component organization or biogenesis	95	4730	0.0082	ENSMUSP00000000194,ENSMUSP00000000924,ENSMUSP00000014065,ENSMUSP00000015486,ENSMUSP00000018122,ENSMUSP00000020312,ENSMUSP00000021016,ENSMUSP00000027897,ENSMUSP00000027929,ENSMUSP00000030142,ENSMUSP00000030286,ENSMUSP00000030568,ENSMUSP00000030922,ENSMUSP00000032738,ENSMUSP00000032781,ENSMUSP00000033325,ENSMUSP00000033372,ENSMUSP00000034534,ENSMUSP00000034745,ENSMUSP00000035980,ENSMUSP00000038150,…	Abca5,Akap2,Arhgef4,Arrdc4,Bahcc1,C1qtnf7,Cadps2,Ccl12,Cdkl3,Cep164,Chrna7,Clasp1,Clip3,Clmn,Cnr1,Cntn4,Ctnnd2,Dab1,Dcdc2a,Dhx30,Diap2,Dlg2,Dock2,Dock7,Dsp,Dysf,Efna5,Epb4.1l4b,Ets1,Gli3,Grid2,Grip1,Gripap1,Hlcs,Hnf1b,Ispd,Itpr3,Kctd8,Kiz,L3mbtl4,Lama3,Lifr,Lrfn1,M1ap,Majin,Map1a,Map3k1,Mark1,Mcu,Mmp11,Myh14,Myo1e,Myof,Nell2,Nfasc,Nox4,Nrp2,Nrxn3,Ntf3,Pak4,Pak7,Palm2Akap2,Pawr,Pax6,Pcdh15,Per2,Pl…
GO:0003008	system process	38	1454	0.0157	ENSMUSP00000000608,ENSMUSP00000003468,ENSMUSP00000027249,ENSMUSP00000030922,ENSMUSP00000031545,ENSMUSP00000032738,ENSMUSP00000032781,ENSMUSP00000034745,ENSMUSP00000038051,ENSMUSP00000038150,ENSMUSP00000038504,ENSMUSP00000039797,ENSMUSP00000044009,ENSMUSP00000044165,ENSMUSP00000047285,ENSMUSP00000047839,ENSMUSP00000053101,ENSMUSP00000055797,ENSMUSP00000057494,ENSMUSP00000063650,ENSMUSP00000066620,…	Cacng7,Chrna7,Chst10,Cnr1,Cntn5,Ctnnd2,Dcdc2a,Dlg2,Foxp2,Gabrb3,Gm2a,Grid1,Grid2,Grik5,Itpr3,Jakmip1,Map1a,Myh14,Myo1e,Nfasc,Nox4,Npas3,Oprl1,Pak7,Pawr,Pax6,Pcdh15,Per2,Ppp1r13l,Ppp3ca,Prkar2b,Prkcz,Sema5b,Shank3,Slit2,Snx10,Stat1,Tfap2a
GO:0051179	localization	87	4315	0.0157	ENSMUSP00000000194,ENSMUSP00000000608,ENSMUSP00000003468,ENSMUSP00000004097,ENSMUSP00000014065,ENSMUSP00000015486,ENSMUSP00000018122,ENSMUSP00000020106,ENSMUSP00000020312,ENSMUSP00000020411,ENSMUSP00000020524,ENSMUSP00000021016,ENSMUSP00000021040,ENSMUSP00000022119,ENSMUSP00000022590,ENSMUSP00000024595,ENSMUSP00000027929,ENSMUSP00000029374,ENSMUSP00000030286,ENSMUSP00000030568,ENSMUSP00000030741,…	Abca5,Acvr1,Akap2,Anp32a,Apcdd1,Arhgap24,Arid5b,Arrdc4,Atg10,Cacng7,Cadps2,Cchcr1,Ccl12,Cct6b,Chrna7,Clasp1,Clip3,Cux1,Cyb5r4,Dab1,Dapk2,Dcdc2a,Dlg2,Dnajc15,Dock2,Dock7,Dsp,Dysf,Ets1,Fam126a,Fut10,Gabrb3,Gabrg3,Gli3,Gm2a,Grid1,Grid2,Grik5,Grip1,Gripap1,Heph,Hnf1b,Itpr2,Itpr3,Jakmip1,Majin,Map1a,Mark1,Mcu,Mrpl18,Myo1e,Nbea,Nfasc,Nrp2,Nrxn3,Osbpl1a,Osbpl5,Pak4,Pak7,Palm2Akap2,Pawr,Pax6,Pltp,Podxl2,…
GO:0007264	small GTPase mediated signal transduction	11	205	0.0159	ENSMUSP00000022698,ENSMUSP00000025932,ENSMUSP00000027760,ENSMUSP00000030286,ENSMUSP00000033419,ENSMUSP00000040486,ENSMUSP00000047285,ENSMUSP00000090884,ENSMUSP00000099593,ENSMUSP00000102443,ENSMUSP00000133898	Arhgap32,Dab1,Dock11,Dock2,Dock7,Dok2,Pak4,Pak7,Rasgrp1,Rgl1,Shoc2
GO:0030010	establishment of cell polarity	8	110	0.0168	ENSMUSP00000030286,ENSMUSP00000030922,ENSMUSP00000043703,ENSMUSP00000087870,ENSMUSP00000090884,ENSMUSP00000108982,ENSMUSP00000124462,ENSMUSP00000140019	Clasp1,Dock2,Dock7,Frmd4b,Kif26b,Pax6,Prkcz,Ptk7
GO:0048523	negative regulation of cellular process	87	4336	0.0174	ENSMUSP00000000194,ENSMUSP00000000924,ENSMUSP00000003870,ENSMUSP00000004097,ENSMUSP00000004756,ENSMUSP00000013771,ENSMUSP00000014065,ENSMUSP00000020106,ENSMUSP00000020524,ENSMUSP00000021016,ENSMUSP00000022590,ENSMUSP00000022698,ENSMUSP00000027146,ENSMUSP00000027897,ENSMUSP00000029588,ENSMUSP00000029812,ENSMUSP00000030741,ENSMUSP00000030922,ENSMUSP00000031545,ENSMUSP00000032738,ENSMUSP00000032781,…	Abca5,Acvr1,Apcdd1,Arhgap24,Arid5b,Bahcc1,Bmper,Cblb,Ccl12,Cdkl3,Cgrrf1,Chrna7,Ciart,Clasp1,Clip3,Clmn,Cnr1,Cntn4,Ctsa,Cux1,Dab1,Dlg2,Dnajc15,Dok2,E2f3,Efna5,Eif4ebp1,Erbb3,Ets1,Foxp2,Gabrb3,Gla,Gli3,Hnf1b,Ikzf2,Itpr2,Itpr3,Larp7,Lifr,Lypd6,Map1a,Mllt3,Mmp11,Mxi1,Nfkb1,Nox4,Nsun2,Ntf3,Oprl1,Pak4,Pak7,Pawr,Pax6,Per2,Ppp1r13l,Ppp3ca,Prkar2b,Prkcz,Ptpru,Rcor2,Rhbdf1,Sgms1,Shank3,Shisa6,Slit2,Slit3,S…
GO:0007268	chemical synaptic transmission	14	321	0.0176	ENSMUSP00000003468,ENSMUSP00000018122,ENSMUSP00000032738,ENSMUSP00000038051,ENSMUSP00000044009,ENSMUSP00000053101,ENSMUSP00000071025,ENSMUSP00000071513,ENSMUSP00000093536,ENSMUSP00000102814,ENSMUSP00000107863,ENSMUSP00000117326,ENSMUSP00000123078,ENSMUSP00000129678	Cadps2,Cdh8,Chrna7,Dlg2,Dlgap2,Gabrb3,Grid1,Grid2,Grik5,Nrxn3,Ntf3,Oprl1,Ppp3ca,Shisa6
GO:1905114	cell surface receptor signaling pathway involved in cell-cell signaling	14	323	0.018	ENSMUSP00000003468,ENSMUSP00000004756,ENSMUSP00000027929,ENSMUSP00000030741,ENSMUSP00000030763,ENSMUSP00000032738,ENSMUSP00000038051,ENSMUSP00000043703,ENSMUSP00000044009,ENSMUSP00000053101,ENSMUSP00000071025,ENSMUSP00000084055,ENSMUSP00000093536,ENSMUSP00000094302	Apcdd1,Cdk14,Chrna7,Gabrb3,Grid1,Grid2,Grik5,Mark1,Ppp3ca,Ptk7,Ptpru,Shisa6,Tcf7,Wwox
GO:0019722	calcium-mediated signaling	8	113	0.0183	ENSMUSP00000020312,ENSMUSP00000038150,ENSMUSP00000042188,ENSMUSP00000049584,ENSMUSP00000052014,ENSMUSP00000053101,ENSMUSP00000107297,ENSMUSP00000137670	Camkk2,Itpr2,Itpr3,Ksr2,Mcu,Ppp3ca,Tenm2,Tpcn1
GO:0043087	regulation of GTPase activity	16	410	0.0203	ENSMUSP00000000194,ENSMUSP00000020208,ENSMUSP00000030286,ENSMUSP00000031736,ENSMUSP00000033372,ENSMUSP00000033419,ENSMUSP00000037884,ENSMUSP00000076115,ENSMUSP00000090884,ENSMUSP00000092138,ENSMUSP00000099593,ENSMUSP00000107863,ENSMUSP00000118107,ENSMUSP00000127005,ENSMUSP00000127615,ENSMUSP00000133898	Agfg2,Arhgap24,Arhgap32,Ccl12,Dock11,Dock2,Dock7,Efna5,Fgd6,Ntf3,Rasgrp1,Rp2h,Sbf1,Slit2,Tbc1d12,Tbc1d24
GO:0009888	tissue development	40	1599	0.0213	ENSMUSP00000004097,ENSMUSP00000015486,ENSMUSP00000020106,ENSMUSP00000021016,ENSMUSP00000030568,ENSMUSP00000031545,ENSMUSP00000032781,ENSMUSP00000034745,ENSMUSP00000040332,ENSMUSP00000043703,ENSMUSP00000044165,ENSMUSP00000047839,ENSMUSP00000053101,ENSMUSP00000066743,ENSMUSP00000067737,ENSMUSP00000071872,ENSMUSP00000072583,ENSMUSP00000079937,ENSMUSP00000080716,ENSMUSP00000084055,ENSMUSP00000087870,…	Acvr1,Apcdd1,Arhgap24,Arid5b,Bmper,Cux1,Dsp,Erbb3,Foxp2,Gli3,Hnf1b,Kif26b,Lama3,Ldb2,Map3k1,Myh14,Myo1e,Nox4,Nrp2,Nsun2,Ntf3,Pax6,Pcdh15,Ppp1r13l,Ppp3ca,Prrx2,Ptk7,Ptpla,Rfx6,Sema3c,Sgcb,Shank3,Slit2,Snx10,Sox6,Stat1,Tcf7,Tfap2a,Tnc,Xk
GO:0048518	positive regulation of biological process	102	5340	0.0228	ENSMUSP00000000194,ENSMUSP00000003468,ENSMUSP00000004050,ENSMUSP00000004097,ENSMUSP00000004756,ENSMUSP00000014065,ENSMUSP00000015449,ENSMUSP00000018122,ENSMUSP00000020085,ENSMUSP00000020106,ENSMUSP00000020312,ENSMUSP00000020971,ENSMUSP00000021016,ENSMUSP00000022119,ENSMUSP00000022698,ENSMUSP00000025932,ENSMUSP00000027146,ENSMUSP00000027263,ENSMUSP00000029588,ENSMUSP00000029812,ENSMUSP00000030142,…	Acvr1,Arid5b,Arrdc4,Atg10,Bmper,Cacng7,Cadps2,Camkk2,Cblb,Ccl12,Cdkl3,Chrna7,Clasp1,Clip3,Cnr1,Cux1,Dab1,Dapk2,Dcdc2a,Dock11,Dock2,Dock7,Dok2,E2f3,Ebf4,Efna5,Eif4ebp1,Epb4.1l4b,Erbb3,Ets1,Foxp2,Gli3,Grid2,Grik5,Grip1,Hnf1b,Ikzf2,Itpr3,Jakmip1,Kif26b,Ksr2,Larp7,Ldb2,Lifr,Lurap1l,Map1a,Map3k1,Mapre3,Mcu,Mllt3,Mmd,Nell2,Nfkb1,Nox4,Npas3,Ntf3,Oprl1,Pak4,Pak7,Pawr,Pax6,Per2,Pltp,Ppp1r13l,Ppp3ca,Prkcz,…
GO:0019222	regulation of metabolic process	106	5616	0.0253	ENSMUSP00000000194,ENSMUSP00000003870,ENSMUSP00000004050,ENSMUSP00000004097,ENSMUSP00000004756,ENSMUSP00000014065,ENSMUSP00000015449,ENSMUSP00000020085,ENSMUSP00000020106,ENSMUSP00000020524,ENSMUSP00000020971,ENSMUSP00000021016,ENSMUSP00000021438,ENSMUSP00000022119,ENSMUSP00000022590,ENSMUSP00000022698,ENSMUSP00000025932,ENSMUSP00000027146,ENSMUSP00000027897,ENSMUSP00000029588,ENSMUSP00000029812,…	Acvr1,Anp32a,Arid5b,Arrdc4,Asxl3,Atg10,Bahcc1,Bbx,Bmper,Cacng7,Camkk2,Cblb,Ccl12,Chrna7,Ciart,Clip3,Cnr1,Ctnnd2,Ctsa,Cux1,Dab1,Dcp1b,Dlg2,Dnajc15,Dock7,Dok2,E2f3,Ebf4,Efna5,Eif4ebp1,Epb4.1l4b,Erbb3,Ets1,Foxp2,Gla,Gli3,Hnf1b,Ikzf2,Irak1bp1,Jakmip1,Ksr2,L3mbtl4,Larp7,Ldb2,Map1a,Map3k1,Mapk4,Mapre3,Mllt3,Mmd,Mxi1,Nfkb1,Nova1,Nox4,Npas3,Ntf3,Pak4,Pak7,Pawr,Pax6,Per2,Ppp1r13l,Ppp3ca,Prdm11,Prkar2b,Prk…
GO:0040007	growth	16	422	0.0258	ENSMUSP00000020106,ENSMUSP00000021016,ENSMUSP00000030922,ENSMUSP00000031545,ENSMUSP00000043703,ENSMUSP00000047839,ENSMUSP00000057494,ENSMUSP00000064315,ENSMUSP00000066857,ENSMUSP00000076115,ENSMUSP00000101066,ENSMUSP00000102995,ENSMUSP00000106137,ENSMUSP00000109794,ENSMUSP00000124462,ENSMUSP00000127615	Arid5b,Cdkl3,Efna5,Foxp2,Gli3,Hnf1b,Kif26b,Nrp2,Pcdh15,Ppp1r13l,Prkcz,Ptk7,Sema5b,Slit2,Slit3,Tnc
GO:1990138	neuron projection extension	6	65	0.0261	ENSMUSP00000030922,ENSMUSP00000057494,ENSMUSP00000064315,ENSMUSP00000066857,ENSMUSP00000109794,ENSMUSP00000127615	Cdkl3,Nrp2,Prkcz,Sema5b,Slit2,Slit3
GO:0007610	behavior	21	655	0.0299	ENSMUSP00000000608,ENSMUSP00000027249,ENSMUSP00000030922,ENSMUSP00000031545,ENSMUSP00000032738,ENSMUSP00000038150,ENSMUSP00000039797,ENSMUSP00000044009,ENSMUSP00000047285,ENSMUSP00000055797,ENSMUSP00000063650,ENSMUSP00000071513,ENSMUSP00000080427,ENSMUSP00000087870,ENSMUSP00000092223,ENSMUSP00000098975,ENSMUSP00000101066,ENSMUSP00000102443,ENSMUSP00000103531,ENSMUSP00000104932,ENSMUSP00000124943	Chrna7,Chst10,Ciart,Cnr1,Ctnnd2,Dab1,Dcdc2a,Foxp2,Gm2a,Grid1,Itpr3,Map1a,Myh14,Npas3,Oprl1,Pak7,Pax6,Pcdh15,Prkar2b,Prkcz,Shank3
GO:0031646	positive regulation of neurological system process	6	67	0.0299	ENSMUSP00000030922,ENSMUSP00000032738,ENSMUSP00000071513,ENSMUSP00000092951,ENSMUSP00000104932,ENSMUSP00000127005	Chrna7,Oprl1,Pawr,Prkcz,Shank3,Tbc1d24
GO:0048846	axon extension involved in axon guidance	3	9	0.0299	ENSMUSP00000066857,ENSMUSP00000109794,ENSMUSP00000127615	Nrp2,Slit2,Slit3
GO:0098609	cell-cell adhesion	14	345	0.0299	ENSMUSP00000030741,ENSMUSP00000040417,ENSMUSP00000052014,ENSMUSP00000080427,ENSMUSP00000088453,ENSMUSP00000089703,ENSMUSP00000092148,ENSMUSP00000093536,ENSMUSP00000101066,ENSMUSP00000101080,ENSMUSP00000102443,ENSMUSP00000115062,ENSMUSP00000117326,ENSMUSP00000127615	Acvr1,Cdh8,Ctnna3,Ctnnd2,Dab1,Dsp,Grid2,Lama3,Nfasc,Pcdh15,Podxl2,Ptpru,Slit2,Tenm2
GO:0048588	developmental cell growth	7	96	0.0309	ENSMUSP00000030922,ENSMUSP00000057494,ENSMUSP00000064315,ENSMUSP00000066857,ENSMUSP00000076115,ENSMUSP00000109794,ENSMUSP00000127615	Cdkl3,Efna5,Nrp2,Prkcz,Sema5b,Slit2,Slit3
GO:0021544	subpallium development	4	25	0.0341	ENSMUSP00000031545,ENSMUSP00000038504,ENSMUSP00000104932,ENSMUSP00000106137	Foxp2,Gli3,Jakmip1,Shank3
GO:0048870	cell motility	25	862	0.0342	ENSMUSP00000000194,ENSMUSP00000020106,ENSMUSP00000020524,ENSMUSP00000027929,ENSMUSP00000030568,ENSMUSP00000030922,ENSMUSP00000032738,ENSMUSP00000034534,ENSMUSP00000034944,ENSMUSP00000040417,ENSMUSP00000040486,ENSMUSP00000043703,ENSMUSP00000047285,ENSMUSP00000061519,ENSMUSP00000063650,ENSMUSP00000069816,ENSMUSP00000087870,ENSMUSP00000088453,ENSMUSP00000092138,ENSMUSP00000094302,ENSMUSP00000102443,…	Acvr1,Apcdd1,Arhgap24,Arid5b,Ccl12,Chrna7,Dab1,Dapk2,Dcdc2a,Ets1,Fut10,Gli3,Mark1,Nrp2,Pak4,Pak7,Pax6,Pltp,Podxl2,Prkcz,Ptk7,Rhbdf1,Sema3c,Slc26a8,Slit2
GO:0098598	learned vocalization behavior or vocal learning	3	10	0.0342	ENSMUSP00000031545,ENSMUSP00000087870,ENSMUSP00000104932	Foxp2,Pax6,Shank3
GO:0050896	response to stimulus	120	6616	0.0352	ENSMUSP00000000194,ENSMUSP00000003468,ENSMUSP00000004756,ENSMUSP00000018122,ENSMUSP00000020106,ENSMUSP00000020312,ENSMUSP00000021016,ENSMUSP00000022119,ENSMUSP00000022590,ENSMUSP00000022698,ENSMUSP00000024595,ENSMUSP00000025932,ENSMUSP00000026750,ENSMUSP00000027263,ENSMUSP00000027760,ENSMUSP00000027929,ENSMUSP00000029812,ENSMUSP00000030142,ENSMUSP00000030286,ENSMUSP00000030568,ENSMUSP00000030741,…	Acvr1,Akap2,Apcdd1,Arhgap24,Arhgap32,Arhgef4,Arid5b,Atg10,Atrnl1,Cadps2,Camkk2,Cblb,Ccbl1,Ccl12,Cdh8,Cdk14,Cep164,Chrna7,Cnksr2,Cnr1,Cntn4,Cyb5r4,Dab1,Dapk2,Dcdc2a,Dlg2,Dnajc15,Dock11,Dock2,Dock7,Dok2,Dsp,Dysf,Efna5,Eif4ebp1,Epb4.1l4b,Erbb3,Ets1,Foxp2,Gabrb3,Gabrg3,Ggh,Glb1,Gli3,Gpr153,Gpr160,Grid1,Grid2,Grik5,H60b,Hlcs,Hnf1b,Irak1bp1,Ispd,Itpr2,Itpr3,Ksr2,Lifr,Map3k1,Mapk4,Mark1,Mcu,Myo1e,Myof,N…
GO:0007612	learning	9	165	0.0365	ENSMUSP00000027249,ENSMUSP00000031545,ENSMUSP00000032738,ENSMUSP00000039797,ENSMUSP00000047285,ENSMUSP00000063650,ENSMUSP00000080427,ENSMUSP00000092223,ENSMUSP00000104932	Chrna7,Chst10,Ctnnd2,Dcdc2a,Foxp2,Map1a,Pak7,Prkar2b,Shank3
GO:0009966	regulation of signal transduction	60	2823	0.0374	ENSMUSP00000000194,ENSMUSP00000004756,ENSMUSP00000015449,ENSMUSP00000020208,ENSMUSP00000020524,ENSMUSP00000021016,ENSMUSP00000022698,ENSMUSP00000025932,ENSMUSP00000026750,ENSMUSP00000027897,ENSMUSP00000029812,ENSMUSP00000030763,ENSMUSP00000030922,ENSMUSP00000032738,ENSMUSP00000032781,ENSMUSP00000034944,ENSMUSP00000035980,ENSMUSP00000036039,ENSMUSP00000039121,ENSMUSP00000040332,ENSMUSP00000040486,…	Acvr1,Apcdd1,Arhgap24,Arhgef33,Arhgef4,Bmper,Cacng7,Cblb,Ccl12,Cdk14,Chrna7,Cnksr2,Ctnnd2,Dab1,Dapk2,Dcdc2a,Dock2,Dok2,Efna5,Erbb3,Fgd6,Gli3,Hnf1b,Kctd8,Ksr2,Lurap1l,Lypd6,Map3k1,Mllt3,Myof,Nfkb1,Nox4,Ntf3,Oprl1,Pak4,Pak7,Pawr,Ppp3ca,Prkcz,Prrx2,Rasgrp1,Rhbdf1,Sash1,Sgms1,Shank3,Shisa6,Shoc2,Slit2,Slit3,Smyd2,Spred2,Stat1,Tbc1d24,Tfap2a,Tob1,Trim6,Trim62,Wwox,Zak,Zcchc11
GO:0007163	establishment or maintenance of cell polarity	9	170	0.0429	ENSMUSP00000030286,ENSMUSP00000030922,ENSMUSP00000043703,ENSMUSP00000069182,ENSMUSP00000087870,ENSMUSP00000090884,ENSMUSP00000108982,ENSMUSP00000124462,ENSMUSP00000140019	Clasp1,Dock2,Dock7,Frmd4b,Kif26b,Pard6g,Pax6,Prkcz,Ptk7
GO:0048522	positive regulation of cellular process	92	4827	0.0429	ENSMUSP00000000194,ENSMUSP00000003468,ENSMUSP00000004050,ENSMUSP00000004097,ENSMUSP00000004756,ENSMUSP00000014065,ENSMUSP00000015449,ENSMUSP00000018122,ENSMUSP00000020085,ENSMUSP00000020106,ENSMUSP00000020312,ENSMUSP00000020971,ENSMUSP00000021016,ENSMUSP00000022119,ENSMUSP00000022698,ENSMUSP00000025932,ENSMUSP00000027146,ENSMUSP00000027263,ENSMUSP00000029588,ENSMUSP00000029812,ENSMUSP00000030142,…	Acvr1,Arid5b,Arrdc4,Atg10,Bmper,Cacng7,Cadps2,Camkk2,Ccl12,Cdkl3,Chrna7,Clasp1,Clip3,Cnr1,Cux1,Dab1,Dapk2,Dcdc2a,Dock11,Dock2,Dock7,Dok2,E2f3,Ebf4,Efna5,Eif4ebp1,Epb4.1l4b,Erbb3,Ets1,Foxp2,Gli3,Grid2,Grik5,Grip1,Hnf1b,Ikzf2,Itpr3,Jakmip1,Ksr2,Larp7,Ldb2,Lifr,Lurap1l,Map3k1,Mapre3,Mcu,Mllt3,Mmd,Nell2,Nfkb1,Nox4,Npas3,Ntf3,Pak4,Pak7,Pawr,Pax6,Per2,Ppp1r13l,Ppp3ca,Prkcz,Prrx2,Ptk7,Ptrf,Rai1,Rasgrp1,…
GO:0048589	developmental growth	15	409	0.0429	ENSMUSP00000020106,ENSMUSP00000021016,ENSMUSP00000030922,ENSMUSP00000043703,ENSMUSP00000047839,ENSMUSP00000057494,ENSMUSP00000064315,ENSMUSP00000066857,ENSMUSP00000076115,ENSMUSP00000101066,ENSMUSP00000102995,ENSMUSP00000106137,ENSMUSP00000109794,ENSMUSP00000124462,ENSMUSP00000127615	Arid5b,Cdkl3,Efna5,Gli3,Hnf1b,Kif26b,Nrp2,Pcdh15,Ppp1r13l,Prkcz,Ptk7,Sema5b,Slit2,Slit3,Tnc
GO:0099565	chemical synaptic transmission, postsynaptic	6	75	0.0429	ENSMUSP00000003468,ENSMUSP00000032738,ENSMUSP00000038051,ENSMUSP00000044009,ENSMUSP00000053101,ENSMUSP00000093536	Chrna7,Gabrb3,Grid1,Grid2,Grik5,Ppp3ca
GO:0048519	negative regulation of biological process	91	4771	0.0432	ENSMUSP00000000194,ENSMUSP00000000924,ENSMUSP00000003870,ENSMUSP00000004097,ENSMUSP00000004756,ENSMUSP00000013771,ENSMUSP00000014065,ENSMUSP00000020106,ENSMUSP00000020524,ENSMUSP00000021016,ENSMUSP00000022590,ENSMUSP00000022698,ENSMUSP00000027146,ENSMUSP00000027897,ENSMUSP00000029588,ENSMUSP00000029812,ENSMUSP00000030741,ENSMUSP00000030922,ENSMUSP00000031545,ENSMUSP00000032738,ENSMUSP00000032781,…	Abca5,Acvr1,Apcdd1,Arhgap24,Arid5b,Bahcc1,Bmper,Cblb,Ccl12,Cdkl3,Cgrrf1,Chrna7,Ciart,Clasp1,Clip3,Clmn,Cnr1,Cntn4,Ctsa,Cux1,Dab1,Dcp1b,Dlg2,Dnajc15,Dok2,E2f3,Efna5,Eif4ebp1,Erbb3,Ets1,Foxp2,Gabrb3,Gla,Gli3,Grid2,Hnf1b,Ikzf2,Itpr2,Itpr3,Larp7,Lifr,Lypd6,Map1a,Mllt3,Mmp11,Mxi1,Nfkb1,Nox4,Nsun2,Ntf3,Oprl1,Pak4,Pak7,Pawr,Pax6,Per2,Ppp1r13l,Ppp3ca,Prkar2b,Prkcz,Ptpru,Rai1,Rcor2,Rhbdf1,Sgms1,Shank3,Shi…
GO:0021872	forebrain generation of neurons	6	76	0.0434	ENSMUSP00000087870,ENSMUSP00000104932,ENSMUSP00000105822,ENSMUSP00000106137,ENSMUSP00000109794,ENSMUSP00000127615	Gli3,Nrp2,Pax6,Shank3,Slit2,Tfap2a
GO:0031323	regulation of cellular metabolic process	99	5293	0.0442	ENSMUSP00000000194,ENSMUSP00000003870,ENSMUSP00000004050,ENSMUSP00000004097,ENSMUSP00000004756,ENSMUSP00000014065,ENSMUSP00000015449,ENSMUSP00000020085,ENSMUSP00000020106,ENSMUSP00000020524,ENSMUSP00000020971,ENSMUSP00000021016,ENSMUSP00000021438,ENSMUSP00000022119,ENSMUSP00000022590,ENSMUSP00000022698,ENSMUSP00000025932,ENSMUSP00000027146,ENSMUSP00000027897,ENSMUSP00000029588,ENSMUSP00000029812,…	Acvr1,Anp32a,Arid5b,Arrdc4,Asxl3,Atg10,Bahcc1,Bbx,Bmper,Cacng7,Camkk2,Cblb,Ccl12,Chrna7,Ciart,Clip3,Cnr1,Ctnnd2,Ctsa,Cux1,Dab1,Dlg2,Dnajc15,Dock7,Dok2,E2f3,Ebf4,Efna5,Eif4ebp1,Erbb3,Ets1,Foxp2,Gla,Gli3,Hnf1b,Ikzf2,Irak1bp1,Jakmip1,Ksr2,L3mbtl4,Larp7,Ldb2,Map1a,Map3k1,Mapre3,Mllt3,Mmd,Mxi1,Nfkb1,Nova1,Nox4,Npas3,Ntf3,Pak4,Pak7,Pawr,Pax6,Per2,Ppp1r13l,Ppp3ca,Prdm11,Prkar2b,Prkcz,Prrx2,Ptrf,Rab33a,R…
GO:0040017	positive regulation of locomotion	18	550	0.0452	ENSMUSP00000000194,ENSMUSP00000015449,ENSMUSP00000030142,ENSMUSP00000030286,ENSMUSP00000030568,ENSMUSP00000032781,ENSMUSP00000033325,ENSMUSP00000034534,ENSMUSP00000034944,ENSMUSP00000058321,ENSMUSP00000087870,ENSMUSP00000088453,ENSMUSP00000092951,ENSMUSP00000105822,ENSMUSP00000107863,ENSMUSP00000127005,ENSMUSP00000127615,ENSMUSP00000140019	Acvr1,Ccl12,Clasp1,Dapk2,Dock7,Epb4.1l4b,Ets1,Nox4,Ntf3,Pawr,Pax6,Ptrf,Sash1,Sema3c,Slit2,Swap70,Tbc1d24,Tfap2a
GO:0007613	memory	8	140	0.047	ENSMUSP00000027249,ENSMUSP00000030922,ENSMUSP00000032738,ENSMUSP00000038150,ENSMUSP00000047285,ENSMUSP00000055797,ENSMUSP00000092223,ENSMUSP00000104932	Chrna7,Chst10,Cnr1,Itpr3,Map1a,Pak7,Prkcz,Shank3
GO:0021675	nerve development	6	78	0.047	ENSMUSP00000038051,ENSMUSP00000080716,ENSMUSP00000105822,ENSMUSP00000106137,ENSMUSP00000107863,ENSMUSP00000109794	Erbb3,Gabrb3,Gli3,Nrp2,Ntf3,Tfap2a
GO:0099642	retrograde axonal protein transport	2	2	0.0472	ENSMUSP00000092223,ENSMUSP00000102814	Dlg2,Map1a
